# Supplementary material for: Longitudinal test-retest neuroimaging data from healthy young adults in southwest China
Source: Sci Data. 2017 Feb 14;4:170017. doi: 10.1038/sdata.2017.17 (PMC5308199; doi:10.1038/sdata.2017.17)
Supplement: Supplementary file 1 [file sdata201717-isa1.zip]

Archive with 6 entries (6 files):
- i_Investigation.txt
- s_study_Qiu.txt
- a_t1w_Qiu.txt
- a_bold_Qiu.txt
- a_dwi_Qiu.txt
- a_behaviour_Qiu.txt
