# Supplementary material for: Longitudinal test-retest neuroimaging data from healthy young adults in southwest China
Source: Sci Data. 2017 Feb 14;4:170017. doi: 10.1038/sdata.2017.17 (PMC5308199; doi:10.1038/sdata.2017.17)
Supplement: Supplementary file 1 [file sdata201717-isa1.zip › i_Investigation.txt]

# Investigation File generated for Scientific Data with Investigation File Authoring Tool version 0.1.0 on 25/01/2017 - This metadata file is CC0
ONTOLOGY SOURCE REFERENCE
Term Source Name	NCBITAXON	UBERON	UO	NCIT	OBI	ERO	NBO	MMO
Term Source File	http://data.bioontology.org/ontologies/NCBITAXON	http://data.bioontology.org/ontologies/UBERON	http://data.bioontology.org/ontologies/UO	http://data.bioontology.org/ontologies/NCIT	http://data.bioontology.org/ontologies/OBI	http://data.bioontology.org/ontologies/ERO	http://data.bioontology.org/ontologies/NBO	http://data.bioontology.org/ontologies/MMO
Term Source Version	2016AA	releases/2014-06-15	unknown	16.05e	2014-08-18	2013-08-02	2012-07-09	2.25
Term Source Description	National Center for Biotechnology Information (NCBI) Organismal Classification	Uber Anatomy Ontology	Units of Measurement Ontology	National Cancer Institute Thesaurus	Ontology for Biomedical Investigations	Eagle-I Research Resource Ontology	Neuro Behavior Ontology	Measurement Method Ontology
INVESTIGATION
Investigation Identifier
Investigation Title
Investigation Description
Investigation Submission Date
Investigation Public Release Date
INVESTIGATION PUBLICATIONS
Investigation PubMed ID
Investigation Publication DOI
Investigation Publication Author List
Investigation Publication Title
Investigation Publication Status
Investigation Publication Status Term Accession Number
Investigation Publication Status Term Source REF
INVESTIGATION CONTACTS
Investigation Person Last Name
Investigation Person Mid Initials
Investigation Person First Name
Investigation Person Address
Investigation Person Phone
Investigation Person Fax
Investigation Person Email
Investigation Person Affiliation
Investigation Person Roles
Investigation Person Roles Term Accession Number
Investigation Person Roles Term Source REF
STUDY
Study Identifier	10.1038/sdata.2017.17
Study Title	Longitudinal test-retest neuroimaging data from healthy young adults in southwest China
Study Submission Date	27/06/2016
Study Public Release Date	14/02/2017
Study Description	http://www.nature.com/articles/sdata201717#abstract
Study File Name	s_study_Qiu.txt
Comment[Subject Keywords]	///;/;//;///
Comment[Manuscript Licence]	CC BY-4.0
Comment[Experimental Metadata Licence]	CC0
Comment[Supplementary Information File Name]	
Comment[Supplementary Information File Type]	x-zip-compressed
Comment[Supplementary Information File URL]	http://www.nature.com/articles/sdata201717#supplementary-information
Comment[Data Repository]	Functional Connectomes Project International Neuroimaging Data-Sharing Initiative
Comment[Data Record Accession]	10.15387/fcp_indi.retro.slim
Comment[Data Record URI]	http://dx.doi.org/10.15387/fcp_indi.retro.slim
STUDY DESIGN DESCRIPTORS
Study Design Type	Test-retest Reliability	repeated measure design
Study Design Type Term Accession Number	NCIT:C78689	OBI:0500002
Study Design Type Term Source REF	NCIT	OBI
STUDY PUBLICATIONS
Study PubMed ID	""	""	""	""	""
Study Publication DOI	doi:10.1038/sdata.2014.49	doi:10.1016/j.neuroimage.2014.01.044	doi:10.1093/scan/nsu041	doi:10.1016/j.neuroimage.2016.03.024	doi:10.1016/j.cortex.2013.09.004
Study Publication Author List	""	""	""	""	""
Study Publication Title	""	""	""	""	""
Study Publication Status	published	published	published	published	published
Study Publication Status Term Accession Number					
Study Publication Status Term Source REF					
STUDY FACTORS
Study Factor Name	session
Study Factor Type	Replicate
Study Factor Type Term Accession Number	NCIT:C28038
Study Factor Type Term Source REF	NCIT
STUDY ASSAYS
Study Assay Measurement Type	nuclear magnetic resonance 3D structure determination assay	functional magnetic resonance imaging	Diffusion Weighted Imaging	social behavior
Study Assay Measurement Type Term Accession Number	OBI:0000182	ERO:0002178	NCIT:C111116	NBO:0000011
Study Assay Measurement Type Term Source REF	OBI	ERO	NCIT	NBO
Study Assay Technology Type	MRI Scanner	MRI Scanner	MRI Scanner	neuropsychological testing
Study Assay Technology Type Term Accession Number	ERO:MRI_Scanner	ERO:MRI_Scanner	ERO:MRI_Scanner	ERO:0001330
Study Assay Technology Type Term Source REF	ERO	ERO	ERO	ERO
Study Assay Technology Platform	""	""	""	""
Study Assay File Name	a_t1w_Qiu.txt	a_bold_Qiu.txt	a_dwi_Qiu.txt	a_behaviour_Qiu.txt
STUDY PROTOCOLS
Study Protocol Name	Participant Recruitment	Neuromedical and Mental Disorder Assessments	Magnetic Resonance Imaging
Study Protocol Type	selection	neuropsychological testing	magnetic resonance imaging (MRI)
Study Protocol Type Term Accession Number	OBI:0001928	ERO:0001330	MMO:0000019
Study Protocol Type Term Source REF	OBI	ERO	MMO
Study Protocol Description			
Study Protocol URI	""	""	""
Study Protocol Version			
Study Protocol Parameters Name	""	behavourial measurement tool	instrument; manufacturer; magnetic field strength; coil type; number of coils; MRI assay; field of view; matrix size; voxel resolution; repetition time; echo time; flip angle value; inversion time; number of slices; slice thickness; total scan time;slice gap
Study Protocol Parameters Name Term Accession Number	""	""	""
Study Protocol Parameters Name Term Source REF	""	""	""
Study Protocol Components Name	""	""	""
Study Protocol Components Type	""	""	""
Study Protocol Components Type Term Accession Number	""	""	""
Study Protocol Components Type Term Source REF	""	""	""
STUDY CONTACTS
Study Person Last Name	Liu	Wei	Chen	Yang	Meng	Wu	Bi	Zhang	Zuo	Qiu
Study Person First Name	Wei	Dongtao	Qunlin	Wenjing	Jie	Guorong	Taiyong	Qinglin	Xi-Nian	Jiang
Study Person Mid Initials										
Study Person Email	""	""	""	""	""	""	""	""	zuoxn@psych.ac.cn	qiuj318@swu.edu.cn
Study Person Phone										
Study Person Fax										
Study Person Address										
Study Person Affiliation	Key Laboratory of Cognition and Personality (SWU), Ministry of Education, Chongqing 400715, China	Key Laboratory of Cognition and Personality (SWU), Ministry of Education, Chongqing 400715, China	Key Laboratory of Cognition and Personality (SWU), Ministry of Education, Chongqing 400715, China	Key Laboratory of Cognition and Personality (SWU), Ministry of Education, Chongqing 400715, China	Key Laboratory of Cognition and Personality (SWU), Ministry of Education, Chongqing 400715, China	Key Laboratory of Cognition and Personality (SWU), Ministry of Education, Chongqing 400715, China	Key Laboratory of Cognition and Personality (SWU), Ministry of Education, Chongqing 400715, China	Key Laboratory of Cognition and Personality (SWU), Ministry of Education, Chongqing 400715, China	Faculty of Psychology, Southwest University, Chongqing 400715, China	Key Laboratory of Cognition and Personality (SWU), Ministry of Education, Chongqing 400715, China
Study Person Roles										
Study Person Roles Term Accession Number										
Study Person Roles Term Source REF										
Comment[Study Person ORCID]										
Comment[Funder]										
Comment[FundRef ID]										
Comment[Funder Term Source REF]										
Comment[Grant Identifier]										
