# Supplementary material for: Longitudinal test-retest neuroimaging data from healthy young adults in southwest China
Source: Sci Data. 2017 Feb 14;4:170017. doi: 10.1038/sdata.2017.17 (PMC5308199; doi:10.1038/sdata.2017.17)
Supplement: Supplementary file 1 [file sdata201717-isa1.zip › s_study_Qiu.txt]

Source Name	Characteristics[organism]	Term Source REF	Term Accession Number	Characteristics[organism part]	Term Source REF	Term Accession Number	Characteristics[development stage]	Term Source REF	Term Accession Number	Characteristics[age at scan]	Unit	Term Source REF	Term Accession Number	Characteristics[handedness]	Protocol REF	Protocol REF	Sample Name
Southwest University Student	Homo sapiens	NCBITAXON	NCBITaxon:9606	brain	UBERON	UBERON:0000955	adult organism	UBERON	UBERON:0007023		year	UO	UO:0000036	Right	Participant Recruitment	Neuromedical and Mental Disorder Assessments	25639
Southwest University Student	Homo sapiens	NCBITAXON	NCBITaxon:9606	brain	UBERON	UBERON:0000955	adult organism	UBERON	UBERON:0007023		year	UO	UO:0000036	Right	Participant Recruitment	Neuromedical and Mental Disorder Assessments	25746
Southwest University Student	Homo sapiens	NCBITAXON	NCBITaxon:9606	brain	UBERON	UBERON:0000955	adult organism	UBERON	UBERON:0007023		year	UO	UO:0000036	Right	Participant Recruitment	Neuromedical and Mental Disorder Assessments	25789
Southwest University Student	Homo sapiens	NCBITAXON	NCBITaxon:9606	brain	UBERON	UBERON:0000955	adult organism	UBERON	UBERON:0007023		year	UO	UO:0000036	Right	Participant Recruitment	Neuromedical and Mental Disorder Assessments	25790
Southwest University Student	Homo sapiens	NCBITAXON	NCBITaxon:9606	brain	UBERON	UBERON:0000955	adult organism	UBERON	UBERON:0007023		year	UO	UO:0000036	Right	Participant Recruitment	Neuromedical and Mental Disorder Assessments	25791
Southwest University Student	Homo sapiens	NCBITAXON	NCBITaxon:9606	brain	UBERON	UBERON:0000955	adult organism	UBERON	UBERON:0007023		year	UO	UO:0000036	Right	Participant Recruitment	Neuromedical and Mental Disorder Assessments	25792
Southwest University Student	Homo sapiens	NCBITAXON	NCBITaxon:9606	brain	UBERON	UBERON:0000955	adult organism	UBERON	UBERON:0007023		year	UO	UO:0000036	Right	Participant Recruitment	Neuromedical and Mental Disorder Assessments	25793
Southwest University Student	Homo sapiens	NCBITAXON	NCBITaxon:9606	brain	UBERON	UBERON:0000955	adult organism	UBERON	UBERON:0007023		year	UO	UO:0000036	Right	Participant Recruitment	Neuromedical and Mental Disorder Assessments	25801
Southwest University Student	Homo sapiens	NCBITAXON	NCBITaxon:9606	brain	UBERON	UBERON:0000955	adult organism	UBERON	UBERON:0007023		year	UO	UO:0000036	Right	Participant Recruitment	Neuromedical and Mental Disorder Assessments	30745
Southwest University Student	Homo sapiens	NCBITAXON	NCBITaxon:9606	brain	UBERON	UBERON:0000955	adult organism	UBERON	UBERON:0007023		year	UO	UO:0000036	Right	Participant Recruitment	Neuromedical and Mental Disorder Assessments	30746
Southwest University Student	Homo sapiens	NCBITAXON	NCBITaxon:9606	brain	UBERON	UBERON:0000955	adult organism	UBERON	UBERON:0007023		year	UO	UO:0000036	Right	Participant Recruitment	Neuromedical and Mental Disorder Assessments	30752
Southwest University Student	Homo sapiens	NCBITAXON	NCBITaxon:9606	brain	UBERON	UBERON:0000955	adult organism	UBERON	UBERON:0007023		year	UO	UO:0000036	Right	Participant Recruitment	Neuromedical and Mental Disorder Assessments	30937
Southwest University Student	Homo sapiens	NCBITAXON	NCBITaxon:9606	brain	UBERON	UBERON:0000955	adult organism	UBERON	UBERON:0007023		year	UO	UO:0000036	Right	Participant Recruitment	Neuromedical and Mental Disorder Assessments	30939
Southwest University Student	Homo sapiens	NCBITAXON	NCBITaxon:9606	brain	UBERON	UBERON:0000955	adult organism	UBERON	UBERON:0007023		year	UO	UO:0000036	Right	Participant Recruitment	Neuromedical and Mental Disorder Assessments	30986
Southwest University Student	Homo sapiens	NCBITAXON	NCBITaxon:9606	brain	UBERON	UBERON:0000955	adult organism	UBERON	UBERON:0007023	18	year	UO	UO:0000036	Right	Participant Recruitment	Neuromedical and Mental Disorder Assessments	25629
Southwest University Student	Homo sapiens	NCBITAXON	NCBITaxon:9606	brain	UBERON	UBERON:0000955	adult organism	UBERON	UBERON:0007023	18	year	UO	UO:0000036	Right	Participant Recruitment	Neuromedical and Mental Disorder Assessments	30699
Southwest University Student	Homo sapiens	NCBITAXON	NCBITaxon:9606	brain	UBERON	UBERON:0000955	adult organism	UBERON	UBERON:0007023	22	year	UO	UO:0000036	Right	Participant Recruitment	Neuromedical and Mental Disorder Assessments	25630
Southwest University Student	Homo sapiens	NCBITAXON	NCBITaxon:9606	brain	UBERON	UBERON:0000955	adult organism	UBERON	UBERON:0007023	22	year	UO	UO:0000036	Right	Participant Recruitment	Neuromedical and Mental Disorder Assessments	30700
Southwest University Student	Homo sapiens	NCBITAXON	NCBITaxon:9606	brain	UBERON	UBERON:0000955	adult organism	UBERON	UBERON:0007023	20	year	UO	UO:0000036	Right	Participant Recruitment	Neuromedical and Mental Disorder Assessments	30701
Southwest University Student	Homo sapiens	NCBITAXON	NCBITaxon:9606	brain	UBERON	UBERON:0000955	adult organism	UBERON	UBERON:0007023	19	year	UO	UO:0000036	Right	Participant Recruitment	Neuromedical and Mental Disorder Assessments	25631
Southwest University Student	Homo sapiens	NCBITAXON	NCBITaxon:9606	brain	UBERON	UBERON:0000955	adult organism	UBERON	UBERON:0007023	20	year	UO	UO:0000036	Right	Participant Recruitment	Neuromedical and Mental Disorder Assessments	25632
Southwest University Student	Homo sapiens	NCBITAXON	NCBITaxon:9606	brain	UBERON	UBERON:0000955	adult organism	UBERON	UBERON:0007023	19	year	UO	UO:0000036	Right	Participant Recruitment	Neuromedical and Mental Disorder Assessments	30702
Southwest University Student	Homo sapiens	NCBITAXON	NCBITaxon:9606	brain	UBERON	UBERON:0000955	adult organism	UBERON	UBERON:0007023	18	year	UO	UO:0000036	Right	Participant Recruitment	Neuromedical and Mental Disorder Assessments	25633
Southwest University Student	Homo sapiens	NCBITAXON	NCBITaxon:9606	brain	UBERON	UBERON:0000955	adult organism	UBERON	UBERON:0007023	25	year	UO	UO:0000036	Right	Participant Recruitment	Neuromedical and Mental Disorder Assessments	30703
Southwest University Student	Homo sapiens	NCBITAXON	NCBITaxon:9606	brain	UBERON	UBERON:0000955	adult organism	UBERON	UBERON:0007023	18	year	UO	UO:0000036	Right	Participant Recruitment	Neuromedical and Mental Disorder Assessments	30704
Southwest University Student	Homo sapiens	NCBITAXON	NCBITaxon:9606	brain	UBERON	UBERON:0000955	adult organism	UBERON	UBERON:0007023	19	year	UO	UO:0000036	Right	Participant Recruitment	Neuromedical and Mental Disorder Assessments	30705
Southwest University Student	Homo sapiens	NCBITAXON	NCBITaxon:9606	brain	UBERON	UBERON:0000955	adult organism	UBERON	UBERON:0007023	23	year	UO	UO:0000036	Right	Participant Recruitment	Neuromedical and Mental Disorder Assessments	30706
Southwest University Student	Homo sapiens	NCBITAXON	NCBITaxon:9606	brain	UBERON	UBERON:0000955	adult organism	UBERON	UBERON:0007023	23	year	UO	UO:0000036	Right	Participant Recruitment	Neuromedical and Mental Disorder Assessments	25634
Southwest University Student	Homo sapiens	NCBITAXON	NCBITaxon:9606	brain	UBERON	UBERON:0000955	adult organism	UBERON	UBERON:0007023	18	year	UO	UO:0000036	Right	Participant Recruitment	Neuromedical and Mental Disorder Assessments	30707
Southwest University Student	Homo sapiens	NCBITAXON	NCBITaxon:9606	brain	UBERON	UBERON:0000955	adult organism	UBERON	UBERON:0007023	19	year	UO	UO:0000036	Right	Participant Recruitment	Neuromedical and Mental Disorder Assessments	30708
Southwest University Student	Homo sapiens	NCBITAXON	NCBITaxon:9606	brain	UBERON	UBERON:0000955	adult organism	UBERON	UBERON:0007023	18	year	UO	UO:0000036	Right	Participant Recruitment	Neuromedical and Mental Disorder Assessments	30709
Southwest University Student	Homo sapiens	NCBITAXON	NCBITaxon:9606	brain	UBERON	UBERON:0000955	adult organism	UBERON	UBERON:0007023	19	year	UO	UO:0000036	Right	Participant Recruitment	Neuromedical and Mental Disorder Assessments	30710
Southwest University Student	Homo sapiens	NCBITAXON	NCBITaxon:9606	brain	UBERON	UBERON:0000955	adult organism	UBERON	UBERON:0007023	22	year	UO	UO:0000036	Right	Participant Recruitment	Neuromedical and Mental Disorder Assessments	30711
Southwest University Student	Homo sapiens	NCBITAXON	NCBITaxon:9606	brain	UBERON	UBERON:0000955	adult organism	UBERON	UBERON:0007023	24	year	UO	UO:0000036	Right	Participant Recruitment	Neuromedical and Mental Disorder Assessments	30712
Southwest University Student	Homo sapiens	NCBITAXON	NCBITaxon:9606	brain	UBERON	UBERON:0000955	adult organism	UBERON	UBERON:0007023	20	year	UO	UO:0000036	Right	Participant Recruitment	Neuromedical and Mental Disorder Assessments	25635
Southwest University Student	Homo sapiens	NCBITAXON	NCBITaxon:9606	brain	UBERON	UBERON:0000955	adult organism	UBERON	UBERON:0007023	19	year	UO	UO:0000036	Right	Participant Recruitment	Neuromedical and Mental Disorder Assessments	30713
Southwest University Student	Homo sapiens	NCBITAXON	NCBITaxon:9606	brain	UBERON	UBERON:0000955	adult organism	UBERON	UBERON:0007023	18	year	UO	UO:0000036	Right	Participant Recruitment	Neuromedical and Mental Disorder Assessments	30714
Southwest University Student	Homo sapiens	NCBITAXON	NCBITaxon:9606	brain	UBERON	UBERON:0000955	adult organism	UBERON	UBERON:0007023	23	year	UO	UO:0000036	Right	Participant Recruitment	Neuromedical and Mental Disorder Assessments	30715
Southwest University Student	Homo sapiens	NCBITAXON	NCBITaxon:9606	brain	UBERON	UBERON:0000955	adult organism	UBERON	UBERON:0007023	24	year	UO	UO:0000036	Right	Participant Recruitment	Neuromedical and Mental Disorder Assessments	25636
Southwest University Student	Homo sapiens	NCBITAXON	NCBITaxon:9606	brain	UBERON	UBERON:0000955	adult organism	UBERON	UBERON:0007023	24	year	UO	UO:0000036	Right	Participant Recruitment	Neuromedical and Mental Disorder Assessments	30716
Southwest University Student	Homo sapiens	NCBITAXON	NCBITaxon:9606	brain	UBERON	UBERON:0000955	adult organism	UBERON	UBERON:0007023	23	year	UO	UO:0000036	Right	Participant Recruitment	Neuromedical and Mental Disorder Assessments	30717
Southwest University Student	Homo sapiens	NCBITAXON	NCBITaxon:9606	brain	UBERON	UBERON:0000955	adult organism	UBERON	UBERON:0007023	22	year	UO	UO:0000036	Right	Participant Recruitment	Neuromedical and Mental Disorder Assessments	30718
Southwest University Student	Homo sapiens	NCBITAXON	NCBITaxon:9606	brain	UBERON	UBERON:0000955	adult organism	UBERON	UBERON:0007023	24	year	UO	UO:0000036	Right	Participant Recruitment	Neuromedical and Mental Disorder Assessments	30719
Southwest University Student	Homo sapiens	NCBITAXON	NCBITaxon:9606	brain	UBERON	UBERON:0000955	adult organism	UBERON	UBERON:0007023	21	year	UO	UO:0000036	Right	Participant Recruitment	Neuromedical and Mental Disorder Assessments	25637
Southwest University Student	Homo sapiens	NCBITAXON	NCBITaxon:9606	brain	UBERON	UBERON:0000955	adult organism	UBERON	UBERON:0007023	21	year	UO	UO:0000036	Right	Participant Recruitment	Neuromedical and Mental Disorder Assessments	30720
Southwest University Student	Homo sapiens	NCBITAXON	NCBITaxon:9606	brain	UBERON	UBERON:0000955	adult organism	UBERON	UBERON:0007023	21	year	UO	UO:0000036	Right	Participant Recruitment	Neuromedical and Mental Disorder Assessments	25638
Southwest University Student	Homo sapiens	NCBITAXON	NCBITaxon:9606	brain	UBERON	UBERON:0000955	adult organism	UBERON	UBERON:0007023	27	year	UO	UO:0000036	Right	Participant Recruitment	Neuromedical and Mental Disorder Assessments	25739
Southwest University Student	Homo sapiens	NCBITAXON	NCBITaxon:9606	brain	UBERON	UBERON:0000955	adult organism	UBERON	UBERON:0007023	21	year	UO	UO:0000036	Right	Participant Recruitment	Neuromedical and Mental Disorder Assessments	25740
Southwest University Student	Homo sapiens	NCBITAXON	NCBITaxon:9606	brain	UBERON	UBERON:0000955	adult organism	UBERON	UBERON:0007023	20	year	UO	UO:0000036	Right	Participant Recruitment	Neuromedical and Mental Disorder Assessments	30721
Southwest University Student	Homo sapiens	NCBITAXON	NCBITaxon:9606	brain	UBERON	UBERON:0000955	adult organism	UBERON	UBERON:0007023	20	year	UO	UO:0000036	Right	Participant Recruitment	Neuromedical and Mental Disorder Assessments	25741
Southwest University Student	Homo sapiens	NCBITAXON	NCBITaxon:9606	brain	UBERON	UBERON:0000955	adult organism	UBERON	UBERON:0007023	19	year	UO	UO:0000036	Right	Participant Recruitment	Neuromedical and Mental Disorder Assessments	30722
Southwest University Student	Homo sapiens	NCBITAXON	NCBITaxon:9606	brain	UBERON	UBERON:0000955	adult organism	UBERON	UBERON:0007023	18	year	UO	UO:0000036	Right	Participant Recruitment	Neuromedical and Mental Disorder Assessments	25742
Southwest University Student	Homo sapiens	NCBITAXON	NCBITaxon:9606	brain	UBERON	UBERON:0000955	adult organism	UBERON	UBERON:0007023	19	year	UO	UO:0000036	Right	Participant Recruitment	Neuromedical and Mental Disorder Assessments	30723
Southwest University Student	Homo sapiens	NCBITAXON	NCBITaxon:9606	brain	UBERON	UBERON:0000955	adult organism	UBERON	UBERON:0007023	19	year	UO	UO:0000036	Right	Participant Recruitment	Neuromedical and Mental Disorder Assessments	30724
Southwest University Student	Homo sapiens	NCBITAXON	NCBITaxon:9606	brain	UBERON	UBERON:0000955	adult organism	UBERON	UBERON:0007023	18	year	UO	UO:0000036	Right	Participant Recruitment	Neuromedical and Mental Disorder Assessments	25743
Southwest University Student	Homo sapiens	NCBITAXON	NCBITaxon:9606	brain	UBERON	UBERON:0000955	adult organism	UBERON	UBERON:0007023	19	year	UO	UO:0000036	Right	Participant Recruitment	Neuromedical and Mental Disorder Assessments	30725
Southwest University Student	Homo sapiens	NCBITAXON	NCBITaxon:9606	brain	UBERON	UBERON:0000955	adult organism	UBERON	UBERON:0007023	18	year	UO	UO:0000036	Right	Participant Recruitment	Neuromedical and Mental Disorder Assessments	25744
Southwest University Student	Homo sapiens	NCBITAXON	NCBITaxon:9606	brain	UBERON	UBERON:0000955	adult organism	UBERON	UBERON:0007023	18	year	UO	UO:0000036	Right	Participant Recruitment	Neuromedical and Mental Disorder Assessments	30726
Southwest University Student	Homo sapiens	NCBITAXON	NCBITaxon:9606	brain	UBERON	UBERON:0000955	adult organism	UBERON	UBERON:0007023	22	year	UO	UO:0000036	Right	Participant Recruitment	Neuromedical and Mental Disorder Assessments	30727
Southwest University Student	Homo sapiens	NCBITAXON	NCBITaxon:9606	brain	UBERON	UBERON:0000955	adult organism	UBERON	UBERON:0007023	22	year	UO	UO:0000036	Right	Participant Recruitment	Neuromedical and Mental Disorder Assessments	30728
Southwest University Student	Homo sapiens	NCBITAXON	NCBITaxon:9606	brain	UBERON	UBERON:0000955	adult organism	UBERON	UBERON:0007023	21	year	UO	UO:0000036	Right	Participant Recruitment	Neuromedical and Mental Disorder Assessments	25745
Southwest University Student	Homo sapiens	NCBITAXON	NCBITaxon:9606	brain	UBERON	UBERON:0000955	adult organism	UBERON	UBERON:0007023	26	year	UO	UO:0000036	Right	Participant Recruitment	Neuromedical and Mental Disorder Assessments	30729
Southwest University Student	Homo sapiens	NCBITAXON	NCBITaxon:9606	brain	UBERON	UBERON:0000955	adult organism	UBERON	UBERON:0007023	23	year	UO	UO:0000036	Right	Participant Recruitment	Neuromedical and Mental Disorder Assessments	30730
Southwest University Student	Homo sapiens	NCBITAXON	NCBITaxon:9606	brain	UBERON	UBERON:0000955	adult organism	UBERON	UBERON:0007023	20	year	UO	UO:0000036	Right	Participant Recruitment	Neuromedical and Mental Disorder Assessments	30731
Southwest University Student	Homo sapiens	NCBITAXON	NCBITaxon:9606	brain	UBERON	UBERON:0000955	adult organism	UBERON	UBERON:0007023	18	year	UO	UO:0000036	Right	Participant Recruitment	Neuromedical and Mental Disorder Assessments	30732
Southwest University Student	Homo sapiens	NCBITAXON	NCBITaxon:9606	brain	UBERON	UBERON:0000955	adult organism	UBERON	UBERON:0007023	19	year	UO	UO:0000036	Right	Participant Recruitment	Neuromedical and Mental Disorder Assessments	30733
Southwest University Student	Homo sapiens	NCBITAXON	NCBITaxon:9606	brain	UBERON	UBERON:0000955	adult organism	UBERON	UBERON:0007023	22	year	UO	UO:0000036	Right	Participant Recruitment	Neuromedical and Mental Disorder Assessments	30734
Southwest University Student	Homo sapiens	NCBITAXON	NCBITaxon:9606	brain	UBERON	UBERON:0000955	adult organism	UBERON	UBERON:0007023	17	year	UO	UO:0000036	Right	Participant Recruitment	Neuromedical and Mental Disorder Assessments	25747
Southwest University Student	Homo sapiens	NCBITAXON	NCBITaxon:9606	brain	UBERON	UBERON:0000955	adult organism	UBERON	UBERON:0007023	21	year	UO	UO:0000036	Right	Participant Recruitment	Neuromedical and Mental Disorder Assessments	30735
Southwest University Student	Homo sapiens	NCBITAXON	NCBITaxon:9606	brain	UBERON	UBERON:0000955	adult organism	UBERON	UBERON:0007023	20	year	UO	UO:0000036	Right	Participant Recruitment	Neuromedical and Mental Disorder Assessments	30736
Southwest University Student	Homo sapiens	NCBITAXON	NCBITaxon:9606	brain	UBERON	UBERON:0000955	adult organism	UBERON	UBERON:0007023	20	year	UO	UO:0000036	Right	Participant Recruitment	Neuromedical and Mental Disorder Assessments	30737
Southwest University Student	Homo sapiens	NCBITAXON	NCBITaxon:9606	brain	UBERON	UBERON:0000955	adult organism	UBERON	UBERON:0007023	20	year	UO	UO:0000036	Right	Participant Recruitment	Neuromedical and Mental Disorder Assessments	25748
Southwest University Student	Homo sapiens	NCBITAXON	NCBITaxon:9606	brain	UBERON	UBERON:0000955	adult organism	UBERON	UBERON:0007023	19	year	UO	UO:0000036	Right	Participant Recruitment	Neuromedical and Mental Disorder Assessments	25794
Southwest University Student	Homo sapiens	NCBITAXON	NCBITaxon:9606	brain	UBERON	UBERON:0000955	adult organism	UBERON	UBERON:0007023	19	year	UO	UO:0000036	Right	Participant Recruitment	Neuromedical and Mental Disorder Assessments	30738
Southwest University Student	Homo sapiens	NCBITAXON	NCBITaxon:9606	brain	UBERON	UBERON:0000955	adult organism	UBERON	UBERON:0007023	20	year	UO	UO:0000036	Right	Participant Recruitment	Neuromedical and Mental Disorder Assessments	30739
Southwest University Student	Homo sapiens	NCBITAXON	NCBITaxon:9606	brain	UBERON	UBERON:0000955	adult organism	UBERON	UBERON:0007023	19	year	UO	UO:0000036	Right	Participant Recruitment	Neuromedical and Mental Disorder Assessments	30740
Southwest University Student	Homo sapiens	NCBITAXON	NCBITaxon:9606	brain	UBERON	UBERON:0000955	adult organism	UBERON	UBERON:0007023	19	year	UO	UO:0000036	Right	Participant Recruitment	Neuromedical and Mental Disorder Assessments	25795
Southwest University Student	Homo sapiens	NCBITAXON	NCBITaxon:9606	brain	UBERON	UBERON:0000955	adult organism	UBERON	UBERON:0007023	19	year	UO	UO:0000036	Right	Participant Recruitment	Neuromedical and Mental Disorder Assessments	30741
Southwest University Student	Homo sapiens	NCBITAXON	NCBITaxon:9606	brain	UBERON	UBERON:0000955	adult organism	UBERON	UBERON:0007023	21	year	UO	UO:0000036	Right	Participant Recruitment	Neuromedical and Mental Disorder Assessments	30742
Southwest University Student	Homo sapiens	NCBITAXON	NCBITaxon:9606	brain	UBERON	UBERON:0000955	adult organism	UBERON	UBERON:0007023	19	year	UO	UO:0000036	Right	Participant Recruitment	Neuromedical and Mental Disorder Assessments	30743
Southwest University Student	Homo sapiens	NCBITAXON	NCBITaxon:9606	brain	UBERON	UBERON:0000955	adult organism	UBERON	UBERON:0007023	18	year	UO	UO:0000036	Right	Participant Recruitment	Neuromedical and Mental Disorder Assessments	30744
Southwest University Student	Homo sapiens	NCBITAXON	NCBITaxon:9606	brain	UBERON	UBERON:0000955	adult organism	UBERON	UBERON:0007023	20	year	UO	UO:0000036	Right	Participant Recruitment	Neuromedical and Mental Disorder Assessments	25796
Southwest University Student	Homo sapiens	NCBITAXON	NCBITaxon:9606	brain	UBERON	UBERON:0000955	adult organism	UBERON	UBERON:0007023	21	year	UO	UO:0000036	Right	Participant Recruitment	Neuromedical and Mental Disorder Assessments	30747
Southwest University Student	Homo sapiens	NCBITAXON	NCBITaxon:9606	brain	UBERON	UBERON:0000955	adult organism	UBERON	UBERON:0007023	19	year	UO	UO:0000036	Right	Participant Recruitment	Neuromedical and Mental Disorder Assessments	30748
Southwest University Student	Homo sapiens	NCBITAXON	NCBITaxon:9606	brain	UBERON	UBERON:0000955	adult organism	UBERON	UBERON:0007023	20	year	UO	UO:0000036	Right	Participant Recruitment	Neuromedical and Mental Disorder Assessments	25797
Southwest University Student	Homo sapiens	NCBITAXON	NCBITaxon:9606	brain	UBERON	UBERON:0000955	adult organism	UBERON	UBERON:0007023	20	year	UO	UO:0000036	Right	Participant Recruitment	Neuromedical and Mental Disorder Assessments	30749
Southwest University Student	Homo sapiens	NCBITAXON	NCBITaxon:9606	brain	UBERON	UBERON:0000955	adult organism	UBERON	UBERON:0007023	19	year	UO	UO:0000036	Right	Participant Recruitment	Neuromedical and Mental Disorder Assessments	30750
Southwest University Student	Homo sapiens	NCBITAXON	NCBITaxon:9606	brain	UBERON	UBERON:0000955	adult organism	UBERON	UBERON:0007023	19	year	UO	UO:0000036	Right	Participant Recruitment	Neuromedical and Mental Disorder Assessments	25798
Southwest University Student	Homo sapiens	NCBITAXON	NCBITaxon:9606	brain	UBERON	UBERON:0000955	adult organism	UBERON	UBERON:0007023	20	year	UO	UO:0000036	Right	Participant Recruitment	Neuromedical and Mental Disorder Assessments	25799
Southwest University Student	Homo sapiens	NCBITAXON	NCBITaxon:9606	brain	UBERON	UBERON:0000955	adult organism	UBERON	UBERON:0007023	21	year	UO	UO:0000036	Right	Participant Recruitment	Neuromedical and Mental Disorder Assessments	25800
Southwest University Student	Homo sapiens	NCBITAXON	NCBITaxon:9606	brain	UBERON	UBERON:0000955	adult organism	UBERON	UBERON:0007023	18	year	UO	UO:0000036	Right	Participant Recruitment	Neuromedical and Mental Disorder Assessments	25802
Southwest University Student	Homo sapiens	NCBITAXON	NCBITaxon:9606	brain	UBERON	UBERON:0000955	adult organism	UBERON	UBERON:0007023	20	year	UO	UO:0000036	Right	Participant Recruitment	Neuromedical and Mental Disorder Assessments	25803
Southwest University Student	Homo sapiens	NCBITAXON	NCBITaxon:9606	brain	UBERON	UBERON:0000955	adult organism	UBERON	UBERON:0007023	18	year	UO	UO:0000036	Right	Participant Recruitment	Neuromedical and Mental Disorder Assessments	25804
Southwest University Student	Homo sapiens	NCBITAXON	NCBITaxon:9606	brain	UBERON	UBERON:0000955	adult organism	UBERON	UBERON:0007023	18	year	UO	UO:0000036	Right	Participant Recruitment	Neuromedical and Mental Disorder Assessments	30751
Southwest University Student	Homo sapiens	NCBITAXON	NCBITaxon:9606	brain	UBERON	UBERON:0000955	adult organism	UBERON	UBERON:0007023	19	year	UO	UO:0000036	Right	Participant Recruitment	Neuromedical and Mental Disorder Assessments	25805
Southwest University Student	Homo sapiens	NCBITAXON	NCBITaxon:9606	brain	UBERON	UBERON:0000955	adult organism	UBERON	UBERON:0007023	20	year	UO	UO:0000036	Right	Participant Recruitment	Neuromedical and Mental Disorder Assessments	25806
Southwest University Student	Homo sapiens	NCBITAXON	NCBITaxon:9606	brain	UBERON	UBERON:0000955	adult organism	UBERON	UBERON:0007023	19	year	UO	UO:0000036	Right	Participant Recruitment	Neuromedical and Mental Disorder Assessments	30753
Southwest University Student	Homo sapiens	NCBITAXON	NCBITaxon:9606	brain	UBERON	UBERON:0000955	adult organism	UBERON	UBERON:0007023	24	year	UO	UO:0000036	Right	Participant Recruitment	Neuromedical and Mental Disorder Assessments	30754
Southwest University Student	Homo sapiens	NCBITAXON	NCBITaxon:9606	brain	UBERON	UBERON:0000955	adult organism	UBERON	UBERON:0007023	19	year	UO	UO:0000036	Right	Participant Recruitment	Neuromedical and Mental Disorder Assessments	25807
Southwest University Student	Homo sapiens	NCBITAXON	NCBITaxon:9606	brain	UBERON	UBERON:0000955	adult organism	UBERON	UBERON:0007023	19	year	UO	UO:0000036	Right	Participant Recruitment	Neuromedical and Mental Disorder Assessments	25808
Southwest University Student	Homo sapiens	NCBITAXON	NCBITaxon:9606	brain	UBERON	UBERON:0000955	adult organism	UBERON	UBERON:0007023	18	year	UO	UO:0000036	Right	Participant Recruitment	Neuromedical and Mental Disorder Assessments	30755
Southwest University Student	Homo sapiens	NCBITAXON	NCBITaxon:9606	brain	UBERON	UBERON:0000955	adult organism	UBERON	UBERON:0007023	20	year	UO	UO:0000036	Right	Participant Recruitment	Neuromedical and Mental Disorder Assessments	30756
Southwest University Student	Homo sapiens	NCBITAXON	NCBITaxon:9606	brain	UBERON	UBERON:0000955	adult organism	UBERON	UBERON:0007023	19	year	UO	UO:0000036	Right	Participant Recruitment	Neuromedical and Mental Disorder Assessments	30757
Southwest University Student	Homo sapiens	NCBITAXON	NCBITaxon:9606	brain	UBERON	UBERON:0000955	adult organism	UBERON	UBERON:0007023	19	year	UO	UO:0000036	Right	Participant Recruitment	Neuromedical and Mental Disorder Assessments	30758
Southwest University Student	Homo sapiens	NCBITAXON	NCBITaxon:9606	brain	UBERON	UBERON:0000955	adult organism	UBERON	UBERON:0007023	19	year	UO	UO:0000036	Right	Participant Recruitment	Neuromedical and Mental Disorder Assessments	25809
Southwest University Student	Homo sapiens	NCBITAXON	NCBITaxon:9606	brain	UBERON	UBERON:0000955	adult organism	UBERON	UBERON:0007023	20	year	UO	UO:0000036	Right	Participant Recruitment	Neuromedical and Mental Disorder Assessments	25810
Southwest University Student	Homo sapiens	NCBITAXON	NCBITaxon:9606	brain	UBERON	UBERON:0000955	adult organism	UBERON	UBERON:0007023	21	year	UO	UO:0000036	Right	Participant Recruitment	Neuromedical and Mental Disorder Assessments	30759
Southwest University Student	Homo sapiens	NCBITAXON	NCBITaxon:9606	brain	UBERON	UBERON:0000955	adult organism	UBERON	UBERON:0007023	20	year	UO	UO:0000036	Right	Participant Recruitment	Neuromedical and Mental Disorder Assessments	30760
Southwest University Student	Homo sapiens	NCBITAXON	NCBITaxon:9606	brain	UBERON	UBERON:0000955	adult organism	UBERON	UBERON:0007023	19	year	UO	UO:0000036	Right	Participant Recruitment	Neuromedical and Mental Disorder Assessments	25811
Southwest University Student	Homo sapiens	NCBITAXON	NCBITaxon:9606	brain	UBERON	UBERON:0000955	adult organism	UBERON	UBERON:0007023	20	year	UO	UO:0000036	Right	Participant Recruitment	Neuromedical and Mental Disorder Assessments	25812
Southwest University Student	Homo sapiens	NCBITAXON	NCBITaxon:9606	brain	UBERON	UBERON:0000955	adult organism	UBERON	UBERON:0007023	18	year	UO	UO:0000036	Right	Participant Recruitment	Neuromedical and Mental Disorder Assessments	25813
Southwest University Student	Homo sapiens	NCBITAXON	NCBITaxon:9606	brain	UBERON	UBERON:0000955	adult organism	UBERON	UBERON:0007023	19	year	UO	UO:0000036	Right	Participant Recruitment	Neuromedical and Mental Disorder Assessments	25814
Southwest University Student	Homo sapiens	NCBITAXON	NCBITaxon:9606	brain	UBERON	UBERON:0000955	adult organism	UBERON	UBERON:0007023	19	year	UO	UO:0000036	Right	Participant Recruitment	Neuromedical and Mental Disorder Assessments	25815
Southwest University Student	Homo sapiens	NCBITAXON	NCBITaxon:9606	brain	UBERON	UBERON:0000955	adult organism	UBERON	UBERON:0007023	19	year	UO	UO:0000036	Right	Participant Recruitment	Neuromedical and Mental Disorder Assessments	30761
Southwest University Student	Homo sapiens	NCBITAXON	NCBITaxon:9606	brain	UBERON	UBERON:0000955	adult organism	UBERON	UBERON:0007023	19	year	UO	UO:0000036	Right	Participant Recruitment	Neuromedical and Mental Disorder Assessments	25816
Southwest University Student	Homo sapiens	NCBITAXON	NCBITaxon:9606	brain	UBERON	UBERON:0000955	adult organism	UBERON	UBERON:0007023	19	year	UO	UO:0000036	Right	Participant Recruitment	Neuromedical and Mental Disorder Assessments	25817
Southwest University Student	Homo sapiens	NCBITAXON	NCBITaxon:9606	brain	UBERON	UBERON:0000955	adult organism	UBERON	UBERON:0007023	20	year	UO	UO:0000036	Right	Participant Recruitment	Neuromedical and Mental Disorder Assessments	30762
Southwest University Student	Homo sapiens	NCBITAXON	NCBITaxon:9606	brain	UBERON	UBERON:0000955	adult organism	UBERON	UBERON:0007023	20	year	UO	UO:0000036	Right	Participant Recruitment	Neuromedical and Mental Disorder Assessments	25818
Southwest University Student	Homo sapiens	NCBITAXON	NCBITaxon:9606	brain	UBERON	UBERON:0000955	adult organism	UBERON	UBERON:0007023	19	year	UO	UO:0000036	Right	Participant Recruitment	Neuromedical and Mental Disorder Assessments	25819
Southwest University Student	Homo sapiens	NCBITAXON	NCBITaxon:9606	brain	UBERON	UBERON:0000955	adult organism	UBERON	UBERON:0007023	19	year	UO	UO:0000036	Right	Participant Recruitment	Neuromedical and Mental Disorder Assessments	25820
Southwest University Student	Homo sapiens	NCBITAXON	NCBITaxon:9606	brain	UBERON	UBERON:0000955	adult organism	UBERON	UBERON:0007023	19	year	UO	UO:0000036	Right	Participant Recruitment	Neuromedical and Mental Disorder Assessments	25821
Southwest University Student	Homo sapiens	NCBITAXON	NCBITaxon:9606	brain	UBERON	UBERON:0000955	adult organism	UBERON	UBERON:0007023	19	year	UO	UO:0000036	Right	Participant Recruitment	Neuromedical and Mental Disorder Assessments	30763
Southwest University Student	Homo sapiens	NCBITAXON	NCBITaxon:9606	brain	UBERON	UBERON:0000955	adult organism	UBERON	UBERON:0007023	19	year	UO	UO:0000036	Right	Participant Recruitment	Neuromedical and Mental Disorder Assessments	30764
Southwest University Student	Homo sapiens	NCBITAXON	NCBITaxon:9606	brain	UBERON	UBERON:0000955	adult organism	UBERON	UBERON:0007023	19	year	UO	UO:0000036	Right	Participant Recruitment	Neuromedical and Mental Disorder Assessments	25822
Southwest University Student	Homo sapiens	NCBITAXON	NCBITaxon:9606	brain	UBERON	UBERON:0000955	adult organism	UBERON	UBERON:0007023	18	year	UO	UO:0000036	Right	Participant Recruitment	Neuromedical and Mental Disorder Assessments	30765
Southwest University Student	Homo sapiens	NCBITAXON	NCBITaxon:9606	brain	UBERON	UBERON:0000955	adult organism	UBERON	UBERON:0007023	19	year	UO	UO:0000036	Right	Participant Recruitment	Neuromedical and Mental Disorder Assessments	25823
Southwest University Student	Homo sapiens	NCBITAXON	NCBITaxon:9606	brain	UBERON	UBERON:0000955	adult organism	UBERON	UBERON:0007023	19	year	UO	UO:0000036	Right	Participant Recruitment	Neuromedical and Mental Disorder Assessments	25824
Southwest University Student	Homo sapiens	NCBITAXON	NCBITaxon:9606	brain	UBERON	UBERON:0000955	adult organism	UBERON	UBERON:0007023	18	year	UO	UO:0000036	Right	Participant Recruitment	Neuromedical and Mental Disorder Assessments	25825
Southwest University Student	Homo sapiens	NCBITAXON	NCBITaxon:9606	brain	UBERON	UBERON:0000955	adult organism	UBERON	UBERON:0007023	19	year	UO	UO:0000036	Right	Participant Recruitment	Neuromedical and Mental Disorder Assessments	25826
Southwest University Student	Homo sapiens	NCBITAXON	NCBITaxon:9606	brain	UBERON	UBERON:0000955	adult organism	UBERON	UBERON:0007023	20	year	UO	UO:0000036	Right	Participant Recruitment	Neuromedical and Mental Disorder Assessments	30766
Southwest University Student	Homo sapiens	NCBITAXON	NCBITaxon:9606	brain	UBERON	UBERON:0000955	adult organism	UBERON	UBERON:0007023	18	year	UO	UO:0000036	Right	Participant Recruitment	Neuromedical and Mental Disorder Assessments	25827
Southwest University Student	Homo sapiens	NCBITAXON	NCBITaxon:9606	brain	UBERON	UBERON:0000955	adult organism	UBERON	UBERON:0007023	19	year	UO	UO:0000036	Right	Participant Recruitment	Neuromedical and Mental Disorder Assessments	25828
Southwest University Student	Homo sapiens	NCBITAXON	NCBITaxon:9606	brain	UBERON	UBERON:0000955	adult organism	UBERON	UBERON:0007023	19	year	UO	UO:0000036	Right	Participant Recruitment	Neuromedical and Mental Disorder Assessments	30767
Southwest University Student	Homo sapiens	NCBITAXON	NCBITaxon:9606	brain	UBERON	UBERON:0000955	adult organism	UBERON	UBERON:0007023	20	year	UO	UO:0000036	Right	Participant Recruitment	Neuromedical and Mental Disorder Assessments	30768
Southwest University Student	Homo sapiens	NCBITAXON	NCBITaxon:9606	brain	UBERON	UBERON:0000955	adult organism	UBERON	UBERON:0007023	19	year	UO	UO:0000036	Right	Participant Recruitment	Neuromedical and Mental Disorder Assessments	30769
Southwest University Student	Homo sapiens	NCBITAXON	NCBITaxon:9606	brain	UBERON	UBERON:0000955	adult organism	UBERON	UBERON:0007023	20	year	UO	UO:0000036	Right	Participant Recruitment	Neuromedical and Mental Disorder Assessments	25829
Southwest University Student	Homo sapiens	NCBITAXON	NCBITaxon:9606	brain	UBERON	UBERON:0000955	adult organism	UBERON	UBERON:0007023	19	year	UO	UO:0000036	Right	Participant Recruitment	Neuromedical and Mental Disorder Assessments	25830
Southwest University Student	Homo sapiens	NCBITAXON	NCBITaxon:9606	brain	UBERON	UBERON:0000955	adult organism	UBERON	UBERON:0007023	21	year	UO	UO:0000036	Right	Participant Recruitment	Neuromedical and Mental Disorder Assessments	30770
Southwest University Student	Homo sapiens	NCBITAXON	NCBITaxon:9606	brain	UBERON	UBERON:0000955	adult organism	UBERON	UBERON:0007023	21	year	UO	UO:0000036	Right	Participant Recruitment	Neuromedical and Mental Disorder Assessments	25831
Southwest University Student	Homo sapiens	NCBITAXON	NCBITaxon:9606	brain	UBERON	UBERON:0000955	adult organism	UBERON	UBERON:0007023	19	year	UO	UO:0000036	Right	Participant Recruitment	Neuromedical and Mental Disorder Assessments	30771
Southwest University Student	Homo sapiens	NCBITAXON	NCBITaxon:9606	brain	UBERON	UBERON:0000955	adult organism	UBERON	UBERON:0007023	19	year	UO	UO:0000036	Right	Participant Recruitment	Neuromedical and Mental Disorder Assessments	30772
Southwest University Student	Homo sapiens	NCBITAXON	NCBITaxon:9606	brain	UBERON	UBERON:0000955	adult organism	UBERON	UBERON:0007023	19	year	UO	UO:0000036	Right	Participant Recruitment	Neuromedical and Mental Disorder Assessments	30773
Southwest University Student	Homo sapiens	NCBITAXON	NCBITaxon:9606	brain	UBERON	UBERON:0000955	adult organism	UBERON	UBERON:0007023	21	year	UO	UO:0000036	Right	Participant Recruitment	Neuromedical and Mental Disorder Assessments	30774
Southwest University Student	Homo sapiens	NCBITAXON	NCBITaxon:9606	brain	UBERON	UBERON:0000955	adult organism	UBERON	UBERON:0007023	20	year	UO	UO:0000036	Right	Participant Recruitment	Neuromedical and Mental Disorder Assessments	25832
Southwest University Student	Homo sapiens	NCBITAXON	NCBITaxon:9606	brain	UBERON	UBERON:0000955	adult organism	UBERON	UBERON:0007023	20	year	UO	UO:0000036	Right	Participant Recruitment	Neuromedical and Mental Disorder Assessments	30775
Southwest University Student	Homo sapiens	NCBITAXON	NCBITaxon:9606	brain	UBERON	UBERON:0000955	adult organism	UBERON	UBERON:0007023	20	year	UO	UO:0000036	Right	Participant Recruitment	Neuromedical and Mental Disorder Assessments	25833
Southwest University Student	Homo sapiens	NCBITAXON	NCBITaxon:9606	brain	UBERON	UBERON:0000955	adult organism	UBERON	UBERON:0007023	20	year	UO	UO:0000036	Right	Participant Recruitment	Neuromedical and Mental Disorder Assessments	25834
Southwest University Student	Homo sapiens	NCBITAXON	NCBITaxon:9606	brain	UBERON	UBERON:0000955	adult organism	UBERON	UBERON:0007023	19	year	UO	UO:0000036	Right	Participant Recruitment	Neuromedical and Mental Disorder Assessments	25835
Southwest University Student	Homo sapiens	NCBITAXON	NCBITaxon:9606	brain	UBERON	UBERON:0000955	adult organism	UBERON	UBERON:0007023	20	year	UO	UO:0000036	Right	Participant Recruitment	Neuromedical and Mental Disorder Assessments	30776
Southwest University Student	Homo sapiens	NCBITAXON	NCBITaxon:9606	brain	UBERON	UBERON:0000955	adult organism	UBERON	UBERON:0007023	19	year	UO	UO:0000036	Right	Participant Recruitment	Neuromedical and Mental Disorder Assessments	25836
Southwest University Student	Homo sapiens	NCBITAXON	NCBITaxon:9606	brain	UBERON	UBERON:0000955	adult organism	UBERON	UBERON:0007023	19	year	UO	UO:0000036	Right	Participant Recruitment	Neuromedical and Mental Disorder Assessments	25837
Southwest University Student	Homo sapiens	NCBITAXON	NCBITaxon:9606	brain	UBERON	UBERON:0000955	adult organism	UBERON	UBERON:0007023	20	year	UO	UO:0000036	Right	Participant Recruitment	Neuromedical and Mental Disorder Assessments	25838
Southwest University Student	Homo sapiens	NCBITAXON	NCBITaxon:9606	brain	UBERON	UBERON:0000955	adult organism	UBERON	UBERON:0007023	21	year	UO	UO:0000036	Right	Participant Recruitment	Neuromedical and Mental Disorder Assessments	25839
Southwest University Student	Homo sapiens	NCBITAXON	NCBITaxon:9606	brain	UBERON	UBERON:0000955	adult organism	UBERON	UBERON:0007023	19	year	UO	UO:0000036	Right	Participant Recruitment	Neuromedical and Mental Disorder Assessments	25840
Southwest University Student	Homo sapiens	NCBITAXON	NCBITaxon:9606	brain	UBERON	UBERON:0000955	adult organism	UBERON	UBERON:0007023	20	year	UO	UO:0000036	Right	Participant Recruitment	Neuromedical and Mental Disorder Assessments	30777
Southwest University Student	Homo sapiens	NCBITAXON	NCBITaxon:9606	brain	UBERON	UBERON:0000955	adult organism	UBERON	UBERON:0007023	20	year	UO	UO:0000036	Right	Participant Recruitment	Neuromedical and Mental Disorder Assessments	30778
Southwest University Student	Homo sapiens	NCBITAXON	NCBITaxon:9606	brain	UBERON	UBERON:0000955	adult organism	UBERON	UBERON:0007023	21	year	UO	UO:0000036	Right	Participant Recruitment	Neuromedical and Mental Disorder Assessments	25841
Southwest University Student	Homo sapiens	NCBITAXON	NCBITaxon:9606	brain	UBERON	UBERON:0000955	adult organism	UBERON	UBERON:0007023	21	year	UO	UO:0000036	Right	Participant Recruitment	Neuromedical and Mental Disorder Assessments	25842
Southwest University Student	Homo sapiens	NCBITAXON	NCBITaxon:9606	brain	UBERON	UBERON:0000955	adult organism	UBERON	UBERON:0007023	21	year	UO	UO:0000036	Right	Participant Recruitment	Neuromedical and Mental Disorder Assessments	25843
Southwest University Student	Homo sapiens	NCBITAXON	NCBITaxon:9606	brain	UBERON	UBERON:0000955	adult organism	UBERON	UBERON:0007023	20	year	UO	UO:0000036	Right	Participant Recruitment	Neuromedical and Mental Disorder Assessments	30779
Southwest University Student	Homo sapiens	NCBITAXON	NCBITaxon:9606	brain	UBERON	UBERON:0000955	adult organism	UBERON	UBERON:0007023	19	year	UO	UO:0000036	Right	Participant Recruitment	Neuromedical and Mental Disorder Assessments	25844
Southwest University Student	Homo sapiens	NCBITAXON	NCBITaxon:9606	brain	UBERON	UBERON:0000955	adult organism	UBERON	UBERON:0007023	19	year	UO	UO:0000036	Right	Participant Recruitment	Neuromedical and Mental Disorder Assessments	25845
Southwest University Student	Homo sapiens	NCBITAXON	NCBITaxon:9606	brain	UBERON	UBERON:0000955	adult organism	UBERON	UBERON:0007023	20	year	UO	UO:0000036	Right	Participant Recruitment	Neuromedical and Mental Disorder Assessments	25846
Southwest University Student	Homo sapiens	NCBITAXON	NCBITaxon:9606	brain	UBERON	UBERON:0000955	adult organism	UBERON	UBERON:0007023	20	year	UO	UO:0000036	Right	Participant Recruitment	Neuromedical and Mental Disorder Assessments	30780
Southwest University Student	Homo sapiens	NCBITAXON	NCBITaxon:9606	brain	UBERON	UBERON:0000955	adult organism	UBERON	UBERON:0007023	20	year	UO	UO:0000036	Right	Participant Recruitment	Neuromedical and Mental Disorder Assessments	25847
Southwest University Student	Homo sapiens	NCBITAXON	NCBITaxon:9606	brain	UBERON	UBERON:0000955	adult organism	UBERON	UBERON:0007023	21	year	UO	UO:0000036	Right	Participant Recruitment	Neuromedical and Mental Disorder Assessments	25848
Southwest University Student	Homo sapiens	NCBITAXON	NCBITaxon:9606	brain	UBERON	UBERON:0000955	adult organism	UBERON	UBERON:0007023	19	year	UO	UO:0000036	Right	Participant Recruitment	Neuromedical and Mental Disorder Assessments	30781
Southwest University Student	Homo sapiens	NCBITAXON	NCBITaxon:9606	brain	UBERON	UBERON:0000955	adult organism	UBERON	UBERON:0007023	20	year	UO	UO:0000036	Right	Participant Recruitment	Neuromedical and Mental Disorder Assessments	30782
Southwest University Student	Homo sapiens	NCBITAXON	NCBITaxon:9606	brain	UBERON	UBERON:0000955	adult organism	UBERON	UBERON:0007023	18	year	UO	UO:0000036	Right	Participant Recruitment	Neuromedical and Mental Disorder Assessments	30783
Southwest University Student	Homo sapiens	NCBITAXON	NCBITaxon:9606	brain	UBERON	UBERON:0000955	adult organism	UBERON	UBERON:0007023	20	year	UO	UO:0000036	Right	Participant Recruitment	Neuromedical and Mental Disorder Assessments	30784
Southwest University Student	Homo sapiens	NCBITAXON	NCBITaxon:9606	brain	UBERON	UBERON:0000955	adult organism	UBERON	UBERON:0007023	20	year	UO	UO:0000036	Right	Participant Recruitment	Neuromedical and Mental Disorder Assessments	25849
Southwest University Student	Homo sapiens	NCBITAXON	NCBITaxon:9606	brain	UBERON	UBERON:0000955	adult organism	UBERON	UBERON:0007023	21	year	UO	UO:0000036	Right	Participant Recruitment	Neuromedical and Mental Disorder Assessments	30785
Southwest University Student	Homo sapiens	NCBITAXON	NCBITaxon:9606	brain	UBERON	UBERON:0000955	adult organism	UBERON	UBERON:0007023	21	year	UO	UO:0000036	Right	Participant Recruitment	Neuromedical and Mental Disorder Assessments	30786
Southwest University Student	Homo sapiens	NCBITAXON	NCBITaxon:9606	brain	UBERON	UBERON:0000955	adult organism	UBERON	UBERON:0007023	20	year	UO	UO:0000036	Right	Participant Recruitment	Neuromedical and Mental Disorder Assessments	30787
Southwest University Student	Homo sapiens	NCBITAXON	NCBITaxon:9606	brain	UBERON	UBERON:0000955	adult organism	UBERON	UBERON:0007023	19	year	UO	UO:0000036	Right	Participant Recruitment	Neuromedical and Mental Disorder Assessments	30788
Southwest University Student	Homo sapiens	NCBITAXON	NCBITaxon:9606	brain	UBERON	UBERON:0000955	adult organism	UBERON	UBERON:0007023	19	year	UO	UO:0000036	Right	Participant Recruitment	Neuromedical and Mental Disorder Assessments	30789
Southwest University Student	Homo sapiens	NCBITAXON	NCBITaxon:9606	brain	UBERON	UBERON:0000955	adult organism	UBERON	UBERON:0007023	21	year	UO	UO:0000036	Right	Participant Recruitment	Neuromedical and Mental Disorder Assessments	30790
Southwest University Student	Homo sapiens	NCBITAXON	NCBITaxon:9606	brain	UBERON	UBERON:0000955	adult organism	UBERON	UBERON:0007023	20	year	UO	UO:0000036	Right	Participant Recruitment	Neuromedical and Mental Disorder Assessments	30791
Southwest University Student	Homo sapiens	NCBITAXON	NCBITaxon:9606	brain	UBERON	UBERON:0000955	adult organism	UBERON	UBERON:0007023	20	year	UO	UO:0000036	Right	Participant Recruitment	Neuromedical and Mental Disorder Assessments	30792
Southwest University Student	Homo sapiens	NCBITAXON	NCBITaxon:9606	brain	UBERON	UBERON:0000955	adult organism	UBERON	UBERON:0007023	20	year	UO	UO:0000036	Right	Participant Recruitment	Neuromedical and Mental Disorder Assessments	25850
Southwest University Student	Homo sapiens	NCBITAXON	NCBITaxon:9606	brain	UBERON	UBERON:0000955	adult organism	UBERON	UBERON:0007023	20	year	UO	UO:0000036	Right	Participant Recruitment	Neuromedical and Mental Disorder Assessments	25851
Southwest University Student	Homo sapiens	NCBITAXON	NCBITaxon:9606	brain	UBERON	UBERON:0000955	adult organism	UBERON	UBERON:0007023	22	year	UO	UO:0000036	Right	Participant Recruitment	Neuromedical and Mental Disorder Assessments	30793
Southwest University Student	Homo sapiens	NCBITAXON	NCBITaxon:9606	brain	UBERON	UBERON:0000955	adult organism	UBERON	UBERON:0007023	20	year	UO	UO:0000036	Right	Participant Recruitment	Neuromedical and Mental Disorder Assessments	30794
Southwest University Student	Homo sapiens	NCBITAXON	NCBITaxon:9606	brain	UBERON	UBERON:0000955	adult organism	UBERON	UBERON:0007023	20	year	UO	UO:0000036	Right	Participant Recruitment	Neuromedical and Mental Disorder Assessments	30795
Southwest University Student	Homo sapiens	NCBITAXON	NCBITaxon:9606	brain	UBERON	UBERON:0000955	adult organism	UBERON	UBERON:0007023	20	year	UO	UO:0000036	Right	Participant Recruitment	Neuromedical and Mental Disorder Assessments	30796
Southwest University Student	Homo sapiens	NCBITAXON	NCBITaxon:9606	brain	UBERON	UBERON:0000955	adult organism	UBERON	UBERON:0007023	21	year	UO	UO:0000036	Right	Participant Recruitment	Neuromedical and Mental Disorder Assessments	25852
Southwest University Student	Homo sapiens	NCBITAXON	NCBITaxon:9606	brain	UBERON	UBERON:0000955	adult organism	UBERON	UBERON:0007023	18	year	UO	UO:0000036	Right	Participant Recruitment	Neuromedical and Mental Disorder Assessments	30797
Southwest University Student	Homo sapiens	NCBITAXON	NCBITaxon:9606	brain	UBERON	UBERON:0000955	adult organism	UBERON	UBERON:0007023	20	year	UO	UO:0000036	Right	Participant Recruitment	Neuromedical and Mental Disorder Assessments	30798
Southwest University Student	Homo sapiens	NCBITAXON	NCBITaxon:9606	brain	UBERON	UBERON:0000955	adult organism	UBERON	UBERON:0007023	19	year	UO	UO:0000036	Right	Participant Recruitment	Neuromedical and Mental Disorder Assessments	25853
Southwest University Student	Homo sapiens	NCBITAXON	NCBITaxon:9606	brain	UBERON	UBERON:0000955	adult organism	UBERON	UBERON:0007023	20	year	UO	UO:0000036	Right	Participant Recruitment	Neuromedical and Mental Disorder Assessments	25854
Southwest University Student	Homo sapiens	NCBITAXON	NCBITaxon:9606	brain	UBERON	UBERON:0000955	adult organism	UBERON	UBERON:0007023	19	year	UO	UO:0000036	Right	Participant Recruitment	Neuromedical and Mental Disorder Assessments	25855
Southwest University Student	Homo sapiens	NCBITAXON	NCBITaxon:9606	brain	UBERON	UBERON:0000955	adult organism	UBERON	UBERON:0007023	21	year	UO	UO:0000036	Right	Participant Recruitment	Neuromedical and Mental Disorder Assessments	25856
Southwest University Student	Homo sapiens	NCBITAXON	NCBITaxon:9606	brain	UBERON	UBERON:0000955	adult organism	UBERON	UBERON:0007023	20	year	UO	UO:0000036	Right	Participant Recruitment	Neuromedical and Mental Disorder Assessments	25857
Southwest University Student	Homo sapiens	NCBITAXON	NCBITaxon:9606	brain	UBERON	UBERON:0000955	adult organism	UBERON	UBERON:0007023	21	year	UO	UO:0000036	Right	Participant Recruitment	Neuromedical and Mental Disorder Assessments	30799
Southwest University Student	Homo sapiens	NCBITAXON	NCBITaxon:9606	brain	UBERON	UBERON:0000955	adult organism	UBERON	UBERON:0007023	20	year	UO	UO:0000036	Right	Participant Recruitment	Neuromedical and Mental Disorder Assessments	30800
Southwest University Student	Homo sapiens	NCBITAXON	NCBITaxon:9606	brain	UBERON	UBERON:0000955	adult organism	UBERON	UBERON:0007023	20	year	UO	UO:0000036	Right	Participant Recruitment	Neuromedical and Mental Disorder Assessments	30801
Southwest University Student	Homo sapiens	NCBITAXON	NCBITaxon:9606	brain	UBERON	UBERON:0000955	adult organism	UBERON	UBERON:0007023	19	year	UO	UO:0000036	Right	Participant Recruitment	Neuromedical and Mental Disorder Assessments	25858
Southwest University Student	Homo sapiens	NCBITAXON	NCBITaxon:9606	brain	UBERON	UBERON:0000955	adult organism	UBERON	UBERON:0007023	20	year	UO	UO:0000036	Right	Participant Recruitment	Neuromedical and Mental Disorder Assessments	30802
Southwest University Student	Homo sapiens	NCBITAXON	NCBITaxon:9606	brain	UBERON	UBERON:0000955	adult organism	UBERON	UBERON:0007023	20	year	UO	UO:0000036	Right	Participant Recruitment	Neuromedical and Mental Disorder Assessments	25859
Southwest University Student	Homo sapiens	NCBITAXON	NCBITaxon:9606	brain	UBERON	UBERON:0000955	adult organism	UBERON	UBERON:0007023	22	year	UO	UO:0000036	Right	Participant Recruitment	Neuromedical and Mental Disorder Assessments	30803
Southwest University Student	Homo sapiens	NCBITAXON	NCBITaxon:9606	brain	UBERON	UBERON:0000955	adult organism	UBERON	UBERON:0007023	18	year	UO	UO:0000036	Right	Participant Recruitment	Neuromedical and Mental Disorder Assessments	25860
Southwest University Student	Homo sapiens	NCBITAXON	NCBITaxon:9606	brain	UBERON	UBERON:0000955	adult organism	UBERON	UBERON:0007023	19	year	UO	UO:0000036	Right	Participant Recruitment	Neuromedical and Mental Disorder Assessments	25861
Southwest University Student	Homo sapiens	NCBITAXON	NCBITaxon:9606	brain	UBERON	UBERON:0000955	adult organism	UBERON	UBERON:0007023	20	year	UO	UO:0000036	Right	Participant Recruitment	Neuromedical and Mental Disorder Assessments	25862
Southwest University Student	Homo sapiens	NCBITAXON	NCBITaxon:9606	brain	UBERON	UBERON:0000955	adult organism	UBERON	UBERON:0007023	20	year	UO	UO:0000036	Right	Participant Recruitment	Neuromedical and Mental Disorder Assessments	25863
Southwest University Student	Homo sapiens	NCBITAXON	NCBITaxon:9606	brain	UBERON	UBERON:0000955	adult organism	UBERON	UBERON:0007023	24	year	UO	UO:0000036	Right	Participant Recruitment	Neuromedical and Mental Disorder Assessments	30804
Southwest University Student	Homo sapiens	NCBITAXON	NCBITaxon:9606	brain	UBERON	UBERON:0000955	adult organism	UBERON	UBERON:0007023	23	year	UO	UO:0000036	Right	Participant Recruitment	Neuromedical and Mental Disorder Assessments	30805
Southwest University Student	Homo sapiens	NCBITAXON	NCBITaxon:9606	brain	UBERON	UBERON:0000955	adult organism	UBERON	UBERON:0007023	21	year	UO	UO:0000036	Right	Participant Recruitment	Neuromedical and Mental Disorder Assessments	30806
Southwest University Student	Homo sapiens	NCBITAXON	NCBITaxon:9606	brain	UBERON	UBERON:0000955	adult organism	UBERON	UBERON:0007023	21	year	UO	UO:0000036	Right	Participant Recruitment	Neuromedical and Mental Disorder Assessments	30807
Southwest University Student	Homo sapiens	NCBITAXON	NCBITaxon:9606	brain	UBERON	UBERON:0000955	adult organism	UBERON	UBERON:0007023	21	year	UO	UO:0000036	Right	Participant Recruitment	Neuromedical and Mental Disorder Assessments	25640
Southwest University Student	Homo sapiens	NCBITAXON	NCBITaxon:9606	brain	UBERON	UBERON:0000955	adult organism	UBERON	UBERON:0007023	20	year	UO	UO:0000036	Right	Participant Recruitment	Neuromedical and Mental Disorder Assessments	30808
Southwest University Student	Homo sapiens	NCBITAXON	NCBITaxon:9606	brain	UBERON	UBERON:0000955	adult organism	UBERON	UBERON:0007023	20	year	UO	UO:0000036	Right	Participant Recruitment	Neuromedical and Mental Disorder Assessments	30809
Southwest University Student	Homo sapiens	NCBITAXON	NCBITaxon:9606	brain	UBERON	UBERON:0000955	adult organism	UBERON	UBERON:0007023	21	year	UO	UO:0000036	Right	Participant Recruitment	Neuromedical and Mental Disorder Assessments	25641
Southwest University Student	Homo sapiens	NCBITAXON	NCBITaxon:9606	brain	UBERON	UBERON:0000955	adult organism	UBERON	UBERON:0007023	21	year	UO	UO:0000036	Right	Participant Recruitment	Neuromedical and Mental Disorder Assessments	30810
Southwest University Student	Homo sapiens	NCBITAXON	NCBITaxon:9606	brain	UBERON	UBERON:0000955	adult organism	UBERON	UBERON:0007023	22	year	UO	UO:0000036	Right	Participant Recruitment	Neuromedical and Mental Disorder Assessments	25642
Southwest University Student	Homo sapiens	NCBITAXON	NCBITaxon:9606	brain	UBERON	UBERON:0000955	adult organism	UBERON	UBERON:0007023	21	year	UO	UO:0000036	Right	Participant Recruitment	Neuromedical and Mental Disorder Assessments	30811
Southwest University Student	Homo sapiens	NCBITAXON	NCBITaxon:9606	brain	UBERON	UBERON:0000955	adult organism	UBERON	UBERON:0007023	21	year	UO	UO:0000036	Right	Participant Recruitment	Neuromedical and Mental Disorder Assessments	30812
Southwest University Student	Homo sapiens	NCBITAXON	NCBITaxon:9606	brain	UBERON	UBERON:0000955	adult organism	UBERON	UBERON:0007023	20	year	UO	UO:0000036	Right	Participant Recruitment	Neuromedical and Mental Disorder Assessments	30813
Southwest University Student	Homo sapiens	NCBITAXON	NCBITaxon:9606	brain	UBERON	UBERON:0000955	adult organism	UBERON	UBERON:0007023	19	year	UO	UO:0000036	Right	Participant Recruitment	Neuromedical and Mental Disorder Assessments	30814
Southwest University Student	Homo sapiens	NCBITAXON	NCBITaxon:9606	brain	UBERON	UBERON:0000955	adult organism	UBERON	UBERON:0007023	20	year	UO	UO:0000036	Right	Participant Recruitment	Neuromedical and Mental Disorder Assessments	25643
Southwest University Student	Homo sapiens	NCBITAXON	NCBITaxon:9606	brain	UBERON	UBERON:0000955	adult organism	UBERON	UBERON:0007023	19	year	UO	UO:0000036	Right	Participant Recruitment	Neuromedical and Mental Disorder Assessments	25644
Southwest University Student	Homo sapiens	NCBITAXON	NCBITaxon:9606	brain	UBERON	UBERON:0000955	adult organism	UBERON	UBERON:0007023	19	year	UO	UO:0000036	Right	Participant Recruitment	Neuromedical and Mental Disorder Assessments	30815
Southwest University Student	Homo sapiens	NCBITAXON	NCBITaxon:9606	brain	UBERON	UBERON:0000955	adult organism	UBERON	UBERON:0007023	21	year	UO	UO:0000036	Right	Participant Recruitment	Neuromedical and Mental Disorder Assessments	30816
Southwest University Student	Homo sapiens	NCBITAXON	NCBITaxon:9606	brain	UBERON	UBERON:0000955	adult organism	UBERON	UBERON:0007023	20	year	UO	UO:0000036	Right	Participant Recruitment	Neuromedical and Mental Disorder Assessments	25645
Southwest University Student	Homo sapiens	NCBITAXON	NCBITaxon:9606	brain	UBERON	UBERON:0000955	adult organism	UBERON	UBERON:0007023	20	year	UO	UO:0000036	Right	Participant Recruitment	Neuromedical and Mental Disorder Assessments	25646
Southwest University Student	Homo sapiens	NCBITAXON	NCBITaxon:9606	brain	UBERON	UBERON:0000955	adult organism	UBERON	UBERON:0007023	17	year	UO	UO:0000036	Right	Participant Recruitment	Neuromedical and Mental Disorder Assessments	25647
Southwest University Student	Homo sapiens	NCBITAXON	NCBITaxon:9606	brain	UBERON	UBERON:0000955	adult organism	UBERON	UBERON:0007023	20	year	UO	UO:0000036	Right	Participant Recruitment	Neuromedical and Mental Disorder Assessments	25648
Southwest University Student	Homo sapiens	NCBITAXON	NCBITaxon:9606	brain	UBERON	UBERON:0000955	adult organism	UBERON	UBERON:0007023	19	year	UO	UO:0000036	Right	Participant Recruitment	Neuromedical and Mental Disorder Assessments	30817
Southwest University Student	Homo sapiens	NCBITAXON	NCBITaxon:9606	brain	UBERON	UBERON:0000955	adult organism	UBERON	UBERON:0007023	19	year	UO	UO:0000036	Right	Participant Recruitment	Neuromedical and Mental Disorder Assessments	30818
Southwest University Student	Homo sapiens	NCBITAXON	NCBITaxon:9606	brain	UBERON	UBERON:0000955	adult organism	UBERON	UBERON:0007023	19	year	UO	UO:0000036	Right	Participant Recruitment	Neuromedical and Mental Disorder Assessments	30819
Southwest University Student	Homo sapiens	NCBITAXON	NCBITaxon:9606	brain	UBERON	UBERON:0000955	adult organism	UBERON	UBERON:0007023	20	year	UO	UO:0000036	Right	Participant Recruitment	Neuromedical and Mental Disorder Assessments	30820
Southwest University Student	Homo sapiens	NCBITAXON	NCBITaxon:9606	brain	UBERON	UBERON:0000955	adult organism	UBERON	UBERON:0007023	20	year	UO	UO:0000036	Right	Participant Recruitment	Neuromedical and Mental Disorder Assessments	30821
Southwest University Student	Homo sapiens	NCBITAXON	NCBITaxon:9606	brain	UBERON	UBERON:0000955	adult organism	UBERON	UBERON:0007023	19	year	UO	UO:0000036	Right	Participant Recruitment	Neuromedical and Mental Disorder Assessments	30822
Southwest University Student	Homo sapiens	NCBITAXON	NCBITaxon:9606	brain	UBERON	UBERON:0000955	adult organism	UBERON	UBERON:0007023	20	year	UO	UO:0000036	Right	Participant Recruitment	Neuromedical and Mental Disorder Assessments	30823
Southwest University Student	Homo sapiens	NCBITAXON	NCBITaxon:9606	brain	UBERON	UBERON:0000955	adult organism	UBERON	UBERON:0007023	20	year	UO	UO:0000036	Right	Participant Recruitment	Neuromedical and Mental Disorder Assessments	30824
Southwest University Student	Homo sapiens	NCBITAXON	NCBITaxon:9606	brain	UBERON	UBERON:0000955	adult organism	UBERON	UBERON:0007023	20	year	UO	UO:0000036	Right	Participant Recruitment	Neuromedical and Mental Disorder Assessments	30825
Southwest University Student	Homo sapiens	NCBITAXON	NCBITaxon:9606	brain	UBERON	UBERON:0000955	adult organism	UBERON	UBERON:0007023	19	year	UO	UO:0000036	Right	Participant Recruitment	Neuromedical and Mental Disorder Assessments	30826
Southwest University Student	Homo sapiens	NCBITAXON	NCBITaxon:9606	brain	UBERON	UBERON:0000955	adult organism	UBERON	UBERON:0007023	20	year	UO	UO:0000036	Right	Participant Recruitment	Neuromedical and Mental Disorder Assessments	25649
Southwest University Student	Homo sapiens	NCBITAXON	NCBITaxon:9606	brain	UBERON	UBERON:0000955	adult organism	UBERON	UBERON:0007023	20	year	UO	UO:0000036	Right	Participant Recruitment	Neuromedical and Mental Disorder Assessments	30827
Southwest University Student	Homo sapiens	NCBITAXON	NCBITaxon:9606	brain	UBERON	UBERON:0000955	adult organism	UBERON	UBERON:0007023	21	year	UO	UO:0000036	Right	Participant Recruitment	Neuromedical and Mental Disorder Assessments	30828
Southwest University Student	Homo sapiens	NCBITAXON	NCBITaxon:9606	brain	UBERON	UBERON:0000955	adult organism	UBERON	UBERON:0007023	21	year	UO	UO:0000036	Right	Participant Recruitment	Neuromedical and Mental Disorder Assessments	25650
Southwest University Student	Homo sapiens	NCBITAXON	NCBITaxon:9606	brain	UBERON	UBERON:0000955	adult organism	UBERON	UBERON:0007023	22	year	UO	UO:0000036	Right	Participant Recruitment	Neuromedical and Mental Disorder Assessments	30829
Southwest University Student	Homo sapiens	NCBITAXON	NCBITaxon:9606	brain	UBERON	UBERON:0000955	adult organism	UBERON	UBERON:0007023	22	year	UO	UO:0000036	Right	Participant Recruitment	Neuromedical and Mental Disorder Assessments	30830
Southwest University Student	Homo sapiens	NCBITAXON	NCBITaxon:9606	brain	UBERON	UBERON:0000955	adult organism	UBERON	UBERON:0007023	19	year	UO	UO:0000036	Right	Participant Recruitment	Neuromedical and Mental Disorder Assessments	30831
Southwest University Student	Homo sapiens	NCBITAXON	NCBITaxon:9606	brain	UBERON	UBERON:0000955	adult organism	UBERON	UBERON:0007023	20	year	UO	UO:0000036	Right	Participant Recruitment	Neuromedical and Mental Disorder Assessments	30832
Southwest University Student	Homo sapiens	NCBITAXON	NCBITaxon:9606	brain	UBERON	UBERON:0000955	adult organism	UBERON	UBERON:0007023	20	year	UO	UO:0000036	Right	Participant Recruitment	Neuromedical and Mental Disorder Assessments	30833
Southwest University Student	Homo sapiens	NCBITAXON	NCBITaxon:9606	brain	UBERON	UBERON:0000955	adult organism	UBERON	UBERON:0007023	21	year	UO	UO:0000036	Right	Participant Recruitment	Neuromedical and Mental Disorder Assessments	30834
Southwest University Student	Homo sapiens	NCBITAXON	NCBITaxon:9606	brain	UBERON	UBERON:0000955	adult organism	UBERON	UBERON:0007023	20	year	UO	UO:0000036	Right	Participant Recruitment	Neuromedical and Mental Disorder Assessments	30835
Southwest University Student	Homo sapiens	NCBITAXON	NCBITaxon:9606	brain	UBERON	UBERON:0000955	adult organism	UBERON	UBERON:0007023	21	year	UO	UO:0000036	Right	Participant Recruitment	Neuromedical and Mental Disorder Assessments	30836
Southwest University Student	Homo sapiens	NCBITAXON	NCBITaxon:9606	brain	UBERON	UBERON:0000955	adult organism	UBERON	UBERON:0007023	20	year	UO	UO:0000036	Right	Participant Recruitment	Neuromedical and Mental Disorder Assessments	30837
Southwest University Student	Homo sapiens	NCBITAXON	NCBITaxon:9606	brain	UBERON	UBERON:0000955	adult organism	UBERON	UBERON:0007023	22	year	UO	UO:0000036	Right	Participant Recruitment	Neuromedical and Mental Disorder Assessments	30838
Southwest University Student	Homo sapiens	NCBITAXON	NCBITaxon:9606	brain	UBERON	UBERON:0000955	adult organism	UBERON	UBERON:0007023	21	year	UO	UO:0000036	Right	Participant Recruitment	Neuromedical and Mental Disorder Assessments	25651
Southwest University Student	Homo sapiens	NCBITAXON	NCBITaxon:9606	brain	UBERON	UBERON:0000955	adult organism	UBERON	UBERON:0007023	21	year	UO	UO:0000036	Right	Participant Recruitment	Neuromedical and Mental Disorder Assessments	30839
Southwest University Student	Homo sapiens	NCBITAXON	NCBITaxon:9606	brain	UBERON	UBERON:0000955	adult organism	UBERON	UBERON:0007023	19	year	UO	UO:0000036	Right	Participant Recruitment	Neuromedical and Mental Disorder Assessments	25652
Southwest University Student	Homo sapiens	NCBITAXON	NCBITaxon:9606	brain	UBERON	UBERON:0000955	adult organism	UBERON	UBERON:0007023	20	year	UO	UO:0000036	Right	Participant Recruitment	Neuromedical and Mental Disorder Assessments	30840
Southwest University Student	Homo sapiens	NCBITAXON	NCBITaxon:9606	brain	UBERON	UBERON:0000955	adult organism	UBERON	UBERON:0007023	20	year	UO	UO:0000036	Right	Participant Recruitment	Neuromedical and Mental Disorder Assessments	30841
Southwest University Student	Homo sapiens	NCBITAXON	NCBITaxon:9606	brain	UBERON	UBERON:0000955	adult organism	UBERON	UBERON:0007023	19	year	UO	UO:0000036	Right	Participant Recruitment	Neuromedical and Mental Disorder Assessments	30842
Southwest University Student	Homo sapiens	NCBITAXON	NCBITaxon:9606	brain	UBERON	UBERON:0000955	adult organism	UBERON	UBERON:0007023	19	year	UO	UO:0000036	Right	Participant Recruitment	Neuromedical and Mental Disorder Assessments	30843
Southwest University Student	Homo sapiens	NCBITAXON	NCBITaxon:9606	brain	UBERON	UBERON:0000955	adult organism	UBERON	UBERON:0007023	21	year	UO	UO:0000036	Right	Participant Recruitment	Neuromedical and Mental Disorder Assessments	30844
Southwest University Student	Homo sapiens	NCBITAXON	NCBITaxon:9606	brain	UBERON	UBERON:0000955	adult organism	UBERON	UBERON:0007023	21	year	UO	UO:0000036	Right	Participant Recruitment	Neuromedical and Mental Disorder Assessments	30845
Southwest University Student	Homo sapiens	NCBITAXON	NCBITaxon:9606	brain	UBERON	UBERON:0000955	adult organism	UBERON	UBERON:0007023	20	year	UO	UO:0000036	Right	Participant Recruitment	Neuromedical and Mental Disorder Assessments	30846
Southwest University Student	Homo sapiens	NCBITAXON	NCBITaxon:9606	brain	UBERON	UBERON:0000955	adult organism	UBERON	UBERON:0007023	19	year	UO	UO:0000036	Right	Participant Recruitment	Neuromedical and Mental Disorder Assessments	25653
Southwest University Student	Homo sapiens	NCBITAXON	NCBITaxon:9606	brain	UBERON	UBERON:0000955	adult organism	UBERON	UBERON:0007023	19	year	UO	UO:0000036	Right	Participant Recruitment	Neuromedical and Mental Disorder Assessments	30847
Southwest University Student	Homo sapiens	NCBITAXON	NCBITaxon:9606	brain	UBERON	UBERON:0000955	adult organism	UBERON	UBERON:0007023	20	year	UO	UO:0000036	Right	Participant Recruitment	Neuromedical and Mental Disorder Assessments	30848
Southwest University Student	Homo sapiens	NCBITAXON	NCBITaxon:9606	brain	UBERON	UBERON:0000955	adult organism	UBERON	UBERON:0007023	20	year	UO	UO:0000036	Right	Participant Recruitment	Neuromedical and Mental Disorder Assessments	30849
Southwest University Student	Homo sapiens	NCBITAXON	NCBITaxon:9606	brain	UBERON	UBERON:0000955	adult organism	UBERON	UBERON:0007023	18	year	UO	UO:0000036	Right	Participant Recruitment	Neuromedical and Mental Disorder Assessments	30850
Southwest University Student	Homo sapiens	NCBITAXON	NCBITaxon:9606	brain	UBERON	UBERON:0000955	adult organism	UBERON	UBERON:0007023	20	year	UO	UO:0000036	Right	Participant Recruitment	Neuromedical and Mental Disorder Assessments	25654
Southwest University Student	Homo sapiens	NCBITAXON	NCBITaxon:9606	brain	UBERON	UBERON:0000955	adult organism	UBERON	UBERON:0007023	20	year	UO	UO:0000036	Right	Participant Recruitment	Neuromedical and Mental Disorder Assessments	30851
Southwest University Student	Homo sapiens	NCBITAXON	NCBITaxon:9606	brain	UBERON	UBERON:0000955	adult organism	UBERON	UBERON:0007023	20	year	UO	UO:0000036	Right	Participant Recruitment	Neuromedical and Mental Disorder Assessments	30852
Southwest University Student	Homo sapiens	NCBITAXON	NCBITaxon:9606	brain	UBERON	UBERON:0000955	adult organism	UBERON	UBERON:0007023	20	year	UO	UO:0000036	Right	Participant Recruitment	Neuromedical and Mental Disorder Assessments	25655
Southwest University Student	Homo sapiens	NCBITAXON	NCBITaxon:9606	brain	UBERON	UBERON:0000955	adult organism	UBERON	UBERON:0007023	20	year	UO	UO:0000036	Right	Participant Recruitment	Neuromedical and Mental Disorder Assessments	25656
Southwest University Student	Homo sapiens	NCBITAXON	NCBITaxon:9606	brain	UBERON	UBERON:0000955	adult organism	UBERON	UBERON:0007023	20	year	UO	UO:0000036	Right	Participant Recruitment	Neuromedical and Mental Disorder Assessments	30853
Southwest University Student	Homo sapiens	NCBITAXON	NCBITaxon:9606	brain	UBERON	UBERON:0000955	adult organism	UBERON	UBERON:0007023	19	year	UO	UO:0000036	Right	Participant Recruitment	Neuromedical and Mental Disorder Assessments	30854
Southwest University Student	Homo sapiens	NCBITAXON	NCBITaxon:9606	brain	UBERON	UBERON:0000955	adult organism	UBERON	UBERON:0007023	19	year	UO	UO:0000036	Right	Participant Recruitment	Neuromedical and Mental Disorder Assessments	30855
Southwest University Student	Homo sapiens	NCBITAXON	NCBITaxon:9606	brain	UBERON	UBERON:0000955	adult organism	UBERON	UBERON:0007023	22	year	UO	UO:0000036	Right	Participant Recruitment	Neuromedical and Mental Disorder Assessments	25657
Southwest University Student	Homo sapiens	NCBITAXON	NCBITaxon:9606	brain	UBERON	UBERON:0000955	adult organism	UBERON	UBERON:0007023	20	year	UO	UO:0000036	Right	Participant Recruitment	Neuromedical and Mental Disorder Assessments	25658
Southwest University Student	Homo sapiens	NCBITAXON	NCBITaxon:9606	brain	UBERON	UBERON:0000955	adult organism	UBERON	UBERON:0007023	19	year	UO	UO:0000036	Right	Participant Recruitment	Neuromedical and Mental Disorder Assessments	25659
Southwest University Student	Homo sapiens	NCBITAXON	NCBITaxon:9606	brain	UBERON	UBERON:0000955	adult organism	UBERON	UBERON:0007023	19	year	UO	UO:0000036	Right	Participant Recruitment	Neuromedical and Mental Disorder Assessments	30856
Southwest University Student	Homo sapiens	NCBITAXON	NCBITaxon:9606	brain	UBERON	UBERON:0000955	adult organism	UBERON	UBERON:0007023	19	year	UO	UO:0000036	Right	Participant Recruitment	Neuromedical and Mental Disorder Assessments	30857
Southwest University Student	Homo sapiens	NCBITAXON	NCBITaxon:9606	brain	UBERON	UBERON:0000955	adult organism	UBERON	UBERON:0007023	20	year	UO	UO:0000036	Right	Participant Recruitment	Neuromedical and Mental Disorder Assessments	30858
Southwest University Student	Homo sapiens	NCBITAXON	NCBITaxon:9606	brain	UBERON	UBERON:0000955	adult organism	UBERON	UBERON:0007023	20	year	UO	UO:0000036	Right	Participant Recruitment	Neuromedical and Mental Disorder Assessments	30859
Southwest University Student	Homo sapiens	NCBITAXON	NCBITaxon:9606	brain	UBERON	UBERON:0000955	adult organism	UBERON	UBERON:0007023	20	year	UO	UO:0000036	Right	Participant Recruitment	Neuromedical and Mental Disorder Assessments	30860
Southwest University Student	Homo sapiens	NCBITAXON	NCBITaxon:9606	brain	UBERON	UBERON:0000955	adult organism	UBERON	UBERON:0007023	19	year	UO	UO:0000036	Right	Participant Recruitment	Neuromedical and Mental Disorder Assessments	25660
Southwest University Student	Homo sapiens	NCBITAXON	NCBITaxon:9606	brain	UBERON	UBERON:0000955	adult organism	UBERON	UBERON:0007023	20	year	UO	UO:0000036	Right	Participant Recruitment	Neuromedical and Mental Disorder Assessments	25661
Southwest University Student	Homo sapiens	NCBITAXON	NCBITaxon:9606	brain	UBERON	UBERON:0000955	adult organism	UBERON	UBERON:0007023	21	year	UO	UO:0000036	Right	Participant Recruitment	Neuromedical and Mental Disorder Assessments	25662
Southwest University Student	Homo sapiens	NCBITAXON	NCBITaxon:9606	brain	UBERON	UBERON:0000955	adult organism	UBERON	UBERON:0007023	19	year	UO	UO:0000036	Right	Participant Recruitment	Neuromedical and Mental Disorder Assessments	25663
Southwest University Student	Homo sapiens	NCBITAXON	NCBITaxon:9606	brain	UBERON	UBERON:0000955	adult organism	UBERON	UBERON:0007023	20	year	UO	UO:0000036	Right	Participant Recruitment	Neuromedical and Mental Disorder Assessments	30861
Southwest University Student	Homo sapiens	NCBITAXON	NCBITaxon:9606	brain	UBERON	UBERON:0000955	adult organism	UBERON	UBERON:0007023	20	year	UO	UO:0000036	Right	Participant Recruitment	Neuromedical and Mental Disorder Assessments	25664
Southwest University Student	Homo sapiens	NCBITAXON	NCBITaxon:9606	brain	UBERON	UBERON:0000955	adult organism	UBERON	UBERON:0007023	19	year	UO	UO:0000036	Right	Participant Recruitment	Neuromedical and Mental Disorder Assessments	30862
Southwest University Student	Homo sapiens	NCBITAXON	NCBITaxon:9606	brain	UBERON	UBERON:0000955	adult organism	UBERON	UBERON:0007023	20	year	UO	UO:0000036	Right	Participant Recruitment	Neuromedical and Mental Disorder Assessments	30863
Southwest University Student	Homo sapiens	NCBITAXON	NCBITaxon:9606	brain	UBERON	UBERON:0000955	adult organism	UBERON	UBERON:0007023	18	year	UO	UO:0000036	Right	Participant Recruitment	Neuromedical and Mental Disorder Assessments	30864
Southwest University Student	Homo sapiens	NCBITAXON	NCBITaxon:9606	brain	UBERON	UBERON:0000955	adult organism	UBERON	UBERON:0007023	20	year	UO	UO:0000036	Right	Participant Recruitment	Neuromedical and Mental Disorder Assessments	25665
Southwest University Student	Homo sapiens	NCBITAXON	NCBITaxon:9606	brain	UBERON	UBERON:0000955	adult organism	UBERON	UBERON:0007023	20	year	UO	UO:0000036	Right	Participant Recruitment	Neuromedical and Mental Disorder Assessments	30865
Southwest University Student	Homo sapiens	NCBITAXON	NCBITaxon:9606	brain	UBERON	UBERON:0000955	adult organism	UBERON	UBERON:0007023	21	year	UO	UO:0000036	Right	Participant Recruitment	Neuromedical and Mental Disorder Assessments	25666
Southwest University Student	Homo sapiens	NCBITAXON	NCBITaxon:9606	brain	UBERON	UBERON:0000955	adult organism	UBERON	UBERON:0007023	19	year	UO	UO:0000036	Right	Participant Recruitment	Neuromedical and Mental Disorder Assessments	25667
Southwest University Student	Homo sapiens	NCBITAXON	NCBITaxon:9606	brain	UBERON	UBERON:0000955	adult organism	UBERON	UBERON:0007023	20	year	UO	UO:0000036	Right	Participant Recruitment	Neuromedical and Mental Disorder Assessments	25668
Southwest University Student	Homo sapiens	NCBITAXON	NCBITaxon:9606	brain	UBERON	UBERON:0000955	adult organism	UBERON	UBERON:0007023	19	year	UO	UO:0000036	Right	Participant Recruitment	Neuromedical and Mental Disorder Assessments	30866
Southwest University Student	Homo sapiens	NCBITAXON	NCBITaxon:9606	brain	UBERON	UBERON:0000955	adult organism	UBERON	UBERON:0007023	20	year	UO	UO:0000036	Right	Participant Recruitment	Neuromedical and Mental Disorder Assessments	30867
Southwest University Student	Homo sapiens	NCBITAXON	NCBITaxon:9606	brain	UBERON	UBERON:0000955	adult organism	UBERON	UBERON:0007023	19	year	UO	UO:0000036	Right	Participant Recruitment	Neuromedical and Mental Disorder Assessments	30868
Southwest University Student	Homo sapiens	NCBITAXON	NCBITaxon:9606	brain	UBERON	UBERON:0000955	adult organism	UBERON	UBERON:0007023	20	year	UO	UO:0000036	Right	Participant Recruitment	Neuromedical and Mental Disorder Assessments	30869
Southwest University Student	Homo sapiens	NCBITAXON	NCBITaxon:9606	brain	UBERON	UBERON:0000955	adult organism	UBERON	UBERON:0007023	20	year	UO	UO:0000036	Right	Participant Recruitment	Neuromedical and Mental Disorder Assessments	30870
Southwest University Student	Homo sapiens	NCBITAXON	NCBITaxon:9606	brain	UBERON	UBERON:0000955	adult organism	UBERON	UBERON:0007023	19	year	UO	UO:0000036	Right	Participant Recruitment	Neuromedical and Mental Disorder Assessments	25669
Southwest University Student	Homo sapiens	NCBITAXON	NCBITaxon:9606	brain	UBERON	UBERON:0000955	adult organism	UBERON	UBERON:0007023	19	year	UO	UO:0000036	Right	Participant Recruitment	Neuromedical and Mental Disorder Assessments	25670
Southwest University Student	Homo sapiens	NCBITAXON	NCBITaxon:9606	brain	UBERON	UBERON:0000955	adult organism	UBERON	UBERON:0007023	20	year	UO	UO:0000036	Right	Participant Recruitment	Neuromedical and Mental Disorder Assessments	30871
Southwest University Student	Homo sapiens	NCBITAXON	NCBITaxon:9606	brain	UBERON	UBERON:0000955	adult organism	UBERON	UBERON:0007023	20	year	UO	UO:0000036	Right	Participant Recruitment	Neuromedical and Mental Disorder Assessments	25671
Southwest University Student	Homo sapiens	NCBITAXON	NCBITaxon:9606	brain	UBERON	UBERON:0000955	adult organism	UBERON	UBERON:0007023	21	year	UO	UO:0000036	Right	Participant Recruitment	Neuromedical and Mental Disorder Assessments	30872
Southwest University Student	Homo sapiens	NCBITAXON	NCBITaxon:9606	brain	UBERON	UBERON:0000955	adult organism	UBERON	UBERON:0007023	20	year	UO	UO:0000036	Right	Participant Recruitment	Neuromedical and Mental Disorder Assessments	30873
Southwest University Student	Homo sapiens	NCBITAXON	NCBITaxon:9606	brain	UBERON	UBERON:0000955	adult organism	UBERON	UBERON:0007023	20	year	UO	UO:0000036	Right	Participant Recruitment	Neuromedical and Mental Disorder Assessments	30874
Southwest University Student	Homo sapiens	NCBITAXON	NCBITaxon:9606	brain	UBERON	UBERON:0000955	adult organism	UBERON	UBERON:0007023	20	year	UO	UO:0000036	Right	Participant Recruitment	Neuromedical and Mental Disorder Assessments	30875
Southwest University Student	Homo sapiens	NCBITAXON	NCBITaxon:9606	brain	UBERON	UBERON:0000955	adult organism	UBERON	UBERON:0007023	20	year	UO	UO:0000036	Right	Participant Recruitment	Neuromedical and Mental Disorder Assessments	30876
Southwest University Student	Homo sapiens	NCBITAXON	NCBITaxon:9606	brain	UBERON	UBERON:0000955	adult organism	UBERON	UBERON:0007023	18	year	UO	UO:0000036	Right	Participant Recruitment	Neuromedical and Mental Disorder Assessments	30877
Southwest University Student	Homo sapiens	NCBITAXON	NCBITaxon:9606	brain	UBERON	UBERON:0000955	adult organism	UBERON	UBERON:0007023	19	year	UO	UO:0000036	Right	Participant Recruitment	Neuromedical and Mental Disorder Assessments	30878
Southwest University Student	Homo sapiens	NCBITAXON	NCBITaxon:9606	brain	UBERON	UBERON:0000955	adult organism	UBERON	UBERON:0007023	20	year	UO	UO:0000036	Right	Participant Recruitment	Neuromedical and Mental Disorder Assessments	30879
Southwest University Student	Homo sapiens	NCBITAXON	NCBITaxon:9606	brain	UBERON	UBERON:0000955	adult organism	UBERON	UBERON:0007023	20	year	UO	UO:0000036	Right	Participant Recruitment	Neuromedical and Mental Disorder Assessments	30880
Southwest University Student	Homo sapiens	NCBITAXON	NCBITaxon:9606	brain	UBERON	UBERON:0000955	adult organism	UBERON	UBERON:0007023	20	year	UO	UO:0000036	Right	Participant Recruitment	Neuromedical and Mental Disorder Assessments	30881
Southwest University Student	Homo sapiens	NCBITAXON	NCBITaxon:9606	brain	UBERON	UBERON:0000955	adult organism	UBERON	UBERON:0007023	21	year	UO	UO:0000036	Right	Participant Recruitment	Neuromedical and Mental Disorder Assessments	25672
Southwest University Student	Homo sapiens	NCBITAXON	NCBITaxon:9606	brain	UBERON	UBERON:0000955	adult organism	UBERON	UBERON:0007023	21	year	UO	UO:0000036	Right	Participant Recruitment	Neuromedical and Mental Disorder Assessments	30882
Southwest University Student	Homo sapiens	NCBITAXON	NCBITaxon:9606	brain	UBERON	UBERON:0000955	adult organism	UBERON	UBERON:0007023	20	year	UO	UO:0000036	Right	Participant Recruitment	Neuromedical and Mental Disorder Assessments	25673
Southwest University Student	Homo sapiens	NCBITAXON	NCBITaxon:9606	brain	UBERON	UBERON:0000955	adult organism	UBERON	UBERON:0007023	20	year	UO	UO:0000036	Right	Participant Recruitment	Neuromedical and Mental Disorder Assessments	25674
Southwest University Student	Homo sapiens	NCBITAXON	NCBITaxon:9606	brain	UBERON	UBERON:0000955	adult organism	UBERON	UBERON:0007023	20	year	UO	UO:0000036	Right	Participant Recruitment	Neuromedical and Mental Disorder Assessments	30883
Southwest University Student	Homo sapiens	NCBITAXON	NCBITaxon:9606	brain	UBERON	UBERON:0000955	adult organism	UBERON	UBERON:0007023	19	year	UO	UO:0000036	Right	Participant Recruitment	Neuromedical and Mental Disorder Assessments	25675
Southwest University Student	Homo sapiens	NCBITAXON	NCBITaxon:9606	brain	UBERON	UBERON:0000955	adult organism	UBERON	UBERON:0007023	20	year	UO	UO:0000036	Right	Participant Recruitment	Neuromedical and Mental Disorder Assessments	30884
Southwest University Student	Homo sapiens	NCBITAXON	NCBITaxon:9606	brain	UBERON	UBERON:0000955	adult organism	UBERON	UBERON:0007023	19	year	UO	UO:0000036	Right	Participant Recruitment	Neuromedical and Mental Disorder Assessments	30885
Southwest University Student	Homo sapiens	NCBITAXON	NCBITaxon:9606	brain	UBERON	UBERON:0000955	adult organism	UBERON	UBERON:0007023	19	year	UO	UO:0000036	Right	Participant Recruitment	Neuromedical and Mental Disorder Assessments	30886
Southwest University Student	Homo sapiens	NCBITAXON	NCBITaxon:9606	brain	UBERON	UBERON:0000955	adult organism	UBERON	UBERON:0007023	20	year	UO	UO:0000036	Right	Participant Recruitment	Neuromedical and Mental Disorder Assessments	30887
Southwest University Student	Homo sapiens	NCBITAXON	NCBITaxon:9606	brain	UBERON	UBERON:0000955	adult organism	UBERON	UBERON:0007023	19	year	UO	UO:0000036	Right	Participant Recruitment	Neuromedical and Mental Disorder Assessments	30888
Southwest University Student	Homo sapiens	NCBITAXON	NCBITaxon:9606	brain	UBERON	UBERON:0000955	adult organism	UBERON	UBERON:0007023	21	year	UO	UO:0000036	Right	Participant Recruitment	Neuromedical and Mental Disorder Assessments	30889
Southwest University Student	Homo sapiens	NCBITAXON	NCBITaxon:9606	brain	UBERON	UBERON:0000955	adult organism	UBERON	UBERON:0007023	19	year	UO	UO:0000036	Right	Participant Recruitment	Neuromedical and Mental Disorder Assessments	25676
Southwest University Student	Homo sapiens	NCBITAXON	NCBITaxon:9606	brain	UBERON	UBERON:0000955	adult organism	UBERON	UBERON:0007023	20	year	UO	UO:0000036	Right	Participant Recruitment	Neuromedical and Mental Disorder Assessments	25677
Southwest University Student	Homo sapiens	NCBITAXON	NCBITaxon:9606	brain	UBERON	UBERON:0000955	adult organism	UBERON	UBERON:0007023	22	year	UO	UO:0000036	Right	Participant Recruitment	Neuromedical and Mental Disorder Assessments	30890
Southwest University Student	Homo sapiens	NCBITAXON	NCBITaxon:9606	brain	UBERON	UBERON:0000955	adult organism	UBERON	UBERON:0007023	21	year	UO	UO:0000036	Right	Participant Recruitment	Neuromedical and Mental Disorder Assessments	30891
Southwest University Student	Homo sapiens	NCBITAXON	NCBITaxon:9606	brain	UBERON	UBERON:0000955	adult organism	UBERON	UBERON:0007023	22	year	UO	UO:0000036	Right	Participant Recruitment	Neuromedical and Mental Disorder Assessments	30892
Southwest University Student	Homo sapiens	NCBITAXON	NCBITaxon:9606	brain	UBERON	UBERON:0000955	adult organism	UBERON	UBERON:0007023	20	year	UO	UO:0000036	Right	Participant Recruitment	Neuromedical and Mental Disorder Assessments	25678
Southwest University Student	Homo sapiens	NCBITAXON	NCBITaxon:9606	brain	UBERON	UBERON:0000955	adult organism	UBERON	UBERON:0007023	20	year	UO	UO:0000036	Right	Participant Recruitment	Neuromedical and Mental Disorder Assessments	30893
Southwest University Student	Homo sapiens	NCBITAXON	NCBITaxon:9606	brain	UBERON	UBERON:0000955	adult organism	UBERON	UBERON:0007023	20	year	UO	UO:0000036	Right	Participant Recruitment	Neuromedical and Mental Disorder Assessments	30894
Southwest University Student	Homo sapiens	NCBITAXON	NCBITaxon:9606	brain	UBERON	UBERON:0000955	adult organism	UBERON	UBERON:0007023	19	year	UO	UO:0000036	Right	Participant Recruitment	Neuromedical and Mental Disorder Assessments	25679
Southwest University Student	Homo sapiens	NCBITAXON	NCBITaxon:9606	brain	UBERON	UBERON:0000955	adult organism	UBERON	UBERON:0007023	19	year	UO	UO:0000036	Right	Participant Recruitment	Neuromedical and Mental Disorder Assessments	25680
Southwest University Student	Homo sapiens	NCBITAXON	NCBITaxon:9606	brain	UBERON	UBERON:0000955	adult organism	UBERON	UBERON:0007023	21	year	UO	UO:0000036	Right	Participant Recruitment	Neuromedical and Mental Disorder Assessments	30895
Southwest University Student	Homo sapiens	NCBITAXON	NCBITaxon:9606	brain	UBERON	UBERON:0000955	adult organism	UBERON	UBERON:0007023	20	year	UO	UO:0000036	Right	Participant Recruitment	Neuromedical and Mental Disorder Assessments	25681
Southwest University Student	Homo sapiens	NCBITAXON	NCBITaxon:9606	brain	UBERON	UBERON:0000955	adult organism	UBERON	UBERON:0007023	20	year	UO	UO:0000036	Right	Participant Recruitment	Neuromedical and Mental Disorder Assessments	25682
Southwest University Student	Homo sapiens	NCBITAXON	NCBITaxon:9606	brain	UBERON	UBERON:0000955	adult organism	UBERON	UBERON:0007023	21	year	UO	UO:0000036	Right	Participant Recruitment	Neuromedical and Mental Disorder Assessments	25683
Southwest University Student	Homo sapiens	NCBITAXON	NCBITaxon:9606	brain	UBERON	UBERON:0000955	adult organism	UBERON	UBERON:0007023	20	year	UO	UO:0000036	Right	Participant Recruitment	Neuromedical and Mental Disorder Assessments	25684
Southwest University Student	Homo sapiens	NCBITAXON	NCBITaxon:9606	brain	UBERON	UBERON:0000955	adult organism	UBERON	UBERON:0007023	20	year	UO	UO:0000036	Right	Participant Recruitment	Neuromedical and Mental Disorder Assessments	30896
Southwest University Student	Homo sapiens	NCBITAXON	NCBITaxon:9606	brain	UBERON	UBERON:0000955	adult organism	UBERON	UBERON:0007023	20	year	UO	UO:0000036	Right	Participant Recruitment	Neuromedical and Mental Disorder Assessments	30897
Southwest University Student	Homo sapiens	NCBITAXON	NCBITaxon:9606	brain	UBERON	UBERON:0000955	adult organism	UBERON	UBERON:0007023	19	year	UO	UO:0000036	Right	Participant Recruitment	Neuromedical and Mental Disorder Assessments	30898
Southwest University Student	Homo sapiens	NCBITAXON	NCBITaxon:9606	brain	UBERON	UBERON:0000955	adult organism	UBERON	UBERON:0007023	20	year	UO	UO:0000036	Right	Participant Recruitment	Neuromedical and Mental Disorder Assessments	30899
Southwest University Student	Homo sapiens	NCBITAXON	NCBITaxon:9606	brain	UBERON	UBERON:0000955	adult organism	UBERON	UBERON:0007023	20	year	UO	UO:0000036	Right	Participant Recruitment	Neuromedical and Mental Disorder Assessments	25685
Southwest University Student	Homo sapiens	NCBITAXON	NCBITaxon:9606	brain	UBERON	UBERON:0000955	adult organism	UBERON	UBERON:0007023	22	year	UO	UO:0000036	Right	Participant Recruitment	Neuromedical and Mental Disorder Assessments	25686
Southwest University Student	Homo sapiens	NCBITAXON	NCBITaxon:9606	brain	UBERON	UBERON:0000955	adult organism	UBERON	UBERON:0007023	21	year	UO	UO:0000036	Right	Participant Recruitment	Neuromedical and Mental Disorder Assessments	30900
Southwest University Student	Homo sapiens	NCBITAXON	NCBITaxon:9606	brain	UBERON	UBERON:0000955	adult organism	UBERON	UBERON:0007023	19	year	UO	UO:0000036	Right	Participant Recruitment	Neuromedical and Mental Disorder Assessments	25687
Southwest University Student	Homo sapiens	NCBITAXON	NCBITaxon:9606	brain	UBERON	UBERON:0000955	adult organism	UBERON	UBERON:0007023	20	year	UO	UO:0000036	Right	Participant Recruitment	Neuromedical and Mental Disorder Assessments	25688
Southwest University Student	Homo sapiens	NCBITAXON	NCBITaxon:9606	brain	UBERON	UBERON:0000955	adult organism	UBERON	UBERON:0007023	20	year	UO	UO:0000036	Right	Participant Recruitment	Neuromedical and Mental Disorder Assessments	25689
Southwest University Student	Homo sapiens	NCBITAXON	NCBITaxon:9606	brain	UBERON	UBERON:0000955	adult organism	UBERON	UBERON:0007023	20	year	UO	UO:0000036	Right	Participant Recruitment	Neuromedical and Mental Disorder Assessments	30901
Southwest University Student	Homo sapiens	NCBITAXON	NCBITaxon:9606	brain	UBERON	UBERON:0000955	adult organism	UBERON	UBERON:0007023	19	year	UO	UO:0000036	Right	Participant Recruitment	Neuromedical and Mental Disorder Assessments	30902
Southwest University Student	Homo sapiens	NCBITAXON	NCBITaxon:9606	brain	UBERON	UBERON:0000955	adult organism	UBERON	UBERON:0007023	21	year	UO	UO:0000036	Right	Participant Recruitment	Neuromedical and Mental Disorder Assessments	25690
Southwest University Student	Homo sapiens	NCBITAXON	NCBITaxon:9606	brain	UBERON	UBERON:0000955	adult organism	UBERON	UBERON:0007023	21	year	UO	UO:0000036	Right	Participant Recruitment	Neuromedical and Mental Disorder Assessments	30903
Southwest University Student	Homo sapiens	NCBITAXON	NCBITaxon:9606	brain	UBERON	UBERON:0000955	adult organism	UBERON	UBERON:0007023	21	year	UO	UO:0000036	Right	Participant Recruitment	Neuromedical and Mental Disorder Assessments	30904
Southwest University Student	Homo sapiens	NCBITAXON	NCBITaxon:9606	brain	UBERON	UBERON:0000955	adult organism	UBERON	UBERON:0007023	20	year	UO	UO:0000036	Right	Participant Recruitment	Neuromedical and Mental Disorder Assessments	30905
Southwest University Student	Homo sapiens	NCBITAXON	NCBITaxon:9606	brain	UBERON	UBERON:0000955	adult organism	UBERON	UBERON:0007023	20	year	UO	UO:0000036	Right	Participant Recruitment	Neuromedical and Mental Disorder Assessments	30906
Southwest University Student	Homo sapiens	NCBITAXON	NCBITaxon:9606	brain	UBERON	UBERON:0000955	adult organism	UBERON	UBERON:0007023	20	year	UO	UO:0000036	Right	Participant Recruitment	Neuromedical and Mental Disorder Assessments	30907
Southwest University Student	Homo sapiens	NCBITAXON	NCBITaxon:9606	brain	UBERON	UBERON:0000955	adult organism	UBERON	UBERON:0007023	19	year	UO	UO:0000036	Right	Participant Recruitment	Neuromedical and Mental Disorder Assessments	25691
Southwest University Student	Homo sapiens	NCBITAXON	NCBITaxon:9606	brain	UBERON	UBERON:0000955	adult organism	UBERON	UBERON:0007023	21	year	UO	UO:0000036	Right	Participant Recruitment	Neuromedical and Mental Disorder Assessments	30908
Southwest University Student	Homo sapiens	NCBITAXON	NCBITaxon:9606	brain	UBERON	UBERON:0000955	adult organism	UBERON	UBERON:0007023	19	year	UO	UO:0000036	Right	Participant Recruitment	Neuromedical and Mental Disorder Assessments	30909
Southwest University Student	Homo sapiens	NCBITAXON	NCBITaxon:9606	brain	UBERON	UBERON:0000955	adult organism	UBERON	UBERON:0007023	20	year	UO	UO:0000036	Right	Participant Recruitment	Neuromedical and Mental Disorder Assessments	30910
Southwest University Student	Homo sapiens	NCBITAXON	NCBITaxon:9606	brain	UBERON	UBERON:0000955	adult organism	UBERON	UBERON:0007023	20	year	UO	UO:0000036	Right	Participant Recruitment	Neuromedical and Mental Disorder Assessments	30911
Southwest University Student	Homo sapiens	NCBITAXON	NCBITaxon:9606	brain	UBERON	UBERON:0000955	adult organism	UBERON	UBERON:0007023	20	year	UO	UO:0000036	Right	Participant Recruitment	Neuromedical and Mental Disorder Assessments	25692
Southwest University Student	Homo sapiens	NCBITAXON	NCBITaxon:9606	brain	UBERON	UBERON:0000955	adult organism	UBERON	UBERON:0007023	20	year	UO	UO:0000036	Right	Participant Recruitment	Neuromedical and Mental Disorder Assessments	30912
Southwest University Student	Homo sapiens	NCBITAXON	NCBITaxon:9606	brain	UBERON	UBERON:0000955	adult organism	UBERON	UBERON:0007023	21	year	UO	UO:0000036	Right	Participant Recruitment	Neuromedical and Mental Disorder Assessments	25693
Southwest University Student	Homo sapiens	NCBITAXON	NCBITaxon:9606	brain	UBERON	UBERON:0000955	adult organism	UBERON	UBERON:0007023	22	year	UO	UO:0000036	Right	Participant Recruitment	Neuromedical and Mental Disorder Assessments	30913
Southwest University Student	Homo sapiens	NCBITAXON	NCBITaxon:9606	brain	UBERON	UBERON:0000955	adult organism	UBERON	UBERON:0007023	21	year	UO	UO:0000036	Right	Participant Recruitment	Neuromedical and Mental Disorder Assessments	30914
Southwest University Student	Homo sapiens	NCBITAXON	NCBITaxon:9606	brain	UBERON	UBERON:0000955	adult organism	UBERON	UBERON:0007023	20	year	UO	UO:0000036	Right	Participant Recruitment	Neuromedical and Mental Disorder Assessments	25694
Southwest University Student	Homo sapiens	NCBITAXON	NCBITaxon:9606	brain	UBERON	UBERON:0000955	adult organism	UBERON	UBERON:0007023	20	year	UO	UO:0000036	Right	Participant Recruitment	Neuromedical and Mental Disorder Assessments	30915
Southwest University Student	Homo sapiens	NCBITAXON	NCBITaxon:9606	brain	UBERON	UBERON:0000955	adult organism	UBERON	UBERON:0007023	21	year	UO	UO:0000036	Right	Participant Recruitment	Neuromedical and Mental Disorder Assessments	30916
Southwest University Student	Homo sapiens	NCBITAXON	NCBITaxon:9606	brain	UBERON	UBERON:0000955	adult organism	UBERON	UBERON:0007023	19	year	UO	UO:0000036	Right	Participant Recruitment	Neuromedical and Mental Disorder Assessments	25695
Southwest University Student	Homo sapiens	NCBITAXON	NCBITaxon:9606	brain	UBERON	UBERON:0000955	adult organism	UBERON	UBERON:0007023	19	year	UO	UO:0000036	Right	Participant Recruitment	Neuromedical and Mental Disorder Assessments	25696
Southwest University Student	Homo sapiens	NCBITAXON	NCBITaxon:9606	brain	UBERON	UBERON:0000955	adult organism	UBERON	UBERON:0007023	19	year	UO	UO:0000036	Right	Participant Recruitment	Neuromedical and Mental Disorder Assessments	30917
Southwest University Student	Homo sapiens	NCBITAXON	NCBITaxon:9606	brain	UBERON	UBERON:0000955	adult organism	UBERON	UBERON:0007023	20	year	UO	UO:0000036	Right	Participant Recruitment	Neuromedical and Mental Disorder Assessments	30918
Southwest University Student	Homo sapiens	NCBITAXON	NCBITaxon:9606	brain	UBERON	UBERON:0000955	adult organism	UBERON	UBERON:0007023	21	year	UO	UO:0000036	Right	Participant Recruitment	Neuromedical and Mental Disorder Assessments	25697
Southwest University Student	Homo sapiens	NCBITAXON	NCBITaxon:9606	brain	UBERON	UBERON:0000955	adult organism	UBERON	UBERON:0007023	19	year	UO	UO:0000036	Right	Participant Recruitment	Neuromedical and Mental Disorder Assessments	25698
Southwest University Student	Homo sapiens	NCBITAXON	NCBITaxon:9606	brain	UBERON	UBERON:0000955	adult organism	UBERON	UBERON:0007023	21	year	UO	UO:0000036	Right	Participant Recruitment	Neuromedical and Mental Disorder Assessments	25699
Southwest University Student	Homo sapiens	NCBITAXON	NCBITaxon:9606	brain	UBERON	UBERON:0000955	adult organism	UBERON	UBERON:0007023	20	year	UO	UO:0000036	Right	Participant Recruitment	Neuromedical and Mental Disorder Assessments	25700
Southwest University Student	Homo sapiens	NCBITAXON	NCBITaxon:9606	brain	UBERON	UBERON:0000955	adult organism	UBERON	UBERON:0007023	19	year	UO	UO:0000036	Right	Participant Recruitment	Neuromedical and Mental Disorder Assessments	30919
Southwest University Student	Homo sapiens	NCBITAXON	NCBITaxon:9606	brain	UBERON	UBERON:0000955	adult organism	UBERON	UBERON:0007023	21	year	UO	UO:0000036	Right	Participant Recruitment	Neuromedical and Mental Disorder Assessments	30920
Southwest University Student	Homo sapiens	NCBITAXON	NCBITaxon:9606	brain	UBERON	UBERON:0000955	adult organism	UBERON	UBERON:0007023	20	year	UO	UO:0000036	Right	Participant Recruitment	Neuromedical and Mental Disorder Assessments	25701
Southwest University Student	Homo sapiens	NCBITAXON	NCBITaxon:9606	brain	UBERON	UBERON:0000955	adult organism	UBERON	UBERON:0007023	21	year	UO	UO:0000036	Right	Participant Recruitment	Neuromedical and Mental Disorder Assessments	30921
Southwest University Student	Homo sapiens	NCBITAXON	NCBITaxon:9606	brain	UBERON	UBERON:0000955	adult organism	UBERON	UBERON:0007023	20	year	UO	UO:0000036	Right	Participant Recruitment	Neuromedical and Mental Disorder Assessments	30922
Southwest University Student	Homo sapiens	NCBITAXON	NCBITaxon:9606	brain	UBERON	UBERON:0000955	adult organism	UBERON	UBERON:0007023	21	year	UO	UO:0000036	Right	Participant Recruitment	Neuromedical and Mental Disorder Assessments	30923
Southwest University Student	Homo sapiens	NCBITAXON	NCBITaxon:9606	brain	UBERON	UBERON:0000955	adult organism	UBERON	UBERON:0007023	20	year	UO	UO:0000036	Right	Participant Recruitment	Neuromedical and Mental Disorder Assessments	25702
Southwest University Student	Homo sapiens	NCBITAXON	NCBITaxon:9606	brain	UBERON	UBERON:0000955	adult organism	UBERON	UBERON:0007023	22	year	UO	UO:0000036	Right	Participant Recruitment	Neuromedical and Mental Disorder Assessments	30924
Southwest University Student	Homo sapiens	NCBITAXON	NCBITaxon:9606	brain	UBERON	UBERON:0000955	adult organism	UBERON	UBERON:0007023	19	year	UO	UO:0000036	Right	Participant Recruitment	Neuromedical and Mental Disorder Assessments	25703
Southwest University Student	Homo sapiens	NCBITAXON	NCBITaxon:9606	brain	UBERON	UBERON:0000955	adult organism	UBERON	UBERON:0007023	19	year	UO	UO:0000036	Right	Participant Recruitment	Neuromedical and Mental Disorder Assessments	30925
Southwest University Student	Homo sapiens	NCBITAXON	NCBITaxon:9606	brain	UBERON	UBERON:0000955	adult organism	UBERON	UBERON:0007023	20	year	UO	UO:0000036	Right	Participant Recruitment	Neuromedical and Mental Disorder Assessments	30926
Southwest University Student	Homo sapiens	NCBITAXON	NCBITaxon:9606	brain	UBERON	UBERON:0000955	adult organism	UBERON	UBERON:0007023	19	year	UO	UO:0000036	Right	Participant Recruitment	Neuromedical and Mental Disorder Assessments	30927
Southwest University Student	Homo sapiens	NCBITAXON	NCBITaxon:9606	brain	UBERON	UBERON:0000955	adult organism	UBERON	UBERON:0007023	21	year	UO	UO:0000036	Right	Participant Recruitment	Neuromedical and Mental Disorder Assessments	30928
Southwest University Student	Homo sapiens	NCBITAXON	NCBITaxon:9606	brain	UBERON	UBERON:0000955	adult organism	UBERON	UBERON:0007023	20	year	UO	UO:0000036	Right	Participant Recruitment	Neuromedical and Mental Disorder Assessments	30929
Southwest University Student	Homo sapiens	NCBITAXON	NCBITaxon:9606	brain	UBERON	UBERON:0000955	adult organism	UBERON	UBERON:0007023	22	year	UO	UO:0000036	Right	Participant Recruitment	Neuromedical and Mental Disorder Assessments	30930
Southwest University Student	Homo sapiens	NCBITAXON	NCBITaxon:9606	brain	UBERON	UBERON:0000955	adult organism	UBERON	UBERON:0007023	21	year	UO	UO:0000036	Right	Participant Recruitment	Neuromedical and Mental Disorder Assessments	25704
Southwest University Student	Homo sapiens	NCBITAXON	NCBITaxon:9606	brain	UBERON	UBERON:0000955	adult organism	UBERON	UBERON:0007023	20	year	UO	UO:0000036	Right	Participant Recruitment	Neuromedical and Mental Disorder Assessments	25705
Southwest University Student	Homo sapiens	NCBITAXON	NCBITaxon:9606	brain	UBERON	UBERON:0000955	adult organism	UBERON	UBERON:0007023	21	year	UO	UO:0000036	Right	Participant Recruitment	Neuromedical and Mental Disorder Assessments	30931
Southwest University Student	Homo sapiens	NCBITAXON	NCBITaxon:9606	brain	UBERON	UBERON:0000955	adult organism	UBERON	UBERON:0007023	20	year	UO	UO:0000036	Right	Participant Recruitment	Neuromedical and Mental Disorder Assessments	25706
Southwest University Student	Homo sapiens	NCBITAXON	NCBITaxon:9606	brain	UBERON	UBERON:0000955	adult organism	UBERON	UBERON:0007023	20	year	UO	UO:0000036	Right	Participant Recruitment	Neuromedical and Mental Disorder Assessments	30932
Southwest University Student	Homo sapiens	NCBITAXON	NCBITaxon:9606	brain	UBERON	UBERON:0000955	adult organism	UBERON	UBERON:0007023	18	year	UO	UO:0000036	Right	Participant Recruitment	Neuromedical and Mental Disorder Assessments	30933
Southwest University Student	Homo sapiens	NCBITAXON	NCBITaxon:9606	brain	UBERON	UBERON:0000955	adult organism	UBERON	UBERON:0007023	19	year	UO	UO:0000036	Right	Participant Recruitment	Neuromedical and Mental Disorder Assessments	30934
Southwest University Student	Homo sapiens	NCBITAXON	NCBITaxon:9606	brain	UBERON	UBERON:0000955	adult organism	UBERON	UBERON:0007023	22	year	UO	UO:0000036	Right	Participant Recruitment	Neuromedical and Mental Disorder Assessments	30935
Southwest University Student	Homo sapiens	NCBITAXON	NCBITaxon:9606	brain	UBERON	UBERON:0000955	adult organism	UBERON	UBERON:0007023	19	year	UO	UO:0000036	Right	Participant Recruitment	Neuromedical and Mental Disorder Assessments	25707
Southwest University Student	Homo sapiens	NCBITAXON	NCBITaxon:9606	brain	UBERON	UBERON:0000955	adult organism	UBERON	UBERON:0007023	25	year	UO	UO:0000036	Right	Participant Recruitment	Neuromedical and Mental Disorder Assessments	25708
Southwest University Student	Homo sapiens	NCBITAXON	NCBITaxon:9606	brain	UBERON	UBERON:0000955	adult organism	UBERON	UBERON:0007023	20	year	UO	UO:0000036	Right	Participant Recruitment	Neuromedical and Mental Disorder Assessments	25709
Southwest University Student	Homo sapiens	NCBITAXON	NCBITaxon:9606	brain	UBERON	UBERON:0000955	adult organism	UBERON	UBERON:0007023	20	year	UO	UO:0000036	Right	Participant Recruitment	Neuromedical and Mental Disorder Assessments	25710
Southwest University Student	Homo sapiens	NCBITAXON	NCBITaxon:9606	brain	UBERON	UBERON:0000955	adult organism	UBERON	UBERON:0007023	25	year	UO	UO:0000036	Right	Participant Recruitment	Neuromedical and Mental Disorder Assessments	30936
Southwest University Student	Homo sapiens	NCBITAXON	NCBITaxon:9606	brain	UBERON	UBERON:0000955	adult organism	UBERON	UBERON:0007023	19	year	UO	UO:0000036	Right	Participant Recruitment	Neuromedical and Mental Disorder Assessments	25711
Southwest University Student	Homo sapiens	NCBITAXON	NCBITaxon:9606	brain	UBERON	UBERON:0000955	adult organism	UBERON	UBERON:0007023	20	year	UO	UO:0000036	Right	Participant Recruitment	Neuromedical and Mental Disorder Assessments	30938
Southwest University Student	Homo sapiens	NCBITAXON	NCBITaxon:9606	brain	UBERON	UBERON:0000955	adult organism	UBERON	UBERON:0007023	20	year	UO	UO:0000036	Right	Participant Recruitment	Neuromedical and Mental Disorder Assessments	25712
Southwest University Student	Homo sapiens	NCBITAXON	NCBITaxon:9606	brain	UBERON	UBERON:0000955	adult organism	UBERON	UBERON:0007023	20	year	UO	UO:0000036	Right	Participant Recruitment	Neuromedical and Mental Disorder Assessments	25713
Southwest University Student	Homo sapiens	NCBITAXON	NCBITaxon:9606	brain	UBERON	UBERON:0000955	adult organism	UBERON	UBERON:0007023	20	year	UO	UO:0000036	Right	Participant Recruitment	Neuromedical and Mental Disorder Assessments	25714
Southwest University Student	Homo sapiens	NCBITAXON	NCBITaxon:9606	brain	UBERON	UBERON:0000955	adult organism	UBERON	UBERON:0007023	20	year	UO	UO:0000036	Right	Participant Recruitment	Neuromedical and Mental Disorder Assessments	25715
Southwest University Student	Homo sapiens	NCBITAXON	NCBITaxon:9606	brain	UBERON	UBERON:0000955	adult organism	UBERON	UBERON:0007023	20	year	UO	UO:0000036	Right	Participant Recruitment	Neuromedical and Mental Disorder Assessments	25716
Southwest University Student	Homo sapiens	NCBITAXON	NCBITaxon:9606	brain	UBERON	UBERON:0000955	adult organism	UBERON	UBERON:0007023	20	year	UO	UO:0000036	Right	Participant Recruitment	Neuromedical and Mental Disorder Assessments	30940
Southwest University Student	Homo sapiens	NCBITAXON	NCBITaxon:9606	brain	UBERON	UBERON:0000955	adult organism	UBERON	UBERON:0007023	26	year	UO	UO:0000036	Right	Participant Recruitment	Neuromedical and Mental Disorder Assessments	30941
Southwest University Student	Homo sapiens	NCBITAXON	NCBITaxon:9606	brain	UBERON	UBERON:0000955	adult organism	UBERON	UBERON:0007023	24	year	UO	UO:0000036	Right	Participant Recruitment	Neuromedical and Mental Disorder Assessments	25717
Southwest University Student	Homo sapiens	NCBITAXON	NCBITaxon:9606	brain	UBERON	UBERON:0000955	adult organism	UBERON	UBERON:0007023	19	year	UO	UO:0000036	Right	Participant Recruitment	Neuromedical and Mental Disorder Assessments	30942
Southwest University Student	Homo sapiens	NCBITAXON	NCBITaxon:9606	brain	UBERON	UBERON:0000955	adult organism	UBERON	UBERON:0007023	19	year	UO	UO:0000036	Right	Participant Recruitment	Neuromedical and Mental Disorder Assessments	25718
Southwest University Student	Homo sapiens	NCBITAXON	NCBITaxon:9606	brain	UBERON	UBERON:0000955	adult organism	UBERON	UBERON:0007023	22	year	UO	UO:0000036	Right	Participant Recruitment	Neuromedical and Mental Disorder Assessments	30943
Southwest University Student	Homo sapiens	NCBITAXON	NCBITaxon:9606	brain	UBERON	UBERON:0000955	adult organism	UBERON	UBERON:0007023	19	year	UO	UO:0000036	Right	Participant Recruitment	Neuromedical and Mental Disorder Assessments	30944
Southwest University Student	Homo sapiens	NCBITAXON	NCBITaxon:9606	brain	UBERON	UBERON:0000955	adult organism	UBERON	UBERON:0007023	21	year	UO	UO:0000036	Right	Participant Recruitment	Neuromedical and Mental Disorder Assessments	30945
Southwest University Student	Homo sapiens	NCBITAXON	NCBITaxon:9606	brain	UBERON	UBERON:0000955	adult organism	UBERON	UBERON:0007023	19	year	UO	UO:0000036	Right	Participant Recruitment	Neuromedical and Mental Disorder Assessments	30946
Southwest University Student	Homo sapiens	NCBITAXON	NCBITaxon:9606	brain	UBERON	UBERON:0000955	adult organism	UBERON	UBERON:0007023	21	year	UO	UO:0000036	Right	Participant Recruitment	Neuromedical and Mental Disorder Assessments	30947
Southwest University Student	Homo sapiens	NCBITAXON	NCBITaxon:9606	brain	UBERON	UBERON:0000955	adult organism	UBERON	UBERON:0007023	21	year	UO	UO:0000036	Right	Participant Recruitment	Neuromedical and Mental Disorder Assessments	30948
Southwest University Student	Homo sapiens	NCBITAXON	NCBITaxon:9606	brain	UBERON	UBERON:0000955	adult organism	UBERON	UBERON:0007023	21	year	UO	UO:0000036	Right	Participant Recruitment	Neuromedical and Mental Disorder Assessments	30949
Southwest University Student	Homo sapiens	NCBITAXON	NCBITaxon:9606	brain	UBERON	UBERON:0000955	adult organism	UBERON	UBERON:0007023	21	year	UO	UO:0000036	Right	Participant Recruitment	Neuromedical and Mental Disorder Assessments	30950
Southwest University Student	Homo sapiens	NCBITAXON	NCBITaxon:9606	brain	UBERON	UBERON:0000955	adult organism	UBERON	UBERON:0007023	20	year	UO	UO:0000036	Right	Participant Recruitment	Neuromedical and Mental Disorder Assessments	30951
Southwest University Student	Homo sapiens	NCBITAXON	NCBITaxon:9606	brain	UBERON	UBERON:0000955	adult organism	UBERON	UBERON:0007023	22	year	UO	UO:0000036	Right	Participant Recruitment	Neuromedical and Mental Disorder Assessments	30952
Southwest University Student	Homo sapiens	NCBITAXON	NCBITaxon:9606	brain	UBERON	UBERON:0000955	adult organism	UBERON	UBERON:0007023	21	year	UO	UO:0000036	Right	Participant Recruitment	Neuromedical and Mental Disorder Assessments	30953
Southwest University Student	Homo sapiens	NCBITAXON	NCBITaxon:9606	brain	UBERON	UBERON:0000955	adult organism	UBERON	UBERON:0007023	20	year	UO	UO:0000036	Right	Participant Recruitment	Neuromedical and Mental Disorder Assessments	30954
Southwest University Student	Homo sapiens	NCBITAXON	NCBITaxon:9606	brain	UBERON	UBERON:0000955	adult organism	UBERON	UBERON:0007023	21	year	UO	UO:0000036	Right	Participant Recruitment	Neuromedical and Mental Disorder Assessments	30955
Southwest University Student	Homo sapiens	NCBITAXON	NCBITaxon:9606	brain	UBERON	UBERON:0000955	adult organism	UBERON	UBERON:0007023	21	year	UO	UO:0000036	Right	Participant Recruitment	Neuromedical and Mental Disorder Assessments	30956
Southwest University Student	Homo sapiens	NCBITAXON	NCBITaxon:9606	brain	UBERON	UBERON:0000955	adult organism	UBERON	UBERON:0007023	21	year	UO	UO:0000036	Right	Participant Recruitment	Neuromedical and Mental Disorder Assessments	25719
Southwest University Student	Homo sapiens	NCBITAXON	NCBITaxon:9606	brain	UBERON	UBERON:0000955	adult organism	UBERON	UBERON:0007023	19	year	UO	UO:0000036	Right	Participant Recruitment	Neuromedical and Mental Disorder Assessments	30957
Southwest University Student	Homo sapiens	NCBITAXON	NCBITaxon:9606	brain	UBERON	UBERON:0000955	adult organism	UBERON	UBERON:0007023	20	year	UO	UO:0000036	Right	Participant Recruitment	Neuromedical and Mental Disorder Assessments	30958
Southwest University Student	Homo sapiens	NCBITAXON	NCBITaxon:9606	brain	UBERON	UBERON:0000955	adult organism	UBERON	UBERON:0007023	20	year	UO	UO:0000036	Right	Participant Recruitment	Neuromedical and Mental Disorder Assessments	25720
Southwest University Student	Homo sapiens	NCBITAXON	NCBITaxon:9606	brain	UBERON	UBERON:0000955	adult organism	UBERON	UBERON:0007023	21	year	UO	UO:0000036	Right	Participant Recruitment	Neuromedical and Mental Disorder Assessments	25721
Southwest University Student	Homo sapiens	NCBITAXON	NCBITaxon:9606	brain	UBERON	UBERON:0000955	adult organism	UBERON	UBERON:0007023	19	year	UO	UO:0000036	Right	Participant Recruitment	Neuromedical and Mental Disorder Assessments	30959
Southwest University Student	Homo sapiens	NCBITAXON	NCBITaxon:9606	brain	UBERON	UBERON:0000955	adult organism	UBERON	UBERON:0007023	22	year	UO	UO:0000036	Right	Participant Recruitment	Neuromedical and Mental Disorder Assessments	30960
Southwest University Student	Homo sapiens	NCBITAXON	NCBITaxon:9606	brain	UBERON	UBERON:0000955	adult organism	UBERON	UBERON:0007023	22	year	UO	UO:0000036	Right	Participant Recruitment	Neuromedical and Mental Disorder Assessments	25722
Southwest University Student	Homo sapiens	NCBITAXON	NCBITaxon:9606	brain	UBERON	UBERON:0000955	adult organism	UBERON	UBERON:0007023	21	year	UO	UO:0000036	Right	Participant Recruitment	Neuromedical and Mental Disorder Assessments	25723
Southwest University Student	Homo sapiens	NCBITAXON	NCBITaxon:9606	brain	UBERON	UBERON:0000955	adult organism	UBERON	UBERON:0007023	19	year	UO	UO:0000036	Right	Participant Recruitment	Neuromedical and Mental Disorder Assessments	30961
Southwest University Student	Homo sapiens	NCBITAXON	NCBITaxon:9606	brain	UBERON	UBERON:0000955	adult organism	UBERON	UBERON:0007023	19	year	UO	UO:0000036	Right	Participant Recruitment	Neuromedical and Mental Disorder Assessments	30962
Southwest University Student	Homo sapiens	NCBITAXON	NCBITaxon:9606	brain	UBERON	UBERON:0000955	adult organism	UBERON	UBERON:0007023	19	year	UO	UO:0000036	Right	Participant Recruitment	Neuromedical and Mental Disorder Assessments	30963
Southwest University Student	Homo sapiens	NCBITAXON	NCBITaxon:9606	brain	UBERON	UBERON:0000955	adult organism	UBERON	UBERON:0007023	21	year	UO	UO:0000036	Right	Participant Recruitment	Neuromedical and Mental Disorder Assessments	30964
Southwest University Student	Homo sapiens	NCBITAXON	NCBITaxon:9606	brain	UBERON	UBERON:0000955	adult organism	UBERON	UBERON:0007023	19	year	UO	UO:0000036	Right	Participant Recruitment	Neuromedical and Mental Disorder Assessments	25724
Southwest University Student	Homo sapiens	NCBITAXON	NCBITaxon:9606	brain	UBERON	UBERON:0000955	adult organism	UBERON	UBERON:0007023	20	year	UO	UO:0000036	Right	Participant Recruitment	Neuromedical and Mental Disorder Assessments	25725
Southwest University Student	Homo sapiens	NCBITAXON	NCBITaxon:9606	brain	UBERON	UBERON:0000955	adult organism	UBERON	UBERON:0007023	19	year	UO	UO:0000036	Right	Participant Recruitment	Neuromedical and Mental Disorder Assessments	30965
Southwest University Student	Homo sapiens	NCBITAXON	NCBITaxon:9606	brain	UBERON	UBERON:0000955	adult organism	UBERON	UBERON:0007023	21	year	UO	UO:0000036	Right	Participant Recruitment	Neuromedical and Mental Disorder Assessments	25726
Southwest University Student	Homo sapiens	NCBITAXON	NCBITaxon:9606	brain	UBERON	UBERON:0000955	adult organism	UBERON	UBERON:0007023	20	year	UO	UO:0000036	Right	Participant Recruitment	Neuromedical and Mental Disorder Assessments	25727
Southwest University Student	Homo sapiens	NCBITAXON	NCBITaxon:9606	brain	UBERON	UBERON:0000955	adult organism	UBERON	UBERON:0007023	21	year	UO	UO:0000036	Right	Participant Recruitment	Neuromedical and Mental Disorder Assessments	30966
Southwest University Student	Homo sapiens	NCBITAXON	NCBITaxon:9606	brain	UBERON	UBERON:0000955	adult organism	UBERON	UBERON:0007023	20	year	UO	UO:0000036	Right	Participant Recruitment	Neuromedical and Mental Disorder Assessments	25728
Southwest University Student	Homo sapiens	NCBITAXON	NCBITaxon:9606	brain	UBERON	UBERON:0000955	adult organism	UBERON	UBERON:0007023	21	year	UO	UO:0000036	Right	Participant Recruitment	Neuromedical and Mental Disorder Assessments	25729
Southwest University Student	Homo sapiens	NCBITAXON	NCBITaxon:9606	brain	UBERON	UBERON:0000955	adult organism	UBERON	UBERON:0007023	19	year	UO	UO:0000036	Right	Participant Recruitment	Neuromedical and Mental Disorder Assessments	25730
Southwest University Student	Homo sapiens	NCBITAXON	NCBITaxon:9606	brain	UBERON	UBERON:0000955	adult organism	UBERON	UBERON:0007023	20	year	UO	UO:0000036	Right	Participant Recruitment	Neuromedical and Mental Disorder Assessments	25731
Southwest University Student	Homo sapiens	NCBITAXON	NCBITaxon:9606	brain	UBERON	UBERON:0000955	adult organism	UBERON	UBERON:0007023	20	year	UO	UO:0000036	Right	Participant Recruitment	Neuromedical and Mental Disorder Assessments	30967
Southwest University Student	Homo sapiens	NCBITAXON	NCBITaxon:9606	brain	UBERON	UBERON:0000955	adult organism	UBERON	UBERON:0007023	22	year	UO	UO:0000036	Right	Participant Recruitment	Neuromedical and Mental Disorder Assessments	25732
Southwest University Student	Homo sapiens	NCBITAXON	NCBITaxon:9606	brain	UBERON	UBERON:0000955	adult organism	UBERON	UBERON:0007023	20	year	UO	UO:0000036	Right	Participant Recruitment	Neuromedical and Mental Disorder Assessments	25733
Southwest University Student	Homo sapiens	NCBITAXON	NCBITaxon:9606	brain	UBERON	UBERON:0000955	adult organism	UBERON	UBERON:0007023	20	year	UO	UO:0000036	Right	Participant Recruitment	Neuromedical and Mental Disorder Assessments	30968
Southwest University Student	Homo sapiens	NCBITAXON	NCBITaxon:9606	brain	UBERON	UBERON:0000955	adult organism	UBERON	UBERON:0007023	21	year	UO	UO:0000036	Right	Participant Recruitment	Neuromedical and Mental Disorder Assessments	25734
Southwest University Student	Homo sapiens	NCBITAXON	NCBITaxon:9606	brain	UBERON	UBERON:0000955	adult organism	UBERON	UBERON:0007023	22	year	UO	UO:0000036	Right	Participant Recruitment	Neuromedical and Mental Disorder Assessments	30969
Southwest University Student	Homo sapiens	NCBITAXON	NCBITaxon:9606	brain	UBERON	UBERON:0000955	adult organism	UBERON	UBERON:0007023	22	year	UO	UO:0000036	Right	Participant Recruitment	Neuromedical and Mental Disorder Assessments	30970
Southwest University Student	Homo sapiens	NCBITAXON	NCBITaxon:9606	brain	UBERON	UBERON:0000955	adult organism	UBERON	UBERON:0007023	19	year	UO	UO:0000036	Right	Participant Recruitment	Neuromedical and Mental Disorder Assessments	30971
Southwest University Student	Homo sapiens	NCBITAXON	NCBITaxon:9606	brain	UBERON	UBERON:0000955	adult organism	UBERON	UBERON:0007023	20	year	UO	UO:0000036	Right	Participant Recruitment	Neuromedical and Mental Disorder Assessments	30972
Southwest University Student	Homo sapiens	NCBITAXON	NCBITaxon:9606	brain	UBERON	UBERON:0000955	adult organism	UBERON	UBERON:0007023	21	year	UO	UO:0000036	Right	Participant Recruitment	Neuromedical and Mental Disorder Assessments	30973
Southwest University Student	Homo sapiens	NCBITAXON	NCBITaxon:9606	brain	UBERON	UBERON:0000955	adult organism	UBERON	UBERON:0007023	20	year	UO	UO:0000036	Right	Participant Recruitment	Neuromedical and Mental Disorder Assessments	30974
Southwest University Student	Homo sapiens	NCBITAXON	NCBITaxon:9606	brain	UBERON	UBERON:0000955	adult organism	UBERON	UBERON:0007023	20	year	UO	UO:0000036	Right	Participant Recruitment	Neuromedical and Mental Disorder Assessments	30975
Southwest University Student	Homo sapiens	NCBITAXON	NCBITaxon:9606	brain	UBERON	UBERON:0000955	adult organism	UBERON	UBERON:0007023	20	year	UO	UO:0000036	Right	Participant Recruitment	Neuromedical and Mental Disorder Assessments	25735
Southwest University Student	Homo sapiens	NCBITAXON	NCBITaxon:9606	brain	UBERON	UBERON:0000955	adult organism	UBERON	UBERON:0007023	19	year	UO	UO:0000036	Right	Participant Recruitment	Neuromedical and Mental Disorder Assessments	30976
Southwest University Student	Homo sapiens	NCBITAXON	NCBITaxon:9606	brain	UBERON	UBERON:0000955	adult organism	UBERON	UBERON:0007023	19	year	UO	UO:0000036	Right	Participant Recruitment	Neuromedical and Mental Disorder Assessments	30977
Southwest University Student	Homo sapiens	NCBITAXON	NCBITaxon:9606	brain	UBERON	UBERON:0000955	adult organism	UBERON	UBERON:0007023	20	year	UO	UO:0000036	Right	Participant Recruitment	Neuromedical and Mental Disorder Assessments	25736
Southwest University Student	Homo sapiens	NCBITAXON	NCBITaxon:9606	brain	UBERON	UBERON:0000955	adult organism	UBERON	UBERON:0007023	20	year	UO	UO:0000036	Right	Participant Recruitment	Neuromedical and Mental Disorder Assessments	30978
Southwest University Student	Homo sapiens	NCBITAXON	NCBITaxon:9606	brain	UBERON	UBERON:0000955	adult organism	UBERON	UBERON:0007023	19	year	UO	UO:0000036	Right	Participant Recruitment	Neuromedical and Mental Disorder Assessments	30979
Southwest University Student	Homo sapiens	NCBITAXON	NCBITaxon:9606	brain	UBERON	UBERON:0000955	adult organism	UBERON	UBERON:0007023	19	year	UO	UO:0000036	Right	Participant Recruitment	Neuromedical and Mental Disorder Assessments	30980
Southwest University Student	Homo sapiens	NCBITAXON	NCBITaxon:9606	brain	UBERON	UBERON:0000955	adult organism	UBERON	UBERON:0007023	20	year	UO	UO:0000036	Right	Participant Recruitment	Neuromedical and Mental Disorder Assessments	30981
Southwest University Student	Homo sapiens	NCBITAXON	NCBITaxon:9606	brain	UBERON	UBERON:0000955	adult organism	UBERON	UBERON:0007023	22	year	UO	UO:0000036	Right	Participant Recruitment	Neuromedical and Mental Disorder Assessments	25737
Southwest University Student	Homo sapiens	NCBITAXON	NCBITaxon:9606	brain	UBERON	UBERON:0000955	adult organism	UBERON	UBERON:0007023	21	year	UO	UO:0000036	Right	Participant Recruitment	Neuromedical and Mental Disorder Assessments	30982
Southwest University Student	Homo sapiens	NCBITAXON	NCBITaxon:9606	brain	UBERON	UBERON:0000955	adult organism	UBERON	UBERON:0007023	22	year	UO	UO:0000036	Right	Participant Recruitment	Neuromedical and Mental Disorder Assessments	30983
Southwest University Student	Homo sapiens	NCBITAXON	NCBITaxon:9606	brain	UBERON	UBERON:0000955	adult organism	UBERON	UBERON:0007023	20	year	UO	UO:0000036	Right	Participant Recruitment	Neuromedical and Mental Disorder Assessments	30984
Southwest University Student	Homo sapiens	NCBITAXON	NCBITaxon:9606	brain	UBERON	UBERON:0000955	adult organism	UBERON	UBERON:0007023	18	year	UO	UO:0000036	Right	Participant Recruitment	Neuromedical and Mental Disorder Assessments	30985
Southwest University Student	Homo sapiens	NCBITAXON	NCBITaxon:9606	brain	UBERON	UBERON:0000955	adult organism	UBERON	UBERON:0007023	22	year	UO	UO:0000036	Right	Participant Recruitment	Neuromedical and Mental Disorder Assessments	30987
Southwest University Student	Homo sapiens	NCBITAXON	NCBITaxon:9606	brain	UBERON	UBERON:0000955	adult organism	UBERON	UBERON:0007023	21	year	UO	UO:0000036	Right	Participant Recruitment	Neuromedical and Mental Disorder Assessments	30988
Southwest University Student	Homo sapiens	NCBITAXON	NCBITaxon:9606	brain	UBERON	UBERON:0000955	adult organism	UBERON	UBERON:0007023	21	year	UO	UO:0000036	Right	Participant Recruitment	Neuromedical and Mental Disorder Assessments	25738
Southwest University Student	Homo sapiens	NCBITAXON	NCBITaxon:9606	brain	UBERON	UBERON:0000955	adult organism	UBERON	UBERON:0007023	20	year	UO	UO:0000036	Right	Participant Recruitment	Neuromedical and Mental Disorder Assessments	30989
Southwest University Student	Homo sapiens	NCBITAXON	NCBITaxon:9606	brain	UBERON	UBERON:0000955	adult organism	UBERON	UBERON:0007023	22	year	UO	UO:0000036	Right	Participant Recruitment	Neuromedical and Mental Disorder Assessments	25749
Southwest University Student	Homo sapiens	NCBITAXON	NCBITaxon:9606	brain	UBERON	UBERON:0000955	adult organism	UBERON	UBERON:0007023	20	year	UO	UO:0000036	Right	Participant Recruitment	Neuromedical and Mental Disorder Assessments	30990
Southwest University Student	Homo sapiens	NCBITAXON	NCBITaxon:9606	brain	UBERON	UBERON:0000955	adult organism	UBERON	UBERON:0007023	19	year	UO	UO:0000036	Right	Participant Recruitment	Neuromedical and Mental Disorder Assessments	25750
Southwest University Student	Homo sapiens	NCBITAXON	NCBITaxon:9606	brain	UBERON	UBERON:0000955	adult organism	UBERON	UBERON:0007023	20	year	UO	UO:0000036	Right	Participant Recruitment	Neuromedical and Mental Disorder Assessments	25751
Southwest University Student	Homo sapiens	NCBITAXON	NCBITaxon:9606	brain	UBERON	UBERON:0000955	adult organism	UBERON	UBERON:0007023	21	year	UO	UO:0000036	Right	Participant Recruitment	Neuromedical and Mental Disorder Assessments	25752
Southwest University Student	Homo sapiens	NCBITAXON	NCBITaxon:9606	brain	UBERON	UBERON:0000955	adult organism	UBERON	UBERON:0007023	21	year	UO	UO:0000036	Right	Participant Recruitment	Neuromedical and Mental Disorder Assessments	25753
Southwest University Student	Homo sapiens	NCBITAXON	NCBITaxon:9606	brain	UBERON	UBERON:0000955	adult organism	UBERON	UBERON:0007023	19	year	UO	UO:0000036	Right	Participant Recruitment	Neuromedical and Mental Disorder Assessments	30991
Southwest University Student	Homo sapiens	NCBITAXON	NCBITaxon:9606	brain	UBERON	UBERON:0000955	adult organism	UBERON	UBERON:0007023	19	year	UO	UO:0000036	Right	Participant Recruitment	Neuromedical and Mental Disorder Assessments	30992
Southwest University Student	Homo sapiens	NCBITAXON	NCBITaxon:9606	brain	UBERON	UBERON:0000955	adult organism	UBERON	UBERON:0007023	20	year	UO	UO:0000036	Right	Participant Recruitment	Neuromedical and Mental Disorder Assessments	25754
Southwest University Student	Homo sapiens	NCBITAXON	NCBITaxon:9606	brain	UBERON	UBERON:0000955	adult organism	UBERON	UBERON:0007023	21	year	UO	UO:0000036	Right	Participant Recruitment	Neuromedical and Mental Disorder Assessments	25755
Southwest University Student	Homo sapiens	NCBITAXON	NCBITaxon:9606	brain	UBERON	UBERON:0000955	adult organism	UBERON	UBERON:0007023	19	year	UO	UO:0000036	Right	Participant Recruitment	Neuromedical and Mental Disorder Assessments	25756
Southwest University Student	Homo sapiens	NCBITAXON	NCBITaxon:9606	brain	UBERON	UBERON:0000955	adult organism	UBERON	UBERON:0007023	21	year	UO	UO:0000036	Right	Participant Recruitment	Neuromedical and Mental Disorder Assessments	30993
Southwest University Student	Homo sapiens	NCBITAXON	NCBITaxon:9606	brain	UBERON	UBERON:0000955	adult organism	UBERON	UBERON:0007023	19	year	UO	UO:0000036	Right	Participant Recruitment	Neuromedical and Mental Disorder Assessments	30994
Southwest University Student	Homo sapiens	NCBITAXON	NCBITaxon:9606	brain	UBERON	UBERON:0000955	adult organism	UBERON	UBERON:0007023	20	year	UO	UO:0000036	Right	Participant Recruitment	Neuromedical and Mental Disorder Assessments	30995
Southwest University Student	Homo sapiens	NCBITAXON	NCBITaxon:9606	brain	UBERON	UBERON:0000955	adult organism	UBERON	UBERON:0007023	23	year	UO	UO:0000036	Right	Participant Recruitment	Neuromedical and Mental Disorder Assessments	30996
Southwest University Student	Homo sapiens	NCBITAXON	NCBITaxon:9606	brain	UBERON	UBERON:0000955	adult organism	UBERON	UBERON:0007023	20	year	UO	UO:0000036	Right	Participant Recruitment	Neuromedical and Mental Disorder Assessments	25757
Southwest University Student	Homo sapiens	NCBITAXON	NCBITaxon:9606	brain	UBERON	UBERON:0000955	adult organism	UBERON	UBERON:0007023	20	year	UO	UO:0000036	Right	Participant Recruitment	Neuromedical and Mental Disorder Assessments	25758
Southwest University Student	Homo sapiens	NCBITAXON	NCBITaxon:9606	brain	UBERON	UBERON:0000955	adult organism	UBERON	UBERON:0007023	20	year	UO	UO:0000036	Right	Participant Recruitment	Neuromedical and Mental Disorder Assessments	30997
Southwest University Student	Homo sapiens	NCBITAXON	NCBITaxon:9606	brain	UBERON	UBERON:0000955	adult organism	UBERON	UBERON:0007023	19	year	UO	UO:0000036	Right	Participant Recruitment	Neuromedical and Mental Disorder Assessments	30998
Southwest University Student	Homo sapiens	NCBITAXON	NCBITaxon:9606	brain	UBERON	UBERON:0000955	adult organism	UBERON	UBERON:0007023	21	year	UO	UO:0000036	Right	Participant Recruitment	Neuromedical and Mental Disorder Assessments	25759
Southwest University Student	Homo sapiens	NCBITAXON	NCBITaxon:9606	brain	UBERON	UBERON:0000955	adult organism	UBERON	UBERON:0007023	20	year	UO	UO:0000036	Right	Participant Recruitment	Neuromedical and Mental Disorder Assessments	25760
Southwest University Student	Homo sapiens	NCBITAXON	NCBITaxon:9606	brain	UBERON	UBERON:0000955	adult organism	UBERON	UBERON:0007023	19	year	UO	UO:0000036	Right	Participant Recruitment	Neuromedical and Mental Disorder Assessments	25761
Southwest University Student	Homo sapiens	NCBITAXON	NCBITaxon:9606	brain	UBERON	UBERON:0000955	adult organism	UBERON	UBERON:0007023	20	year	UO	UO:0000036	Right	Participant Recruitment	Neuromedical and Mental Disorder Assessments	25762
Southwest University Student	Homo sapiens	NCBITAXON	NCBITaxon:9606	brain	UBERON	UBERON:0000955	adult organism	UBERON	UBERON:0007023	20	year	UO	UO:0000036	Right	Participant Recruitment	Neuromedical and Mental Disorder Assessments	25763
Southwest University Student	Homo sapiens	NCBITAXON	NCBITaxon:9606	brain	UBERON	UBERON:0000955	adult organism	UBERON	UBERON:0007023	20	year	UO	UO:0000036	Right	Participant Recruitment	Neuromedical and Mental Disorder Assessments	25764
Southwest University Student	Homo sapiens	NCBITAXON	NCBITaxon:9606	brain	UBERON	UBERON:0000955	adult organism	UBERON	UBERON:0007023	26	year	UO	UO:0000036	Right	Participant Recruitment	Neuromedical and Mental Disorder Assessments	30999
Southwest University Student	Homo sapiens	NCBITAXON	NCBITaxon:9606	brain	UBERON	UBERON:0000955	adult organism	UBERON	UBERON:0007023	19	year	UO	UO:0000036	Right	Participant Recruitment	Neuromedical and Mental Disorder Assessments	25765
Southwest University Student	Homo sapiens	NCBITAXON	NCBITaxon:9606	brain	UBERON	UBERON:0000955	adult organism	UBERON	UBERON:0007023	20	year	UO	UO:0000036	Right	Participant Recruitment	Neuromedical and Mental Disorder Assessments	25766
Southwest University Student	Homo sapiens	NCBITAXON	NCBITaxon:9606	brain	UBERON	UBERON:0000955	adult organism	UBERON	UBERON:0007023	20	year	UO	UO:0000036	Right	Participant Recruitment	Neuromedical and Mental Disorder Assessments	25767
Southwest University Student	Homo sapiens	NCBITAXON	NCBITaxon:9606	brain	UBERON	UBERON:0000955	adult organism	UBERON	UBERON:0007023	20	year	UO	UO:0000036	Right	Participant Recruitment	Neuromedical and Mental Disorder Assessments	31000
Southwest University Student	Homo sapiens	NCBITAXON	NCBITaxon:9606	brain	UBERON	UBERON:0000955	adult organism	UBERON	UBERON:0007023	20	year	UO	UO:0000036	Right	Participant Recruitment	Neuromedical and Mental Disorder Assessments	25768
Southwest University Student	Homo sapiens	NCBITAXON	NCBITaxon:9606	brain	UBERON	UBERON:0000955	adult organism	UBERON	UBERON:0007023	19	year	UO	UO:0000036	Right	Participant Recruitment	Neuromedical and Mental Disorder Assessments	31001
Southwest University Student	Homo sapiens	NCBITAXON	NCBITaxon:9606	brain	UBERON	UBERON:0000955	adult organism	UBERON	UBERON:0007023	19	year	UO	UO:0000036	Right	Participant Recruitment	Neuromedical and Mental Disorder Assessments	25769
Southwest University Student	Homo sapiens	NCBITAXON	NCBITaxon:9606	brain	UBERON	UBERON:0000955	adult organism	UBERON	UBERON:0007023	19	year	UO	UO:0000036	Right	Participant Recruitment	Neuromedical and Mental Disorder Assessments	31002
Southwest University Student	Homo sapiens	NCBITAXON	NCBITaxon:9606	brain	UBERON	UBERON:0000955	adult organism	UBERON	UBERON:0007023	19	year	UO	UO:0000036	Right	Participant Recruitment	Neuromedical and Mental Disorder Assessments	25770
Southwest University Student	Homo sapiens	NCBITAXON	NCBITaxon:9606	brain	UBERON	UBERON:0000955	adult organism	UBERON	UBERON:0007023	20	year	UO	UO:0000036	Right	Participant Recruitment	Neuromedical and Mental Disorder Assessments	31003
Southwest University Student	Homo sapiens	NCBITAXON	NCBITaxon:9606	brain	UBERON	UBERON:0000955	adult organism	UBERON	UBERON:0007023	21	year	UO	UO:0000036	Right	Participant Recruitment	Neuromedical and Mental Disorder Assessments	25771
Southwest University Student	Homo sapiens	NCBITAXON	NCBITaxon:9606	brain	UBERON	UBERON:0000955	adult organism	UBERON	UBERON:0007023	20	year	UO	UO:0000036	Right	Participant Recruitment	Neuromedical and Mental Disorder Assessments	25772
Southwest University Student	Homo sapiens	NCBITAXON	NCBITaxon:9606	brain	UBERON	UBERON:0000955	adult organism	UBERON	UBERON:0007023	20	year	UO	UO:0000036	Right	Participant Recruitment	Neuromedical and Mental Disorder Assessments	25773
Southwest University Student	Homo sapiens	NCBITAXON	NCBITaxon:9606	brain	UBERON	UBERON:0000955	adult organism	UBERON	UBERON:0007023	21	year	UO	UO:0000036	Right	Participant Recruitment	Neuromedical and Mental Disorder Assessments	25774
Southwest University Student	Homo sapiens	NCBITAXON	NCBITaxon:9606	brain	UBERON	UBERON:0000955	adult organism	UBERON	UBERON:0007023	19	year	UO	UO:0000036	Right	Participant Recruitment	Neuromedical and Mental Disorder Assessments	31004
Southwest University Student	Homo sapiens	NCBITAXON	NCBITaxon:9606	brain	UBERON	UBERON:0000955	adult organism	UBERON	UBERON:0007023	22	year	UO	UO:0000036	Right	Participant Recruitment	Neuromedical and Mental Disorder Assessments	31005
Southwest University Student	Homo sapiens	NCBITAXON	NCBITaxon:9606	brain	UBERON	UBERON:0000955	adult organism	UBERON	UBERON:0007023	21	year	UO	UO:0000036	Right	Participant Recruitment	Neuromedical and Mental Disorder Assessments	25775
Southwest University Student	Homo sapiens	NCBITAXON	NCBITaxon:9606	brain	UBERON	UBERON:0000955	adult organism	UBERON	UBERON:0007023	20	year	UO	UO:0000036	Right	Participant Recruitment	Neuromedical and Mental Disorder Assessments	31006
Southwest University Student	Homo sapiens	NCBITAXON	NCBITaxon:9606	brain	UBERON	UBERON:0000955	adult organism	UBERON	UBERON:0007023	21	year	UO	UO:0000036	Right	Participant Recruitment	Neuromedical and Mental Disorder Assessments	31007
Southwest University Student	Homo sapiens	NCBITAXON	NCBITaxon:9606	brain	UBERON	UBERON:0000955	adult organism	UBERON	UBERON:0007023	20	year	UO	UO:0000036	Right	Participant Recruitment	Neuromedical and Mental Disorder Assessments	31008
Southwest University Student	Homo sapiens	NCBITAXON	NCBITaxon:9606	brain	UBERON	UBERON:0000955	adult organism	UBERON	UBERON:0007023	19	year	UO	UO:0000036	Right	Participant Recruitment	Neuromedical and Mental Disorder Assessments	31009
Southwest University Student	Homo sapiens	NCBITAXON	NCBITaxon:9606	brain	UBERON	UBERON:0000955	adult organism	UBERON	UBERON:0007023	21	year	UO	UO:0000036	Right	Participant Recruitment	Neuromedical and Mental Disorder Assessments	31010
Southwest University Student	Homo sapiens	NCBITAXON	NCBITaxon:9606	brain	UBERON	UBERON:0000955	adult organism	UBERON	UBERON:0007023	21	year	UO	UO:0000036	Right	Participant Recruitment	Neuromedical and Mental Disorder Assessments	25776
Southwest University Student	Homo sapiens	NCBITAXON	NCBITaxon:9606	brain	UBERON	UBERON:0000955	adult organism	UBERON	UBERON:0007023	22	year	UO	UO:0000036	Right	Participant Recruitment	Neuromedical and Mental Disorder Assessments	25777
Southwest University Student	Homo sapiens	NCBITAXON	NCBITaxon:9606	brain	UBERON	UBERON:0000955	adult organism	UBERON	UBERON:0007023	20	year	UO	UO:0000036	Right	Participant Recruitment	Neuromedical and Mental Disorder Assessments	25778
Southwest University Student	Homo sapiens	NCBITAXON	NCBITaxon:9606	brain	UBERON	UBERON:0000955	adult organism	UBERON	UBERON:0007023	19	year	UO	UO:0000036	Right	Participant Recruitment	Neuromedical and Mental Disorder Assessments	31011
Southwest University Student	Homo sapiens	NCBITAXON	NCBITaxon:9606	brain	UBERON	UBERON:0000955	adult organism	UBERON	UBERON:0007023	20	year	UO	UO:0000036	Right	Participant Recruitment	Neuromedical and Mental Disorder Assessments	25779
Southwest University Student	Homo sapiens	NCBITAXON	NCBITaxon:9606	brain	UBERON	UBERON:0000955	adult organism	UBERON	UBERON:0007023	19	year	UO	UO:0000036	Right	Participant Recruitment	Neuromedical and Mental Disorder Assessments	31012
Southwest University Student	Homo sapiens	NCBITAXON	NCBITaxon:9606	brain	UBERON	UBERON:0000955	adult organism	UBERON	UBERON:0007023	21	year	UO	UO:0000036	Right	Participant Recruitment	Neuromedical and Mental Disorder Assessments	31013
Southwest University Student	Homo sapiens	NCBITAXON	NCBITaxon:9606	brain	UBERON	UBERON:0000955	adult organism	UBERON	UBERON:0007023	20	year	UO	UO:0000036	Right	Participant Recruitment	Neuromedical and Mental Disorder Assessments	25780
Southwest University Student	Homo sapiens	NCBITAXON	NCBITaxon:9606	brain	UBERON	UBERON:0000955	adult organism	UBERON	UBERON:0007023	20	year	UO	UO:0000036	Right	Participant Recruitment	Neuromedical and Mental Disorder Assessments	25781
Southwest University Student	Homo sapiens	NCBITAXON	NCBITaxon:9606	brain	UBERON	UBERON:0000955	adult organism	UBERON	UBERON:0007023	21	year	UO	UO:0000036	Right	Participant Recruitment	Neuromedical and Mental Disorder Assessments	25782
Southwest University Student	Homo sapiens	NCBITAXON	NCBITaxon:9606	brain	UBERON	UBERON:0000955	adult organism	UBERON	UBERON:0007023	21	year	UO	UO:0000036	Right	Participant Recruitment	Neuromedical and Mental Disorder Assessments	31014
Southwest University Student	Homo sapiens	NCBITAXON	NCBITaxon:9606	brain	UBERON	UBERON:0000955	adult organism	UBERON	UBERON:0007023	19	year	UO	UO:0000036	Right	Participant Recruitment	Neuromedical and Mental Disorder Assessments	31015
Southwest University Student	Homo sapiens	NCBITAXON	NCBITaxon:9606	brain	UBERON	UBERON:0000955	adult organism	UBERON	UBERON:0007023	19	year	UO	UO:0000036	Right	Participant Recruitment	Neuromedical and Mental Disorder Assessments	31016
Southwest University Student	Homo sapiens	NCBITAXON	NCBITaxon:9606	brain	UBERON	UBERON:0000955	adult organism	UBERON	UBERON:0007023	19	year	UO	UO:0000036	Right	Participant Recruitment	Neuromedical and Mental Disorder Assessments	25783
Southwest University Student	Homo sapiens	NCBITAXON	NCBITaxon:9606	brain	UBERON	UBERON:0000955	adult organism	UBERON	UBERON:0007023	21	year	UO	UO:0000036	Right	Participant Recruitment	Neuromedical and Mental Disorder Assessments	25784
Southwest University Student	Homo sapiens	NCBITAXON	NCBITaxon:9606	brain	UBERON	UBERON:0000955	adult organism	UBERON	UBERON:0007023	19	year	UO	UO:0000036	Right	Participant Recruitment	Neuromedical and Mental Disorder Assessments	31017
Southwest University Student	Homo sapiens	NCBITAXON	NCBITaxon:9606	brain	UBERON	UBERON:0000955	adult organism	UBERON	UBERON:0007023	20	year	UO	UO:0000036	Right	Participant Recruitment	Neuromedical and Mental Disorder Assessments	31018
Southwest University Student	Homo sapiens	NCBITAXON	NCBITaxon:9606	brain	UBERON	UBERON:0000955	adult organism	UBERON	UBERON:0007023	20	year	UO	UO:0000036	Right	Participant Recruitment	Neuromedical and Mental Disorder Assessments	31019
Southwest University Student	Homo sapiens	NCBITAXON	NCBITaxon:9606	brain	UBERON	UBERON:0000955	adult organism	UBERON	UBERON:0007023	20	year	UO	UO:0000036	Right	Participant Recruitment	Neuromedical and Mental Disorder Assessments	31020
Southwest University Student	Homo sapiens	NCBITAXON	NCBITaxon:9606	brain	UBERON	UBERON:0000955	adult organism	UBERON	UBERON:0007023	20	year	UO	UO:0000036	Right	Participant Recruitment	Neuromedical and Mental Disorder Assessments	31021
Southwest University Student	Homo sapiens	NCBITAXON	NCBITaxon:9606	brain	UBERON	UBERON:0000955	adult organism	UBERON	UBERON:0007023	20	year	UO	UO:0000036	Right	Participant Recruitment	Neuromedical and Mental Disorder Assessments	31022
Southwest University Student	Homo sapiens	NCBITAXON	NCBITaxon:9606	brain	UBERON	UBERON:0000955	adult organism	UBERON	UBERON:0007023	20	year	UO	UO:0000036	Right	Participant Recruitment	Neuromedical and Mental Disorder Assessments	31023
Southwest University Student	Homo sapiens	NCBITAXON	NCBITaxon:9606	brain	UBERON	UBERON:0000955	adult organism	UBERON	UBERON:0007023	19	year	UO	UO:0000036	Right	Participant Recruitment	Neuromedical and Mental Disorder Assessments	31024
Southwest University Student	Homo sapiens	NCBITAXON	NCBITaxon:9606	brain	UBERON	UBERON:0000955	adult organism	UBERON	UBERON:0007023	20	year	UO	UO:0000036	Right	Participant Recruitment	Neuromedical and Mental Disorder Assessments	31025
Southwest University Student	Homo sapiens	NCBITAXON	NCBITaxon:9606	brain	UBERON	UBERON:0000955	adult organism	UBERON	UBERON:0007023	20	year	UO	UO:0000036	Right	Participant Recruitment	Neuromedical and Mental Disorder Assessments	31026
Southwest University Student	Homo sapiens	NCBITAXON	NCBITaxon:9606	brain	UBERON	UBERON:0000955	adult organism	UBERON	UBERON:0007023	20	year	UO	UO:0000036	Right	Participant Recruitment	Neuromedical and Mental Disorder Assessments	31027
Southwest University Student	Homo sapiens	NCBITAXON	NCBITaxon:9606	brain	UBERON	UBERON:0000955	adult organism	UBERON	UBERON:0007023	20	year	UO	UO:0000036	Right	Participant Recruitment	Neuromedical and Mental Disorder Assessments	31028
Southwest University Student	Homo sapiens	NCBITAXON	NCBITaxon:9606	brain	UBERON	UBERON:0000955	adult organism	UBERON	UBERON:0007023	19	year	UO	UO:0000036	Right	Participant Recruitment	Neuromedical and Mental Disorder Assessments	31029
Southwest University Student	Homo sapiens	NCBITAXON	NCBITaxon:9606	brain	UBERON	UBERON:0000955	adult organism	UBERON	UBERON:0007023	19	year	UO	UO:0000036	Right	Participant Recruitment	Neuromedical and Mental Disorder Assessments	31030
Southwest University Student	Homo sapiens	NCBITAXON	NCBITaxon:9606	brain	UBERON	UBERON:0000955	adult organism	UBERON	UBERON:0007023	19	year	UO	UO:0000036	Right	Participant Recruitment	Neuromedical and Mental Disorder Assessments	31031
Southwest University Student	Homo sapiens	NCBITAXON	NCBITaxon:9606	brain	UBERON	UBERON:0000955	adult organism	UBERON	UBERON:0007023	21	year	UO	UO:0000036	Right	Participant Recruitment	Neuromedical and Mental Disorder Assessments	31032
Southwest University Student	Homo sapiens	NCBITAXON	NCBITaxon:9606	brain	UBERON	UBERON:0000955	adult organism	UBERON	UBERON:0007023	21	year	UO	UO:0000036	Right	Participant Recruitment	Neuromedical and Mental Disorder Assessments	31033
Southwest University Student	Homo sapiens	NCBITAXON	NCBITaxon:9606	brain	UBERON	UBERON:0000955	adult organism	UBERON	UBERON:0007023	20	year	UO	UO:0000036	Right	Participant Recruitment	Neuromedical and Mental Disorder Assessments	31034
Southwest University Student	Homo sapiens	NCBITAXON	NCBITaxon:9606	brain	UBERON	UBERON:0000955	adult organism	UBERON	UBERON:0007023	21	year	UO	UO:0000036	Right	Participant Recruitment	Neuromedical and Mental Disorder Assessments	31035
Southwest University Student	Homo sapiens	NCBITAXON	NCBITaxon:9606	brain	UBERON	UBERON:0000955	adult organism	UBERON	UBERON:0007023	19	year	UO	UO:0000036	Right	Participant Recruitment	Neuromedical and Mental Disorder Assessments	31036
Southwest University Student	Homo sapiens	NCBITAXON	NCBITaxon:9606	brain	UBERON	UBERON:0000955	adult organism	UBERON	UBERON:0007023	19	year	UO	UO:0000036	Right	Participant Recruitment	Neuromedical and Mental Disorder Assessments	25785
Southwest University Student	Homo sapiens	NCBITAXON	NCBITaxon:9606	brain	UBERON	UBERON:0000955	adult organism	UBERON	UBERON:0007023	19	year	UO	UO:0000036	Right	Participant Recruitment	Neuromedical and Mental Disorder Assessments	31037
Southwest University Student	Homo sapiens	NCBITAXON	NCBITaxon:9606	brain	UBERON	UBERON:0000955	adult organism	UBERON	UBERON:0007023	20	year	UO	UO:0000036	Right	Participant Recruitment	Neuromedical and Mental Disorder Assessments	31038
Southwest University Student	Homo sapiens	NCBITAXON	NCBITaxon:9606	brain	UBERON	UBERON:0000955	adult organism	UBERON	UBERON:0007023	20	year	UO	UO:0000036	Right	Participant Recruitment	Neuromedical and Mental Disorder Assessments	25786
Southwest University Student	Homo sapiens	NCBITAXON	NCBITaxon:9606	brain	UBERON	UBERON:0000955	adult organism	UBERON	UBERON:0007023	20	year	UO	UO:0000036	Right	Participant Recruitment	Neuromedical and Mental Disorder Assessments	25787
Southwest University Student	Homo sapiens	NCBITAXON	NCBITaxon:9606	brain	UBERON	UBERON:0000955	adult organism	UBERON	UBERON:0007023	22	year	UO	UO:0000036	Right	Participant Recruitment	Neuromedical and Mental Disorder Assessments	25788
Southwest University Student	Homo sapiens	NCBITAXON	NCBITaxon:9606	brain	UBERON	UBERON:0000955	adult organism	UBERON	UBERON:0007023	20	year	UO	UO:0000036	Right	Participant Recruitment	Neuromedical and Mental Disorder Assessments	31039
Southwest University Student	Homo sapiens	NCBITAXON	NCBITaxon:9606	brain	UBERON	UBERON:0000955	adult organism	UBERON	UBERON:0007023	20	year	UO	UO:0000036	Right	Participant Recruitment	Neuromedical and Mental Disorder Assessments	31040
Southwest University Student	Homo sapiens	NCBITAXON	NCBITaxon:9606	brain	UBERON	UBERON:0000955	adult organism	UBERON	UBERON:0007023	20	year	UO	UO:0000036	Right	Participant Recruitment	Neuromedical and Mental Disorder Assessments	31041
Southwest University Student	Homo sapiens	NCBITAXON	NCBITaxon:9606	brain	UBERON	UBERON:0000955	adult organism	UBERON	UBERON:0007023	20	year	UO	UO:0000036	Right	Participant Recruitment	Neuromedical and Mental Disorder Assessments	31042
Southwest University Student	Homo sapiens	NCBITAXON	NCBITaxon:9606	brain	UBERON	UBERON:0000955	adult organism	UBERON	UBERON:0007023	22	year	UO	UO:0000036	Right	Participant Recruitment	Neuromedical and Mental Disorder Assessments	31043
Southwest University Student	Homo sapiens	NCBITAXON	NCBITaxon:9606	brain	UBERON	UBERON:0000955	adult organism	UBERON	UBERON:0007023	20	year	UO	UO:0000036	Right	Participant Recruitment	Neuromedical and Mental Disorder Assessments	31044
Southwest University Student	Homo sapiens	NCBITAXON	NCBITaxon:9606	brain	UBERON	UBERON:0000955	adult organism	UBERON	UBERON:0007023	21	year	UO	UO:0000036	Right	Participant Recruitment	Neuromedical and Mental Disorder Assessments	31045
Southwest University Student	Homo sapiens	NCBITAXON	NCBITaxon:9606	brain	UBERON	UBERON:0000955	adult organism	UBERON	UBERON:0007023	20	year	UO	UO:0000036	Right	Participant Recruitment	Neuromedical and Mental Disorder Assessments	31046
Southwest University Student	Homo sapiens	NCBITAXON	NCBITaxon:9606	brain	UBERON	UBERON:0000955	adult organism	UBERON	UBERON:0007023	21	year	UO	UO:0000036	Right	Participant Recruitment	Neuromedical and Mental Disorder Assessments	31047
Southwest University Student	Homo sapiens	NCBITAXON	NCBITaxon:9606	brain	UBERON	UBERON:0000955	adult organism	UBERON	UBERON:0007023	20	year	UO	UO:0000036	Right	Participant Recruitment	Neuromedical and Mental Disorder Assessments	31048
Southwest University Student	Homo sapiens	NCBITAXON	NCBITaxon:9606	brain	UBERON	UBERON:0000955	adult organism	UBERON	UBERON:0007023	22	year	UO	UO:0000036	Right	Participant Recruitment	Neuromedical and Mental Disorder Assessments	31049
Southwest University Student	Homo sapiens	NCBITAXON	NCBITaxon:9606	brain	UBERON	UBERON:0000955	adult organism	UBERON	UBERON:0007023	19	year	UO	UO:0000036	Right	Participant Recruitment	Neuromedical and Mental Disorder Assessments	31050
Southwest University Student	Homo sapiens	NCBITAXON	NCBITaxon:9606	brain	UBERON	UBERON:0000955	adult organism	UBERON	UBERON:0007023	20	year	UO	UO:0000036	Right	Participant Recruitment	Neuromedical and Mental Disorder Assessments	31051
Southwest University Student	Homo sapiens	NCBITAXON	NCBITaxon:9606	brain	UBERON	UBERON:0000955	adult organism	UBERON	UBERON:0007023	21	year	UO	UO:0000036	Right	Participant Recruitment	Neuromedical and Mental Disorder Assessments	31052
Southwest University Student	Homo sapiens	NCBITAXON	NCBITaxon:9606	brain	UBERON	UBERON:0000955	adult organism	UBERON	UBERON:0007023	20	year	UO	UO:0000036	Right	Participant Recruitment	Neuromedical and Mental Disorder Assessments	31053
Southwest University Student	Homo sapiens	NCBITAXON	NCBITaxon:9606	brain	UBERON	UBERON:0000955	adult organism	UBERON	UBERON:0007023	21	year	UO	UO:0000036	Right	Participant Recruitment	Neuromedical and Mental Disorder Assessments	31054
Southwest University Student	Homo sapiens	NCBITAXON	NCBITaxon:9606	brain	UBERON	UBERON:0000955	adult organism	UBERON	UBERON:0007023	20	year	UO	UO:0000036	Right	Participant Recruitment	Neuromedical and Mental Disorder Assessments	31055
Southwest University Student	Homo sapiens	NCBITAXON	NCBITaxon:9606	brain	UBERON	UBERON:0000955	adult organism	UBERON	UBERON:0007023	20	year	UO	UO:0000036	Right	Participant Recruitment	Neuromedical and Mental Disorder Assessments	31056
Southwest University Student	Homo sapiens	NCBITAXON	NCBITaxon:9606	brain	UBERON	UBERON:0000955	adult organism	UBERON	UBERON:0007023	21	year	UO	UO:0000036	Right	Participant Recruitment	Neuromedical and Mental Disorder Assessments	31057
