# Supplementary material for: Longitudinal test-retest neuroimaging data from healthy young adults in southwest China
Source: Sci Data. 2017 Feb 14;4:170017. doi: 10.1038/sdata.2017.17 (PMC5308199; doi:10.1038/sdata.2017.17)
Supplement: Supplementary file 1 [file sdata201717-isa1.zip › a_t1w_Qiu.txt]

Sample Name	Assay Name	Protocol REF	Parameter Value[instrument]	Parameter Value[manufacturer]	Parameter Value[magnetic field strength]	Unit	Term Source REF	Term Accession Number	Parameter Value[coil type]	Parameter Value[number of coils]	Parameter Value[MRI assay]	Parameter Value[field of view]	Unit	Term Source REF	Term Accession Number	Parameter Value[matrix size]	Unit	Term Source REF	Term Accession Number	Parameter Value[voxel resolution]	Unit	Term Source REF	Term Accession Number	Parameter Value[repetition time]	Unit	Term Source REF	Term Accession Number	Parameter Value[echo time]	Unit	Term Source REF	Term Accession Number	Parameter Value[flip angle value]	Unit	Term Source REF	Term Accession Number	Parameter Value[inversion time]	Unit	Term Source REF	Term Accession Number	Parameter Value[number of slices]	Parameter Value[slice thickness]	Unit	Term Source REF	Term Accession Number	Parameter Value[total scan time]	Unit	Term Source REF	Term Accession Number	Raw Data File
25629	T1-weighted Acquisition	Magnetic Resonance Imaging	Siemens 3T TIM Trio	Siemens	3	tesla	UO	UO:0000228	head	8	T1-weighted Acquisition	256	millimeter	UO	UO:0000016	256x256x192	millimeter	UO	UO:0000016	1x1x1	millimeter	UO	UO:0000016	1900	millisecond	UO	UO:0000028	2.52	millisecond	UO	UO:0000028	9	degree	UO	UO:0000185	900	millisecond	UO	UO:0000028	176	1	millimeter	UO	UO:0000016	266	second	UO	UO:0000010	\...\slim_sub-25629_sub-25629.tar\sub-25629\ses-1\anat\sub-25629_ses-1_T1w.nii.gz
30699	T1-weighted Acquisition	Magnetic Resonance Imaging	Siemens 3T TIM Trio	Siemens	3	tesla	UO	UO:0000228	head	8	T1-weighted Acquisition	256	millimeter	UO	UO:0000016	256x256x192	millimeter	UO	UO:0000016	1x1x1	millimeter	UO	UO:0000016	1900	millisecond	UO	UO:0000028	2.52	millisecond	UO	UO:0000028	9	degree	UO	UO:0000185	900	millisecond	UO	UO:0000028	176	1	millimeter	UO	UO:0000016	266	second	UO	UO:0000010	\...\slim_sub-30699_sub-30699.tar\sub-30699\ses-1\anat\sub-30699_ses-1_T1w.nii.gz
25630	T1-weighted Acquisition	Magnetic Resonance Imaging	Siemens 3T TIM Trio	Siemens	3	tesla	UO	UO:0000228	head	8	T1-weighted Acquisition	256	millimeter	UO	UO:0000016	256x256x192	millimeter	UO	UO:0000016	1x1x1	millimeter	UO	UO:0000016	1900	millisecond	UO	UO:0000028	2.52	millisecond	UO	UO:0000028	9	degree	UO	UO:0000185	900	millisecond	UO	UO:0000028	176	1	millimeter	UO	UO:0000016	266	second	UO	UO:0000010	\...\slim_sub-25630_sub-25630.tar\sub-25630\ses-1\anat\sub-25630_ses-1_T1w.nii.gz
30700	T1-weighted Acquisition	Magnetic Resonance Imaging	Siemens 3T TIM Trio	Siemens	3	tesla	UO	UO:0000228	head	8	T1-weighted Acquisition	256	millimeter	UO	UO:0000016	256x256x192	millimeter	UO	UO:0000016	1x1x1	millimeter	UO	UO:0000016	1900	millisecond	UO	UO:0000028	2.52	millisecond	UO	UO:0000028	9	degree	UO	UO:0000185	900	millisecond	UO	UO:0000028	176	1	millimeter	UO	UO:0000016	266	second	UO	UO:0000010	\...\slim_sub-30700_sub-30700.tar\sub-30700\ses-1\anat\sub-30700_ses-1_T1w.nii.gz
30701	T1-weighted Acquisition	Magnetic Resonance Imaging	Siemens 3T TIM Trio	Siemens	3	tesla	UO	UO:0000228	head	8	T1-weighted Acquisition	256	millimeter	UO	UO:0000016	256x256x192	millimeter	UO	UO:0000016	1x1x1	millimeter	UO	UO:0000016	1900	millisecond	UO	UO:0000028	2.52	millisecond	UO	UO:0000028	9	degree	UO	UO:0000185	900	millisecond	UO	UO:0000028	176	1	millimeter	UO	UO:0000016	266	second	UO	UO:0000010	\...\slim_sub-30701_sub-30701.tar\sub-30701\ses-1\anat\sub-30701_ses-1_T1w.nii.gz
25631	T1-weighted Acquisition	Magnetic Resonance Imaging	Siemens 3T TIM Trio	Siemens	3	tesla	UO	UO:0000228	head	8	T1-weighted Acquisition	256	millimeter	UO	UO:0000016	256x256x192	millimeter	UO	UO:0000016	1x1x1	millimeter	UO	UO:0000016	1900	millisecond	UO	UO:0000028	2.52	millisecond	UO	UO:0000028	9	degree	UO	UO:0000185	900	millisecond	UO	UO:0000028	176	1	millimeter	UO	UO:0000016	266	second	UO	UO:0000010	\...\slim_sub-25631_sub-25631.tar\sub-25631\ses-1\anat\sub-25631_ses-1_T1w.nii.gz
25632	T1-weighted Acquisition	Magnetic Resonance Imaging	Siemens 3T TIM Trio	Siemens	3	tesla	UO	UO:0000228	head	8	T1-weighted Acquisition	256	millimeter	UO	UO:0000016	256x256x192	millimeter	UO	UO:0000016	1x1x1	millimeter	UO	UO:0000016	1900	millisecond	UO	UO:0000028	2.52	millisecond	UO	UO:0000028	9	degree	UO	UO:0000185	900	millisecond	UO	UO:0000028	176	1	millimeter	UO	UO:0000016	266	second	UO	UO:0000010	\...\slim_sub-25632_sub-25632.tar\sub-25632\ses-1\anat\sub-25632_ses-1_T1w.nii.gz
30702	T1-weighted Acquisition	Magnetic Resonance Imaging	Siemens 3T TIM Trio	Siemens	3	tesla	UO	UO:0000228	head	8	T1-weighted Acquisition	256	millimeter	UO	UO:0000016	256x256x192	millimeter	UO	UO:0000016	1x1x1	millimeter	UO	UO:0000016	1900	millisecond	UO	UO:0000028	2.52	millisecond	UO	UO:0000028	9	degree	UO	UO:0000185	900	millisecond	UO	UO:0000028	176	1	millimeter	UO	UO:0000016	266	second	UO	UO:0000010	\...\slim_sub-30702_sub-30702.tar\sub-30702\ses-1\anat\sub-30702_ses-1_T1w.nii.gz
25633	T1-weighted Acquisition	Magnetic Resonance Imaging	Siemens 3T TIM Trio	Siemens	3	tesla	UO	UO:0000228	head	8	T1-weighted Acquisition	256	millimeter	UO	UO:0000016	256x256x192	millimeter	UO	UO:0000016	1x1x1	millimeter	UO	UO:0000016	1900	millisecond	UO	UO:0000028	2.52	millisecond	UO	UO:0000028	9	degree	UO	UO:0000185	900	millisecond	UO	UO:0000028	176	1	millimeter	UO	UO:0000016	266	second	UO	UO:0000010	\...\slim_sub-25633_sub-25633.tar\sub-25633\ses-1\anat\sub-25633_ses-1_T1w.nii.gz
30703	T1-weighted Acquisition	Magnetic Resonance Imaging	Siemens 3T TIM Trio	Siemens	3	tesla	UO	UO:0000228	head	8	T1-weighted Acquisition	256	millimeter	UO	UO:0000016	256x256x192	millimeter	UO	UO:0000016	1x1x1	millimeter	UO	UO:0000016	1900	millisecond	UO	UO:0000028	2.52	millisecond	UO	UO:0000028	9	degree	UO	UO:0000185	900	millisecond	UO	UO:0000028	176	1	millimeter	UO	UO:0000016	266	second	UO	UO:0000010	\...\slim_sub-30703_sub-30703.tar\sub-30703\ses-1\anat\sub-30703_ses-1_T1w.nii.gz
30704	T1-weighted Acquisition	Magnetic Resonance Imaging	Siemens 3T TIM Trio	Siemens	3	tesla	UO	UO:0000228	head	8	T1-weighted Acquisition	256	millimeter	UO	UO:0000016	256x256x192	millimeter	UO	UO:0000016	1x1x1	millimeter	UO	UO:0000016	1900	millisecond	UO	UO:0000028	2.52	millisecond	UO	UO:0000028	9	degree	UO	UO:0000185	900	millisecond	UO	UO:0000028	176	1	millimeter	UO	UO:0000016	266	second	UO	UO:0000010	\...\slim_sub-30704_sub-30704.tar\sub-30704\ses-1\anat\sub-30704_ses-1_T1w.nii.gz
30705	T1-weighted Acquisition	Magnetic Resonance Imaging	Siemens 3T TIM Trio	Siemens	3	tesla	UO	UO:0000228	head	8	T1-weighted Acquisition	256	millimeter	UO	UO:0000016	256x256x192	millimeter	UO	UO:0000016	1x1x1	millimeter	UO	UO:0000016	1900	millisecond	UO	UO:0000028	2.52	millisecond	UO	UO:0000028	9	degree	UO	UO:0000185	900	millisecond	UO	UO:0000028	176	1	millimeter	UO	UO:0000016	266	second	UO	UO:0000010	\...\slim_sub-30705_sub-30705.tar\sub-30705\ses-1\anat\sub-30705_ses-1_T1w.nii.gz
30706	T1-weighted Acquisition	Magnetic Resonance Imaging	Siemens 3T TIM Trio	Siemens	3	tesla	UO	UO:0000228	head	8	T1-weighted Acquisition	256	millimeter	UO	UO:0000016	256x256x192	millimeter	UO	UO:0000016	1x1x1	millimeter	UO	UO:0000016	1900	millisecond	UO	UO:0000028	2.52	millisecond	UO	UO:0000028	9	degree	UO	UO:0000185	900	millisecond	UO	UO:0000028	176	1	millimeter	UO	UO:0000016	266	second	UO	UO:0000010	\...\slim_sub-30706_sub-30706.tar\sub-30706\ses-1\anat\sub-30706_ses-1_T1w.nii.gz
25634	T1-weighted Acquisition	Magnetic Resonance Imaging	Siemens 3T TIM Trio	Siemens	3	tesla	UO	UO:0000228	head	8	T1-weighted Acquisition	256	millimeter	UO	UO:0000016	256x256x192	millimeter	UO	UO:0000016	1x1x1	millimeter	UO	UO:0000016	1900	millisecond	UO	UO:0000028	2.52	millisecond	UO	UO:0000028	9	degree	UO	UO:0000185	900	millisecond	UO	UO:0000028	176	1	millimeter	UO	UO:0000016	266	second	UO	UO:0000010	\...\slim_sub-25634_sub-25634.tar\sub-25634\ses-1\anat\sub-25634_ses-1_T1w.nii.gz
30707	T1-weighted Acquisition	Magnetic Resonance Imaging	Siemens 3T TIM Trio	Siemens	3	tesla	UO	UO:0000228	head	8	T1-weighted Acquisition	256	millimeter	UO	UO:0000016	256x256x192	millimeter	UO	UO:0000016	1x1x1	millimeter	UO	UO:0000016	1900	millisecond	UO	UO:0000028	2.52	millisecond	UO	UO:0000028	9	degree	UO	UO:0000185	900	millisecond	UO	UO:0000028	176	1	millimeter	UO	UO:0000016	266	second	UO	UO:0000010	\...\slim_sub-30707_sub-30707.tar\sub-30707\ses-1\anat\sub-30707_ses-1_T1w.nii.gz
30708	T1-weighted Acquisition	Magnetic Resonance Imaging	Siemens 3T TIM Trio	Siemens	3	tesla	UO	UO:0000228	head	8	T1-weighted Acquisition	256	millimeter	UO	UO:0000016	256x256x192	millimeter	UO	UO:0000016	1x1x1	millimeter	UO	UO:0000016	1900	millisecond	UO	UO:0000028	2.52	millisecond	UO	UO:0000028	9	degree	UO	UO:0000185	900	millisecond	UO	UO:0000028	176	1	millimeter	UO	UO:0000016	266	second	UO	UO:0000010	\...\slim_sub-30708_sub-30708.tar\sub-30708\ses-1\anat\sub-30708_ses-1_T1w.nii.gz
30709	T1-weighted Acquisition	Magnetic Resonance Imaging	Siemens 3T TIM Trio	Siemens	3	tesla	UO	UO:0000228	head	8	T1-weighted Acquisition	256	millimeter	UO	UO:0000016	256x256x192	millimeter	UO	UO:0000016	1x1x1	millimeter	UO	UO:0000016	1900	millisecond	UO	UO:0000028	2.52	millisecond	UO	UO:0000028	9	degree	UO	UO:0000185	900	millisecond	UO	UO:0000028	176	1	millimeter	UO	UO:0000016	266	second	UO	UO:0000010	\...\slim_sub-30709_sub-30709.tar\sub-30709\ses-1\anat\sub-30709_ses-1_T1w.nii.gz
30710	T1-weighted Acquisition	Magnetic Resonance Imaging	Siemens 3T TIM Trio	Siemens	3	tesla	UO	UO:0000228	head	8	T1-weighted Acquisition	256	millimeter	UO	UO:0000016	256x256x192	millimeter	UO	UO:0000016	1x1x1	millimeter	UO	UO:0000016	1900	millisecond	UO	UO:0000028	2.52	millisecond	UO	UO:0000028	9	degree	UO	UO:0000185	900	millisecond	UO	UO:0000028	176	1	millimeter	UO	UO:0000016	266	second	UO	UO:0000010	\...\slim_sub-30710_sub-30710.tar\sub-30710\ses-1\anat\sub-30710_ses-1_T1w.nii.gz
30711	T1-weighted Acquisition	Magnetic Resonance Imaging	Siemens 3T TIM Trio	Siemens	3	tesla	UO	UO:0000228	head	8	T1-weighted Acquisition	256	millimeter	UO	UO:0000016	256x256x192	millimeter	UO	UO:0000016	1x1x1	millimeter	UO	UO:0000016	1900	millisecond	UO	UO:0000028	2.52	millisecond	UO	UO:0000028	9	degree	UO	UO:0000185	900	millisecond	UO	UO:0000028	176	1	millimeter	UO	UO:0000016	266	second	UO	UO:0000010	\...\slim_sub-30711_sub-30711.tar\sub-30711\ses-1\anat\sub-30711_ses-1_T1w.nii.gz
30712	T1-weighted Acquisition	Magnetic Resonance Imaging	Siemens 3T TIM Trio	Siemens	3	tesla	UO	UO:0000228	head	8	T1-weighted Acquisition	256	millimeter	UO	UO:0000016	256x256x192	millimeter	UO	UO:0000016	1x1x1	millimeter	UO	UO:0000016	1900	millisecond	UO	UO:0000028	2.52	millisecond	UO	UO:0000028	9	degree	UO	UO:0000185	900	millisecond	UO	UO:0000028	176	1	millimeter	UO	UO:0000016	266	second	UO	UO:0000010	\...\slim_sub-30712_sub-30712.tar\sub-30712\ses-1\anat\sub-30712_ses-1_T1w.nii.gz
25635	T1-weighted Acquisition	Magnetic Resonance Imaging	Siemens 3T TIM Trio	Siemens	3	tesla	UO	UO:0000228	head	8	T1-weighted Acquisition	256	millimeter	UO	UO:0000016	256x256x192	millimeter	UO	UO:0000016	1x1x1	millimeter	UO	UO:0000016	1900	millisecond	UO	UO:0000028	2.52	millisecond	UO	UO:0000028	9	degree	UO	UO:0000185	900	millisecond	UO	UO:0000028	176	1	millimeter	UO	UO:0000016	266	second	UO	UO:0000010	\...\slim_sub-25635_sub-25635.tar\sub-25635\ses-1\anat\sub-25635_ses-1_T1w.nii.gz
30713	T1-weighted Acquisition	Magnetic Resonance Imaging	Siemens 3T TIM Trio	Siemens	3	tesla	UO	UO:0000228	head	8	T1-weighted Acquisition	256	millimeter	UO	UO:0000016	256x256x192	millimeter	UO	UO:0000016	1x1x1	millimeter	UO	UO:0000016	1900	millisecond	UO	UO:0000028	2.52	millisecond	UO	UO:0000028	9	degree	UO	UO:0000185	900	millisecond	UO	UO:0000028	176	1	millimeter	UO	UO:0000016	266	second	UO	UO:0000010	\...\slim_sub-30713_sub-30713.tar\sub-30713\ses-1\anat\sub-30713_ses-1_T1w.nii.gz
30714	T1-weighted Acquisition	Magnetic Resonance Imaging	Siemens 3T TIM Trio	Siemens	3	tesla	UO	UO:0000228	head	8	T1-weighted Acquisition	256	millimeter	UO	UO:0000016	256x256x192	millimeter	UO	UO:0000016	1x1x1	millimeter	UO	UO:0000016	1900	millisecond	UO	UO:0000028	2.52	millisecond	UO	UO:0000028	9	degree	UO	UO:0000185	900	millisecond	UO	UO:0000028	176	1	millimeter	UO	UO:0000016	266	second	UO	UO:0000010	\...\slim_sub-30714_sub-30714.tar\sub-30714\ses-1\anat\sub-30714_ses-1_T1w.nii.gz
30715	T1-weighted Acquisition	Magnetic Resonance Imaging	Siemens 3T TIM Trio	Siemens	3	tesla	UO	UO:0000228	head	8	T1-weighted Acquisition	256	millimeter	UO	UO:0000016	256x256x192	millimeter	UO	UO:0000016	1x1x1	millimeter	UO	UO:0000016	1900	millisecond	UO	UO:0000028	2.52	millisecond	UO	UO:0000028	9	degree	UO	UO:0000185	900	millisecond	UO	UO:0000028	176	1	millimeter	UO	UO:0000016	266	second	UO	UO:0000010	\...\slim_sub-30715_sub-30715.tar\sub-30715\ses-1\anat\sub-30715_ses-1_T1w.nii.gz
25636	T1-weighted Acquisition	Magnetic Resonance Imaging	Siemens 3T TIM Trio	Siemens	3	tesla	UO	UO:0000228	head	8	T1-weighted Acquisition	256	millimeter	UO	UO:0000016	256x256x192	millimeter	UO	UO:0000016	1x1x1	millimeter	UO	UO:0000016	1900	millisecond	UO	UO:0000028	2.52	millisecond	UO	UO:0000028	9	degree	UO	UO:0000185	900	millisecond	UO	UO:0000028	176	1	millimeter	UO	UO:0000016	266	second	UO	UO:0000010	\...\slim_sub-25636_sub-25636.tar\sub-25636\ses-1\anat\sub-25636_ses-1_T1w.nii.gz
30716	T1-weighted Acquisition	Magnetic Resonance Imaging	Siemens 3T TIM Trio	Siemens	3	tesla	UO	UO:0000228	head	8	T1-weighted Acquisition	256	millimeter	UO	UO:0000016	256x256x192	millimeter	UO	UO:0000016	1x1x1	millimeter	UO	UO:0000016	1900	millisecond	UO	UO:0000028	2.52	millisecond	UO	UO:0000028	9	degree	UO	UO:0000185	900	millisecond	UO	UO:0000028	176	1	millimeter	UO	UO:0000016	266	second	UO	UO:0000010	\...\slim_sub-30716_sub-30716.tar\sub-30716\ses-1\anat\sub-30716_ses-1_T1w.nii.gz
30717	T1-weighted Acquisition	Magnetic Resonance Imaging	Siemens 3T TIM Trio	Siemens	3	tesla	UO	UO:0000228	head	8	T1-weighted Acquisition	256	millimeter	UO	UO:0000016	256x256x192	millimeter	UO	UO:0000016	1x1x1	millimeter	UO	UO:0000016	1900	millisecond	UO	UO:0000028	2.52	millisecond	UO	UO:0000028	9	degree	UO	UO:0000185	900	millisecond	UO	UO:0000028	176	1	millimeter	UO	UO:0000016	266	second	UO	UO:0000010	\...\slim_sub-30717_sub-30717.tar\sub-30717\ses-1\anat\sub-30717_ses-1_T1w.nii.gz
30718	T1-weighted Acquisition	Magnetic Resonance Imaging	Siemens 3T TIM Trio	Siemens	3	tesla	UO	UO:0000228	head	8	T1-weighted Acquisition	256	millimeter	UO	UO:0000016	256x256x192	millimeter	UO	UO:0000016	1x1x1	millimeter	UO	UO:0000016	1900	millisecond	UO	UO:0000028	2.52	millisecond	UO	UO:0000028	9	degree	UO	UO:0000185	900	millisecond	UO	UO:0000028	176	1	millimeter	UO	UO:0000016	266	second	UO	UO:0000010	\...\slim_sub-30718_sub-30718.tar\sub-30718\ses-1\anat\sub-30718_ses-1_T1w.nii.gz
30719	T1-weighted Acquisition	Magnetic Resonance Imaging	Siemens 3T TIM Trio	Siemens	3	tesla	UO	UO:0000228	head	8	T1-weighted Acquisition	256	millimeter	UO	UO:0000016	256x256x192	millimeter	UO	UO:0000016	1x1x1	millimeter	UO	UO:0000016	1900	millisecond	UO	UO:0000028	2.52	millisecond	UO	UO:0000028	9	degree	UO	UO:0000185	900	millisecond	UO	UO:0000028	176	1	millimeter	UO	UO:0000016	266	second	UO	UO:0000010	\...\slim_sub-30719_sub-30719.tar\sub-30719\ses-1\anat\sub-30719_ses-1_T1w.nii.gz
25637	T1-weighted Acquisition	Magnetic Resonance Imaging	Siemens 3T TIM Trio	Siemens	3	tesla	UO	UO:0000228	head	8	T1-weighted Acquisition	256	millimeter	UO	UO:0000016	256x256x192	millimeter	UO	UO:0000016	1x1x1	millimeter	UO	UO:0000016	1900	millisecond	UO	UO:0000028	2.52	millisecond	UO	UO:0000028	9	degree	UO	UO:0000185	900	millisecond	UO	UO:0000028	176	1	millimeter	UO	UO:0000016	266	second	UO	UO:0000010	\...\slim_sub-25637_sub-25637.tar\sub-25637\ses-1\anat\sub-25637_ses-1_T1w.nii.gz
30720	T1-weighted Acquisition	Magnetic Resonance Imaging	Siemens 3T TIM Trio	Siemens	3	tesla	UO	UO:0000228	head	8	T1-weighted Acquisition	256	millimeter	UO	UO:0000016	256x256x192	millimeter	UO	UO:0000016	1x1x1	millimeter	UO	UO:0000016	1900	millisecond	UO	UO:0000028	2.52	millisecond	UO	UO:0000028	9	degree	UO	UO:0000185	900	millisecond	UO	UO:0000028	176	1	millimeter	UO	UO:0000016	266	second	UO	UO:0000010	\...\slim_sub-30720_sub-30720.tar\sub-30720\ses-1\anat\sub-30720_ses-1_T1w.nii.gz
25638	T1-weighted Acquisition	Magnetic Resonance Imaging	Siemens 3T TIM Trio	Siemens	3	tesla	UO	UO:0000228	head	8	T1-weighted Acquisition	256	millimeter	UO	UO:0000016	256x256x192	millimeter	UO	UO:0000016	1x1x1	millimeter	UO	UO:0000016	1900	millisecond	UO	UO:0000028	2.52	millisecond	UO	UO:0000028	9	degree	UO	UO:0000185	900	millisecond	UO	UO:0000028	176	1	millimeter	UO	UO:0000016	266	second	UO	UO:0000010	\...\slim_sub-25638_sub-25638.tar\sub-25638\ses-1\anat\sub-25638_ses-1_T1w.nii.gz
25739	T1-weighted Acquisition	Magnetic Resonance Imaging	Siemens 3T TIM Trio	Siemens	3	tesla	UO	UO:0000228	head	8	T1-weighted Acquisition	256	millimeter	UO	UO:0000016	256x256x192	millimeter	UO	UO:0000016	1x1x1	millimeter	UO	UO:0000016	1900	millisecond	UO	UO:0000028	2.52	millisecond	UO	UO:0000028	9	degree	UO	UO:0000185	900	millisecond	UO	UO:0000028	176	1	millimeter	UO	UO:0000016	266	second	UO	UO:0000010	\...\slim_sub-25739_sub-25739.tar\sub-25739\ses-1\anat\sub-25739_ses-1_T1w.nii.gz
25740	T1-weighted Acquisition	Magnetic Resonance Imaging	Siemens 3T TIM Trio	Siemens	3	tesla	UO	UO:0000228	head	8	T1-weighted Acquisition	256	millimeter	UO	UO:0000016	256x256x192	millimeter	UO	UO:0000016	1x1x1	millimeter	UO	UO:0000016	1900	millisecond	UO	UO:0000028	2.52	millisecond	UO	UO:0000028	9	degree	UO	UO:0000185	900	millisecond	UO	UO:0000028	176	1	millimeter	UO	UO:0000016	266	second	UO	UO:0000010	\...\slim_sub-25740_sub-25740.tar\sub-25740\ses-1\anat\sub-25740_ses-1_T1w.nii.gz
30721	T1-weighted Acquisition	Magnetic Resonance Imaging	Siemens 3T TIM Trio	Siemens	3	tesla	UO	UO:0000228	head	8	T1-weighted Acquisition	256	millimeter	UO	UO:0000016	256x256x192	millimeter	UO	UO:0000016	1x1x1	millimeter	UO	UO:0000016	1900	millisecond	UO	UO:0000028	2.52	millisecond	UO	UO:0000028	9	degree	UO	UO:0000185	900	millisecond	UO	UO:0000028	176	1	millimeter	UO	UO:0000016	266	second	UO	UO:0000010	\...\slim_sub-30721_sub-30721.tar\sub-30721\ses-1\anat\sub-30721_ses-1_T1w.nii.gz
25741	T1-weighted Acquisition	Magnetic Resonance Imaging	Siemens 3T TIM Trio	Siemens	3	tesla	UO	UO:0000228	head	8	T1-weighted Acquisition	256	millimeter	UO	UO:0000016	256x256x192	millimeter	UO	UO:0000016	1x1x1	millimeter	UO	UO:0000016	1900	millisecond	UO	UO:0000028	2.52	millisecond	UO	UO:0000028	9	degree	UO	UO:0000185	900	millisecond	UO	UO:0000028	176	1	millimeter	UO	UO:0000016	266	second	UO	UO:0000010	\...\slim_sub-25741_sub-25741.tar\sub-25741\ses-1\anat\sub-25741_ses-1_T1w.nii.gz
30722	T1-weighted Acquisition	Magnetic Resonance Imaging	Siemens 3T TIM Trio	Siemens	3	tesla	UO	UO:0000228	head	8	T1-weighted Acquisition	256	millimeter	UO	UO:0000016	256x256x192	millimeter	UO	UO:0000016	1x1x1	millimeter	UO	UO:0000016	1900	millisecond	UO	UO:0000028	2.52	millisecond	UO	UO:0000028	9	degree	UO	UO:0000185	900	millisecond	UO	UO:0000028	176	1	millimeter	UO	UO:0000016	266	second	UO	UO:0000010	\...\slim_sub-30722_sub-30722.tar\sub-30722\ses-1\anat\sub-30722_ses-1_T1w.nii.gz
25742	T1-weighted Acquisition	Magnetic Resonance Imaging	Siemens 3T TIM Trio	Siemens	3	tesla	UO	UO:0000228	head	8	T1-weighted Acquisition	256	millimeter	UO	UO:0000016	256x256x192	millimeter	UO	UO:0000016	1x1x1	millimeter	UO	UO:0000016	1900	millisecond	UO	UO:0000028	2.52	millisecond	UO	UO:0000028	9	degree	UO	UO:0000185	900	millisecond	UO	UO:0000028	176	1	millimeter	UO	UO:0000016	266	second	UO	UO:0000010	\...\slim_sub-25742_sub-25742.tar\sub-25742\ses-1\anat\sub-25742_ses-1_T1w.nii.gz
30723	T1-weighted Acquisition	Magnetic Resonance Imaging	Siemens 3T TIM Trio	Siemens	3	tesla	UO	UO:0000228	head	8	T1-weighted Acquisition	256	millimeter	UO	UO:0000016	256x256x192	millimeter	UO	UO:0000016	1x1x1	millimeter	UO	UO:0000016	1900	millisecond	UO	UO:0000028	2.52	millisecond	UO	UO:0000028	9	degree	UO	UO:0000185	900	millisecond	UO	UO:0000028	176	1	millimeter	UO	UO:0000016	266	second	UO	UO:0000010	\...\slim_sub-30723_sub-30723.tar\sub-30723\ses-1\anat\sub-30723_ses-1_T1w.nii.gz
30724	T1-weighted Acquisition	Magnetic Resonance Imaging	Siemens 3T TIM Trio	Siemens	3	tesla	UO	UO:0000228	head	8	T1-weighted Acquisition	256	millimeter	UO	UO:0000016	256x256x192	millimeter	UO	UO:0000016	1x1x1	millimeter	UO	UO:0000016	1900	millisecond	UO	UO:0000028	2.52	millisecond	UO	UO:0000028	9	degree	UO	UO:0000185	900	millisecond	UO	UO:0000028	176	1	millimeter	UO	UO:0000016	266	second	UO	UO:0000010	\...\slim_sub-30724_sub-30724.tar\sub-30724\ses-1\anat\sub-30724_ses-1_T1w.nii.gz
25743	T1-weighted Acquisition	Magnetic Resonance Imaging	Siemens 3T TIM Trio	Siemens	3	tesla	UO	UO:0000228	head	8	T1-weighted Acquisition	256	millimeter	UO	UO:0000016	256x256x192	millimeter	UO	UO:0000016	1x1x1	millimeter	UO	UO:0000016	1900	millisecond	UO	UO:0000028	2.52	millisecond	UO	UO:0000028	9	degree	UO	UO:0000185	900	millisecond	UO	UO:0000028	176	1	millimeter	UO	UO:0000016	266	second	UO	UO:0000010	\...\slim_sub-25743_sub-25743.tar\sub-25743\ses-1\anat\sub-25743_ses-1_T1w.nii.gz
30725	T1-weighted Acquisition	Magnetic Resonance Imaging	Siemens 3T TIM Trio	Siemens	3	tesla	UO	UO:0000228	head	8	T1-weighted Acquisition	256	millimeter	UO	UO:0000016	256x256x192	millimeter	UO	UO:0000016	1x1x1	millimeter	UO	UO:0000016	1900	millisecond	UO	UO:0000028	2.52	millisecond	UO	UO:0000028	9	degree	UO	UO:0000185	900	millisecond	UO	UO:0000028	176	1	millimeter	UO	UO:0000016	266	second	UO	UO:0000010	\...\slim_sub-30725_sub-30725.tar\sub-30725\ses-1\anat\sub-30725_ses-1_T1w.nii.gz
25744	T1-weighted Acquisition	Magnetic Resonance Imaging	Siemens 3T TIM Trio	Siemens	3	tesla	UO	UO:0000228	head	8	T1-weighted Acquisition	256	millimeter	UO	UO:0000016	256x256x192	millimeter	UO	UO:0000016	1x1x1	millimeter	UO	UO:0000016	1900	millisecond	UO	UO:0000028	2.52	millisecond	UO	UO:0000028	9	degree	UO	UO:0000185	900	millisecond	UO	UO:0000028	176	1	millimeter	UO	UO:0000016	266	second	UO	UO:0000010	\...\slim_sub-25744_sub-25744.tar\sub-25744\ses-1\anat\sub-25744_ses-1_T1w.nii.gz
30726	T1-weighted Acquisition	Magnetic Resonance Imaging	Siemens 3T TIM Trio	Siemens	3	tesla	UO	UO:0000228	head	8	T1-weighted Acquisition	256	millimeter	UO	UO:0000016	256x256x192	millimeter	UO	UO:0000016	1x1x1	millimeter	UO	UO:0000016	1900	millisecond	UO	UO:0000028	2.52	millisecond	UO	UO:0000028	9	degree	UO	UO:0000185	900	millisecond	UO	UO:0000028	176	1	millimeter	UO	UO:0000016	266	second	UO	UO:0000010	\...\slim_sub-30726_sub-30726.tar\sub-30726\ses-1\anat\sub-30726_ses-1_T1w.nii.gz
30727	T1-weighted Acquisition	Magnetic Resonance Imaging	Siemens 3T TIM Trio	Siemens	3	tesla	UO	UO:0000228	head	8	T1-weighted Acquisition	256	millimeter	UO	UO:0000016	256x256x192	millimeter	UO	UO:0000016	1x1x1	millimeter	UO	UO:0000016	1900	millisecond	UO	UO:0000028	2.52	millisecond	UO	UO:0000028	9	degree	UO	UO:0000185	900	millisecond	UO	UO:0000028	176	1	millimeter	UO	UO:0000016	266	second	UO	UO:0000010	\...\slim_sub-30727_sub-30727.tar\sub-30727\ses-1\anat\sub-30727_ses-1_T1w.nii.gz
30728	T1-weighted Acquisition	Magnetic Resonance Imaging	Siemens 3T TIM Trio	Siemens	3	tesla	UO	UO:0000228	head	8	T1-weighted Acquisition	256	millimeter	UO	UO:0000016	256x256x192	millimeter	UO	UO:0000016	1x1x1	millimeter	UO	UO:0000016	1900	millisecond	UO	UO:0000028	2.52	millisecond	UO	UO:0000028	9	degree	UO	UO:0000185	900	millisecond	UO	UO:0000028	176	1	millimeter	UO	UO:0000016	266	second	UO	UO:0000010	\...\slim_sub-30728_sub-30728.tar\sub-30728\ses-1\anat\sub-30728_ses-1_T1w.nii.gz
25745	T1-weighted Acquisition	Magnetic Resonance Imaging	Siemens 3T TIM Trio	Siemens	3	tesla	UO	UO:0000228	head	8	T1-weighted Acquisition	256	millimeter	UO	UO:0000016	256x256x192	millimeter	UO	UO:0000016	1x1x1	millimeter	UO	UO:0000016	1900	millisecond	UO	UO:0000028	2.52	millisecond	UO	UO:0000028	9	degree	UO	UO:0000185	900	millisecond	UO	UO:0000028	176	1	millimeter	UO	UO:0000016	266	second	UO	UO:0000010	\...\slim_sub-25745_sub-25745.tar\sub-25745\ses-1\anat\sub-25745_ses-1_T1w.nii.gz
30729	T1-weighted Acquisition	Magnetic Resonance Imaging	Siemens 3T TIM Trio	Siemens	3	tesla	UO	UO:0000228	head	8	T1-weighted Acquisition	256	millimeter	UO	UO:0000016	256x256x192	millimeter	UO	UO:0000016	1x1x1	millimeter	UO	UO:0000016	1900	millisecond	UO	UO:0000028	2.52	millisecond	UO	UO:0000028	9	degree	UO	UO:0000185	900	millisecond	UO	UO:0000028	176	1	millimeter	UO	UO:0000016	266	second	UO	UO:0000010	\...\slim_sub-30729_sub-30729.tar\sub-30729\ses-1\anat\sub-30729_ses-1_T1w.nii.gz
30730	T1-weighted Acquisition	Magnetic Resonance Imaging	Siemens 3T TIM Trio	Siemens	3	tesla	UO	UO:0000228	head	8	T1-weighted Acquisition	256	millimeter	UO	UO:0000016	256x256x192	millimeter	UO	UO:0000016	1x1x1	millimeter	UO	UO:0000016	1900	millisecond	UO	UO:0000028	2.52	millisecond	UO	UO:0000028	9	degree	UO	UO:0000185	900	millisecond	UO	UO:0000028	176	1	millimeter	UO	UO:0000016	266	second	UO	UO:0000010	\...\slim_sub-30730_sub-30730.tar\sub-30730\ses-1\anat\sub-30730_ses-1_T1w.nii.gz
30731	T1-weighted Acquisition	Magnetic Resonance Imaging	Siemens 3T TIM Trio	Siemens	3	tesla	UO	UO:0000228	head	8	T1-weighted Acquisition	256	millimeter	UO	UO:0000016	256x256x192	millimeter	UO	UO:0000016	1x1x1	millimeter	UO	UO:0000016	1900	millisecond	UO	UO:0000028	2.52	millisecond	UO	UO:0000028	9	degree	UO	UO:0000185	900	millisecond	UO	UO:0000028	176	1	millimeter	UO	UO:0000016	266	second	UO	UO:0000010	\...\slim_sub-30731_sub-30731.tar\sub-30731\ses-1\anat\sub-30731_ses-1_T1w.nii.gz
30732	T1-weighted Acquisition	Magnetic Resonance Imaging	Siemens 3T TIM Trio	Siemens	3	tesla	UO	UO:0000228	head	8	T1-weighted Acquisition	256	millimeter	UO	UO:0000016	256x256x192	millimeter	UO	UO:0000016	1x1x1	millimeter	UO	UO:0000016	1900	millisecond	UO	UO:0000028	2.52	millisecond	UO	UO:0000028	9	degree	UO	UO:0000185	900	millisecond	UO	UO:0000028	176	1	millimeter	UO	UO:0000016	266	second	UO	UO:0000010	\...\slim_sub-30732_sub-30732.tar\sub-30732\ses-1\anat\sub-30732_ses-1_T1w.nii.gz
30733	T1-weighted Acquisition	Magnetic Resonance Imaging	Siemens 3T TIM Trio	Siemens	3	tesla	UO	UO:0000228	head	8	T1-weighted Acquisition	256	millimeter	UO	UO:0000016	256x256x192	millimeter	UO	UO:0000016	1x1x1	millimeter	UO	UO:0000016	1900	millisecond	UO	UO:0000028	2.52	millisecond	UO	UO:0000028	9	degree	UO	UO:0000185	900	millisecond	UO	UO:0000028	176	1	millimeter	UO	UO:0000016	266	second	UO	UO:0000010	\...\slim_sub-30733_sub-30733.tar\sub-30733\ses-1\anat\sub-30733_ses-1_T1w.nii.gz
30734	T1-weighted Acquisition	Magnetic Resonance Imaging	Siemens 3T TIM Trio	Siemens	3	tesla	UO	UO:0000228	head	8	T1-weighted Acquisition	256	millimeter	UO	UO:0000016	256x256x192	millimeter	UO	UO:0000016	1x1x1	millimeter	UO	UO:0000016	1900	millisecond	UO	UO:0000028	2.52	millisecond	UO	UO:0000028	9	degree	UO	UO:0000185	900	millisecond	UO	UO:0000028	176	1	millimeter	UO	UO:0000016	266	second	UO	UO:0000010	\...\slim_sub-30734_sub-30734.tar\sub-30734\ses-1\anat\sub-30734_ses-1_T1w.nii.gz
25747	T1-weighted Acquisition	Magnetic Resonance Imaging	Siemens 3T TIM Trio	Siemens	3	tesla	UO	UO:0000228	head	8	T1-weighted Acquisition	256	millimeter	UO	UO:0000016	256x256x192	millimeter	UO	UO:0000016	1x1x1	millimeter	UO	UO:0000016	1900	millisecond	UO	UO:0000028	2.52	millisecond	UO	UO:0000028	9	degree	UO	UO:0000185	900	millisecond	UO	UO:0000028	176	1	millimeter	UO	UO:0000016	266	second	UO	UO:0000010	\...\slim_sub-25747_sub-25747.tar\sub-25747\ses-1\anat\sub-25747_ses-1_T1w.nii.gz
30735	T1-weighted Acquisition	Magnetic Resonance Imaging	Siemens 3T TIM Trio	Siemens	3	tesla	UO	UO:0000228	head	8	T1-weighted Acquisition	256	millimeter	UO	UO:0000016	256x256x192	millimeter	UO	UO:0000016	1x1x1	millimeter	UO	UO:0000016	1900	millisecond	UO	UO:0000028	2.52	millisecond	UO	UO:0000028	9	degree	UO	UO:0000185	900	millisecond	UO	UO:0000028	176	1	millimeter	UO	UO:0000016	266	second	UO	UO:0000010	\...\slim_sub-30735_sub-30735.tar\sub-30735\ses-1\anat\sub-30735_ses-1_T1w.nii.gz
30736	T1-weighted Acquisition	Magnetic Resonance Imaging	Siemens 3T TIM Trio	Siemens	3	tesla	UO	UO:0000228	head	8	T1-weighted Acquisition	256	millimeter	UO	UO:0000016	256x256x192	millimeter	UO	UO:0000016	1x1x1	millimeter	UO	UO:0000016	1900	millisecond	UO	UO:0000028	2.52	millisecond	UO	UO:0000028	9	degree	UO	UO:0000185	900	millisecond	UO	UO:0000028	176	1	millimeter	UO	UO:0000016	266	second	UO	UO:0000010	\...\slim_sub-30736_sub-30736.tar\sub-30736\ses-1\anat\sub-30736_ses-1_T1w.nii.gz
30737	T1-weighted Acquisition	Magnetic Resonance Imaging	Siemens 3T TIM Trio	Siemens	3	tesla	UO	UO:0000228	head	8	T1-weighted Acquisition	256	millimeter	UO	UO:0000016	256x256x192	millimeter	UO	UO:0000016	1x1x1	millimeter	UO	UO:0000016	1900	millisecond	UO	UO:0000028	2.52	millisecond	UO	UO:0000028	9	degree	UO	UO:0000185	900	millisecond	UO	UO:0000028	176	1	millimeter	UO	UO:0000016	266	second	UO	UO:0000010	\...\slim_sub-30737_sub-30737.tar\sub-30737\ses-1\anat\sub-30737_ses-1_T1w.nii.gz
25748	T1-weighted Acquisition	Magnetic Resonance Imaging	Siemens 3T TIM Trio	Siemens	3	tesla	UO	UO:0000228	head	8	T1-weighted Acquisition	256	millimeter	UO	UO:0000016	256x256x192	millimeter	UO	UO:0000016	1x1x1	millimeter	UO	UO:0000016	1900	millisecond	UO	UO:0000028	2.52	millisecond	UO	UO:0000028	9	degree	UO	UO:0000185	900	millisecond	UO	UO:0000028	176	1	millimeter	UO	UO:0000016	266	second	UO	UO:0000010	\...\slim_sub-25748_sub-25748.tar\sub-25748\ses-1\anat\sub-25748_ses-1_T1w.nii.gz
25794	T1-weighted Acquisition	Magnetic Resonance Imaging	Siemens 3T TIM Trio	Siemens	3	tesla	UO	UO:0000228	head	8	T1-weighted Acquisition	256	millimeter	UO	UO:0000016	256x256x192	millimeter	UO	UO:0000016	1x1x1	millimeter	UO	UO:0000016	1900	millisecond	UO	UO:0000028	2.52	millisecond	UO	UO:0000028	9	degree	UO	UO:0000185	900	millisecond	UO	UO:0000028	176	1	millimeter	UO	UO:0000016	266	second	UO	UO:0000010	\...\slim_sub-25794_sub-25794.tar\sub-25794\ses-1\anat\sub-25794_ses-1_T1w.nii.gz
30738	T1-weighted Acquisition	Magnetic Resonance Imaging	Siemens 3T TIM Trio	Siemens	3	tesla	UO	UO:0000228	head	8	T1-weighted Acquisition	256	millimeter	UO	UO:0000016	256x256x192	millimeter	UO	UO:0000016	1x1x1	millimeter	UO	UO:0000016	1900	millisecond	UO	UO:0000028	2.52	millisecond	UO	UO:0000028	9	degree	UO	UO:0000185	900	millisecond	UO	UO:0000028	176	1	millimeter	UO	UO:0000016	266	second	UO	UO:0000010	\...\slim_sub-30738_sub-30738.tar\sub-30738\ses-1\anat\sub-30738_ses-1_T1w.nii.gz
30739	T1-weighted Acquisition	Magnetic Resonance Imaging	Siemens 3T TIM Trio	Siemens	3	tesla	UO	UO:0000228	head	8	T1-weighted Acquisition	256	millimeter	UO	UO:0000016	256x256x192	millimeter	UO	UO:0000016	1x1x1	millimeter	UO	UO:0000016	1900	millisecond	UO	UO:0000028	2.52	millisecond	UO	UO:0000028	9	degree	UO	UO:0000185	900	millisecond	UO	UO:0000028	176	1	millimeter	UO	UO:0000016	266	second	UO	UO:0000010	\...\slim_sub-30739_sub-30739.tar\sub-30739\ses-1\anat\sub-30739_ses-1_T1w.nii.gz
30740	T1-weighted Acquisition	Magnetic Resonance Imaging	Siemens 3T TIM Trio	Siemens	3	tesla	UO	UO:0000228	head	8	T1-weighted Acquisition	256	millimeter	UO	UO:0000016	256x256x192	millimeter	UO	UO:0000016	1x1x1	millimeter	UO	UO:0000016	1900	millisecond	UO	UO:0000028	2.52	millisecond	UO	UO:0000028	9	degree	UO	UO:0000185	900	millisecond	UO	UO:0000028	176	1	millimeter	UO	UO:0000016	266	second	UO	UO:0000010	\...\slim_sub-30740_sub-30740.tar\sub-30740\ses-1\anat\sub-30740_ses-1_T1w.nii.gz
25795	T1-weighted Acquisition	Magnetic Resonance Imaging	Siemens 3T TIM Trio	Siemens	3	tesla	UO	UO:0000228	head	8	T1-weighted Acquisition	256	millimeter	UO	UO:0000016	256x256x192	millimeter	UO	UO:0000016	1x1x1	millimeter	UO	UO:0000016	1900	millisecond	UO	UO:0000028	2.52	millisecond	UO	UO:0000028	9	degree	UO	UO:0000185	900	millisecond	UO	UO:0000028	176	1	millimeter	UO	UO:0000016	266	second	UO	UO:0000010	\...\slim_sub-25795_sub-25795.tar\sub-25795\ses-1\anat\sub-25795_ses-1_T1w.nii.gz
30741	T1-weighted Acquisition	Magnetic Resonance Imaging	Siemens 3T TIM Trio	Siemens	3	tesla	UO	UO:0000228	head	8	T1-weighted Acquisition	256	millimeter	UO	UO:0000016	256x256x192	millimeter	UO	UO:0000016	1x1x1	millimeter	UO	UO:0000016	1900	millisecond	UO	UO:0000028	2.52	millisecond	UO	UO:0000028	9	degree	UO	UO:0000185	900	millisecond	UO	UO:0000028	176	1	millimeter	UO	UO:0000016	266	second	UO	UO:0000010	\...\slim_sub-30741_sub-30741.tar\sub-30741\ses-1\anat\sub-30741_ses-1_T1w.nii.gz
30742	T1-weighted Acquisition	Magnetic Resonance Imaging	Siemens 3T TIM Trio	Siemens	3	tesla	UO	UO:0000228	head	8	T1-weighted Acquisition	256	millimeter	UO	UO:0000016	256x256x192	millimeter	UO	UO:0000016	1x1x1	millimeter	UO	UO:0000016	1900	millisecond	UO	UO:0000028	2.52	millisecond	UO	UO:0000028	9	degree	UO	UO:0000185	900	millisecond	UO	UO:0000028	176	1	millimeter	UO	UO:0000016	266	second	UO	UO:0000010	\...\slim_sub-30742_sub-30742.tar\sub-30742\ses-1\anat\sub-30742_ses-1_T1w.nii.gz
30743	T1-weighted Acquisition	Magnetic Resonance Imaging	Siemens 3T TIM Trio	Siemens	3	tesla	UO	UO:0000228	head	8	T1-weighted Acquisition	256	millimeter	UO	UO:0000016	256x256x192	millimeter	UO	UO:0000016	1x1x1	millimeter	UO	UO:0000016	1900	millisecond	UO	UO:0000028	2.52	millisecond	UO	UO:0000028	9	degree	UO	UO:0000185	900	millisecond	UO	UO:0000028	176	1	millimeter	UO	UO:0000016	266	second	UO	UO:0000010	\...\slim_sub-30743_sub-30743.tar\sub-30743\ses-1\anat\sub-30743_ses-1_T1w.nii.gz
30744	T1-weighted Acquisition	Magnetic Resonance Imaging	Siemens 3T TIM Trio	Siemens	3	tesla	UO	UO:0000228	head	8	T1-weighted Acquisition	256	millimeter	UO	UO:0000016	256x256x192	millimeter	UO	UO:0000016	1x1x1	millimeter	UO	UO:0000016	1900	millisecond	UO	UO:0000028	2.52	millisecond	UO	UO:0000028	9	degree	UO	UO:0000185	900	millisecond	UO	UO:0000028	176	1	millimeter	UO	UO:0000016	266	second	UO	UO:0000010	\...\slim_sub-30744_sub-30744.tar\sub-30744\ses-1\anat\sub-30744_ses-1_T1w.nii.gz
25796	T1-weighted Acquisition	Magnetic Resonance Imaging	Siemens 3T TIM Trio	Siemens	3	tesla	UO	UO:0000228	head	8	T1-weighted Acquisition	256	millimeter	UO	UO:0000016	256x256x192	millimeter	UO	UO:0000016	1x1x1	millimeter	UO	UO:0000016	1900	millisecond	UO	UO:0000028	2.52	millisecond	UO	UO:0000028	9	degree	UO	UO:0000185	900	millisecond	UO	UO:0000028	176	1	millimeter	UO	UO:0000016	266	second	UO	UO:0000010	\...\slim_sub-25796_sub-25796.tar\sub-25796\ses-1\anat\sub-25796_ses-1_T1w.nii.gz
30747	T1-weighted Acquisition	Magnetic Resonance Imaging	Siemens 3T TIM Trio	Siemens	3	tesla	UO	UO:0000228	head	8	T1-weighted Acquisition	256	millimeter	UO	UO:0000016	256x256x192	millimeter	UO	UO:0000016	1x1x1	millimeter	UO	UO:0000016	1900	millisecond	UO	UO:0000028	2.52	millisecond	UO	UO:0000028	9	degree	UO	UO:0000185	900	millisecond	UO	UO:0000028	176	1	millimeter	UO	UO:0000016	266	second	UO	UO:0000010	\...\slim_sub-30747_sub-30747.tar\sub-30747\ses-1\anat\sub-30747_ses-1_T1w.nii.gz
30748	T1-weighted Acquisition	Magnetic Resonance Imaging	Siemens 3T TIM Trio	Siemens	3	tesla	UO	UO:0000228	head	8	T1-weighted Acquisition	256	millimeter	UO	UO:0000016	256x256x192	millimeter	UO	UO:0000016	1x1x1	millimeter	UO	UO:0000016	1900	millisecond	UO	UO:0000028	2.52	millisecond	UO	UO:0000028	9	degree	UO	UO:0000185	900	millisecond	UO	UO:0000028	176	1	millimeter	UO	UO:0000016	266	second	UO	UO:0000010	\...\slim_sub-30748_sub-30748.tar\sub-30748\ses-1\anat\sub-30748_ses-1_T1w.nii.gz
25797	T1-weighted Acquisition	Magnetic Resonance Imaging	Siemens 3T TIM Trio	Siemens	3	tesla	UO	UO:0000228	head	8	T1-weighted Acquisition	256	millimeter	UO	UO:0000016	256x256x192	millimeter	UO	UO:0000016	1x1x1	millimeter	UO	UO:0000016	1900	millisecond	UO	UO:0000028	2.52	millisecond	UO	UO:0000028	9	degree	UO	UO:0000185	900	millisecond	UO	UO:0000028	176	1	millimeter	UO	UO:0000016	266	second	UO	UO:0000010	\...\slim_sub-25797_sub-25797.tar\sub-25797\ses-1\anat\sub-25797_ses-1_T1w.nii.gz
30749	T1-weighted Acquisition	Magnetic Resonance Imaging	Siemens 3T TIM Trio	Siemens	3	tesla	UO	UO:0000228	head	8	T1-weighted Acquisition	256	millimeter	UO	UO:0000016	256x256x192	millimeter	UO	UO:0000016	1x1x1	millimeter	UO	UO:0000016	1900	millisecond	UO	UO:0000028	2.52	millisecond	UO	UO:0000028	9	degree	UO	UO:0000185	900	millisecond	UO	UO:0000028	176	1	millimeter	UO	UO:0000016	266	second	UO	UO:0000010	\...\slim_sub-30749_sub-30749.tar\sub-30749\ses-1\anat\sub-30749_ses-1_T1w.nii.gz
30750	T1-weighted Acquisition	Magnetic Resonance Imaging	Siemens 3T TIM Trio	Siemens	3	tesla	UO	UO:0000228	head	8	T1-weighted Acquisition	256	millimeter	UO	UO:0000016	256x256x192	millimeter	UO	UO:0000016	1x1x1	millimeter	UO	UO:0000016	1900	millisecond	UO	UO:0000028	2.52	millisecond	UO	UO:0000028	9	degree	UO	UO:0000185	900	millisecond	UO	UO:0000028	176	1	millimeter	UO	UO:0000016	266	second	UO	UO:0000010	\...\slim_sub-30750_sub-30750.tar\sub-30750\ses-1\anat\sub-30750_ses-1_T1w.nii.gz
25798	T1-weighted Acquisition	Magnetic Resonance Imaging	Siemens 3T TIM Trio	Siemens	3	tesla	UO	UO:0000228	head	8	T1-weighted Acquisition	256	millimeter	UO	UO:0000016	256x256x192	millimeter	UO	UO:0000016	1x1x1	millimeter	UO	UO:0000016	1900	millisecond	UO	UO:0000028	2.52	millisecond	UO	UO:0000028	9	degree	UO	UO:0000185	900	millisecond	UO	UO:0000028	176	1	millimeter	UO	UO:0000016	266	second	UO	UO:0000010	\...\slim_sub-25798_sub-25798.tar\sub-25798\ses-1\anat\sub-25798_ses-1_T1w.nii.gz
25799	T1-weighted Acquisition	Magnetic Resonance Imaging	Siemens 3T TIM Trio	Siemens	3	tesla	UO	UO:0000228	head	8	T1-weighted Acquisition	256	millimeter	UO	UO:0000016	256x256x192	millimeter	UO	UO:0000016	1x1x1	millimeter	UO	UO:0000016	1900	millisecond	UO	UO:0000028	2.52	millisecond	UO	UO:0000028	9	degree	UO	UO:0000185	900	millisecond	UO	UO:0000028	176	1	millimeter	UO	UO:0000016	266	second	UO	UO:0000010	\...\slim_sub-25799_sub-25799.tar\sub-25799\ses-1\anat\sub-25799_ses-1_T1w.nii.gz
25800	T1-weighted Acquisition	Magnetic Resonance Imaging	Siemens 3T TIM Trio	Siemens	3	tesla	UO	UO:0000228	head	8	T1-weighted Acquisition	256	millimeter	UO	UO:0000016	256x256x192	millimeter	UO	UO:0000016	1x1x1	millimeter	UO	UO:0000016	1900	millisecond	UO	UO:0000028	2.52	millisecond	UO	UO:0000028	9	degree	UO	UO:0000185	900	millisecond	UO	UO:0000028	176	1	millimeter	UO	UO:0000016	266	second	UO	UO:0000010	\...\slim_sub-25800_sub-25800.tar\sub-25800\ses-1\anat\sub-25800_ses-1_T1w.nii.gz
25802	T1-weighted Acquisition	Magnetic Resonance Imaging	Siemens 3T TIM Trio	Siemens	3	tesla	UO	UO:0000228	head	8	T1-weighted Acquisition	256	millimeter	UO	UO:0000016	256x256x192	millimeter	UO	UO:0000016	1x1x1	millimeter	UO	UO:0000016	1900	millisecond	UO	UO:0000028	2.52	millisecond	UO	UO:0000028	9	degree	UO	UO:0000185	900	millisecond	UO	UO:0000028	176	1	millimeter	UO	UO:0000016	266	second	UO	UO:0000010	\...\slim_sub-25802_sub-25802.tar\sub-25802\ses-1\anat\sub-25802_ses-1_T1w.nii.gz
25803	T1-weighted Acquisition	Magnetic Resonance Imaging	Siemens 3T TIM Trio	Siemens	3	tesla	UO	UO:0000228	head	8	T1-weighted Acquisition	256	millimeter	UO	UO:0000016	256x256x192	millimeter	UO	UO:0000016	1x1x1	millimeter	UO	UO:0000016	1900	millisecond	UO	UO:0000028	2.52	millisecond	UO	UO:0000028	9	degree	UO	UO:0000185	900	millisecond	UO	UO:0000028	176	1	millimeter	UO	UO:0000016	266	second	UO	UO:0000010	\...\slim_sub-25803_sub-25803.tar\sub-25803\ses-1\anat\sub-25803_ses-1_T1w.nii.gz
25804	T1-weighted Acquisition	Magnetic Resonance Imaging	Siemens 3T TIM Trio	Siemens	3	tesla	UO	UO:0000228	head	8	T1-weighted Acquisition	256	millimeter	UO	UO:0000016	256x256x192	millimeter	UO	UO:0000016	1x1x1	millimeter	UO	UO:0000016	1900	millisecond	UO	UO:0000028	2.52	millisecond	UO	UO:0000028	9	degree	UO	UO:0000185	900	millisecond	UO	UO:0000028	176	1	millimeter	UO	UO:0000016	266	second	UO	UO:0000010	\...\slim_sub-25804_sub-25804.tar\sub-25804\ses-1\anat\sub-25804_ses-1_T1w.nii.gz
30751	T1-weighted Acquisition	Magnetic Resonance Imaging	Siemens 3T TIM Trio	Siemens	3	tesla	UO	UO:0000228	head	8	T1-weighted Acquisition	256	millimeter	UO	UO:0000016	256x256x192	millimeter	UO	UO:0000016	1x1x1	millimeter	UO	UO:0000016	1900	millisecond	UO	UO:0000028	2.52	millisecond	UO	UO:0000028	9	degree	UO	UO:0000185	900	millisecond	UO	UO:0000028	176	1	millimeter	UO	UO:0000016	266	second	UO	UO:0000010	\...\slim_sub-30751_sub-30751.tar\sub-30751\ses-1\anat\sub-30751_ses-1_T1w.nii.gz
25805	T1-weighted Acquisition	Magnetic Resonance Imaging	Siemens 3T TIM Trio	Siemens	3	tesla	UO	UO:0000228	head	8	T1-weighted Acquisition	256	millimeter	UO	UO:0000016	256x256x192	millimeter	UO	UO:0000016	1x1x1	millimeter	UO	UO:0000016	1900	millisecond	UO	UO:0000028	2.52	millisecond	UO	UO:0000028	9	degree	UO	UO:0000185	900	millisecond	UO	UO:0000028	176	1	millimeter	UO	UO:0000016	266	second	UO	UO:0000010	\...\slim_sub-25805_sub-25805.tar\sub-25805\ses-1\anat\sub-25805_ses-1_T1w.nii.gz
25806	T1-weighted Acquisition	Magnetic Resonance Imaging	Siemens 3T TIM Trio	Siemens	3	tesla	UO	UO:0000228	head	8	T1-weighted Acquisition	256	millimeter	UO	UO:0000016	256x256x192	millimeter	UO	UO:0000016	1x1x1	millimeter	UO	UO:0000016	1900	millisecond	UO	UO:0000028	2.52	millisecond	UO	UO:0000028	9	degree	UO	UO:0000185	900	millisecond	UO	UO:0000028	176	1	millimeter	UO	UO:0000016	266	second	UO	UO:0000010	\...\slim_sub-25806_sub-25806.tar\sub-25806\ses-1\anat\sub-25806_ses-1_T1w.nii.gz
30753	T1-weighted Acquisition	Magnetic Resonance Imaging	Siemens 3T TIM Trio	Siemens	3	tesla	UO	UO:0000228	head	8	T1-weighted Acquisition	256	millimeter	UO	UO:0000016	256x256x192	millimeter	UO	UO:0000016	1x1x1	millimeter	UO	UO:0000016	1900	millisecond	UO	UO:0000028	2.52	millisecond	UO	UO:0000028	9	degree	UO	UO:0000185	900	millisecond	UO	UO:0000028	176	1	millimeter	UO	UO:0000016	266	second	UO	UO:0000010	\...\slim_sub-30753_sub-30753.tar\sub-30753\ses-1\anat\sub-30753_ses-1_T1w.nii.gz
30754	T1-weighted Acquisition	Magnetic Resonance Imaging	Siemens 3T TIM Trio	Siemens	3	tesla	UO	UO:0000228	head	8	T1-weighted Acquisition	256	millimeter	UO	UO:0000016	256x256x192	millimeter	UO	UO:0000016	1x1x1	millimeter	UO	UO:0000016	1900	millisecond	UO	UO:0000028	2.52	millisecond	UO	UO:0000028	9	degree	UO	UO:0000185	900	millisecond	UO	UO:0000028	176	1	millimeter	UO	UO:0000016	266	second	UO	UO:0000010	\...\slim_sub-30754_sub-30754.tar\sub-30754\ses-1\anat\sub-30754_ses-1_T1w.nii.gz
25807	T1-weighted Acquisition	Magnetic Resonance Imaging	Siemens 3T TIM Trio	Siemens	3	tesla	UO	UO:0000228	head	8	T1-weighted Acquisition	256	millimeter	UO	UO:0000016	256x256x192	millimeter	UO	UO:0000016	1x1x1	millimeter	UO	UO:0000016	1900	millisecond	UO	UO:0000028	2.52	millisecond	UO	UO:0000028	9	degree	UO	UO:0000185	900	millisecond	UO	UO:0000028	176	1	millimeter	UO	UO:0000016	266	second	UO	UO:0000010	\...\slim_sub-25807_sub-25807.tar\sub-25807\ses-1\anat\sub-25807_ses-1_T1w.nii.gz
25808	T1-weighted Acquisition	Magnetic Resonance Imaging	Siemens 3T TIM Trio	Siemens	3	tesla	UO	UO:0000228	head	8	T1-weighted Acquisition	256	millimeter	UO	UO:0000016	256x256x192	millimeter	UO	UO:0000016	1x1x1	millimeter	UO	UO:0000016	1900	millisecond	UO	UO:0000028	2.52	millisecond	UO	UO:0000028	9	degree	UO	UO:0000185	900	millisecond	UO	UO:0000028	176	1	millimeter	UO	UO:0000016	266	second	UO	UO:0000010	\...\slim_sub-25808_sub-25808.tar\sub-25808\ses-1\anat\sub-25808_ses-1_T1w.nii.gz
30755	T1-weighted Acquisition	Magnetic Resonance Imaging	Siemens 3T TIM Trio	Siemens	3	tesla	UO	UO:0000228	head	8	T1-weighted Acquisition	256	millimeter	UO	UO:0000016	256x256x192	millimeter	UO	UO:0000016	1x1x1	millimeter	UO	UO:0000016	1900	millisecond	UO	UO:0000028	2.52	millisecond	UO	UO:0000028	9	degree	UO	UO:0000185	900	millisecond	UO	UO:0000028	176	1	millimeter	UO	UO:0000016	266	second	UO	UO:0000010	\...\slim_sub-30755_sub-30755.tar\sub-30755\ses-1\anat\sub-30755_ses-1_T1w.nii.gz
30756	T1-weighted Acquisition	Magnetic Resonance Imaging	Siemens 3T TIM Trio	Siemens	3	tesla	UO	UO:0000228	head	8	T1-weighted Acquisition	256	millimeter	UO	UO:0000016	256x256x192	millimeter	UO	UO:0000016	1x1x1	millimeter	UO	UO:0000016	1900	millisecond	UO	UO:0000028	2.52	millisecond	UO	UO:0000028	9	degree	UO	UO:0000185	900	millisecond	UO	UO:0000028	176	1	millimeter	UO	UO:0000016	266	second	UO	UO:0000010	\...\slim_sub-30756_sub-30756.tar\sub-30756\ses-1\anat\sub-30756_ses-1_T1w.nii.gz
30757	T1-weighted Acquisition	Magnetic Resonance Imaging	Siemens 3T TIM Trio	Siemens	3	tesla	UO	UO:0000228	head	8	T1-weighted Acquisition	256	millimeter	UO	UO:0000016	256x256x192	millimeter	UO	UO:0000016	1x1x1	millimeter	UO	UO:0000016	1900	millisecond	UO	UO:0000028	2.52	millisecond	UO	UO:0000028	9	degree	UO	UO:0000185	900	millisecond	UO	UO:0000028	176	1	millimeter	UO	UO:0000016	266	second	UO	UO:0000010	\...\slim_sub-30757_sub-30757.tar\sub-30757\ses-1\anat\sub-30757_ses-1_T1w.nii.gz
30758	T1-weighted Acquisition	Magnetic Resonance Imaging	Siemens 3T TIM Trio	Siemens	3	tesla	UO	UO:0000228	head	8	T1-weighted Acquisition	256	millimeter	UO	UO:0000016	256x256x192	millimeter	UO	UO:0000016	1x1x1	millimeter	UO	UO:0000016	1900	millisecond	UO	UO:0000028	2.52	millisecond	UO	UO:0000028	9	degree	UO	UO:0000185	900	millisecond	UO	UO:0000028	176	1	millimeter	UO	UO:0000016	266	second	UO	UO:0000010	\...\slim_sub-30758_sub-30758.tar\sub-30758\ses-1\anat\sub-30758_ses-1_T1w.nii.gz
25809	T1-weighted Acquisition	Magnetic Resonance Imaging	Siemens 3T TIM Trio	Siemens	3	tesla	UO	UO:0000228	head	8	T1-weighted Acquisition	256	millimeter	UO	UO:0000016	256x256x192	millimeter	UO	UO:0000016	1x1x1	millimeter	UO	UO:0000016	1900	millisecond	UO	UO:0000028	2.52	millisecond	UO	UO:0000028	9	degree	UO	UO:0000185	900	millisecond	UO	UO:0000028	176	1	millimeter	UO	UO:0000016	266	second	UO	UO:0000010	\...\slim_sub-25809_sub-25809.tar\sub-25809\ses-1\anat\sub-25809_ses-1_T1w.nii.gz
25810	T1-weighted Acquisition	Magnetic Resonance Imaging	Siemens 3T TIM Trio	Siemens	3	tesla	UO	UO:0000228	head	8	T1-weighted Acquisition	256	millimeter	UO	UO:0000016	256x256x192	millimeter	UO	UO:0000016	1x1x1	millimeter	UO	UO:0000016	1900	millisecond	UO	UO:0000028	2.52	millisecond	UO	UO:0000028	9	degree	UO	UO:0000185	900	millisecond	UO	UO:0000028	176	1	millimeter	UO	UO:0000016	266	second	UO	UO:0000010	\...\slim_sub-25810_sub-25810.tar\sub-25810\ses-1\anat\sub-25810_ses-1_T1w.nii.gz
30759	T1-weighted Acquisition	Magnetic Resonance Imaging	Siemens 3T TIM Trio	Siemens	3	tesla	UO	UO:0000228	head	8	T1-weighted Acquisition	256	millimeter	UO	UO:0000016	256x256x192	millimeter	UO	UO:0000016	1x1x1	millimeter	UO	UO:0000016	1900	millisecond	UO	UO:0000028	2.52	millisecond	UO	UO:0000028	9	degree	UO	UO:0000185	900	millisecond	UO	UO:0000028	176	1	millimeter	UO	UO:0000016	266	second	UO	UO:0000010	\...\slim_sub-30759_sub-30759.tar\sub-30759\ses-1\anat\sub-30759_ses-1_T1w.nii.gz
30760	T1-weighted Acquisition	Magnetic Resonance Imaging	Siemens 3T TIM Trio	Siemens	3	tesla	UO	UO:0000228	head	8	T1-weighted Acquisition	256	millimeter	UO	UO:0000016	256x256x192	millimeter	UO	UO:0000016	1x1x1	millimeter	UO	UO:0000016	1900	millisecond	UO	UO:0000028	2.52	millisecond	UO	UO:0000028	9	degree	UO	UO:0000185	900	millisecond	UO	UO:0000028	176	1	millimeter	UO	UO:0000016	266	second	UO	UO:0000010	\...\slim_sub-30760_sub-30760.tar\sub-30760\ses-1\anat\sub-30760_ses-1_T1w.nii.gz
25811	T1-weighted Acquisition	Magnetic Resonance Imaging	Siemens 3T TIM Trio	Siemens	3	tesla	UO	UO:0000228	head	8	T1-weighted Acquisition	256	millimeter	UO	UO:0000016	256x256x192	millimeter	UO	UO:0000016	1x1x1	millimeter	UO	UO:0000016	1900	millisecond	UO	UO:0000028	2.52	millisecond	UO	UO:0000028	9	degree	UO	UO:0000185	900	millisecond	UO	UO:0000028	176	1	millimeter	UO	UO:0000016	266	second	UO	UO:0000010	\...\slim_sub-25811_sub-25811.tar\sub-25811\ses-1\anat\sub-25811_ses-1_T1w.nii.gz
25812	T1-weighted Acquisition	Magnetic Resonance Imaging	Siemens 3T TIM Trio	Siemens	3	tesla	UO	UO:0000228	head	8	T1-weighted Acquisition	256	millimeter	UO	UO:0000016	256x256x192	millimeter	UO	UO:0000016	1x1x1	millimeter	UO	UO:0000016	1900	millisecond	UO	UO:0000028	2.52	millisecond	UO	UO:0000028	9	degree	UO	UO:0000185	900	millisecond	UO	UO:0000028	176	1	millimeter	UO	UO:0000016	266	second	UO	UO:0000010	\...\slim_sub-25812_sub-25812.tar\sub-25812\ses-1\anat\sub-25812_ses-1_T1w.nii.gz
25813	T1-weighted Acquisition	Magnetic Resonance Imaging	Siemens 3T TIM Trio	Siemens	3	tesla	UO	UO:0000228	head	8	T1-weighted Acquisition	256	millimeter	UO	UO:0000016	256x256x192	millimeter	UO	UO:0000016	1x1x1	millimeter	UO	UO:0000016	1900	millisecond	UO	UO:0000028	2.52	millisecond	UO	UO:0000028	9	degree	UO	UO:0000185	900	millisecond	UO	UO:0000028	176	1	millimeter	UO	UO:0000016	266	second	UO	UO:0000010	\...\slim_sub-25813_sub-25813.tar\sub-25813\ses-1\anat\sub-25813_ses-1_T1w.nii.gz
25814	T1-weighted Acquisition	Magnetic Resonance Imaging	Siemens 3T TIM Trio	Siemens	3	tesla	UO	UO:0000228	head	8	T1-weighted Acquisition	256	millimeter	UO	UO:0000016	256x256x192	millimeter	UO	UO:0000016	1x1x1	millimeter	UO	UO:0000016	1900	millisecond	UO	UO:0000028	2.52	millisecond	UO	UO:0000028	9	degree	UO	UO:0000185	900	millisecond	UO	UO:0000028	176	1	millimeter	UO	UO:0000016	266	second	UO	UO:0000010	\...\slim_sub-25814_sub-25814.tar\sub-25814\ses-1\anat\sub-25814_ses-1_T1w.nii.gz
25815	T1-weighted Acquisition	Magnetic Resonance Imaging	Siemens 3T TIM Trio	Siemens	3	tesla	UO	UO:0000228	head	8	T1-weighted Acquisition	256	millimeter	UO	UO:0000016	256x256x192	millimeter	UO	UO:0000016	1x1x1	millimeter	UO	UO:0000016	1900	millisecond	UO	UO:0000028	2.52	millisecond	UO	UO:0000028	9	degree	UO	UO:0000185	900	millisecond	UO	UO:0000028	176	1	millimeter	UO	UO:0000016	266	second	UO	UO:0000010	\...\slim_sub-25815_sub-25815.tar\sub-25815\ses-1\anat\sub-25815_ses-1_T1w.nii.gz
30761	T1-weighted Acquisition	Magnetic Resonance Imaging	Siemens 3T TIM Trio	Siemens	3	tesla	UO	UO:0000228	head	8	T1-weighted Acquisition	256	millimeter	UO	UO:0000016	256x256x192	millimeter	UO	UO:0000016	1x1x1	millimeter	UO	UO:0000016	1900	millisecond	UO	UO:0000028	2.52	millisecond	UO	UO:0000028	9	degree	UO	UO:0000185	900	millisecond	UO	UO:0000028	176	1	millimeter	UO	UO:0000016	266	second	UO	UO:0000010	\...\slim_sub-30761_sub-30761.tar\sub-30761\ses-1\anat\sub-30761_ses-1_T1w.nii.gz
25816	T1-weighted Acquisition	Magnetic Resonance Imaging	Siemens 3T TIM Trio	Siemens	3	tesla	UO	UO:0000228	head	8	T1-weighted Acquisition	256	millimeter	UO	UO:0000016	256x256x192	millimeter	UO	UO:0000016	1x1x1	millimeter	UO	UO:0000016	1900	millisecond	UO	UO:0000028	2.52	millisecond	UO	UO:0000028	9	degree	UO	UO:0000185	900	millisecond	UO	UO:0000028	176	1	millimeter	UO	UO:0000016	266	second	UO	UO:0000010	\...\slim_sub-25816_sub-25816.tar\sub-25816\ses-1\anat\sub-25816_ses-1_T1w.nii.gz
25817	T1-weighted Acquisition	Magnetic Resonance Imaging	Siemens 3T TIM Trio	Siemens	3	tesla	UO	UO:0000228	head	8	T1-weighted Acquisition	256	millimeter	UO	UO:0000016	256x256x192	millimeter	UO	UO:0000016	1x1x1	millimeter	UO	UO:0000016	1900	millisecond	UO	UO:0000028	2.52	millisecond	UO	UO:0000028	9	degree	UO	UO:0000185	900	millisecond	UO	UO:0000028	176	1	millimeter	UO	UO:0000016	266	second	UO	UO:0000010	\...\slim_sub-25817_sub-25817.tar\sub-25817\ses-1\anat\sub-25817_ses-1_T1w.nii.gz
30762	T1-weighted Acquisition	Magnetic Resonance Imaging	Siemens 3T TIM Trio	Siemens	3	tesla	UO	UO:0000228	head	8	T1-weighted Acquisition	256	millimeter	UO	UO:0000016	256x256x192	millimeter	UO	UO:0000016	1x1x1	millimeter	UO	UO:0000016	1900	millisecond	UO	UO:0000028	2.52	millisecond	UO	UO:0000028	9	degree	UO	UO:0000185	900	millisecond	UO	UO:0000028	176	1	millimeter	UO	UO:0000016	266	second	UO	UO:0000010	\...\slim_sub-30762_sub-30762.tar\sub-30762\ses-1\anat\sub-30762_ses-1_T1w.nii.gz
25818	T1-weighted Acquisition	Magnetic Resonance Imaging	Siemens 3T TIM Trio	Siemens	3	tesla	UO	UO:0000228	head	8	T1-weighted Acquisition	256	millimeter	UO	UO:0000016	256x256x192	millimeter	UO	UO:0000016	1x1x1	millimeter	UO	UO:0000016	1900	millisecond	UO	UO:0000028	2.52	millisecond	UO	UO:0000028	9	degree	UO	UO:0000185	900	millisecond	UO	UO:0000028	176	1	millimeter	UO	UO:0000016	266	second	UO	UO:0000010	\...\slim_sub-25818_sub-25818.tar\sub-25818\ses-1\anat\sub-25818_ses-1_T1w.nii.gz
25819	T1-weighted Acquisition	Magnetic Resonance Imaging	Siemens 3T TIM Trio	Siemens	3	tesla	UO	UO:0000228	head	8	T1-weighted Acquisition	256	millimeter	UO	UO:0000016	256x256x192	millimeter	UO	UO:0000016	1x1x1	millimeter	UO	UO:0000016	1900	millisecond	UO	UO:0000028	2.52	millisecond	UO	UO:0000028	9	degree	UO	UO:0000185	900	millisecond	UO	UO:0000028	176	1	millimeter	UO	UO:0000016	266	second	UO	UO:0000010	\...\slim_sub-25819_sub-25819.tar\sub-25819\ses-1\anat\sub-25819_ses-1_T1w.nii.gz
25820	T1-weighted Acquisition	Magnetic Resonance Imaging	Siemens 3T TIM Trio	Siemens	3	tesla	UO	UO:0000228	head	8	T1-weighted Acquisition	256	millimeter	UO	UO:0000016	256x256x192	millimeter	UO	UO:0000016	1x1x1	millimeter	UO	UO:0000016	1900	millisecond	UO	UO:0000028	2.52	millisecond	UO	UO:0000028	9	degree	UO	UO:0000185	900	millisecond	UO	UO:0000028	176	1	millimeter	UO	UO:0000016	266	second	UO	UO:0000010	\...\slim_sub-25820_sub-25820.tar\sub-25820\ses-1\anat\sub-25820_ses-1_T1w.nii.gz
25821	T1-weighted Acquisition	Magnetic Resonance Imaging	Siemens 3T TIM Trio	Siemens	3	tesla	UO	UO:0000228	head	8	T1-weighted Acquisition	256	millimeter	UO	UO:0000016	256x256x192	millimeter	UO	UO:0000016	1x1x1	millimeter	UO	UO:0000016	1900	millisecond	UO	UO:0000028	2.52	millisecond	UO	UO:0000028	9	degree	UO	UO:0000185	900	millisecond	UO	UO:0000028	176	1	millimeter	UO	UO:0000016	266	second	UO	UO:0000010	\...\slim_sub-25821_sub-25821.tar\sub-25821\ses-1\anat\sub-25821_ses-1_T1w.nii.gz
30763	T1-weighted Acquisition	Magnetic Resonance Imaging	Siemens 3T TIM Trio	Siemens	3	tesla	UO	UO:0000228	head	8	T1-weighted Acquisition	256	millimeter	UO	UO:0000016	256x256x192	millimeter	UO	UO:0000016	1x1x1	millimeter	UO	UO:0000016	1900	millisecond	UO	UO:0000028	2.52	millisecond	UO	UO:0000028	9	degree	UO	UO:0000185	900	millisecond	UO	UO:0000028	176	1	millimeter	UO	UO:0000016	266	second	UO	UO:0000010	\...\slim_sub-30763_sub-30763.tar\sub-30763\ses-1\anat\sub-30763_ses-1_T1w.nii.gz
30764	T1-weighted Acquisition	Magnetic Resonance Imaging	Siemens 3T TIM Trio	Siemens	3	tesla	UO	UO:0000228	head	8	T1-weighted Acquisition	256	millimeter	UO	UO:0000016	256x256x192	millimeter	UO	UO:0000016	1x1x1	millimeter	UO	UO:0000016	1900	millisecond	UO	UO:0000028	2.52	millisecond	UO	UO:0000028	9	degree	UO	UO:0000185	900	millisecond	UO	UO:0000028	176	1	millimeter	UO	UO:0000016	266	second	UO	UO:0000010	\...\slim_sub-30764_sub-30764.tar\sub-30764\ses-1\anat\sub-30764_ses-1_T1w.nii.gz
25822	T1-weighted Acquisition	Magnetic Resonance Imaging	Siemens 3T TIM Trio	Siemens	3	tesla	UO	UO:0000228	head	8	T1-weighted Acquisition	256	millimeter	UO	UO:0000016	256x256x192	millimeter	UO	UO:0000016	1x1x1	millimeter	UO	UO:0000016	1900	millisecond	UO	UO:0000028	2.52	millisecond	UO	UO:0000028	9	degree	UO	UO:0000185	900	millisecond	UO	UO:0000028	176	1	millimeter	UO	UO:0000016	266	second	UO	UO:0000010	\...\slim_sub-25822_sub-25822.tar\sub-25822\ses-1\anat\sub-25822_ses-1_T1w.nii.gz
30765	T1-weighted Acquisition	Magnetic Resonance Imaging	Siemens 3T TIM Trio	Siemens	3	tesla	UO	UO:0000228	head	8	T1-weighted Acquisition	256	millimeter	UO	UO:0000016	256x256x192	millimeter	UO	UO:0000016	1x1x1	millimeter	UO	UO:0000016	1900	millisecond	UO	UO:0000028	2.52	millisecond	UO	UO:0000028	9	degree	UO	UO:0000185	900	millisecond	UO	UO:0000028	176	1	millimeter	UO	UO:0000016	266	second	UO	UO:0000010	\...\slim_sub-30765_sub-30765.tar\sub-30765\ses-1\anat\sub-30765_ses-1_T1w.nii.gz
25823	T1-weighted Acquisition	Magnetic Resonance Imaging	Siemens 3T TIM Trio	Siemens	3	tesla	UO	UO:0000228	head	8	T1-weighted Acquisition	256	millimeter	UO	UO:0000016	256x256x192	millimeter	UO	UO:0000016	1x1x1	millimeter	UO	UO:0000016	1900	millisecond	UO	UO:0000028	2.52	millisecond	UO	UO:0000028	9	degree	UO	UO:0000185	900	millisecond	UO	UO:0000028	176	1	millimeter	UO	UO:0000016	266	second	UO	UO:0000010	\...\slim_sub-25823_sub-25823.tar\sub-25823\ses-1\anat\sub-25823_ses-1_T1w.nii.gz
25824	T1-weighted Acquisition	Magnetic Resonance Imaging	Siemens 3T TIM Trio	Siemens	3	tesla	UO	UO:0000228	head	8	T1-weighted Acquisition	256	millimeter	UO	UO:0000016	256x256x192	millimeter	UO	UO:0000016	1x1x1	millimeter	UO	UO:0000016	1900	millisecond	UO	UO:0000028	2.52	millisecond	UO	UO:0000028	9	degree	UO	UO:0000185	900	millisecond	UO	UO:0000028	176	1	millimeter	UO	UO:0000016	266	second	UO	UO:0000010	\...\slim_sub-25824_sub-25824.tar\sub-25824\ses-1\anat\sub-25824_ses-1_T1w.nii.gz
25825	T1-weighted Acquisition	Magnetic Resonance Imaging	Siemens 3T TIM Trio	Siemens	3	tesla	UO	UO:0000228	head	8	T1-weighted Acquisition	256	millimeter	UO	UO:0000016	256x256x192	millimeter	UO	UO:0000016	1x1x1	millimeter	UO	UO:0000016	1900	millisecond	UO	UO:0000028	2.52	millisecond	UO	UO:0000028	9	degree	UO	UO:0000185	900	millisecond	UO	UO:0000028	176	1	millimeter	UO	UO:0000016	266	second	UO	UO:0000010	\...\slim_sub-25825_sub-25825.tar\sub-25825\ses-1\anat\sub-25825_ses-1_T1w.nii.gz
25826	T1-weighted Acquisition	Magnetic Resonance Imaging	Siemens 3T TIM Trio	Siemens	3	tesla	UO	UO:0000228	head	8	T1-weighted Acquisition	256	millimeter	UO	UO:0000016	256x256x192	millimeter	UO	UO:0000016	1x1x1	millimeter	UO	UO:0000016	1900	millisecond	UO	UO:0000028	2.52	millisecond	UO	UO:0000028	9	degree	UO	UO:0000185	900	millisecond	UO	UO:0000028	176	1	millimeter	UO	UO:0000016	266	second	UO	UO:0000010	\...\slim_sub-25826_sub-25826.tar\sub-25826\ses-1\anat\sub-25826_ses-1_T1w.nii.gz
30766	T1-weighted Acquisition	Magnetic Resonance Imaging	Siemens 3T TIM Trio	Siemens	3	tesla	UO	UO:0000228	head	8	T1-weighted Acquisition	256	millimeter	UO	UO:0000016	256x256x192	millimeter	UO	UO:0000016	1x1x1	millimeter	UO	UO:0000016	1900	millisecond	UO	UO:0000028	2.52	millisecond	UO	UO:0000028	9	degree	UO	UO:0000185	900	millisecond	UO	UO:0000028	176	1	millimeter	UO	UO:0000016	266	second	UO	UO:0000010	\...\slim_sub-30766_sub-30766.tar\sub-30766\ses-1\anat\sub-30766_ses-1_T1w.nii.gz
25827	T1-weighted Acquisition	Magnetic Resonance Imaging	Siemens 3T TIM Trio	Siemens	3	tesla	UO	UO:0000228	head	8	T1-weighted Acquisition	256	millimeter	UO	UO:0000016	256x256x192	millimeter	UO	UO:0000016	1x1x1	millimeter	UO	UO:0000016	1900	millisecond	UO	UO:0000028	2.52	millisecond	UO	UO:0000028	9	degree	UO	UO:0000185	900	millisecond	UO	UO:0000028	176	1	millimeter	UO	UO:0000016	266	second	UO	UO:0000010	\...\slim_sub-25827_sub-25827.tar\sub-25827\ses-1\anat\sub-25827_ses-1_T1w.nii.gz
25828	T1-weighted Acquisition	Magnetic Resonance Imaging	Siemens 3T TIM Trio	Siemens	3	tesla	UO	UO:0000228	head	8	T1-weighted Acquisition	256	millimeter	UO	UO:0000016	256x256x192	millimeter	UO	UO:0000016	1x1x1	millimeter	UO	UO:0000016	1900	millisecond	UO	UO:0000028	2.52	millisecond	UO	UO:0000028	9	degree	UO	UO:0000185	900	millisecond	UO	UO:0000028	176	1	millimeter	UO	UO:0000016	266	second	UO	UO:0000010	\...\slim_sub-25828_sub-25828.tar\sub-25828\ses-1\anat\sub-25828_ses-1_T1w.nii.gz
30767	T1-weighted Acquisition	Magnetic Resonance Imaging	Siemens 3T TIM Trio	Siemens	3	tesla	UO	UO:0000228	head	8	T1-weighted Acquisition	256	millimeter	UO	UO:0000016	256x256x192	millimeter	UO	UO:0000016	1x1x1	millimeter	UO	UO:0000016	1900	millisecond	UO	UO:0000028	2.52	millisecond	UO	UO:0000028	9	degree	UO	UO:0000185	900	millisecond	UO	UO:0000028	176	1	millimeter	UO	UO:0000016	266	second	UO	UO:0000010	\...\slim_sub-30767_sub-30767.tar\sub-30767\ses-1\anat\sub-30767_ses-1_T1w.nii.gz
30768	T1-weighted Acquisition	Magnetic Resonance Imaging	Siemens 3T TIM Trio	Siemens	3	tesla	UO	UO:0000228	head	8	T1-weighted Acquisition	256	millimeter	UO	UO:0000016	256x256x192	millimeter	UO	UO:0000016	1x1x1	millimeter	UO	UO:0000016	1900	millisecond	UO	UO:0000028	2.52	millisecond	UO	UO:0000028	9	degree	UO	UO:0000185	900	millisecond	UO	UO:0000028	176	1	millimeter	UO	UO:0000016	266	second	UO	UO:0000010	\...\slim_sub-30768_sub-30768.tar\sub-30768\ses-1\anat\sub-30768_ses-1_T1w.nii.gz
30769	T1-weighted Acquisition	Magnetic Resonance Imaging	Siemens 3T TIM Trio	Siemens	3	tesla	UO	UO:0000228	head	8	T1-weighted Acquisition	256	millimeter	UO	UO:0000016	256x256x192	millimeter	UO	UO:0000016	1x1x1	millimeter	UO	UO:0000016	1900	millisecond	UO	UO:0000028	2.52	millisecond	UO	UO:0000028	9	degree	UO	UO:0000185	900	millisecond	UO	UO:0000028	176	1	millimeter	UO	UO:0000016	266	second	UO	UO:0000010	\...\slim_sub-30769_sub-30769.tar\sub-30769\ses-1\anat\sub-30769_ses-1_T1w.nii.gz
25829	T1-weighted Acquisition	Magnetic Resonance Imaging	Siemens 3T TIM Trio	Siemens	3	tesla	UO	UO:0000228	head	8	T1-weighted Acquisition	256	millimeter	UO	UO:0000016	256x256x192	millimeter	UO	UO:0000016	1x1x1	millimeter	UO	UO:0000016	1900	millisecond	UO	UO:0000028	2.52	millisecond	UO	UO:0000028	9	degree	UO	UO:0000185	900	millisecond	UO	UO:0000028	176	1	millimeter	UO	UO:0000016	266	second	UO	UO:0000010	\...\slim_sub-25829_sub-25829.tar\sub-25829\ses-1\anat\sub-25829_ses-1_T1w.nii.gz
25830	T1-weighted Acquisition	Magnetic Resonance Imaging	Siemens 3T TIM Trio	Siemens	3	tesla	UO	UO:0000228	head	8	T1-weighted Acquisition	256	millimeter	UO	UO:0000016	256x256x192	millimeter	UO	UO:0000016	1x1x1	millimeter	UO	UO:0000016	1900	millisecond	UO	UO:0000028	2.52	millisecond	UO	UO:0000028	9	degree	UO	UO:0000185	900	millisecond	UO	UO:0000028	176	1	millimeter	UO	UO:0000016	266	second	UO	UO:0000010	\...\slim_sub-25830_sub-25830.tar\sub-25830\ses-1\anat\sub-25830_ses-1_T1w.nii.gz
30770	T1-weighted Acquisition	Magnetic Resonance Imaging	Siemens 3T TIM Trio	Siemens	3	tesla	UO	UO:0000228	head	8	T1-weighted Acquisition	256	millimeter	UO	UO:0000016	256x256x192	millimeter	UO	UO:0000016	1x1x1	millimeter	UO	UO:0000016	1900	millisecond	UO	UO:0000028	2.52	millisecond	UO	UO:0000028	9	degree	UO	UO:0000185	900	millisecond	UO	UO:0000028	176	1	millimeter	UO	UO:0000016	266	second	UO	UO:0000010	\...\slim_sub-30770_sub-30770.tar\sub-30770\ses-1\anat\sub-30770_ses-1_T1w.nii.gz
25831	T1-weighted Acquisition	Magnetic Resonance Imaging	Siemens 3T TIM Trio	Siemens	3	tesla	UO	UO:0000228	head	8	T1-weighted Acquisition	256	millimeter	UO	UO:0000016	256x256x192	millimeter	UO	UO:0000016	1x1x1	millimeter	UO	UO:0000016	1900	millisecond	UO	UO:0000028	2.52	millisecond	UO	UO:0000028	9	degree	UO	UO:0000185	900	millisecond	UO	UO:0000028	176	1	millimeter	UO	UO:0000016	266	second	UO	UO:0000010	\...\slim_sub-25831_sub-25831.tar\sub-25831\ses-1\anat\sub-25831_ses-1_T1w.nii.gz
30771	T1-weighted Acquisition	Magnetic Resonance Imaging	Siemens 3T TIM Trio	Siemens	3	tesla	UO	UO:0000228	head	8	T1-weighted Acquisition	256	millimeter	UO	UO:0000016	256x256x192	millimeter	UO	UO:0000016	1x1x1	millimeter	UO	UO:0000016	1900	millisecond	UO	UO:0000028	2.52	millisecond	UO	UO:0000028	9	degree	UO	UO:0000185	900	millisecond	UO	UO:0000028	176	1	millimeter	UO	UO:0000016	266	second	UO	UO:0000010	\...\slim_sub-30771_sub-30771.tar\sub-30771\ses-1\anat\sub-30771_ses-1_T1w.nii.gz
30772	T1-weighted Acquisition	Magnetic Resonance Imaging	Siemens 3T TIM Trio	Siemens	3	tesla	UO	UO:0000228	head	8	T1-weighted Acquisition	256	millimeter	UO	UO:0000016	256x256x192	millimeter	UO	UO:0000016	1x1x1	millimeter	UO	UO:0000016	1900	millisecond	UO	UO:0000028	2.52	millisecond	UO	UO:0000028	9	degree	UO	UO:0000185	900	millisecond	UO	UO:0000028	176	1	millimeter	UO	UO:0000016	266	second	UO	UO:0000010	\...\slim_sub-30772_sub-30772.tar\sub-30772\ses-1\anat\sub-30772_ses-1_T1w.nii.gz
30773	T1-weighted Acquisition	Magnetic Resonance Imaging	Siemens 3T TIM Trio	Siemens	3	tesla	UO	UO:0000228	head	8	T1-weighted Acquisition	256	millimeter	UO	UO:0000016	256x256x192	millimeter	UO	UO:0000016	1x1x1	millimeter	UO	UO:0000016	1900	millisecond	UO	UO:0000028	2.52	millisecond	UO	UO:0000028	9	degree	UO	UO:0000185	900	millisecond	UO	UO:0000028	176	1	millimeter	UO	UO:0000016	266	second	UO	UO:0000010	\...\slim_sub-30773_sub-30773.tar\sub-30773\ses-1\anat\sub-30773_ses-1_T1w.nii.gz
30774	T1-weighted Acquisition	Magnetic Resonance Imaging	Siemens 3T TIM Trio	Siemens	3	tesla	UO	UO:0000228	head	8	T1-weighted Acquisition	256	millimeter	UO	UO:0000016	256x256x192	millimeter	UO	UO:0000016	1x1x1	millimeter	UO	UO:0000016	1900	millisecond	UO	UO:0000028	2.52	millisecond	UO	UO:0000028	9	degree	UO	UO:0000185	900	millisecond	UO	UO:0000028	176	1	millimeter	UO	UO:0000016	266	second	UO	UO:0000010	\...\slim_sub-30774_sub-30774.tar\sub-30774\ses-1\anat\sub-30774_ses-1_T1w.nii.gz
25832	T1-weighted Acquisition	Magnetic Resonance Imaging	Siemens 3T TIM Trio	Siemens	3	tesla	UO	UO:0000228	head	8	T1-weighted Acquisition	256	millimeter	UO	UO:0000016	256x256x192	millimeter	UO	UO:0000016	1x1x1	millimeter	UO	UO:0000016	1900	millisecond	UO	UO:0000028	2.52	millisecond	UO	UO:0000028	9	degree	UO	UO:0000185	900	millisecond	UO	UO:0000028	176	1	millimeter	UO	UO:0000016	266	second	UO	UO:0000010	\...\slim_sub-25832_sub-25832.tar\sub-25832\ses-1\anat\sub-25832_ses-1_T1w.nii.gz
30775	T1-weighted Acquisition	Magnetic Resonance Imaging	Siemens 3T TIM Trio	Siemens	3	tesla	UO	UO:0000228	head	8	T1-weighted Acquisition	256	millimeter	UO	UO:0000016	256x256x192	millimeter	UO	UO:0000016	1x1x1	millimeter	UO	UO:0000016	1900	millisecond	UO	UO:0000028	2.52	millisecond	UO	UO:0000028	9	degree	UO	UO:0000185	900	millisecond	UO	UO:0000028	176	1	millimeter	UO	UO:0000016	266	second	UO	UO:0000010	\...\slim_sub-30775_sub-30775.tar\sub-30775\ses-1\anat\sub-30775_ses-1_T1w.nii.gz
25833	T1-weighted Acquisition	Magnetic Resonance Imaging	Siemens 3T TIM Trio	Siemens	3	tesla	UO	UO:0000228	head	8	T1-weighted Acquisition	256	millimeter	UO	UO:0000016	256x256x192	millimeter	UO	UO:0000016	1x1x1	millimeter	UO	UO:0000016	1900	millisecond	UO	UO:0000028	2.52	millisecond	UO	UO:0000028	9	degree	UO	UO:0000185	900	millisecond	UO	UO:0000028	176	1	millimeter	UO	UO:0000016	266	second	UO	UO:0000010	\...\slim_sub-25833_sub-25833.tar\sub-25833\ses-1\anat\sub-25833_ses-1_T1w.nii.gz
25834	T1-weighted Acquisition	Magnetic Resonance Imaging	Siemens 3T TIM Trio	Siemens	3	tesla	UO	UO:0000228	head	8	T1-weighted Acquisition	256	millimeter	UO	UO:0000016	256x256x192	millimeter	UO	UO:0000016	1x1x1	millimeter	UO	UO:0000016	1900	millisecond	UO	UO:0000028	2.52	millisecond	UO	UO:0000028	9	degree	UO	UO:0000185	900	millisecond	UO	UO:0000028	176	1	millimeter	UO	UO:0000016	266	second	UO	UO:0000010	\...\slim_sub-25834_sub-25834.tar\sub-25834\ses-1\anat\sub-25834_ses-1_T1w.nii.gz
25835	T1-weighted Acquisition	Magnetic Resonance Imaging	Siemens 3T TIM Trio	Siemens	3	tesla	UO	UO:0000228	head	8	T1-weighted Acquisition	256	millimeter	UO	UO:0000016	256x256x192	millimeter	UO	UO:0000016	1x1x1	millimeter	UO	UO:0000016	1900	millisecond	UO	UO:0000028	2.52	millisecond	UO	UO:0000028	9	degree	UO	UO:0000185	900	millisecond	UO	UO:0000028	176	1	millimeter	UO	UO:0000016	266	second	UO	UO:0000010	\...\slim_sub-25835_sub-25835.tar\sub-25835\ses-1\anat\sub-25835_ses-1_T1w.nii.gz
30776	T1-weighted Acquisition	Magnetic Resonance Imaging	Siemens 3T TIM Trio	Siemens	3	tesla	UO	UO:0000228	head	8	T1-weighted Acquisition	256	millimeter	UO	UO:0000016	256x256x192	millimeter	UO	UO:0000016	1x1x1	millimeter	UO	UO:0000016	1900	millisecond	UO	UO:0000028	2.52	millisecond	UO	UO:0000028	9	degree	UO	UO:0000185	900	millisecond	UO	UO:0000028	176	1	millimeter	UO	UO:0000016	266	second	UO	UO:0000010	\...\slim_sub-30776_sub-30776.tar\sub-30776\ses-1\anat\sub-30776_ses-1_T1w.nii.gz
25836	T1-weighted Acquisition	Magnetic Resonance Imaging	Siemens 3T TIM Trio	Siemens	3	tesla	UO	UO:0000228	head	8	T1-weighted Acquisition	256	millimeter	UO	UO:0000016	256x256x192	millimeter	UO	UO:0000016	1x1x1	millimeter	UO	UO:0000016	1900	millisecond	UO	UO:0000028	2.52	millisecond	UO	UO:0000028	9	degree	UO	UO:0000185	900	millisecond	UO	UO:0000028	176	1	millimeter	UO	UO:0000016	266	second	UO	UO:0000010	\...\slim_sub-25836_sub-25836.tar\sub-25836\ses-1\anat\sub-25836_ses-1_T1w.nii.gz
25837	T1-weighted Acquisition	Magnetic Resonance Imaging	Siemens 3T TIM Trio	Siemens	3	tesla	UO	UO:0000228	head	8	T1-weighted Acquisition	256	millimeter	UO	UO:0000016	256x256x192	millimeter	UO	UO:0000016	1x1x1	millimeter	UO	UO:0000016	1900	millisecond	UO	UO:0000028	2.52	millisecond	UO	UO:0000028	9	degree	UO	UO:0000185	900	millisecond	UO	UO:0000028	176	1	millimeter	UO	UO:0000016	266	second	UO	UO:0000010	\...\slim_sub-25837_sub-25837.tar\sub-25837\ses-1\anat\sub-25837_ses-1_T1w.nii.gz
25838	T1-weighted Acquisition	Magnetic Resonance Imaging	Siemens 3T TIM Trio	Siemens	3	tesla	UO	UO:0000228	head	8	T1-weighted Acquisition	256	millimeter	UO	UO:0000016	256x256x192	millimeter	UO	UO:0000016	1x1x1	millimeter	UO	UO:0000016	1900	millisecond	UO	UO:0000028	2.52	millisecond	UO	UO:0000028	9	degree	UO	UO:0000185	900	millisecond	UO	UO:0000028	176	1	millimeter	UO	UO:0000016	266	second	UO	UO:0000010	\...\slim_sub-25838_sub-25838.tar\sub-25838\ses-1\anat\sub-25838_ses-1_T1w.nii.gz
25839	T1-weighted Acquisition	Magnetic Resonance Imaging	Siemens 3T TIM Trio	Siemens	3	tesla	UO	UO:0000228	head	8	T1-weighted Acquisition	256	millimeter	UO	UO:0000016	256x256x192	millimeter	UO	UO:0000016	1x1x1	millimeter	UO	UO:0000016	1900	millisecond	UO	UO:0000028	2.52	millisecond	UO	UO:0000028	9	degree	UO	UO:0000185	900	millisecond	UO	UO:0000028	176	1	millimeter	UO	UO:0000016	266	second	UO	UO:0000010	\...\slim_sub-25839_sub-25839.tar\sub-25839\ses-1\anat\sub-25839_ses-1_T1w.nii.gz
25840	T1-weighted Acquisition	Magnetic Resonance Imaging	Siemens 3T TIM Trio	Siemens	3	tesla	UO	UO:0000228	head	8	T1-weighted Acquisition	256	millimeter	UO	UO:0000016	256x256x192	millimeter	UO	UO:0000016	1x1x1	millimeter	UO	UO:0000016	1900	millisecond	UO	UO:0000028	2.52	millisecond	UO	UO:0000028	9	degree	UO	UO:0000185	900	millisecond	UO	UO:0000028	176	1	millimeter	UO	UO:0000016	266	second	UO	UO:0000010	\...\slim_sub-25840_sub-25840.tar\sub-25840\ses-1\anat\sub-25840_ses-1_T1w.nii.gz
30777	T1-weighted Acquisition	Magnetic Resonance Imaging	Siemens 3T TIM Trio	Siemens	3	tesla	UO	UO:0000228	head	8	T1-weighted Acquisition	256	millimeter	UO	UO:0000016	256x256x192	millimeter	UO	UO:0000016	1x1x1	millimeter	UO	UO:0000016	1900	millisecond	UO	UO:0000028	2.52	millisecond	UO	UO:0000028	9	degree	UO	UO:0000185	900	millisecond	UO	UO:0000028	176	1	millimeter	UO	UO:0000016	266	second	UO	UO:0000010	\...\slim_sub-30777_sub-30777.tar\sub-30777\ses-1\anat\sub-30777_ses-1_T1w.nii.gz
30778	T1-weighted Acquisition	Magnetic Resonance Imaging	Siemens 3T TIM Trio	Siemens	3	tesla	UO	UO:0000228	head	8	T1-weighted Acquisition	256	millimeter	UO	UO:0000016	256x256x192	millimeter	UO	UO:0000016	1x1x1	millimeter	UO	UO:0000016	1900	millisecond	UO	UO:0000028	2.52	millisecond	UO	UO:0000028	9	degree	UO	UO:0000185	900	millisecond	UO	UO:0000028	176	1	millimeter	UO	UO:0000016	266	second	UO	UO:0000010	\...\slim_sub-30778_sub-30778.tar\sub-30778\ses-1\anat\sub-30778_ses-1_T1w.nii.gz
25841	T1-weighted Acquisition	Magnetic Resonance Imaging	Siemens 3T TIM Trio	Siemens	3	tesla	UO	UO:0000228	head	8	T1-weighted Acquisition	256	millimeter	UO	UO:0000016	256x256x192	millimeter	UO	UO:0000016	1x1x1	millimeter	UO	UO:0000016	1900	millisecond	UO	UO:0000028	2.52	millisecond	UO	UO:0000028	9	degree	UO	UO:0000185	900	millisecond	UO	UO:0000028	176	1	millimeter	UO	UO:0000016	266	second	UO	UO:0000010	\...\slim_sub-25841_sub-25841.tar\sub-25841\ses-1\anat\sub-25841_ses-1_T1w.nii.gz
25842	T1-weighted Acquisition	Magnetic Resonance Imaging	Siemens 3T TIM Trio	Siemens	3	tesla	UO	UO:0000228	head	8	T1-weighted Acquisition	256	millimeter	UO	UO:0000016	256x256x192	millimeter	UO	UO:0000016	1x1x1	millimeter	UO	UO:0000016	1900	millisecond	UO	UO:0000028	2.52	millisecond	UO	UO:0000028	9	degree	UO	UO:0000185	900	millisecond	UO	UO:0000028	176	1	millimeter	UO	UO:0000016	266	second	UO	UO:0000010	\...\slim_sub-25842_sub-25842.tar\sub-25842\ses-1\anat\sub-25842_ses-1_T1w.nii.gz
25843	T1-weighted Acquisition	Magnetic Resonance Imaging	Siemens 3T TIM Trio	Siemens	3	tesla	UO	UO:0000228	head	8	T1-weighted Acquisition	256	millimeter	UO	UO:0000016	256x256x192	millimeter	UO	UO:0000016	1x1x1	millimeter	UO	UO:0000016	1900	millisecond	UO	UO:0000028	2.52	millisecond	UO	UO:0000028	9	degree	UO	UO:0000185	900	millisecond	UO	UO:0000028	176	1	millimeter	UO	UO:0000016	266	second	UO	UO:0000010	\...\slim_sub-25843_sub-25843.tar\sub-25843\ses-1\anat\sub-25843_ses-1_T1w.nii.gz
30779	T1-weighted Acquisition	Magnetic Resonance Imaging	Siemens 3T TIM Trio	Siemens	3	tesla	UO	UO:0000228	head	8	T1-weighted Acquisition	256	millimeter	UO	UO:0000016	256x256x192	millimeter	UO	UO:0000016	1x1x1	millimeter	UO	UO:0000016	1900	millisecond	UO	UO:0000028	2.52	millisecond	UO	UO:0000028	9	degree	UO	UO:0000185	900	millisecond	UO	UO:0000028	176	1	millimeter	UO	UO:0000016	266	second	UO	UO:0000010	\...\slim_sub-30779_sub-30779.tar\sub-30779\ses-1\anat\sub-30779_ses-1_T1w.nii.gz
25844	T1-weighted Acquisition	Magnetic Resonance Imaging	Siemens 3T TIM Trio	Siemens	3	tesla	UO	UO:0000228	head	8	T1-weighted Acquisition	256	millimeter	UO	UO:0000016	256x256x192	millimeter	UO	UO:0000016	1x1x1	millimeter	UO	UO:0000016	1900	millisecond	UO	UO:0000028	2.52	millisecond	UO	UO:0000028	9	degree	UO	UO:0000185	900	millisecond	UO	UO:0000028	176	1	millimeter	UO	UO:0000016	266	second	UO	UO:0000010	\...\slim_sub-25844_sub-25844.tar\sub-25844\ses-1\anat\sub-25844_ses-1_T1w.nii.gz
25845	T1-weighted Acquisition	Magnetic Resonance Imaging	Siemens 3T TIM Trio	Siemens	3	tesla	UO	UO:0000228	head	8	T1-weighted Acquisition	256	millimeter	UO	UO:0000016	256x256x192	millimeter	UO	UO:0000016	1x1x1	millimeter	UO	UO:0000016	1900	millisecond	UO	UO:0000028	2.52	millisecond	UO	UO:0000028	9	degree	UO	UO:0000185	900	millisecond	UO	UO:0000028	176	1	millimeter	UO	UO:0000016	266	second	UO	UO:0000010	\...\slim_sub-25845_sub-25845.tar\sub-25845\ses-1\anat\sub-25845_ses-1_T1w.nii.gz
25846	T1-weighted Acquisition	Magnetic Resonance Imaging	Siemens 3T TIM Trio	Siemens	3	tesla	UO	UO:0000228	head	8	T1-weighted Acquisition	256	millimeter	UO	UO:0000016	256x256x192	millimeter	UO	UO:0000016	1x1x1	millimeter	UO	UO:0000016	1900	millisecond	UO	UO:0000028	2.52	millisecond	UO	UO:0000028	9	degree	UO	UO:0000185	900	millisecond	UO	UO:0000028	176	1	millimeter	UO	UO:0000016	266	second	UO	UO:0000010	\...\slim_sub-25846_sub-25846.tar\sub-25846\ses-1\anat\sub-25846_ses-1_T1w.nii.gz
30780	T1-weighted Acquisition	Magnetic Resonance Imaging	Siemens 3T TIM Trio	Siemens	3	tesla	UO	UO:0000228	head	8	T1-weighted Acquisition	256	millimeter	UO	UO:0000016	256x256x192	millimeter	UO	UO:0000016	1x1x1	millimeter	UO	UO:0000016	1900	millisecond	UO	UO:0000028	2.52	millisecond	UO	UO:0000028	9	degree	UO	UO:0000185	900	millisecond	UO	UO:0000028	176	1	millimeter	UO	UO:0000016	266	second	UO	UO:0000010	\...\slim_sub-30780_sub-30780.tar\sub-30780\ses-1\anat\sub-30780_ses-1_T1w.nii.gz
25847	T1-weighted Acquisition	Magnetic Resonance Imaging	Siemens 3T TIM Trio	Siemens	3	tesla	UO	UO:0000228	head	8	T1-weighted Acquisition	256	millimeter	UO	UO:0000016	256x256x192	millimeter	UO	UO:0000016	1x1x1	millimeter	UO	UO:0000016	1900	millisecond	UO	UO:0000028	2.52	millisecond	UO	UO:0000028	9	degree	UO	UO:0000185	900	millisecond	UO	UO:0000028	176	1	millimeter	UO	UO:0000016	266	second	UO	UO:0000010	\...\slim_sub-25847_sub-25847.tar\sub-25847\ses-1\anat\sub-25847_ses-1_T1w.nii.gz
25848	T1-weighted Acquisition	Magnetic Resonance Imaging	Siemens 3T TIM Trio	Siemens	3	tesla	UO	UO:0000228	head	8	T1-weighted Acquisition	256	millimeter	UO	UO:0000016	256x256x192	millimeter	UO	UO:0000016	1x1x1	millimeter	UO	UO:0000016	1900	millisecond	UO	UO:0000028	2.52	millisecond	UO	UO:0000028	9	degree	UO	UO:0000185	900	millisecond	UO	UO:0000028	176	1	millimeter	UO	UO:0000016	266	second	UO	UO:0000010	\...\slim_sub-25848_sub-25848.tar\sub-25848\ses-1\anat\sub-25848_ses-1_T1w.nii.gz
30781	T1-weighted Acquisition	Magnetic Resonance Imaging	Siemens 3T TIM Trio	Siemens	3	tesla	UO	UO:0000228	head	8	T1-weighted Acquisition	256	millimeter	UO	UO:0000016	256x256x192	millimeter	UO	UO:0000016	1x1x1	millimeter	UO	UO:0000016	1900	millisecond	UO	UO:0000028	2.52	millisecond	UO	UO:0000028	9	degree	UO	UO:0000185	900	millisecond	UO	UO:0000028	176	1	millimeter	UO	UO:0000016	266	second	UO	UO:0000010	\...\slim_sub-30781_sub-30781.tar\sub-30781\ses-1\anat\sub-30781_ses-1_T1w.nii.gz
30782	T1-weighted Acquisition	Magnetic Resonance Imaging	Siemens 3T TIM Trio	Siemens	3	tesla	UO	UO:0000228	head	8	T1-weighted Acquisition	256	millimeter	UO	UO:0000016	256x256x192	millimeter	UO	UO:0000016	1x1x1	millimeter	UO	UO:0000016	1900	millisecond	UO	UO:0000028	2.52	millisecond	UO	UO:0000028	9	degree	UO	UO:0000185	900	millisecond	UO	UO:0000028	176	1	millimeter	UO	UO:0000016	266	second	UO	UO:0000010	\...\slim_sub-30782_sub-30782.tar\sub-30782\ses-1\anat\sub-30782_ses-1_T1w.nii.gz
30783	T1-weighted Acquisition	Magnetic Resonance Imaging	Siemens 3T TIM Trio	Siemens	3	tesla	UO	UO:0000228	head	8	T1-weighted Acquisition	256	millimeter	UO	UO:0000016	256x256x192	millimeter	UO	UO:0000016	1x1x1	millimeter	UO	UO:0000016	1900	millisecond	UO	UO:0000028	2.52	millisecond	UO	UO:0000028	9	degree	UO	UO:0000185	900	millisecond	UO	UO:0000028	176	1	millimeter	UO	UO:0000016	266	second	UO	UO:0000010	\...\slim_sub-30783_sub-30783.tar\sub-30783\ses-1\anat\sub-30783_ses-1_T1w.nii.gz
30784	T1-weighted Acquisition	Magnetic Resonance Imaging	Siemens 3T TIM Trio	Siemens	3	tesla	UO	UO:0000228	head	8	T1-weighted Acquisition	256	millimeter	UO	UO:0000016	256x256x192	millimeter	UO	UO:0000016	1x1x1	millimeter	UO	UO:0000016	1900	millisecond	UO	UO:0000028	2.52	millisecond	UO	UO:0000028	9	degree	UO	UO:0000185	900	millisecond	UO	UO:0000028	176	1	millimeter	UO	UO:0000016	266	second	UO	UO:0000010	\...\slim_sub-30784_sub-30784.tar\sub-30784\ses-1\anat\sub-30784_ses-1_T1w.nii.gz
25849	T1-weighted Acquisition	Magnetic Resonance Imaging	Siemens 3T TIM Trio	Siemens	3	tesla	UO	UO:0000228	head	8	T1-weighted Acquisition	256	millimeter	UO	UO:0000016	256x256x192	millimeter	UO	UO:0000016	1x1x1	millimeter	UO	UO:0000016	1900	millisecond	UO	UO:0000028	2.52	millisecond	UO	UO:0000028	9	degree	UO	UO:0000185	900	millisecond	UO	UO:0000028	176	1	millimeter	UO	UO:0000016	266	second	UO	UO:0000010	\...\slim_sub-25849_sub-25849.tar\sub-25849\ses-1\anat\sub-25849_ses-1_T1w.nii.gz
30785	T1-weighted Acquisition	Magnetic Resonance Imaging	Siemens 3T TIM Trio	Siemens	3	tesla	UO	UO:0000228	head	8	T1-weighted Acquisition	256	millimeter	UO	UO:0000016	256x256x192	millimeter	UO	UO:0000016	1x1x1	millimeter	UO	UO:0000016	1900	millisecond	UO	UO:0000028	2.52	millisecond	UO	UO:0000028	9	degree	UO	UO:0000185	900	millisecond	UO	UO:0000028	176	1	millimeter	UO	UO:0000016	266	second	UO	UO:0000010	\...\slim_sub-30785_sub-30785.tar\sub-30785\ses-1\anat\sub-30785_ses-1_T1w.nii.gz
30786	T1-weighted Acquisition	Magnetic Resonance Imaging	Siemens 3T TIM Trio	Siemens	3	tesla	UO	UO:0000228	head	8	T1-weighted Acquisition	256	millimeter	UO	UO:0000016	256x256x192	millimeter	UO	UO:0000016	1x1x1	millimeter	UO	UO:0000016	1900	millisecond	UO	UO:0000028	2.52	millisecond	UO	UO:0000028	9	degree	UO	UO:0000185	900	millisecond	UO	UO:0000028	176	1	millimeter	UO	UO:0000016	266	second	UO	UO:0000010	\...\slim_sub-30786_sub-30786.tar\sub-30786\ses-1\anat\sub-30786_ses-1_T1w.nii.gz
30787	T1-weighted Acquisition	Magnetic Resonance Imaging	Siemens 3T TIM Trio	Siemens	3	tesla	UO	UO:0000228	head	8	T1-weighted Acquisition	256	millimeter	UO	UO:0000016	256x256x192	millimeter	UO	UO:0000016	1x1x1	millimeter	UO	UO:0000016	1900	millisecond	UO	UO:0000028	2.52	millisecond	UO	UO:0000028	9	degree	UO	UO:0000185	900	millisecond	UO	UO:0000028	176	1	millimeter	UO	UO:0000016	266	second	UO	UO:0000010	\...\slim_sub-30787_sub-30787.tar\sub-30787\ses-1\anat\sub-30787_ses-1_T1w.nii.gz
30788	T1-weighted Acquisition	Magnetic Resonance Imaging	Siemens 3T TIM Trio	Siemens	3	tesla	UO	UO:0000228	head	8	T1-weighted Acquisition	256	millimeter	UO	UO:0000016	256x256x192	millimeter	UO	UO:0000016	1x1x1	millimeter	UO	UO:0000016	1900	millisecond	UO	UO:0000028	2.52	millisecond	UO	UO:0000028	9	degree	UO	UO:0000185	900	millisecond	UO	UO:0000028	176	1	millimeter	UO	UO:0000016	266	second	UO	UO:0000010	\...\slim_sub-30788_sub-30788.tar\sub-30788\ses-1\anat\sub-30788_ses-1_T1w.nii.gz
30789	T1-weighted Acquisition	Magnetic Resonance Imaging	Siemens 3T TIM Trio	Siemens	3	tesla	UO	UO:0000228	head	8	T1-weighted Acquisition	256	millimeter	UO	UO:0000016	256x256x192	millimeter	UO	UO:0000016	1x1x1	millimeter	UO	UO:0000016	1900	millisecond	UO	UO:0000028	2.52	millisecond	UO	UO:0000028	9	degree	UO	UO:0000185	900	millisecond	UO	UO:0000028	176	1	millimeter	UO	UO:0000016	266	second	UO	UO:0000010	\...\slim_sub-30789_sub-30789.tar\sub-30789\ses-1\anat\sub-30789_ses-1_T1w.nii.gz
30790	T1-weighted Acquisition	Magnetic Resonance Imaging	Siemens 3T TIM Trio	Siemens	3	tesla	UO	UO:0000228	head	8	T1-weighted Acquisition	256	millimeter	UO	UO:0000016	256x256x192	millimeter	UO	UO:0000016	1x1x1	millimeter	UO	UO:0000016	1900	millisecond	UO	UO:0000028	2.52	millisecond	UO	UO:0000028	9	degree	UO	UO:0000185	900	millisecond	UO	UO:0000028	176	1	millimeter	UO	UO:0000016	266	second	UO	UO:0000010	\...\slim_sub-30790_sub-30790.tar\sub-30790\ses-1\anat\sub-30790_ses-1_T1w.nii.gz
30791	T1-weighted Acquisition	Magnetic Resonance Imaging	Siemens 3T TIM Trio	Siemens	3	tesla	UO	UO:0000228	head	8	T1-weighted Acquisition	256	millimeter	UO	UO:0000016	256x256x192	millimeter	UO	UO:0000016	1x1x1	millimeter	UO	UO:0000016	1900	millisecond	UO	UO:0000028	2.52	millisecond	UO	UO:0000028	9	degree	UO	UO:0000185	900	millisecond	UO	UO:0000028	176	1	millimeter	UO	UO:0000016	266	second	UO	UO:0000010	\...\slim_sub-30791_sub-30791.tar\sub-30791\ses-1\anat\sub-30791_ses-1_T1w.nii.gz
30792	T1-weighted Acquisition	Magnetic Resonance Imaging	Siemens 3T TIM Trio	Siemens	3	tesla	UO	UO:0000228	head	8	T1-weighted Acquisition	256	millimeter	UO	UO:0000016	256x256x192	millimeter	UO	UO:0000016	1x1x1	millimeter	UO	UO:0000016	1900	millisecond	UO	UO:0000028	2.52	millisecond	UO	UO:0000028	9	degree	UO	UO:0000185	900	millisecond	UO	UO:0000028	176	1	millimeter	UO	UO:0000016	266	second	UO	UO:0000010	\...\slim_sub-30792_sub-30792.tar\sub-30792\ses-1\anat\sub-30792_ses-1_T1w.nii.gz
25850	T1-weighted Acquisition	Magnetic Resonance Imaging	Siemens 3T TIM Trio	Siemens	3	tesla	UO	UO:0000228	head	8	T1-weighted Acquisition	256	millimeter	UO	UO:0000016	256x256x192	millimeter	UO	UO:0000016	1x1x1	millimeter	UO	UO:0000016	1900	millisecond	UO	UO:0000028	2.52	millisecond	UO	UO:0000028	9	degree	UO	UO:0000185	900	millisecond	UO	UO:0000028	176	1	millimeter	UO	UO:0000016	266	second	UO	UO:0000010	\...\slim_sub-25850_sub-25850.tar\sub-25850\ses-1\anat\sub-25850_ses-1_T1w.nii.gz
25851	T1-weighted Acquisition	Magnetic Resonance Imaging	Siemens 3T TIM Trio	Siemens	3	tesla	UO	UO:0000228	head	8	T1-weighted Acquisition	256	millimeter	UO	UO:0000016	256x256x192	millimeter	UO	UO:0000016	1x1x1	millimeter	UO	UO:0000016	1900	millisecond	UO	UO:0000028	2.52	millisecond	UO	UO:0000028	9	degree	UO	UO:0000185	900	millisecond	UO	UO:0000028	176	1	millimeter	UO	UO:0000016	266	second	UO	UO:0000010	\...\slim_sub-25851_sub-25851.tar\sub-25851\ses-1\anat\sub-25851_ses-1_T1w.nii.gz
30793	T1-weighted Acquisition	Magnetic Resonance Imaging	Siemens 3T TIM Trio	Siemens	3	tesla	UO	UO:0000228	head	8	T1-weighted Acquisition	256	millimeter	UO	UO:0000016	256x256x192	millimeter	UO	UO:0000016	1x1x1	millimeter	UO	UO:0000016	1900	millisecond	UO	UO:0000028	2.52	millisecond	UO	UO:0000028	9	degree	UO	UO:0000185	900	millisecond	UO	UO:0000028	176	1	millimeter	UO	UO:0000016	266	second	UO	UO:0000010	\...\slim_sub-30793_sub-30793.tar\sub-30793\ses-1\anat\sub-30793_ses-1_T1w.nii.gz
30794	T1-weighted Acquisition	Magnetic Resonance Imaging	Siemens 3T TIM Trio	Siemens	3	tesla	UO	UO:0000228	head	8	T1-weighted Acquisition	256	millimeter	UO	UO:0000016	256x256x192	millimeter	UO	UO:0000016	1x1x1	millimeter	UO	UO:0000016	1900	millisecond	UO	UO:0000028	2.52	millisecond	UO	UO:0000028	9	degree	UO	UO:0000185	900	millisecond	UO	UO:0000028	176	1	millimeter	UO	UO:0000016	266	second	UO	UO:0000010	\...\slim_sub-30794_sub-30794.tar\sub-30794\ses-1\anat\sub-30794_ses-1_T1w.nii.gz
30795	T1-weighted Acquisition	Magnetic Resonance Imaging	Siemens 3T TIM Trio	Siemens	3	tesla	UO	UO:0000228	head	8	T1-weighted Acquisition	256	millimeter	UO	UO:0000016	256x256x192	millimeter	UO	UO:0000016	1x1x1	millimeter	UO	UO:0000016	1900	millisecond	UO	UO:0000028	2.52	millisecond	UO	UO:0000028	9	degree	UO	UO:0000185	900	millisecond	UO	UO:0000028	176	1	millimeter	UO	UO:0000016	266	second	UO	UO:0000010	\...\slim_sub-30795_sub-30795.tar\sub-30795\ses-1\anat\sub-30795_ses-1_T1w.nii.gz
30796	T1-weighted Acquisition	Magnetic Resonance Imaging	Siemens 3T TIM Trio	Siemens	3	tesla	UO	UO:0000228	head	8	T1-weighted Acquisition	256	millimeter	UO	UO:0000016	256x256x192	millimeter	UO	UO:0000016	1x1x1	millimeter	UO	UO:0000016	1900	millisecond	UO	UO:0000028	2.52	millisecond	UO	UO:0000028	9	degree	UO	UO:0000185	900	millisecond	UO	UO:0000028	176	1	millimeter	UO	UO:0000016	266	second	UO	UO:0000010	\...\slim_sub-30796_sub-30796.tar\sub-30796\ses-1\anat\sub-30796_ses-1_T1w.nii.gz
25852	T1-weighted Acquisition	Magnetic Resonance Imaging	Siemens 3T TIM Trio	Siemens	3	tesla	UO	UO:0000228	head	8	T1-weighted Acquisition	256	millimeter	UO	UO:0000016	256x256x192	millimeter	UO	UO:0000016	1x1x1	millimeter	UO	UO:0000016	1900	millisecond	UO	UO:0000028	2.52	millisecond	UO	UO:0000028	9	degree	UO	UO:0000185	900	millisecond	UO	UO:0000028	176	1	millimeter	UO	UO:0000016	266	second	UO	UO:0000010	\...\slim_sub-25852_sub-25852.tar\sub-25852\ses-1\anat\sub-25852_ses-1_T1w.nii.gz
30797	T1-weighted Acquisition	Magnetic Resonance Imaging	Siemens 3T TIM Trio	Siemens	3	tesla	UO	UO:0000228	head	8	T1-weighted Acquisition	256	millimeter	UO	UO:0000016	256x256x192	millimeter	UO	UO:0000016	1x1x1	millimeter	UO	UO:0000016	1900	millisecond	UO	UO:0000028	2.52	millisecond	UO	UO:0000028	9	degree	UO	UO:0000185	900	millisecond	UO	UO:0000028	176	1	millimeter	UO	UO:0000016	266	second	UO	UO:0000010	\...\slim_sub-30797_sub-30797.tar\sub-30797\ses-1\anat\sub-30797_ses-1_T1w.nii.gz
30798	T1-weighted Acquisition	Magnetic Resonance Imaging	Siemens 3T TIM Trio	Siemens	3	tesla	UO	UO:0000228	head	8	T1-weighted Acquisition	256	millimeter	UO	UO:0000016	256x256x192	millimeter	UO	UO:0000016	1x1x1	millimeter	UO	UO:0000016	1900	millisecond	UO	UO:0000028	2.52	millisecond	UO	UO:0000028	9	degree	UO	UO:0000185	900	millisecond	UO	UO:0000028	176	1	millimeter	UO	UO:0000016	266	second	UO	UO:0000010	\...\slim_sub-30798_sub-30798.tar\sub-30798\ses-1\anat\sub-30798_ses-1_T1w.nii.gz
25853	T1-weighted Acquisition	Magnetic Resonance Imaging	Siemens 3T TIM Trio	Siemens	3	tesla	UO	UO:0000228	head	8	T1-weighted Acquisition	256	millimeter	UO	UO:0000016	256x256x192	millimeter	UO	UO:0000016	1x1x1	millimeter	UO	UO:0000016	1900	millisecond	UO	UO:0000028	2.52	millisecond	UO	UO:0000028	9	degree	UO	UO:0000185	900	millisecond	UO	UO:0000028	176	1	millimeter	UO	UO:0000016	266	second	UO	UO:0000010	\...\slim_sub-25853_sub-25853.tar\sub-25853\ses-1\anat\sub-25853_ses-1_T1w.nii.gz
25854	T1-weighted Acquisition	Magnetic Resonance Imaging	Siemens 3T TIM Trio	Siemens	3	tesla	UO	UO:0000228	head	8	T1-weighted Acquisition	256	millimeter	UO	UO:0000016	256x256x192	millimeter	UO	UO:0000016	1x1x1	millimeter	UO	UO:0000016	1900	millisecond	UO	UO:0000028	2.52	millisecond	UO	UO:0000028	9	degree	UO	UO:0000185	900	millisecond	UO	UO:0000028	176	1	millimeter	UO	UO:0000016	266	second	UO	UO:0000010	\...\slim_sub-25854_sub-25854.tar\sub-25854\ses-1\anat\sub-25854_ses-1_T1w.nii.gz
25855	T1-weighted Acquisition	Magnetic Resonance Imaging	Siemens 3T TIM Trio	Siemens	3	tesla	UO	UO:0000228	head	8	T1-weighted Acquisition	256	millimeter	UO	UO:0000016	256x256x192	millimeter	UO	UO:0000016	1x1x1	millimeter	UO	UO:0000016	1900	millisecond	UO	UO:0000028	2.52	millisecond	UO	UO:0000028	9	degree	UO	UO:0000185	900	millisecond	UO	UO:0000028	176	1	millimeter	UO	UO:0000016	266	second	UO	UO:0000010	\...\slim_sub-25855_sub-25855.tar\sub-25855\ses-1\anat\sub-25855_ses-1_T1w.nii.gz
25856	T1-weighted Acquisition	Magnetic Resonance Imaging	Siemens 3T TIM Trio	Siemens	3	tesla	UO	UO:0000228	head	8	T1-weighted Acquisition	256	millimeter	UO	UO:0000016	256x256x192	millimeter	UO	UO:0000016	1x1x1	millimeter	UO	UO:0000016	1900	millisecond	UO	UO:0000028	2.52	millisecond	UO	UO:0000028	9	degree	UO	UO:0000185	900	millisecond	UO	UO:0000028	176	1	millimeter	UO	UO:0000016	266	second	UO	UO:0000010	\...\slim_sub-25856_sub-25856.tar\sub-25856\ses-1\anat\sub-25856_ses-1_T1w.nii.gz
25857	T1-weighted Acquisition	Magnetic Resonance Imaging	Siemens 3T TIM Trio	Siemens	3	tesla	UO	UO:0000228	head	8	T1-weighted Acquisition	256	millimeter	UO	UO:0000016	256x256x192	millimeter	UO	UO:0000016	1x1x1	millimeter	UO	UO:0000016	1900	millisecond	UO	UO:0000028	2.52	millisecond	UO	UO:0000028	9	degree	UO	UO:0000185	900	millisecond	UO	UO:0000028	176	1	millimeter	UO	UO:0000016	266	second	UO	UO:0000010	\...\slim_sub-25857_sub-25857.tar\sub-25857\ses-1\anat\sub-25857_ses-1_T1w.nii.gz
30799	T1-weighted Acquisition	Magnetic Resonance Imaging	Siemens 3T TIM Trio	Siemens	3	tesla	UO	UO:0000228	head	8	T1-weighted Acquisition	256	millimeter	UO	UO:0000016	256x256x192	millimeter	UO	UO:0000016	1x1x1	millimeter	UO	UO:0000016	1900	millisecond	UO	UO:0000028	2.52	millisecond	UO	UO:0000028	9	degree	UO	UO:0000185	900	millisecond	UO	UO:0000028	176	1	millimeter	UO	UO:0000016	266	second	UO	UO:0000010	\...\slim_sub-30799_sub-30799.tar\sub-30799\ses-1\anat\sub-30799_ses-1_T1w.nii.gz
30800	T1-weighted Acquisition	Magnetic Resonance Imaging	Siemens 3T TIM Trio	Siemens	3	tesla	UO	UO:0000228	head	8	T1-weighted Acquisition	256	millimeter	UO	UO:0000016	256x256x192	millimeter	UO	UO:0000016	1x1x1	millimeter	UO	UO:0000016	1900	millisecond	UO	UO:0000028	2.52	millisecond	UO	UO:0000028	9	degree	UO	UO:0000185	900	millisecond	UO	UO:0000028	176	1	millimeter	UO	UO:0000016	266	second	UO	UO:0000010	\...\slim_sub-30800_sub-30800.tar\sub-30800\ses-1\anat\sub-30800_ses-1_T1w.nii.gz
30801	T1-weighted Acquisition	Magnetic Resonance Imaging	Siemens 3T TIM Trio	Siemens	3	tesla	UO	UO:0000228	head	8	T1-weighted Acquisition	256	millimeter	UO	UO:0000016	256x256x192	millimeter	UO	UO:0000016	1x1x1	millimeter	UO	UO:0000016	1900	millisecond	UO	UO:0000028	2.52	millisecond	UO	UO:0000028	9	degree	UO	UO:0000185	900	millisecond	UO	UO:0000028	176	1	millimeter	UO	UO:0000016	266	second	UO	UO:0000010	\...\slim_sub-30801_sub-30801.tar\sub-30801\ses-1\anat\sub-30801_ses-1_T1w.nii.gz
25858	T1-weighted Acquisition	Magnetic Resonance Imaging	Siemens 3T TIM Trio	Siemens	3	tesla	UO	UO:0000228	head	8	T1-weighted Acquisition	256	millimeter	UO	UO:0000016	256x256x192	millimeter	UO	UO:0000016	1x1x1	millimeter	UO	UO:0000016	1900	millisecond	UO	UO:0000028	2.52	millisecond	UO	UO:0000028	9	degree	UO	UO:0000185	900	millisecond	UO	UO:0000028	176	1	millimeter	UO	UO:0000016	266	second	UO	UO:0000010	\...\slim_sub-25858_sub-25858.tar\sub-25858\ses-1\anat\sub-25858_ses-1_T1w.nii.gz
30802	T1-weighted Acquisition	Magnetic Resonance Imaging	Siemens 3T TIM Trio	Siemens	3	tesla	UO	UO:0000228	head	8	T1-weighted Acquisition	256	millimeter	UO	UO:0000016	256x256x192	millimeter	UO	UO:0000016	1x1x1	millimeter	UO	UO:0000016	1900	millisecond	UO	UO:0000028	2.52	millisecond	UO	UO:0000028	9	degree	UO	UO:0000185	900	millisecond	UO	UO:0000028	176	1	millimeter	UO	UO:0000016	266	second	UO	UO:0000010	\...\slim_sub-30802_sub-30802.tar\sub-30802\ses-1\anat\sub-30802_ses-1_T1w.nii.gz
25859	T1-weighted Acquisition	Magnetic Resonance Imaging	Siemens 3T TIM Trio	Siemens	3	tesla	UO	UO:0000228	head	8	T1-weighted Acquisition	256	millimeter	UO	UO:0000016	256x256x192	millimeter	UO	UO:0000016	1x1x1	millimeter	UO	UO:0000016	1900	millisecond	UO	UO:0000028	2.52	millisecond	UO	UO:0000028	9	degree	UO	UO:0000185	900	millisecond	UO	UO:0000028	176	1	millimeter	UO	UO:0000016	266	second	UO	UO:0000010	\...\slim_sub-25859_sub-25859.tar\sub-25859\ses-1\anat\sub-25859_ses-1_T1w.nii.gz
30803	T1-weighted Acquisition	Magnetic Resonance Imaging	Siemens 3T TIM Trio	Siemens	3	tesla	UO	UO:0000228	head	8	T1-weighted Acquisition	256	millimeter	UO	UO:0000016	256x256x192	millimeter	UO	UO:0000016	1x1x1	millimeter	UO	UO:0000016	1900	millisecond	UO	UO:0000028	2.52	millisecond	UO	UO:0000028	9	degree	UO	UO:0000185	900	millisecond	UO	UO:0000028	176	1	millimeter	UO	UO:0000016	266	second	UO	UO:0000010	\...\slim_sub-30803_sub-30803.tar\sub-30803\ses-1\anat\sub-30803_ses-1_T1w.nii.gz
25860	T1-weighted Acquisition	Magnetic Resonance Imaging	Siemens 3T TIM Trio	Siemens	3	tesla	UO	UO:0000228	head	8	T1-weighted Acquisition	256	millimeter	UO	UO:0000016	256x256x192	millimeter	UO	UO:0000016	1x1x1	millimeter	UO	UO:0000016	1900	millisecond	UO	UO:0000028	2.52	millisecond	UO	UO:0000028	9	degree	UO	UO:0000185	900	millisecond	UO	UO:0000028	176	1	millimeter	UO	UO:0000016	266	second	UO	UO:0000010	\...\slim_sub-25860_sub-25860.tar\sub-25860\ses-1\anat\sub-25860_ses-1_T1w.nii.gz
25861	T1-weighted Acquisition	Magnetic Resonance Imaging	Siemens 3T TIM Trio	Siemens	3	tesla	UO	UO:0000228	head	8	T1-weighted Acquisition	256	millimeter	UO	UO:0000016	256x256x192	millimeter	UO	UO:0000016	1x1x1	millimeter	UO	UO:0000016	1900	millisecond	UO	UO:0000028	2.52	millisecond	UO	UO:0000028	9	degree	UO	UO:0000185	900	millisecond	UO	UO:0000028	176	1	millimeter	UO	UO:0000016	266	second	UO	UO:0000010	\...\slim_sub-25861_sub-25861.tar\sub-25861\ses-1\anat\sub-25861_ses-1_T1w.nii.gz
25862	T1-weighted Acquisition	Magnetic Resonance Imaging	Siemens 3T TIM Trio	Siemens	3	tesla	UO	UO:0000228	head	8	T1-weighted Acquisition	256	millimeter	UO	UO:0000016	256x256x192	millimeter	UO	UO:0000016	1x1x1	millimeter	UO	UO:0000016	1900	millisecond	UO	UO:0000028	2.52	millisecond	UO	UO:0000028	9	degree	UO	UO:0000185	900	millisecond	UO	UO:0000028	176	1	millimeter	UO	UO:0000016	266	second	UO	UO:0000010	\...\slim_sub-25862_sub-25862.tar\sub-25862\ses-1\anat\sub-25862_ses-1_T1w.nii.gz
25863	T1-weighted Acquisition	Magnetic Resonance Imaging	Siemens 3T TIM Trio	Siemens	3	tesla	UO	UO:0000228	head	8	T1-weighted Acquisition	256	millimeter	UO	UO:0000016	256x256x192	millimeter	UO	UO:0000016	1x1x1	millimeter	UO	UO:0000016	1900	millisecond	UO	UO:0000028	2.52	millisecond	UO	UO:0000028	9	degree	UO	UO:0000185	900	millisecond	UO	UO:0000028	176	1	millimeter	UO	UO:0000016	266	second	UO	UO:0000010	\...\slim_sub-25863_sub-25863.tar\sub-25863\ses-1\anat\sub-25863_ses-1_T1w.nii.gz
30804	T1-weighted Acquisition	Magnetic Resonance Imaging	Siemens 3T TIM Trio	Siemens	3	tesla	UO	UO:0000228	head	8	T1-weighted Acquisition	256	millimeter	UO	UO:0000016	256x256x192	millimeter	UO	UO:0000016	1x1x1	millimeter	UO	UO:0000016	1900	millisecond	UO	UO:0000028	2.52	millisecond	UO	UO:0000028	9	degree	UO	UO:0000185	900	millisecond	UO	UO:0000028	176	1	millimeter	UO	UO:0000016	266	second	UO	UO:0000010	\...\slim_sub-30804_sub-30804.tar\sub-30804\ses-1\anat\sub-30804_ses-1_T1w.nii.gz
30805	T1-weighted Acquisition	Magnetic Resonance Imaging	Siemens 3T TIM Trio	Siemens	3	tesla	UO	UO:0000228	head	8	T1-weighted Acquisition	256	millimeter	UO	UO:0000016	256x256x192	millimeter	UO	UO:0000016	1x1x1	millimeter	UO	UO:0000016	1900	millisecond	UO	UO:0000028	2.52	millisecond	UO	UO:0000028	9	degree	UO	UO:0000185	900	millisecond	UO	UO:0000028	176	1	millimeter	UO	UO:0000016	266	second	UO	UO:0000010	\...\slim_sub-30805_sub-30805.tar\sub-30805\ses-1\anat\sub-30805_ses-1_T1w.nii.gz
30806	T1-weighted Acquisition	Magnetic Resonance Imaging	Siemens 3T TIM Trio	Siemens	3	tesla	UO	UO:0000228	head	8	T1-weighted Acquisition	256	millimeter	UO	UO:0000016	256x256x192	millimeter	UO	UO:0000016	1x1x1	millimeter	UO	UO:0000016	1900	millisecond	UO	UO:0000028	2.52	millisecond	UO	UO:0000028	9	degree	UO	UO:0000185	900	millisecond	UO	UO:0000028	176	1	millimeter	UO	UO:0000016	266	second	UO	UO:0000010	\...\slim_sub-30806_sub-30806.tar\sub-30806\ses-1\anat\sub-30806_ses-1_T1w.nii.gz
30807	T1-weighted Acquisition	Magnetic Resonance Imaging	Siemens 3T TIM Trio	Siemens	3	tesla	UO	UO:0000228	head	8	T1-weighted Acquisition	256	millimeter	UO	UO:0000016	256x256x192	millimeter	UO	UO:0000016	1x1x1	millimeter	UO	UO:0000016	1900	millisecond	UO	UO:0000028	2.52	millisecond	UO	UO:0000028	9	degree	UO	UO:0000185	900	millisecond	UO	UO:0000028	176	1	millimeter	UO	UO:0000016	266	second	UO	UO:0000010	\...\slim_sub-30807_sub-30807.tar\sub-30807\ses-1\anat\sub-30807_ses-1_T1w.nii.gz
25640	T1-weighted Acquisition	Magnetic Resonance Imaging	Siemens 3T TIM Trio	Siemens	3	tesla	UO	UO:0000228	head	8	T1-weighted Acquisition	256	millimeter	UO	UO:0000016	256x256x192	millimeter	UO	UO:0000016	1x1x1	millimeter	UO	UO:0000016	1900	millisecond	UO	UO:0000028	2.52	millisecond	UO	UO:0000028	9	degree	UO	UO:0000185	900	millisecond	UO	UO:0000028	176	1	millimeter	UO	UO:0000016	266	second	UO	UO:0000010	\...\slim_sub-25640_sub-25640.tar\sub-25640\ses-1\anat\sub-25640_ses-1_T1w.nii.gz
30808	T1-weighted Acquisition	Magnetic Resonance Imaging	Siemens 3T TIM Trio	Siemens	3	tesla	UO	UO:0000228	head	8	T1-weighted Acquisition	256	millimeter	UO	UO:0000016	256x256x192	millimeter	UO	UO:0000016	1x1x1	millimeter	UO	UO:0000016	1900	millisecond	UO	UO:0000028	2.52	millisecond	UO	UO:0000028	9	degree	UO	UO:0000185	900	millisecond	UO	UO:0000028	176	1	millimeter	UO	UO:0000016	266	second	UO	UO:0000010	\...\slim_sub-30808_sub-30808.tar\sub-30808\ses-1\anat\sub-30808_ses-1_T1w.nii.gz
30809	T1-weighted Acquisition	Magnetic Resonance Imaging	Siemens 3T TIM Trio	Siemens	3	tesla	UO	UO:0000228	head	8	T1-weighted Acquisition	256	millimeter	UO	UO:0000016	256x256x192	millimeter	UO	UO:0000016	1x1x1	millimeter	UO	UO:0000016	1900	millisecond	UO	UO:0000028	2.52	millisecond	UO	UO:0000028	9	degree	UO	UO:0000185	900	millisecond	UO	UO:0000028	176	1	millimeter	UO	UO:0000016	266	second	UO	UO:0000010	\...\slim_sub-30809_sub-30809.tar\sub-30809\ses-1\anat\sub-30809_ses-1_T1w.nii.gz
25641	T1-weighted Acquisition	Magnetic Resonance Imaging	Siemens 3T TIM Trio	Siemens	3	tesla	UO	UO:0000228	head	8	T1-weighted Acquisition	256	millimeter	UO	UO:0000016	256x256x192	millimeter	UO	UO:0000016	1x1x1	millimeter	UO	UO:0000016	1900	millisecond	UO	UO:0000028	2.52	millisecond	UO	UO:0000028	9	degree	UO	UO:0000185	900	millisecond	UO	UO:0000028	176	1	millimeter	UO	UO:0000016	266	second	UO	UO:0000010	\...\slim_sub-25641_sub-25641.tar\sub-25641\ses-1\anat\sub-25641_ses-1_T1w.nii.gz
30810	T1-weighted Acquisition	Magnetic Resonance Imaging	Siemens 3T TIM Trio	Siemens	3	tesla	UO	UO:0000228	head	8	T1-weighted Acquisition	256	millimeter	UO	UO:0000016	256x256x192	millimeter	UO	UO:0000016	1x1x1	millimeter	UO	UO:0000016	1900	millisecond	UO	UO:0000028	2.52	millisecond	UO	UO:0000028	9	degree	UO	UO:0000185	900	millisecond	UO	UO:0000028	176	1	millimeter	UO	UO:0000016	266	second	UO	UO:0000010	\...\slim_sub-30810_sub-30810.tar\sub-30810\ses-1\anat\sub-30810_ses-1_T1w.nii.gz
25642	T1-weighted Acquisition	Magnetic Resonance Imaging	Siemens 3T TIM Trio	Siemens	3	tesla	UO	UO:0000228	head	8	T1-weighted Acquisition	256	millimeter	UO	UO:0000016	256x256x192	millimeter	UO	UO:0000016	1x1x1	millimeter	UO	UO:0000016	1900	millisecond	UO	UO:0000028	2.52	millisecond	UO	UO:0000028	9	degree	UO	UO:0000185	900	millisecond	UO	UO:0000028	176	1	millimeter	UO	UO:0000016	266	second	UO	UO:0000010	\...\slim_sub-25642_sub-25642.tar\sub-25642\ses-1\anat\sub-25642_ses-1_T1w.nii.gz
30811	T1-weighted Acquisition	Magnetic Resonance Imaging	Siemens 3T TIM Trio	Siemens	3	tesla	UO	UO:0000228	head	8	T1-weighted Acquisition	256	millimeter	UO	UO:0000016	256x256x192	millimeter	UO	UO:0000016	1x1x1	millimeter	UO	UO:0000016	1900	millisecond	UO	UO:0000028	2.52	millisecond	UO	UO:0000028	9	degree	UO	UO:0000185	900	millisecond	UO	UO:0000028	176	1	millimeter	UO	UO:0000016	266	second	UO	UO:0000010	\...\slim_sub-30811_sub-30811.tar\sub-30811\ses-1\anat\sub-30811_ses-1_T1w.nii.gz
30812	T1-weighted Acquisition	Magnetic Resonance Imaging	Siemens 3T TIM Trio	Siemens	3	tesla	UO	UO:0000228	head	8	T1-weighted Acquisition	256	millimeter	UO	UO:0000016	256x256x192	millimeter	UO	UO:0000016	1x1x1	millimeter	UO	UO:0000016	1900	millisecond	UO	UO:0000028	2.52	millisecond	UO	UO:0000028	9	degree	UO	UO:0000185	900	millisecond	UO	UO:0000028	176	1	millimeter	UO	UO:0000016	266	second	UO	UO:0000010	\...\slim_sub-30812_sub-30812.tar\sub-30812\ses-1\anat\sub-30812_ses-1_T1w.nii.gz
30813	T1-weighted Acquisition	Magnetic Resonance Imaging	Siemens 3T TIM Trio	Siemens	3	tesla	UO	UO:0000228	head	8	T1-weighted Acquisition	256	millimeter	UO	UO:0000016	256x256x192	millimeter	UO	UO:0000016	1x1x1	millimeter	UO	UO:0000016	1900	millisecond	UO	UO:0000028	2.52	millisecond	UO	UO:0000028	9	degree	UO	UO:0000185	900	millisecond	UO	UO:0000028	176	1	millimeter	UO	UO:0000016	266	second	UO	UO:0000010	\...\slim_sub-30813_sub-30813.tar\sub-30813\ses-1\anat\sub-30813_ses-1_T1w.nii.gz
30814	T1-weighted Acquisition	Magnetic Resonance Imaging	Siemens 3T TIM Trio	Siemens	3	tesla	UO	UO:0000228	head	8	T1-weighted Acquisition	256	millimeter	UO	UO:0000016	256x256x192	millimeter	UO	UO:0000016	1x1x1	millimeter	UO	UO:0000016	1900	millisecond	UO	UO:0000028	2.52	millisecond	UO	UO:0000028	9	degree	UO	UO:0000185	900	millisecond	UO	UO:0000028	176	1	millimeter	UO	UO:0000016	266	second	UO	UO:0000010	\...\slim_sub-30814_sub-30814.tar\sub-30814\ses-1\anat\sub-30814_ses-1_T1w.nii.gz
25643	T1-weighted Acquisition	Magnetic Resonance Imaging	Siemens 3T TIM Trio	Siemens	3	tesla	UO	UO:0000228	head	8	T1-weighted Acquisition	256	millimeter	UO	UO:0000016	256x256x192	millimeter	UO	UO:0000016	1x1x1	millimeter	UO	UO:0000016	1900	millisecond	UO	UO:0000028	2.52	millisecond	UO	UO:0000028	9	degree	UO	UO:0000185	900	millisecond	UO	UO:0000028	176	1	millimeter	UO	UO:0000016	266	second	UO	UO:0000010	\...\slim_sub-25643_sub-25643.tar\sub-25643\ses-1\anat\sub-25643_ses-1_T1w.nii.gz
25644	T1-weighted Acquisition	Magnetic Resonance Imaging	Siemens 3T TIM Trio	Siemens	3	tesla	UO	UO:0000228	head	8	T1-weighted Acquisition	256	millimeter	UO	UO:0000016	256x256x192	millimeter	UO	UO:0000016	1x1x1	millimeter	UO	UO:0000016	1900	millisecond	UO	UO:0000028	2.52	millisecond	UO	UO:0000028	9	degree	UO	UO:0000185	900	millisecond	UO	UO:0000028	176	1	millimeter	UO	UO:0000016	266	second	UO	UO:0000010	\...\slim_sub-25644_sub-25644.tar\sub-25644\ses-1\anat\sub-25644_ses-1_T1w.nii.gz
30815	T1-weighted Acquisition	Magnetic Resonance Imaging	Siemens 3T TIM Trio	Siemens	3	tesla	UO	UO:0000228	head	8	T1-weighted Acquisition	256	millimeter	UO	UO:0000016	256x256x192	millimeter	UO	UO:0000016	1x1x1	millimeter	UO	UO:0000016	1900	millisecond	UO	UO:0000028	2.52	millisecond	UO	UO:0000028	9	degree	UO	UO:0000185	900	millisecond	UO	UO:0000028	176	1	millimeter	UO	UO:0000016	266	second	UO	UO:0000010	\...\slim_sub-30815_sub-30815.tar\sub-30815\ses-1\anat\sub-30815_ses-1_T1w.nii.gz
30816	T1-weighted Acquisition	Magnetic Resonance Imaging	Siemens 3T TIM Trio	Siemens	3	tesla	UO	UO:0000228	head	8	T1-weighted Acquisition	256	millimeter	UO	UO:0000016	256x256x192	millimeter	UO	UO:0000016	1x1x1	millimeter	UO	UO:0000016	1900	millisecond	UO	UO:0000028	2.52	millisecond	UO	UO:0000028	9	degree	UO	UO:0000185	900	millisecond	UO	UO:0000028	176	1	millimeter	UO	UO:0000016	266	second	UO	UO:0000010	\...\slim_sub-30816_sub-30816.tar\sub-30816\ses-1\anat\sub-30816_ses-1_T1w.nii.gz
25645	T1-weighted Acquisition	Magnetic Resonance Imaging	Siemens 3T TIM Trio	Siemens	3	tesla	UO	UO:0000228	head	8	T1-weighted Acquisition	256	millimeter	UO	UO:0000016	256x256x192	millimeter	UO	UO:0000016	1x1x1	millimeter	UO	UO:0000016	1900	millisecond	UO	UO:0000028	2.52	millisecond	UO	UO:0000028	9	degree	UO	UO:0000185	900	millisecond	UO	UO:0000028	176	1	millimeter	UO	UO:0000016	266	second	UO	UO:0000010	\...\slim_sub-25645_sub-25645.tar\sub-25645\ses-1\anat\sub-25645_ses-1_T1w.nii.gz
25646	T1-weighted Acquisition	Magnetic Resonance Imaging	Siemens 3T TIM Trio	Siemens	3	tesla	UO	UO:0000228	head	8	T1-weighted Acquisition	256	millimeter	UO	UO:0000016	256x256x192	millimeter	UO	UO:0000016	1x1x1	millimeter	UO	UO:0000016	1900	millisecond	UO	UO:0000028	2.52	millisecond	UO	UO:0000028	9	degree	UO	UO:0000185	900	millisecond	UO	UO:0000028	176	1	millimeter	UO	UO:0000016	266	second	UO	UO:0000010	\...\slim_sub-25646_sub-25646.tar\sub-25646\ses-1\anat\sub-25646_ses-1_T1w.nii.gz
25647	T1-weighted Acquisition	Magnetic Resonance Imaging	Siemens 3T TIM Trio	Siemens	3	tesla	UO	UO:0000228	head	8	T1-weighted Acquisition	256	millimeter	UO	UO:0000016	256x256x192	millimeter	UO	UO:0000016	1x1x1	millimeter	UO	UO:0000016	1900	millisecond	UO	UO:0000028	2.52	millisecond	UO	UO:0000028	9	degree	UO	UO:0000185	900	millisecond	UO	UO:0000028	176	1	millimeter	UO	UO:0000016	266	second	UO	UO:0000010	\...\slim_sub-25647_sub-25647.tar\sub-25647\ses-1\anat\sub-25647_ses-1_T1w.nii.gz
25648	T1-weighted Acquisition	Magnetic Resonance Imaging	Siemens 3T TIM Trio	Siemens	3	tesla	UO	UO:0000228	head	8	T1-weighted Acquisition	256	millimeter	UO	UO:0000016	256x256x192	millimeter	UO	UO:0000016	1x1x1	millimeter	UO	UO:0000016	1900	millisecond	UO	UO:0000028	2.52	millisecond	UO	UO:0000028	9	degree	UO	UO:0000185	900	millisecond	UO	UO:0000028	176	1	millimeter	UO	UO:0000016	266	second	UO	UO:0000010	\...\slim_sub-25648_sub-25648.tar\sub-25648\ses-1\anat\sub-25648_ses-1_T1w.nii.gz
30817	T1-weighted Acquisition	Magnetic Resonance Imaging	Siemens 3T TIM Trio	Siemens	3	tesla	UO	UO:0000228	head	8	T1-weighted Acquisition	256	millimeter	UO	UO:0000016	256x256x192	millimeter	UO	UO:0000016	1x1x1	millimeter	UO	UO:0000016	1900	millisecond	UO	UO:0000028	2.52	millisecond	UO	UO:0000028	9	degree	UO	UO:0000185	900	millisecond	UO	UO:0000028	176	1	millimeter	UO	UO:0000016	266	second	UO	UO:0000010	\...\slim_sub-30817_sub-30817.tar\sub-30817\ses-1\anat\sub-30817_ses-1_T1w.nii.gz
30818	T1-weighted Acquisition	Magnetic Resonance Imaging	Siemens 3T TIM Trio	Siemens	3	tesla	UO	UO:0000228	head	8	T1-weighted Acquisition	256	millimeter	UO	UO:0000016	256x256x192	millimeter	UO	UO:0000016	1x1x1	millimeter	UO	UO:0000016	1900	millisecond	UO	UO:0000028	2.52	millisecond	UO	UO:0000028	9	degree	UO	UO:0000185	900	millisecond	UO	UO:0000028	176	1	millimeter	UO	UO:0000016	266	second	UO	UO:0000010	\...\slim_sub-30818_sub-30818.tar\sub-30818\ses-1\anat\sub-30818_ses-1_T1w.nii.gz
30819	T1-weighted Acquisition	Magnetic Resonance Imaging	Siemens 3T TIM Trio	Siemens	3	tesla	UO	UO:0000228	head	8	T1-weighted Acquisition	256	millimeter	UO	UO:0000016	256x256x192	millimeter	UO	UO:0000016	1x1x1	millimeter	UO	UO:0000016	1900	millisecond	UO	UO:0000028	2.52	millisecond	UO	UO:0000028	9	degree	UO	UO:0000185	900	millisecond	UO	UO:0000028	176	1	millimeter	UO	UO:0000016	266	second	UO	UO:0000010	\...\slim_sub-30819_sub-30819.tar\sub-30819\ses-1\anat\sub-30819_ses-1_T1w.nii.gz
30820	T1-weighted Acquisition	Magnetic Resonance Imaging	Siemens 3T TIM Trio	Siemens	3	tesla	UO	UO:0000228	head	8	T1-weighted Acquisition	256	millimeter	UO	UO:0000016	256x256x192	millimeter	UO	UO:0000016	1x1x1	millimeter	UO	UO:0000016	1900	millisecond	UO	UO:0000028	2.52	millisecond	UO	UO:0000028	9	degree	UO	UO:0000185	900	millisecond	UO	UO:0000028	176	1	millimeter	UO	UO:0000016	266	second	UO	UO:0000010	\...\slim_sub-30820_sub-30820.tar\sub-30820\ses-1\anat\sub-30820_ses-1_T1w.nii.gz
30821	T1-weighted Acquisition	Magnetic Resonance Imaging	Siemens 3T TIM Trio	Siemens	3	tesla	UO	UO:0000228	head	8	T1-weighted Acquisition	256	millimeter	UO	UO:0000016	256x256x192	millimeter	UO	UO:0000016	1x1x1	millimeter	UO	UO:0000016	1900	millisecond	UO	UO:0000028	2.52	millisecond	UO	UO:0000028	9	degree	UO	UO:0000185	900	millisecond	UO	UO:0000028	176	1	millimeter	UO	UO:0000016	266	second	UO	UO:0000010	\...\slim_sub-30821_sub-30821.tar\sub-30821\ses-1\anat\sub-30821_ses-1_T1w.nii.gz
30822	T1-weighted Acquisition	Magnetic Resonance Imaging	Siemens 3T TIM Trio	Siemens	3	tesla	UO	UO:0000228	head	8	T1-weighted Acquisition	256	millimeter	UO	UO:0000016	256x256x192	millimeter	UO	UO:0000016	1x1x1	millimeter	UO	UO:0000016	1900	millisecond	UO	UO:0000028	2.52	millisecond	UO	UO:0000028	9	degree	UO	UO:0000185	900	millisecond	UO	UO:0000028	176	1	millimeter	UO	UO:0000016	266	second	UO	UO:0000010	\...\slim_sub-30822_sub-30822.tar\sub-30822\ses-1\anat\sub-30822_ses-1_T1w.nii.gz
30823	T1-weighted Acquisition	Magnetic Resonance Imaging	Siemens 3T TIM Trio	Siemens	3	tesla	UO	UO:0000228	head	8	T1-weighted Acquisition	256	millimeter	UO	UO:0000016	256x256x192	millimeter	UO	UO:0000016	1x1x1	millimeter	UO	UO:0000016	1900	millisecond	UO	UO:0000028	2.52	millisecond	UO	UO:0000028	9	degree	UO	UO:0000185	900	millisecond	UO	UO:0000028	176	1	millimeter	UO	UO:0000016	266	second	UO	UO:0000010	\...\slim_sub-30823_sub-30823.tar\sub-30823\ses-1\anat\sub-30823_ses-1_T1w.nii.gz
30824	T1-weighted Acquisition	Magnetic Resonance Imaging	Siemens 3T TIM Trio	Siemens	3	tesla	UO	UO:0000228	head	8	T1-weighted Acquisition	256	millimeter	UO	UO:0000016	256x256x192	millimeter	UO	UO:0000016	1x1x1	millimeter	UO	UO:0000016	1900	millisecond	UO	UO:0000028	2.52	millisecond	UO	UO:0000028	9	degree	UO	UO:0000185	900	millisecond	UO	UO:0000028	176	1	millimeter	UO	UO:0000016	266	second	UO	UO:0000010	\...\slim_sub-30824_sub-30824.tar\sub-30824\ses-1\anat\sub-30824_ses-1_T1w.nii.gz
30825	T1-weighted Acquisition	Magnetic Resonance Imaging	Siemens 3T TIM Trio	Siemens	3	tesla	UO	UO:0000228	head	8	T1-weighted Acquisition	256	millimeter	UO	UO:0000016	256x256x192	millimeter	UO	UO:0000016	1x1x1	millimeter	UO	UO:0000016	1900	millisecond	UO	UO:0000028	2.52	millisecond	UO	UO:0000028	9	degree	UO	UO:0000185	900	millisecond	UO	UO:0000028	176	1	millimeter	UO	UO:0000016	266	second	UO	UO:0000010	\...\slim_sub-30825_sub-30825.tar\sub-30825\ses-1\anat\sub-30825_ses-1_T1w.nii.gz
30826	T1-weighted Acquisition	Magnetic Resonance Imaging	Siemens 3T TIM Trio	Siemens	3	tesla	UO	UO:0000228	head	8	T1-weighted Acquisition	256	millimeter	UO	UO:0000016	256x256x192	millimeter	UO	UO:0000016	1x1x1	millimeter	UO	UO:0000016	1900	millisecond	UO	UO:0000028	2.52	millisecond	UO	UO:0000028	9	degree	UO	UO:0000185	900	millisecond	UO	UO:0000028	176	1	millimeter	UO	UO:0000016	266	second	UO	UO:0000010	\...\slim_sub-30826_sub-30826.tar\sub-30826\ses-1\anat\sub-30826_ses-1_T1w.nii.gz
25649	T1-weighted Acquisition	Magnetic Resonance Imaging	Siemens 3T TIM Trio	Siemens	3	tesla	UO	UO:0000228	head	8	T1-weighted Acquisition	256	millimeter	UO	UO:0000016	256x256x192	millimeter	UO	UO:0000016	1x1x1	millimeter	UO	UO:0000016	1900	millisecond	UO	UO:0000028	2.52	millisecond	UO	UO:0000028	9	degree	UO	UO:0000185	900	millisecond	UO	UO:0000028	176	1	millimeter	UO	UO:0000016	266	second	UO	UO:0000010	\...\slim_sub-25649_sub-25649.tar\sub-25649\ses-1\anat\sub-25649_ses-1_T1w.nii.gz
30827	T1-weighted Acquisition	Magnetic Resonance Imaging	Siemens 3T TIM Trio	Siemens	3	tesla	UO	UO:0000228	head	8	T1-weighted Acquisition	256	millimeter	UO	UO:0000016	256x256x192	millimeter	UO	UO:0000016	1x1x1	millimeter	UO	UO:0000016	1900	millisecond	UO	UO:0000028	2.52	millisecond	UO	UO:0000028	9	degree	UO	UO:0000185	900	millisecond	UO	UO:0000028	176	1	millimeter	UO	UO:0000016	266	second	UO	UO:0000010	\...\slim_sub-30827_sub-30827.tar\sub-30827\ses-1\anat\sub-30827_ses-1_T1w.nii.gz
30828	T1-weighted Acquisition	Magnetic Resonance Imaging	Siemens 3T TIM Trio	Siemens	3	tesla	UO	UO:0000228	head	8	T1-weighted Acquisition	256	millimeter	UO	UO:0000016	256x256x192	millimeter	UO	UO:0000016	1x1x1	millimeter	UO	UO:0000016	1900	millisecond	UO	UO:0000028	2.52	millisecond	UO	UO:0000028	9	degree	UO	UO:0000185	900	millisecond	UO	UO:0000028	176	1	millimeter	UO	UO:0000016	266	second	UO	UO:0000010	\...\slim_sub-30828_sub-30828.tar\sub-30828\ses-1\anat\sub-30828_ses-1_T1w.nii.gz
25650	T1-weighted Acquisition	Magnetic Resonance Imaging	Siemens 3T TIM Trio	Siemens	3	tesla	UO	UO:0000228	head	8	T1-weighted Acquisition	256	millimeter	UO	UO:0000016	256x256x192	millimeter	UO	UO:0000016	1x1x1	millimeter	UO	UO:0000016	1900	millisecond	UO	UO:0000028	2.52	millisecond	UO	UO:0000028	9	degree	UO	UO:0000185	900	millisecond	UO	UO:0000028	176	1	millimeter	UO	UO:0000016	266	second	UO	UO:0000010	\...\slim_sub-25650_sub-25650.tar\sub-25650\ses-1\anat\sub-25650_ses-1_T1w.nii.gz
30829	T1-weighted Acquisition	Magnetic Resonance Imaging	Siemens 3T TIM Trio	Siemens	3	tesla	UO	UO:0000228	head	8	T1-weighted Acquisition	256	millimeter	UO	UO:0000016	256x256x192	millimeter	UO	UO:0000016	1x1x1	millimeter	UO	UO:0000016	1900	millisecond	UO	UO:0000028	2.52	millisecond	UO	UO:0000028	9	degree	UO	UO:0000185	900	millisecond	UO	UO:0000028	176	1	millimeter	UO	UO:0000016	266	second	UO	UO:0000010	\...\slim_sub-30829_sub-30829.tar\sub-30829\ses-1\anat\sub-30829_ses-1_T1w.nii.gz
30830	T1-weighted Acquisition	Magnetic Resonance Imaging	Siemens 3T TIM Trio	Siemens	3	tesla	UO	UO:0000228	head	8	T1-weighted Acquisition	256	millimeter	UO	UO:0000016	256x256x192	millimeter	UO	UO:0000016	1x1x1	millimeter	UO	UO:0000016	1900	millisecond	UO	UO:0000028	2.52	millisecond	UO	UO:0000028	9	degree	UO	UO:0000185	900	millisecond	UO	UO:0000028	176	1	millimeter	UO	UO:0000016	266	second	UO	UO:0000010	\...\slim_sub-30830_sub-30830.tar\sub-30830\ses-1\anat\sub-30830_ses-1_T1w.nii.gz
30831	T1-weighted Acquisition	Magnetic Resonance Imaging	Siemens 3T TIM Trio	Siemens	3	tesla	UO	UO:0000228	head	8	T1-weighted Acquisition	256	millimeter	UO	UO:0000016	256x256x192	millimeter	UO	UO:0000016	1x1x1	millimeter	UO	UO:0000016	1900	millisecond	UO	UO:0000028	2.52	millisecond	UO	UO:0000028	9	degree	UO	UO:0000185	900	millisecond	UO	UO:0000028	176	1	millimeter	UO	UO:0000016	266	second	UO	UO:0000010	\...\slim_sub-30831_sub-30831.tar\sub-30831\ses-1\anat\sub-30831_ses-1_T1w.nii.gz
30832	T1-weighted Acquisition	Magnetic Resonance Imaging	Siemens 3T TIM Trio	Siemens	3	tesla	UO	UO:0000228	head	8	T1-weighted Acquisition	256	millimeter	UO	UO:0000016	256x256x192	millimeter	UO	UO:0000016	1x1x1	millimeter	UO	UO:0000016	1900	millisecond	UO	UO:0000028	2.52	millisecond	UO	UO:0000028	9	degree	UO	UO:0000185	900	millisecond	UO	UO:0000028	176	1	millimeter	UO	UO:0000016	266	second	UO	UO:0000010	\...\slim_sub-30832_sub-30832.tar\sub-30832\ses-1\anat\sub-30832_ses-1_T1w.nii.gz
30833	T1-weighted Acquisition	Magnetic Resonance Imaging	Siemens 3T TIM Trio	Siemens	3	tesla	UO	UO:0000228	head	8	T1-weighted Acquisition	256	millimeter	UO	UO:0000016	256x256x192	millimeter	UO	UO:0000016	1x1x1	millimeter	UO	UO:0000016	1900	millisecond	UO	UO:0000028	2.52	millisecond	UO	UO:0000028	9	degree	UO	UO:0000185	900	millisecond	UO	UO:0000028	176	1	millimeter	UO	UO:0000016	266	second	UO	UO:0000010	\...\slim_sub-30833_sub-30833.tar\sub-30833\ses-1\anat\sub-30833_ses-1_T1w.nii.gz
30834	T1-weighted Acquisition	Magnetic Resonance Imaging	Siemens 3T TIM Trio	Siemens	3	tesla	UO	UO:0000228	head	8	T1-weighted Acquisition	256	millimeter	UO	UO:0000016	256x256x192	millimeter	UO	UO:0000016	1x1x1	millimeter	UO	UO:0000016	1900	millisecond	UO	UO:0000028	2.52	millisecond	UO	UO:0000028	9	degree	UO	UO:0000185	900	millisecond	UO	UO:0000028	176	1	millimeter	UO	UO:0000016	266	second	UO	UO:0000010	\...\slim_sub-30834_sub-30834.tar\sub-30834\ses-1\anat\sub-30834_ses-1_T1w.nii.gz
30835	T1-weighted Acquisition	Magnetic Resonance Imaging	Siemens 3T TIM Trio	Siemens	3	tesla	UO	UO:0000228	head	8	T1-weighted Acquisition	256	millimeter	UO	UO:0000016	256x256x192	millimeter	UO	UO:0000016	1x1x1	millimeter	UO	UO:0000016	1900	millisecond	UO	UO:0000028	2.52	millisecond	UO	UO:0000028	9	degree	UO	UO:0000185	900	millisecond	UO	UO:0000028	176	1	millimeter	UO	UO:0000016	266	second	UO	UO:0000010	\...\slim_sub-30835_sub-30835.tar\sub-30835\ses-1\anat\sub-30835_ses-1_T1w.nii.gz
30836	T1-weighted Acquisition	Magnetic Resonance Imaging	Siemens 3T TIM Trio	Siemens	3	tesla	UO	UO:0000228	head	8	T1-weighted Acquisition	256	millimeter	UO	UO:0000016	256x256x192	millimeter	UO	UO:0000016	1x1x1	millimeter	UO	UO:0000016	1900	millisecond	UO	UO:0000028	2.52	millisecond	UO	UO:0000028	9	degree	UO	UO:0000185	900	millisecond	UO	UO:0000028	176	1	millimeter	UO	UO:0000016	266	second	UO	UO:0000010	\...\slim_sub-30836_sub-30836.tar\sub-30836\ses-1\anat\sub-30836_ses-1_T1w.nii.gz
30837	T1-weighted Acquisition	Magnetic Resonance Imaging	Siemens 3T TIM Trio	Siemens	3	tesla	UO	UO:0000228	head	8	T1-weighted Acquisition	256	millimeter	UO	UO:0000016	256x256x192	millimeter	UO	UO:0000016	1x1x1	millimeter	UO	UO:0000016	1900	millisecond	UO	UO:0000028	2.52	millisecond	UO	UO:0000028	9	degree	UO	UO:0000185	900	millisecond	UO	UO:0000028	176	1	millimeter	UO	UO:0000016	266	second	UO	UO:0000010	\...\slim_sub-30837_sub-30837.tar\sub-30837\ses-1\anat\sub-30837_ses-1_T1w.nii.gz
30838	T1-weighted Acquisition	Magnetic Resonance Imaging	Siemens 3T TIM Trio	Siemens	3	tesla	UO	UO:0000228	head	8	T1-weighted Acquisition	256	millimeter	UO	UO:0000016	256x256x192	millimeter	UO	UO:0000016	1x1x1	millimeter	UO	UO:0000016	1900	millisecond	UO	UO:0000028	2.52	millisecond	UO	UO:0000028	9	degree	UO	UO:0000185	900	millisecond	UO	UO:0000028	176	1	millimeter	UO	UO:0000016	266	second	UO	UO:0000010	\...\slim_sub-30838_sub-30838.tar\sub-30838\ses-1\anat\sub-30838_ses-1_T1w.nii.gz
25651	T1-weighted Acquisition	Magnetic Resonance Imaging	Siemens 3T TIM Trio	Siemens	3	tesla	UO	UO:0000228	head	8	T1-weighted Acquisition	256	millimeter	UO	UO:0000016	256x256x192	millimeter	UO	UO:0000016	1x1x1	millimeter	UO	UO:0000016	1900	millisecond	UO	UO:0000028	2.52	millisecond	UO	UO:0000028	9	degree	UO	UO:0000185	900	millisecond	UO	UO:0000028	176	1	millimeter	UO	UO:0000016	266	second	UO	UO:0000010	\...\slim_sub-25651_sub-25651.tar\sub-25651\ses-1\anat\sub-25651_ses-1_T1w.nii.gz
30839	T1-weighted Acquisition	Magnetic Resonance Imaging	Siemens 3T TIM Trio	Siemens	3	tesla	UO	UO:0000228	head	8	T1-weighted Acquisition	256	millimeter	UO	UO:0000016	256x256x192	millimeter	UO	UO:0000016	1x1x1	millimeter	UO	UO:0000016	1900	millisecond	UO	UO:0000028	2.52	millisecond	UO	UO:0000028	9	degree	UO	UO:0000185	900	millisecond	UO	UO:0000028	176	1	millimeter	UO	UO:0000016	266	second	UO	UO:0000010	\...\slim_sub-30839_sub-30839.tar\sub-30839\ses-1\anat\sub-30839_ses-1_T1w.nii.gz
25652	T1-weighted Acquisition	Magnetic Resonance Imaging	Siemens 3T TIM Trio	Siemens	3	tesla	UO	UO:0000228	head	8	T1-weighted Acquisition	256	millimeter	UO	UO:0000016	256x256x192	millimeter	UO	UO:0000016	1x1x1	millimeter	UO	UO:0000016	1900	millisecond	UO	UO:0000028	2.52	millisecond	UO	UO:0000028	9	degree	UO	UO:0000185	900	millisecond	UO	UO:0000028	176	1	millimeter	UO	UO:0000016	266	second	UO	UO:0000010	\...\slim_sub-25652_sub-25652.tar\sub-25652\ses-1\anat\sub-25652_ses-1_T1w.nii.gz
30840	T1-weighted Acquisition	Magnetic Resonance Imaging	Siemens 3T TIM Trio	Siemens	3	tesla	UO	UO:0000228	head	8	T1-weighted Acquisition	256	millimeter	UO	UO:0000016	256x256x192	millimeter	UO	UO:0000016	1x1x1	millimeter	UO	UO:0000016	1900	millisecond	UO	UO:0000028	2.52	millisecond	UO	UO:0000028	9	degree	UO	UO:0000185	900	millisecond	UO	UO:0000028	176	1	millimeter	UO	UO:0000016	266	second	UO	UO:0000010	\...\slim_sub-30840_sub-30840.tar\sub-30840\ses-1\anat\sub-30840_ses-1_T1w.nii.gz
30841	T1-weighted Acquisition	Magnetic Resonance Imaging	Siemens 3T TIM Trio	Siemens	3	tesla	UO	UO:0000228	head	8	T1-weighted Acquisition	256	millimeter	UO	UO:0000016	256x256x192	millimeter	UO	UO:0000016	1x1x1	millimeter	UO	UO:0000016	1900	millisecond	UO	UO:0000028	2.52	millisecond	UO	UO:0000028	9	degree	UO	UO:0000185	900	millisecond	UO	UO:0000028	176	1	millimeter	UO	UO:0000016	266	second	UO	UO:0000010	\...\slim_sub-30841_sub-30841.tar\sub-30841\ses-1\anat\sub-30841_ses-1_T1w.nii.gz
30842	T1-weighted Acquisition	Magnetic Resonance Imaging	Siemens 3T TIM Trio	Siemens	3	tesla	UO	UO:0000228	head	8	T1-weighted Acquisition	256	millimeter	UO	UO:0000016	256x256x192	millimeter	UO	UO:0000016	1x1x1	millimeter	UO	UO:0000016	1900	millisecond	UO	UO:0000028	2.52	millisecond	UO	UO:0000028	9	degree	UO	UO:0000185	900	millisecond	UO	UO:0000028	176	1	millimeter	UO	UO:0000016	266	second	UO	UO:0000010	\...\slim_sub-30842_sub-30842.tar\sub-30842\ses-1\anat\sub-30842_ses-1_T1w.nii.gz
30843	T1-weighted Acquisition	Magnetic Resonance Imaging	Siemens 3T TIM Trio	Siemens	3	tesla	UO	UO:0000228	head	8	T1-weighted Acquisition	256	millimeter	UO	UO:0000016	256x256x192	millimeter	UO	UO:0000016	1x1x1	millimeter	UO	UO:0000016	1900	millisecond	UO	UO:0000028	2.52	millisecond	UO	UO:0000028	9	degree	UO	UO:0000185	900	millisecond	UO	UO:0000028	176	1	millimeter	UO	UO:0000016	266	second	UO	UO:0000010	\...\slim_sub-30843_sub-30843.tar\sub-30843\ses-1\anat\sub-30843_ses-1_T1w.nii.gz
30844	T1-weighted Acquisition	Magnetic Resonance Imaging	Siemens 3T TIM Trio	Siemens	3	tesla	UO	UO:0000228	head	8	T1-weighted Acquisition	256	millimeter	UO	UO:0000016	256x256x192	millimeter	UO	UO:0000016	1x1x1	millimeter	UO	UO:0000016	1900	millisecond	UO	UO:0000028	2.52	millisecond	UO	UO:0000028	9	degree	UO	UO:0000185	900	millisecond	UO	UO:0000028	176	1	millimeter	UO	UO:0000016	266	second	UO	UO:0000010	\...\slim_sub-30844_sub-30844.tar\sub-30844\ses-1\anat\sub-30844_ses-1_T1w.nii.gz
30845	T1-weighted Acquisition	Magnetic Resonance Imaging	Siemens 3T TIM Trio	Siemens	3	tesla	UO	UO:0000228	head	8	T1-weighted Acquisition	256	millimeter	UO	UO:0000016	256x256x192	millimeter	UO	UO:0000016	1x1x1	millimeter	UO	UO:0000016	1900	millisecond	UO	UO:0000028	2.52	millisecond	UO	UO:0000028	9	degree	UO	UO:0000185	900	millisecond	UO	UO:0000028	176	1	millimeter	UO	UO:0000016	266	second	UO	UO:0000010	\...\slim_sub-30845_sub-30845.tar\sub-30845\ses-1\anat\sub-30845_ses-1_T1w.nii.gz
30846	T1-weighted Acquisition	Magnetic Resonance Imaging	Siemens 3T TIM Trio	Siemens	3	tesla	UO	UO:0000228	head	8	T1-weighted Acquisition	256	millimeter	UO	UO:0000016	256x256x192	millimeter	UO	UO:0000016	1x1x1	millimeter	UO	UO:0000016	1900	millisecond	UO	UO:0000028	2.52	millisecond	UO	UO:0000028	9	degree	UO	UO:0000185	900	millisecond	UO	UO:0000028	176	1	millimeter	UO	UO:0000016	266	second	UO	UO:0000010	\...\slim_sub-30846_sub-30846.tar\sub-30846\ses-1\anat\sub-30846_ses-1_T1w.nii.gz
25653	T1-weighted Acquisition	Magnetic Resonance Imaging	Siemens 3T TIM Trio	Siemens	3	tesla	UO	UO:0000228	head	8	T1-weighted Acquisition	256	millimeter	UO	UO:0000016	256x256x192	millimeter	UO	UO:0000016	1x1x1	millimeter	UO	UO:0000016	1900	millisecond	UO	UO:0000028	2.52	millisecond	UO	UO:0000028	9	degree	UO	UO:0000185	900	millisecond	UO	UO:0000028	176	1	millimeter	UO	UO:0000016	266	second	UO	UO:0000010	\...\slim_sub-25653_sub-25653.tar\sub-25653\ses-1\anat\sub-25653_ses-1_T1w.nii.gz
30847	T1-weighted Acquisition	Magnetic Resonance Imaging	Siemens 3T TIM Trio	Siemens	3	tesla	UO	UO:0000228	head	8	T1-weighted Acquisition	256	millimeter	UO	UO:0000016	256x256x192	millimeter	UO	UO:0000016	1x1x1	millimeter	UO	UO:0000016	1900	millisecond	UO	UO:0000028	2.52	millisecond	UO	UO:0000028	9	degree	UO	UO:0000185	900	millisecond	UO	UO:0000028	176	1	millimeter	UO	UO:0000016	266	second	UO	UO:0000010	\...\slim_sub-30847_sub-30847.tar\sub-30847\ses-1\anat\sub-30847_ses-1_T1w.nii.gz
30848	T1-weighted Acquisition	Magnetic Resonance Imaging	Siemens 3T TIM Trio	Siemens	3	tesla	UO	UO:0000228	head	8	T1-weighted Acquisition	256	millimeter	UO	UO:0000016	256x256x192	millimeter	UO	UO:0000016	1x1x1	millimeter	UO	UO:0000016	1900	millisecond	UO	UO:0000028	2.52	millisecond	UO	UO:0000028	9	degree	UO	UO:0000185	900	millisecond	UO	UO:0000028	176	1	millimeter	UO	UO:0000016	266	second	UO	UO:0000010	\...\slim_sub-30848_sub-30848.tar\sub-30848\ses-1\anat\sub-30848_ses-1_T1w.nii.gz
30849	T1-weighted Acquisition	Magnetic Resonance Imaging	Siemens 3T TIM Trio	Siemens	3	tesla	UO	UO:0000228	head	8	T1-weighted Acquisition	256	millimeter	UO	UO:0000016	256x256x192	millimeter	UO	UO:0000016	1x1x1	millimeter	UO	UO:0000016	1900	millisecond	UO	UO:0000028	2.52	millisecond	UO	UO:0000028	9	degree	UO	UO:0000185	900	millisecond	UO	UO:0000028	176	1	millimeter	UO	UO:0000016	266	second	UO	UO:0000010	\...\slim_sub-30849_sub-30849.tar\sub-30849\ses-1\anat\sub-30849_ses-1_T1w.nii.gz
30850	T1-weighted Acquisition	Magnetic Resonance Imaging	Siemens 3T TIM Trio	Siemens	3	tesla	UO	UO:0000228	head	8	T1-weighted Acquisition	256	millimeter	UO	UO:0000016	256x256x192	millimeter	UO	UO:0000016	1x1x1	millimeter	UO	UO:0000016	1900	millisecond	UO	UO:0000028	2.52	millisecond	UO	UO:0000028	9	degree	UO	UO:0000185	900	millisecond	UO	UO:0000028	176	1	millimeter	UO	UO:0000016	266	second	UO	UO:0000010	\...\slim_sub-30850_sub-30850.tar\sub-30850\ses-1\anat\sub-30850_ses-1_T1w.nii.gz
25654	T1-weighted Acquisition	Magnetic Resonance Imaging	Siemens 3T TIM Trio	Siemens	3	tesla	UO	UO:0000228	head	8	T1-weighted Acquisition	256	millimeter	UO	UO:0000016	256x256x192	millimeter	UO	UO:0000016	1x1x1	millimeter	UO	UO:0000016	1900	millisecond	UO	UO:0000028	2.52	millisecond	UO	UO:0000028	9	degree	UO	UO:0000185	900	millisecond	UO	UO:0000028	176	1	millimeter	UO	UO:0000016	266	second	UO	UO:0000010	\...\slim_sub-25654_sub-25654.tar\sub-25654\ses-1\anat\sub-25654_ses-1_T1w.nii.gz
30851	T1-weighted Acquisition	Magnetic Resonance Imaging	Siemens 3T TIM Trio	Siemens	3	tesla	UO	UO:0000228	head	8	T1-weighted Acquisition	256	millimeter	UO	UO:0000016	256x256x192	millimeter	UO	UO:0000016	1x1x1	millimeter	UO	UO:0000016	1900	millisecond	UO	UO:0000028	2.52	millisecond	UO	UO:0000028	9	degree	UO	UO:0000185	900	millisecond	UO	UO:0000028	176	1	millimeter	UO	UO:0000016	266	second	UO	UO:0000010	\...\slim_sub-30851_sub-30851.tar\sub-30851\ses-1\anat\sub-30851_ses-1_T1w.nii.gz
30852	T1-weighted Acquisition	Magnetic Resonance Imaging	Siemens 3T TIM Trio	Siemens	3	tesla	UO	UO:0000228	head	8	T1-weighted Acquisition	256	millimeter	UO	UO:0000016	256x256x192	millimeter	UO	UO:0000016	1x1x1	millimeter	UO	UO:0000016	1900	millisecond	UO	UO:0000028	2.52	millisecond	UO	UO:0000028	9	degree	UO	UO:0000185	900	millisecond	UO	UO:0000028	176	1	millimeter	UO	UO:0000016	266	second	UO	UO:0000010	\...\slim_sub-30852_sub-30852.tar\sub-30852\ses-1\anat\sub-30852_ses-1_T1w.nii.gz
25655	T1-weighted Acquisition	Magnetic Resonance Imaging	Siemens 3T TIM Trio	Siemens	3	tesla	UO	UO:0000228	head	8	T1-weighted Acquisition	256	millimeter	UO	UO:0000016	256x256x192	millimeter	UO	UO:0000016	1x1x1	millimeter	UO	UO:0000016	1900	millisecond	UO	UO:0000028	2.52	millisecond	UO	UO:0000028	9	degree	UO	UO:0000185	900	millisecond	UO	UO:0000028	176	1	millimeter	UO	UO:0000016	266	second	UO	UO:0000010	\...\slim_sub-25655_sub-25655.tar\sub-25655\ses-1\anat\sub-25655_ses-1_T1w.nii.gz
25656	T1-weighted Acquisition	Magnetic Resonance Imaging	Siemens 3T TIM Trio	Siemens	3	tesla	UO	UO:0000228	head	8	T1-weighted Acquisition	256	millimeter	UO	UO:0000016	256x256x192	millimeter	UO	UO:0000016	1x1x1	millimeter	UO	UO:0000016	1900	millisecond	UO	UO:0000028	2.52	millisecond	UO	UO:0000028	9	degree	UO	UO:0000185	900	millisecond	UO	UO:0000028	176	1	millimeter	UO	UO:0000016	266	second	UO	UO:0000010	\...\slim_sub-25656_sub-25656.tar\sub-25656\ses-1\anat\sub-25656_ses-1_T1w.nii.gz
30853	T1-weighted Acquisition	Magnetic Resonance Imaging	Siemens 3T TIM Trio	Siemens	3	tesla	UO	UO:0000228	head	8	T1-weighted Acquisition	256	millimeter	UO	UO:0000016	256x256x192	millimeter	UO	UO:0000016	1x1x1	millimeter	UO	UO:0000016	1900	millisecond	UO	UO:0000028	2.52	millisecond	UO	UO:0000028	9	degree	UO	UO:0000185	900	millisecond	UO	UO:0000028	176	1	millimeter	UO	UO:0000016	266	second	UO	UO:0000010	\...\slim_sub-30853_sub-30853.tar\sub-30853\ses-1\anat\sub-30853_ses-1_T1w.nii.gz
30854	T1-weighted Acquisition	Magnetic Resonance Imaging	Siemens 3T TIM Trio	Siemens	3	tesla	UO	UO:0000228	head	8	T1-weighted Acquisition	256	millimeter	UO	UO:0000016	256x256x192	millimeter	UO	UO:0000016	1x1x1	millimeter	UO	UO:0000016	1900	millisecond	UO	UO:0000028	2.52	millisecond	UO	UO:0000028	9	degree	UO	UO:0000185	900	millisecond	UO	UO:0000028	176	1	millimeter	UO	UO:0000016	266	second	UO	UO:0000010	\...\slim_sub-30854_sub-30854.tar\sub-30854\ses-1\anat\sub-30854_ses-1_T1w.nii.gz
30855	T1-weighted Acquisition	Magnetic Resonance Imaging	Siemens 3T TIM Trio	Siemens	3	tesla	UO	UO:0000228	head	8	T1-weighted Acquisition	256	millimeter	UO	UO:0000016	256x256x192	millimeter	UO	UO:0000016	1x1x1	millimeter	UO	UO:0000016	1900	millisecond	UO	UO:0000028	2.52	millisecond	UO	UO:0000028	9	degree	UO	UO:0000185	900	millisecond	UO	UO:0000028	176	1	millimeter	UO	UO:0000016	266	second	UO	UO:0000010	\...\slim_sub-30855_sub-30855.tar\sub-30855\ses-1\anat\sub-30855_ses-1_T1w.nii.gz
25657	T1-weighted Acquisition	Magnetic Resonance Imaging	Siemens 3T TIM Trio	Siemens	3	tesla	UO	UO:0000228	head	8	T1-weighted Acquisition	256	millimeter	UO	UO:0000016	256x256x192	millimeter	UO	UO:0000016	1x1x1	millimeter	UO	UO:0000016	1900	millisecond	UO	UO:0000028	2.52	millisecond	UO	UO:0000028	9	degree	UO	UO:0000185	900	millisecond	UO	UO:0000028	176	1	millimeter	UO	UO:0000016	266	second	UO	UO:0000010	\...\slim_sub-25657_sub-25657.tar\sub-25657\ses-1\anat\sub-25657_ses-1_T1w.nii.gz
25658	T1-weighted Acquisition	Magnetic Resonance Imaging	Siemens 3T TIM Trio	Siemens	3	tesla	UO	UO:0000228	head	8	T1-weighted Acquisition	256	millimeter	UO	UO:0000016	256x256x192	millimeter	UO	UO:0000016	1x1x1	millimeter	UO	UO:0000016	1900	millisecond	UO	UO:0000028	2.52	millisecond	UO	UO:0000028	9	degree	UO	UO:0000185	900	millisecond	UO	UO:0000028	176	1	millimeter	UO	UO:0000016	266	second	UO	UO:0000010	\...\slim_sub-25658_sub-25658.tar\sub-25658\ses-1\anat\sub-25658_ses-1_T1w.nii.gz
25659	T1-weighted Acquisition	Magnetic Resonance Imaging	Siemens 3T TIM Trio	Siemens	3	tesla	UO	UO:0000228	head	8	T1-weighted Acquisition	256	millimeter	UO	UO:0000016	256x256x192	millimeter	UO	UO:0000016	1x1x1	millimeter	UO	UO:0000016	1900	millisecond	UO	UO:0000028	2.52	millisecond	UO	UO:0000028	9	degree	UO	UO:0000185	900	millisecond	UO	UO:0000028	176	1	millimeter	UO	UO:0000016	266	second	UO	UO:0000010	\...\slim_sub-25659_sub-25659.tar\sub-25659\ses-1\anat\sub-25659_ses-1_T1w.nii.gz
30856	T1-weighted Acquisition	Magnetic Resonance Imaging	Siemens 3T TIM Trio	Siemens	3	tesla	UO	UO:0000228	head	8	T1-weighted Acquisition	256	millimeter	UO	UO:0000016	256x256x192	millimeter	UO	UO:0000016	1x1x1	millimeter	UO	UO:0000016	1900	millisecond	UO	UO:0000028	2.52	millisecond	UO	UO:0000028	9	degree	UO	UO:0000185	900	millisecond	UO	UO:0000028	176	1	millimeter	UO	UO:0000016	266	second	UO	UO:0000010	\...\slim_sub-30856_sub-30856.tar\sub-30856\ses-1\anat\sub-30856_ses-1_T1w.nii.gz
30857	T1-weighted Acquisition	Magnetic Resonance Imaging	Siemens 3T TIM Trio	Siemens	3	tesla	UO	UO:0000228	head	8	T1-weighted Acquisition	256	millimeter	UO	UO:0000016	256x256x192	millimeter	UO	UO:0000016	1x1x1	millimeter	UO	UO:0000016	1900	millisecond	UO	UO:0000028	2.52	millisecond	UO	UO:0000028	9	degree	UO	UO:0000185	900	millisecond	UO	UO:0000028	176	1	millimeter	UO	UO:0000016	266	second	UO	UO:0000010	\...\slim_sub-30857_sub-30857.tar\sub-30857\ses-1\anat\sub-30857_ses-1_T1w.nii.gz
30858	T1-weighted Acquisition	Magnetic Resonance Imaging	Siemens 3T TIM Trio	Siemens	3	tesla	UO	UO:0000228	head	8	T1-weighted Acquisition	256	millimeter	UO	UO:0000016	256x256x192	millimeter	UO	UO:0000016	1x1x1	millimeter	UO	UO:0000016	1900	millisecond	UO	UO:0000028	2.52	millisecond	UO	UO:0000028	9	degree	UO	UO:0000185	900	millisecond	UO	UO:0000028	176	1	millimeter	UO	UO:0000016	266	second	UO	UO:0000010	\...\slim_sub-30858_sub-30858.tar\sub-30858\ses-1\anat\sub-30858_ses-1_T1w.nii.gz
30859	T1-weighted Acquisition	Magnetic Resonance Imaging	Siemens 3T TIM Trio	Siemens	3	tesla	UO	UO:0000228	head	8	T1-weighted Acquisition	256	millimeter	UO	UO:0000016	256x256x192	millimeter	UO	UO:0000016	1x1x1	millimeter	UO	UO:0000016	1900	millisecond	UO	UO:0000028	2.52	millisecond	UO	UO:0000028	9	degree	UO	UO:0000185	900	millisecond	UO	UO:0000028	176	1	millimeter	UO	UO:0000016	266	second	UO	UO:0000010	\...\slim_sub-30859_sub-30859.tar\sub-30859\ses-1\anat\sub-30859_ses-1_T1w.nii.gz
30860	T1-weighted Acquisition	Magnetic Resonance Imaging	Siemens 3T TIM Trio	Siemens	3	tesla	UO	UO:0000228	head	8	T1-weighted Acquisition	256	millimeter	UO	UO:0000016	256x256x192	millimeter	UO	UO:0000016	1x1x1	millimeter	UO	UO:0000016	1900	millisecond	UO	UO:0000028	2.52	millisecond	UO	UO:0000028	9	degree	UO	UO:0000185	900	millisecond	UO	UO:0000028	176	1	millimeter	UO	UO:0000016	266	second	UO	UO:0000010	\...\slim_sub-30860_sub-30860.tar\sub-30860\ses-1\anat\sub-30860_ses-1_T1w.nii.gz
25660	T1-weighted Acquisition	Magnetic Resonance Imaging	Siemens 3T TIM Trio	Siemens	3	tesla	UO	UO:0000228	head	8	T1-weighted Acquisition	256	millimeter	UO	UO:0000016	256x256x192	millimeter	UO	UO:0000016	1x1x1	millimeter	UO	UO:0000016	1900	millisecond	UO	UO:0000028	2.52	millisecond	UO	UO:0000028	9	degree	UO	UO:0000185	900	millisecond	UO	UO:0000028	176	1	millimeter	UO	UO:0000016	266	second	UO	UO:0000010	\...\slim_sub-25660_sub-25660.tar\sub-25660\ses-1\anat\sub-25660_ses-1_T1w.nii.gz
25661	T1-weighted Acquisition	Magnetic Resonance Imaging	Siemens 3T TIM Trio	Siemens	3	tesla	UO	UO:0000228	head	8	T1-weighted Acquisition	256	millimeter	UO	UO:0000016	256x256x192	millimeter	UO	UO:0000016	1x1x1	millimeter	UO	UO:0000016	1900	millisecond	UO	UO:0000028	2.52	millisecond	UO	UO:0000028	9	degree	UO	UO:0000185	900	millisecond	UO	UO:0000028	176	1	millimeter	UO	UO:0000016	266	second	UO	UO:0000010	\...\slim_sub-25661_sub-25661.tar\sub-25661\ses-1\anat\sub-25661_ses-1_T1w.nii.gz
25662	T1-weighted Acquisition	Magnetic Resonance Imaging	Siemens 3T TIM Trio	Siemens	3	tesla	UO	UO:0000228	head	8	T1-weighted Acquisition	256	millimeter	UO	UO:0000016	256x256x192	millimeter	UO	UO:0000016	1x1x1	millimeter	UO	UO:0000016	1900	millisecond	UO	UO:0000028	2.52	millisecond	UO	UO:0000028	9	degree	UO	UO:0000185	900	millisecond	UO	UO:0000028	176	1	millimeter	UO	UO:0000016	266	second	UO	UO:0000010	\...\slim_sub-25662_sub-25662.tar\sub-25662\ses-1\anat\sub-25662_ses-1_T1w.nii.gz
25663	T1-weighted Acquisition	Magnetic Resonance Imaging	Siemens 3T TIM Trio	Siemens	3	tesla	UO	UO:0000228	head	8	T1-weighted Acquisition	256	millimeter	UO	UO:0000016	256x256x192	millimeter	UO	UO:0000016	1x1x1	millimeter	UO	UO:0000016	1900	millisecond	UO	UO:0000028	2.52	millisecond	UO	UO:0000028	9	degree	UO	UO:0000185	900	millisecond	UO	UO:0000028	176	1	millimeter	UO	UO:0000016	266	second	UO	UO:0000010	\...\slim_sub-25663_sub-25663.tar\sub-25663\ses-1\anat\sub-25663_ses-1_T1w.nii.gz
30861	T1-weighted Acquisition	Magnetic Resonance Imaging	Siemens 3T TIM Trio	Siemens	3	tesla	UO	UO:0000228	head	8	T1-weighted Acquisition	256	millimeter	UO	UO:0000016	256x256x192	millimeter	UO	UO:0000016	1x1x1	millimeter	UO	UO:0000016	1900	millisecond	UO	UO:0000028	2.52	millisecond	UO	UO:0000028	9	degree	UO	UO:0000185	900	millisecond	UO	UO:0000028	176	1	millimeter	UO	UO:0000016	266	second	UO	UO:0000010	\...\slim_sub-30861_sub-30861.tar\sub-30861\ses-1\anat\sub-30861_ses-1_T1w.nii.gz
25664	T1-weighted Acquisition	Magnetic Resonance Imaging	Siemens 3T TIM Trio	Siemens	3	tesla	UO	UO:0000228	head	8	T1-weighted Acquisition	256	millimeter	UO	UO:0000016	256x256x192	millimeter	UO	UO:0000016	1x1x1	millimeter	UO	UO:0000016	1900	millisecond	UO	UO:0000028	2.52	millisecond	UO	UO:0000028	9	degree	UO	UO:0000185	900	millisecond	UO	UO:0000028	176	1	millimeter	UO	UO:0000016	266	second	UO	UO:0000010	\...\slim_sub-25664_sub-25664.tar\sub-25664\ses-1\anat\sub-25664_ses-1_T1w.nii.gz
30862	T1-weighted Acquisition	Magnetic Resonance Imaging	Siemens 3T TIM Trio	Siemens	3	tesla	UO	UO:0000228	head	8	T1-weighted Acquisition	256	millimeter	UO	UO:0000016	256x256x192	millimeter	UO	UO:0000016	1x1x1	millimeter	UO	UO:0000016	1900	millisecond	UO	UO:0000028	2.52	millisecond	UO	UO:0000028	9	degree	UO	UO:0000185	900	millisecond	UO	UO:0000028	176	1	millimeter	UO	UO:0000016	266	second	UO	UO:0000010	\...\slim_sub-30862_sub-30862.tar\sub-30862\ses-1\anat\sub-30862_ses-1_T1w.nii.gz
30863	T1-weighted Acquisition	Magnetic Resonance Imaging	Siemens 3T TIM Trio	Siemens	3	tesla	UO	UO:0000228	head	8	T1-weighted Acquisition	256	millimeter	UO	UO:0000016	256x256x192	millimeter	UO	UO:0000016	1x1x1	millimeter	UO	UO:0000016	1900	millisecond	UO	UO:0000028	2.52	millisecond	UO	UO:0000028	9	degree	UO	UO:0000185	900	millisecond	UO	UO:0000028	176	1	millimeter	UO	UO:0000016	266	second	UO	UO:0000010	\...\slim_sub-30863_sub-30863.tar\sub-30863\ses-1\anat\sub-30863_ses-1_T1w.nii.gz
30864	T1-weighted Acquisition	Magnetic Resonance Imaging	Siemens 3T TIM Trio	Siemens	3	tesla	UO	UO:0000228	head	8	T1-weighted Acquisition	256	millimeter	UO	UO:0000016	256x256x192	millimeter	UO	UO:0000016	1x1x1	millimeter	UO	UO:0000016	1900	millisecond	UO	UO:0000028	2.52	millisecond	UO	UO:0000028	9	degree	UO	UO:0000185	900	millisecond	UO	UO:0000028	176	1	millimeter	UO	UO:0000016	266	second	UO	UO:0000010	\...\slim_sub-30864_sub-30864.tar\sub-30864\ses-1\anat\sub-30864_ses-1_T1w.nii.gz
25665	T1-weighted Acquisition	Magnetic Resonance Imaging	Siemens 3T TIM Trio	Siemens	3	tesla	UO	UO:0000228	head	8	T1-weighted Acquisition	256	millimeter	UO	UO:0000016	256x256x192	millimeter	UO	UO:0000016	1x1x1	millimeter	UO	UO:0000016	1900	millisecond	UO	UO:0000028	2.52	millisecond	UO	UO:0000028	9	degree	UO	UO:0000185	900	millisecond	UO	UO:0000028	176	1	millimeter	UO	UO:0000016	266	second	UO	UO:0000010	\...\slim_sub-25665_sub-25665.tar\sub-25665\ses-1\anat\sub-25665_ses-1_T1w.nii.gz
30865	T1-weighted Acquisition	Magnetic Resonance Imaging	Siemens 3T TIM Trio	Siemens	3	tesla	UO	UO:0000228	head	8	T1-weighted Acquisition	256	millimeter	UO	UO:0000016	256x256x192	millimeter	UO	UO:0000016	1x1x1	millimeter	UO	UO:0000016	1900	millisecond	UO	UO:0000028	2.52	millisecond	UO	UO:0000028	9	degree	UO	UO:0000185	900	millisecond	UO	UO:0000028	176	1	millimeter	UO	UO:0000016	266	second	UO	UO:0000010	\...\slim_sub-30865_sub-30865.tar\sub-30865\ses-1\anat\sub-30865_ses-1_T1w.nii.gz
25666	T1-weighted Acquisition	Magnetic Resonance Imaging	Siemens 3T TIM Trio	Siemens	3	tesla	UO	UO:0000228	head	8	T1-weighted Acquisition	256	millimeter	UO	UO:0000016	256x256x192	millimeter	UO	UO:0000016	1x1x1	millimeter	UO	UO:0000016	1900	millisecond	UO	UO:0000028	2.52	millisecond	UO	UO:0000028	9	degree	UO	UO:0000185	900	millisecond	UO	UO:0000028	176	1	millimeter	UO	UO:0000016	266	second	UO	UO:0000010	\...\slim_sub-25666_sub-25666.tar\sub-25666\ses-1\anat\sub-25666_ses-1_T1w.nii.gz
25667	T1-weighted Acquisition	Magnetic Resonance Imaging	Siemens 3T TIM Trio	Siemens	3	tesla	UO	UO:0000228	head	8	T1-weighted Acquisition	256	millimeter	UO	UO:0000016	256x256x192	millimeter	UO	UO:0000016	1x1x1	millimeter	UO	UO:0000016	1900	millisecond	UO	UO:0000028	2.52	millisecond	UO	UO:0000028	9	degree	UO	UO:0000185	900	millisecond	UO	UO:0000028	176	1	millimeter	UO	UO:0000016	266	second	UO	UO:0000010	\...\slim_sub-25667_sub-25667.tar\sub-25667\ses-1\anat\sub-25667_ses-1_T1w.nii.gz
25668	T1-weighted Acquisition	Magnetic Resonance Imaging	Siemens 3T TIM Trio	Siemens	3	tesla	UO	UO:0000228	head	8	T1-weighted Acquisition	256	millimeter	UO	UO:0000016	256x256x192	millimeter	UO	UO:0000016	1x1x1	millimeter	UO	UO:0000016	1900	millisecond	UO	UO:0000028	2.52	millisecond	UO	UO:0000028	9	degree	UO	UO:0000185	900	millisecond	UO	UO:0000028	176	1	millimeter	UO	UO:0000016	266	second	UO	UO:0000010	\...\slim_sub-25668_sub-25668.tar\sub-25668\ses-1\anat\sub-25668_ses-1_T1w.nii.gz
30866	T1-weighted Acquisition	Magnetic Resonance Imaging	Siemens 3T TIM Trio	Siemens	3	tesla	UO	UO:0000228	head	8	T1-weighted Acquisition	256	millimeter	UO	UO:0000016	256x256x192	millimeter	UO	UO:0000016	1x1x1	millimeter	UO	UO:0000016	1900	millisecond	UO	UO:0000028	2.52	millisecond	UO	UO:0000028	9	degree	UO	UO:0000185	900	millisecond	UO	UO:0000028	176	1	millimeter	UO	UO:0000016	266	second	UO	UO:0000010	\...\slim_sub-30866_sub-30866.tar\sub-30866\ses-1\anat\sub-30866_ses-1_T1w.nii.gz
30867	T1-weighted Acquisition	Magnetic Resonance Imaging	Siemens 3T TIM Trio	Siemens	3	tesla	UO	UO:0000228	head	8	T1-weighted Acquisition	256	millimeter	UO	UO:0000016	256x256x192	millimeter	UO	UO:0000016	1x1x1	millimeter	UO	UO:0000016	1900	millisecond	UO	UO:0000028	2.52	millisecond	UO	UO:0000028	9	degree	UO	UO:0000185	900	millisecond	UO	UO:0000028	176	1	millimeter	UO	UO:0000016	266	second	UO	UO:0000010	\...\slim_sub-30867_sub-30867.tar\sub-30867\ses-1\anat\sub-30867_ses-1_T1w.nii.gz
30868	T1-weighted Acquisition	Magnetic Resonance Imaging	Siemens 3T TIM Trio	Siemens	3	tesla	UO	UO:0000228	head	8	T1-weighted Acquisition	256	millimeter	UO	UO:0000016	256x256x192	millimeter	UO	UO:0000016	1x1x1	millimeter	UO	UO:0000016	1900	millisecond	UO	UO:0000028	2.52	millisecond	UO	UO:0000028	9	degree	UO	UO:0000185	900	millisecond	UO	UO:0000028	176	1	millimeter	UO	UO:0000016	266	second	UO	UO:0000010	\...\slim_sub-30868_sub-30868.tar\sub-30868\ses-1\anat\sub-30868_ses-1_T1w.nii.gz
30869	T1-weighted Acquisition	Magnetic Resonance Imaging	Siemens 3T TIM Trio	Siemens	3	tesla	UO	UO:0000228	head	8	T1-weighted Acquisition	256	millimeter	UO	UO:0000016	256x256x192	millimeter	UO	UO:0000016	1x1x1	millimeter	UO	UO:0000016	1900	millisecond	UO	UO:0000028	2.52	millisecond	UO	UO:0000028	9	degree	UO	UO:0000185	900	millisecond	UO	UO:0000028	176	1	millimeter	UO	UO:0000016	266	second	UO	UO:0000010	\...\slim_sub-30869_sub-30869.tar\sub-30869\ses-1\anat\sub-30869_ses-1_T1w.nii.gz
30870	T1-weighted Acquisition	Magnetic Resonance Imaging	Siemens 3T TIM Trio	Siemens	3	tesla	UO	UO:0000228	head	8	T1-weighted Acquisition	256	millimeter	UO	UO:0000016	256x256x192	millimeter	UO	UO:0000016	1x1x1	millimeter	UO	UO:0000016	1900	millisecond	UO	UO:0000028	2.52	millisecond	UO	UO:0000028	9	degree	UO	UO:0000185	900	millisecond	UO	UO:0000028	176	1	millimeter	UO	UO:0000016	266	second	UO	UO:0000010	\...\slim_sub-30870_sub-30870.tar\sub-30870\ses-1\anat\sub-30870_ses-1_T1w.nii.gz
25669	T1-weighted Acquisition	Magnetic Resonance Imaging	Siemens 3T TIM Trio	Siemens	3	tesla	UO	UO:0000228	head	8	T1-weighted Acquisition	256	millimeter	UO	UO:0000016	256x256x192	millimeter	UO	UO:0000016	1x1x1	millimeter	UO	UO:0000016	1900	millisecond	UO	UO:0000028	2.52	millisecond	UO	UO:0000028	9	degree	UO	UO:0000185	900	millisecond	UO	UO:0000028	176	1	millimeter	UO	UO:0000016	266	second	UO	UO:0000010	\...\slim_sub-25669_sub-25669.tar\sub-25669\ses-1\anat\sub-25669_ses-1_T1w.nii.gz
25670	T1-weighted Acquisition	Magnetic Resonance Imaging	Siemens 3T TIM Trio	Siemens	3	tesla	UO	UO:0000228	head	8	T1-weighted Acquisition	256	millimeter	UO	UO:0000016	256x256x192	millimeter	UO	UO:0000016	1x1x1	millimeter	UO	UO:0000016	1900	millisecond	UO	UO:0000028	2.52	millisecond	UO	UO:0000028	9	degree	UO	UO:0000185	900	millisecond	UO	UO:0000028	176	1	millimeter	UO	UO:0000016	266	second	UO	UO:0000010	\...\slim_sub-25670_sub-25670.tar\sub-25670\ses-1\anat\sub-25670_ses-1_T1w.nii.gz
30871	T1-weighted Acquisition	Magnetic Resonance Imaging	Siemens 3T TIM Trio	Siemens	3	tesla	UO	UO:0000228	head	8	T1-weighted Acquisition	256	millimeter	UO	UO:0000016	256x256x192	millimeter	UO	UO:0000016	1x1x1	millimeter	UO	UO:0000016	1900	millisecond	UO	UO:0000028	2.52	millisecond	UO	UO:0000028	9	degree	UO	UO:0000185	900	millisecond	UO	UO:0000028	176	1	millimeter	UO	UO:0000016	266	second	UO	UO:0000010	\...\slim_sub-30871_sub-30871.tar\sub-30871\ses-1\anat\sub-30871_ses-1_T1w.nii.gz
25671	T1-weighted Acquisition	Magnetic Resonance Imaging	Siemens 3T TIM Trio	Siemens	3	tesla	UO	UO:0000228	head	8	T1-weighted Acquisition	256	millimeter	UO	UO:0000016	256x256x192	millimeter	UO	UO:0000016	1x1x1	millimeter	UO	UO:0000016	1900	millisecond	UO	UO:0000028	2.52	millisecond	UO	UO:0000028	9	degree	UO	UO:0000185	900	millisecond	UO	UO:0000028	176	1	millimeter	UO	UO:0000016	266	second	UO	UO:0000010	\...\slim_sub-25671_sub-25671.tar\sub-25671\ses-1\anat\sub-25671_ses-1_T1w.nii.gz
30872	T1-weighted Acquisition	Magnetic Resonance Imaging	Siemens 3T TIM Trio	Siemens	3	tesla	UO	UO:0000228	head	8	T1-weighted Acquisition	256	millimeter	UO	UO:0000016	256x256x192	millimeter	UO	UO:0000016	1x1x1	millimeter	UO	UO:0000016	1900	millisecond	UO	UO:0000028	2.52	millisecond	UO	UO:0000028	9	degree	UO	UO:0000185	900	millisecond	UO	UO:0000028	176	1	millimeter	UO	UO:0000016	266	second	UO	UO:0000010	\...\slim_sub-30872_sub-30872.tar\sub-30872\ses-1\anat\sub-30872_ses-1_T1w.nii.gz
30873	T1-weighted Acquisition	Magnetic Resonance Imaging	Siemens 3T TIM Trio	Siemens	3	tesla	UO	UO:0000228	head	8	T1-weighted Acquisition	256	millimeter	UO	UO:0000016	256x256x192	millimeter	UO	UO:0000016	1x1x1	millimeter	UO	UO:0000016	1900	millisecond	UO	UO:0000028	2.52	millisecond	UO	UO:0000028	9	degree	UO	UO:0000185	900	millisecond	UO	UO:0000028	176	1	millimeter	UO	UO:0000016	266	second	UO	UO:0000010	\...\slim_sub-30873_sub-30873.tar\sub-30873\ses-1\anat\sub-30873_ses-1_T1w.nii.gz
30874	T1-weighted Acquisition	Magnetic Resonance Imaging	Siemens 3T TIM Trio	Siemens	3	tesla	UO	UO:0000228	head	8	T1-weighted Acquisition	256	millimeter	UO	UO:0000016	256x256x192	millimeter	UO	UO:0000016	1x1x1	millimeter	UO	UO:0000016	1900	millisecond	UO	UO:0000028	2.52	millisecond	UO	UO:0000028	9	degree	UO	UO:0000185	900	millisecond	UO	UO:0000028	176	1	millimeter	UO	UO:0000016	266	second	UO	UO:0000010	\...\slim_sub-30874_sub-30874.tar\sub-30874\ses-1\anat\sub-30874_ses-1_T1w.nii.gz
30875	T1-weighted Acquisition	Magnetic Resonance Imaging	Siemens 3T TIM Trio	Siemens	3	tesla	UO	UO:0000228	head	8	T1-weighted Acquisition	256	millimeter	UO	UO:0000016	256x256x192	millimeter	UO	UO:0000016	1x1x1	millimeter	UO	UO:0000016	1900	millisecond	UO	UO:0000028	2.52	millisecond	UO	UO:0000028	9	degree	UO	UO:0000185	900	millisecond	UO	UO:0000028	176	1	millimeter	UO	UO:0000016	266	second	UO	UO:0000010	\...\slim_sub-30875_sub-30875.tar\sub-30875\ses-1\anat\sub-30875_ses-1_T1w.nii.gz
30876	T1-weighted Acquisition	Magnetic Resonance Imaging	Siemens 3T TIM Trio	Siemens	3	tesla	UO	UO:0000228	head	8	T1-weighted Acquisition	256	millimeter	UO	UO:0000016	256x256x192	millimeter	UO	UO:0000016	1x1x1	millimeter	UO	UO:0000016	1900	millisecond	UO	UO:0000028	2.52	millisecond	UO	UO:0000028	9	degree	UO	UO:0000185	900	millisecond	UO	UO:0000028	176	1	millimeter	UO	UO:0000016	266	second	UO	UO:0000010	\...\slim_sub-30876_sub-30876.tar\sub-30876\ses-1\anat\sub-30876_ses-1_T1w.nii.gz
30877	T1-weighted Acquisition	Magnetic Resonance Imaging	Siemens 3T TIM Trio	Siemens	3	tesla	UO	UO:0000228	head	8	T1-weighted Acquisition	256	millimeter	UO	UO:0000016	256x256x192	millimeter	UO	UO:0000016	1x1x1	millimeter	UO	UO:0000016	1900	millisecond	UO	UO:0000028	2.52	millisecond	UO	UO:0000028	9	degree	UO	UO:0000185	900	millisecond	UO	UO:0000028	176	1	millimeter	UO	UO:0000016	266	second	UO	UO:0000010	\...\slim_sub-30877_sub-30877.tar\sub-30877\ses-1\anat\sub-30877_ses-1_T1w.nii.gz
30878	T1-weighted Acquisition	Magnetic Resonance Imaging	Siemens 3T TIM Trio	Siemens	3	tesla	UO	UO:0000228	head	8	T1-weighted Acquisition	256	millimeter	UO	UO:0000016	256x256x192	millimeter	UO	UO:0000016	1x1x1	millimeter	UO	UO:0000016	1900	millisecond	UO	UO:0000028	2.52	millisecond	UO	UO:0000028	9	degree	UO	UO:0000185	900	millisecond	UO	UO:0000028	176	1	millimeter	UO	UO:0000016	266	second	UO	UO:0000010	\...\slim_sub-30878_sub-30878.tar\sub-30878\ses-1\anat\sub-30878_ses-1_T1w.nii.gz
30879	T1-weighted Acquisition	Magnetic Resonance Imaging	Siemens 3T TIM Trio	Siemens	3	tesla	UO	UO:0000228	head	8	T1-weighted Acquisition	256	millimeter	UO	UO:0000016	256x256x192	millimeter	UO	UO:0000016	1x1x1	millimeter	UO	UO:0000016	1900	millisecond	UO	UO:0000028	2.52	millisecond	UO	UO:0000028	9	degree	UO	UO:0000185	900	millisecond	UO	UO:0000028	176	1	millimeter	UO	UO:0000016	266	second	UO	UO:0000010	\...\slim_sub-30879_sub-30879.tar\sub-30879\ses-1\anat\sub-30879_ses-1_T1w.nii.gz
30880	T1-weighted Acquisition	Magnetic Resonance Imaging	Siemens 3T TIM Trio	Siemens	3	tesla	UO	UO:0000228	head	8	T1-weighted Acquisition	256	millimeter	UO	UO:0000016	256x256x192	millimeter	UO	UO:0000016	1x1x1	millimeter	UO	UO:0000016	1900	millisecond	UO	UO:0000028	2.52	millisecond	UO	UO:0000028	9	degree	UO	UO:0000185	900	millisecond	UO	UO:0000028	176	1	millimeter	UO	UO:0000016	266	second	UO	UO:0000010	\...\slim_sub-30880_sub-30880.tar\sub-30880\ses-1\anat\sub-30880_ses-1_T1w.nii.gz
30881	T1-weighted Acquisition	Magnetic Resonance Imaging	Siemens 3T TIM Trio	Siemens	3	tesla	UO	UO:0000228	head	8	T1-weighted Acquisition	256	millimeter	UO	UO:0000016	256x256x192	millimeter	UO	UO:0000016	1x1x1	millimeter	UO	UO:0000016	1900	millisecond	UO	UO:0000028	2.52	millisecond	UO	UO:0000028	9	degree	UO	UO:0000185	900	millisecond	UO	UO:0000028	176	1	millimeter	UO	UO:0000016	266	second	UO	UO:0000010	\...\slim_sub-30881_sub-30881.tar\sub-30881\ses-1\anat\sub-30881_ses-1_T1w.nii.gz
25672	T1-weighted Acquisition	Magnetic Resonance Imaging	Siemens 3T TIM Trio	Siemens	3	tesla	UO	UO:0000228	head	8	T1-weighted Acquisition	256	millimeter	UO	UO:0000016	256x256x192	millimeter	UO	UO:0000016	1x1x1	millimeter	UO	UO:0000016	1900	millisecond	UO	UO:0000028	2.52	millisecond	UO	UO:0000028	9	degree	UO	UO:0000185	900	millisecond	UO	UO:0000028	176	1	millimeter	UO	UO:0000016	266	second	UO	UO:0000010	\...\slim_sub-25672_sub-25672.tar\sub-25672\ses-1\anat\sub-25672_ses-1_T1w.nii.gz
30882	T1-weighted Acquisition	Magnetic Resonance Imaging	Siemens 3T TIM Trio	Siemens	3	tesla	UO	UO:0000228	head	8	T1-weighted Acquisition	256	millimeter	UO	UO:0000016	256x256x192	millimeter	UO	UO:0000016	1x1x1	millimeter	UO	UO:0000016	1900	millisecond	UO	UO:0000028	2.52	millisecond	UO	UO:0000028	9	degree	UO	UO:0000185	900	millisecond	UO	UO:0000028	176	1	millimeter	UO	UO:0000016	266	second	UO	UO:0000010	\...\slim_sub-30882_sub-30882.tar\sub-30882\ses-1\anat\sub-30882_ses-1_T1w.nii.gz
25673	T1-weighted Acquisition	Magnetic Resonance Imaging	Siemens 3T TIM Trio	Siemens	3	tesla	UO	UO:0000228	head	8	T1-weighted Acquisition	256	millimeter	UO	UO:0000016	256x256x192	millimeter	UO	UO:0000016	1x1x1	millimeter	UO	UO:0000016	1900	millisecond	UO	UO:0000028	2.52	millisecond	UO	UO:0000028	9	degree	UO	UO:0000185	900	millisecond	UO	UO:0000028	176	1	millimeter	UO	UO:0000016	266	second	UO	UO:0000010	\...\slim_sub-25673_sub-25673.tar\sub-25673\ses-1\anat\sub-25673_ses-1_T1w.nii.gz
25674	T1-weighted Acquisition	Magnetic Resonance Imaging	Siemens 3T TIM Trio	Siemens	3	tesla	UO	UO:0000228	head	8	T1-weighted Acquisition	256	millimeter	UO	UO:0000016	256x256x192	millimeter	UO	UO:0000016	1x1x1	millimeter	UO	UO:0000016	1900	millisecond	UO	UO:0000028	2.52	millisecond	UO	UO:0000028	9	degree	UO	UO:0000185	900	millisecond	UO	UO:0000028	176	1	millimeter	UO	UO:0000016	266	second	UO	UO:0000010	\...\slim_sub-25674_sub-25674.tar\sub-25674\ses-1\anat\sub-25674_ses-1_T1w.nii.gz
30883	T1-weighted Acquisition	Magnetic Resonance Imaging	Siemens 3T TIM Trio	Siemens	3	tesla	UO	UO:0000228	head	8	T1-weighted Acquisition	256	millimeter	UO	UO:0000016	256x256x192	millimeter	UO	UO:0000016	1x1x1	millimeter	UO	UO:0000016	1900	millisecond	UO	UO:0000028	2.52	millisecond	UO	UO:0000028	9	degree	UO	UO:0000185	900	millisecond	UO	UO:0000028	176	1	millimeter	UO	UO:0000016	266	second	UO	UO:0000010	\...\slim_sub-30883_sub-30883.tar\sub-30883\ses-1\anat\sub-30883_ses-1_T1w.nii.gz
25675	T1-weighted Acquisition	Magnetic Resonance Imaging	Siemens 3T TIM Trio	Siemens	3	tesla	UO	UO:0000228	head	8	T1-weighted Acquisition	256	millimeter	UO	UO:0000016	256x256x192	millimeter	UO	UO:0000016	1x1x1	millimeter	UO	UO:0000016	1900	millisecond	UO	UO:0000028	2.52	millisecond	UO	UO:0000028	9	degree	UO	UO:0000185	900	millisecond	UO	UO:0000028	176	1	millimeter	UO	UO:0000016	266	second	UO	UO:0000010	\...\slim_sub-25675_sub-25675.tar\sub-25675\ses-1\anat\sub-25675_ses-1_T1w.nii.gz
30884	T1-weighted Acquisition	Magnetic Resonance Imaging	Siemens 3T TIM Trio	Siemens	3	tesla	UO	UO:0000228	head	8	T1-weighted Acquisition	256	millimeter	UO	UO:0000016	256x256x192	millimeter	UO	UO:0000016	1x1x1	millimeter	UO	UO:0000016	1900	millisecond	UO	UO:0000028	2.52	millisecond	UO	UO:0000028	9	degree	UO	UO:0000185	900	millisecond	UO	UO:0000028	176	1	millimeter	UO	UO:0000016	266	second	UO	UO:0000010	\...\slim_sub-30884_sub-30884.tar\sub-30884\ses-1\anat\sub-30884_ses-1_T1w.nii.gz
30885	T1-weighted Acquisition	Magnetic Resonance Imaging	Siemens 3T TIM Trio	Siemens	3	tesla	UO	UO:0000228	head	8	T1-weighted Acquisition	256	millimeter	UO	UO:0000016	256x256x192	millimeter	UO	UO:0000016	1x1x1	millimeter	UO	UO:0000016	1900	millisecond	UO	UO:0000028	2.52	millisecond	UO	UO:0000028	9	degree	UO	UO:0000185	900	millisecond	UO	UO:0000028	176	1	millimeter	UO	UO:0000016	266	second	UO	UO:0000010	\...\slim_sub-30885_sub-30885.tar\sub-30885\ses-1\anat\sub-30885_ses-1_T1w.nii.gz
30886	T1-weighted Acquisition	Magnetic Resonance Imaging	Siemens 3T TIM Trio	Siemens	3	tesla	UO	UO:0000228	head	8	T1-weighted Acquisition	256	millimeter	UO	UO:0000016	256x256x192	millimeter	UO	UO:0000016	1x1x1	millimeter	UO	UO:0000016	1900	millisecond	UO	UO:0000028	2.52	millisecond	UO	UO:0000028	9	degree	UO	UO:0000185	900	millisecond	UO	UO:0000028	176	1	millimeter	UO	UO:0000016	266	second	UO	UO:0000010	\...\slim_sub-30886_sub-30886.tar\sub-30886\ses-1\anat\sub-30886_ses-1_T1w.nii.gz
30887	T1-weighted Acquisition	Magnetic Resonance Imaging	Siemens 3T TIM Trio	Siemens	3	tesla	UO	UO:0000228	head	8	T1-weighted Acquisition	256	millimeter	UO	UO:0000016	256x256x192	millimeter	UO	UO:0000016	1x1x1	millimeter	UO	UO:0000016	1900	millisecond	UO	UO:0000028	2.52	millisecond	UO	UO:0000028	9	degree	UO	UO:0000185	900	millisecond	UO	UO:0000028	176	1	millimeter	UO	UO:0000016	266	second	UO	UO:0000010	\...\slim_sub-30887_sub-30887.tar\sub-30887\ses-1\anat\sub-30887_ses-1_T1w.nii.gz
30888	T1-weighted Acquisition	Magnetic Resonance Imaging	Siemens 3T TIM Trio	Siemens	3	tesla	UO	UO:0000228	head	8	T1-weighted Acquisition	256	millimeter	UO	UO:0000016	256x256x192	millimeter	UO	UO:0000016	1x1x1	millimeter	UO	UO:0000016	1900	millisecond	UO	UO:0000028	2.52	millisecond	UO	UO:0000028	9	degree	UO	UO:0000185	900	millisecond	UO	UO:0000028	176	1	millimeter	UO	UO:0000016	266	second	UO	UO:0000010	\...\slim_sub-30888_sub-30888.tar\sub-30888\ses-1\anat\sub-30888_ses-1_T1w.nii.gz
30889	T1-weighted Acquisition	Magnetic Resonance Imaging	Siemens 3T TIM Trio	Siemens	3	tesla	UO	UO:0000228	head	8	T1-weighted Acquisition	256	millimeter	UO	UO:0000016	256x256x192	millimeter	UO	UO:0000016	1x1x1	millimeter	UO	UO:0000016	1900	millisecond	UO	UO:0000028	2.52	millisecond	UO	UO:0000028	9	degree	UO	UO:0000185	900	millisecond	UO	UO:0000028	176	1	millimeter	UO	UO:0000016	266	second	UO	UO:0000010	\...\slim_sub-30889_sub-30889.tar\sub-30889\ses-1\anat\sub-30889_ses-1_T1w.nii.gz
25676	T1-weighted Acquisition	Magnetic Resonance Imaging	Siemens 3T TIM Trio	Siemens	3	tesla	UO	UO:0000228	head	8	T1-weighted Acquisition	256	millimeter	UO	UO:0000016	256x256x192	millimeter	UO	UO:0000016	1x1x1	millimeter	UO	UO:0000016	1900	millisecond	UO	UO:0000028	2.52	millisecond	UO	UO:0000028	9	degree	UO	UO:0000185	900	millisecond	UO	UO:0000028	176	1	millimeter	UO	UO:0000016	266	second	UO	UO:0000010	\...\slim_sub-25676_sub-25676.tar\sub-25676\ses-1\anat\sub-25676_ses-1_T1w.nii.gz
25677	T1-weighted Acquisition	Magnetic Resonance Imaging	Siemens 3T TIM Trio	Siemens	3	tesla	UO	UO:0000228	head	8	T1-weighted Acquisition	256	millimeter	UO	UO:0000016	256x256x192	millimeter	UO	UO:0000016	1x1x1	millimeter	UO	UO:0000016	1900	millisecond	UO	UO:0000028	2.52	millisecond	UO	UO:0000028	9	degree	UO	UO:0000185	900	millisecond	UO	UO:0000028	176	1	millimeter	UO	UO:0000016	266	second	UO	UO:0000010	\...\slim_sub-25677_sub-25677.tar\sub-25677\ses-1\anat\sub-25677_ses-1_T1w.nii.gz
30890	T1-weighted Acquisition	Magnetic Resonance Imaging	Siemens 3T TIM Trio	Siemens	3	tesla	UO	UO:0000228	head	8	T1-weighted Acquisition	256	millimeter	UO	UO:0000016	256x256x192	millimeter	UO	UO:0000016	1x1x1	millimeter	UO	UO:0000016	1900	millisecond	UO	UO:0000028	2.52	millisecond	UO	UO:0000028	9	degree	UO	UO:0000185	900	millisecond	UO	UO:0000028	176	1	millimeter	UO	UO:0000016	266	second	UO	UO:0000010	\...\slim_sub-30890_sub-30890.tar\sub-30890\ses-1\anat\sub-30890_ses-1_T1w.nii.gz
30891	T1-weighted Acquisition	Magnetic Resonance Imaging	Siemens 3T TIM Trio	Siemens	3	tesla	UO	UO:0000228	head	8	T1-weighted Acquisition	256	millimeter	UO	UO:0000016	256x256x192	millimeter	UO	UO:0000016	1x1x1	millimeter	UO	UO:0000016	1900	millisecond	UO	UO:0000028	2.52	millisecond	UO	UO:0000028	9	degree	UO	UO:0000185	900	millisecond	UO	UO:0000028	176	1	millimeter	UO	UO:0000016	266	second	UO	UO:0000010	\...\slim_sub-30891_sub-30891.tar\sub-30891\ses-1\anat\sub-30891_ses-1_T1w.nii.gz
30892	T1-weighted Acquisition	Magnetic Resonance Imaging	Siemens 3T TIM Trio	Siemens	3	tesla	UO	UO:0000228	head	8	T1-weighted Acquisition	256	millimeter	UO	UO:0000016	256x256x192	millimeter	UO	UO:0000016	1x1x1	millimeter	UO	UO:0000016	1900	millisecond	UO	UO:0000028	2.52	millisecond	UO	UO:0000028	9	degree	UO	UO:0000185	900	millisecond	UO	UO:0000028	176	1	millimeter	UO	UO:0000016	266	second	UO	UO:0000010	\...\slim_sub-30892_sub-30892.tar\sub-30892\ses-1\anat\sub-30892_ses-1_T1w.nii.gz
25678	T1-weighted Acquisition	Magnetic Resonance Imaging	Siemens 3T TIM Trio	Siemens	3	tesla	UO	UO:0000228	head	8	T1-weighted Acquisition	256	millimeter	UO	UO:0000016	256x256x192	millimeter	UO	UO:0000016	1x1x1	millimeter	UO	UO:0000016	1900	millisecond	UO	UO:0000028	2.52	millisecond	UO	UO:0000028	9	degree	UO	UO:0000185	900	millisecond	UO	UO:0000028	176	1	millimeter	UO	UO:0000016	266	second	UO	UO:0000010	\...\slim_sub-25678_sub-25678.tar\sub-25678\ses-1\anat\sub-25678_ses-1_T1w.nii.gz
30893	T1-weighted Acquisition	Magnetic Resonance Imaging	Siemens 3T TIM Trio	Siemens	3	tesla	UO	UO:0000228	head	8	T1-weighted Acquisition	256	millimeter	UO	UO:0000016	256x256x192	millimeter	UO	UO:0000016	1x1x1	millimeter	UO	UO:0000016	1900	millisecond	UO	UO:0000028	2.52	millisecond	UO	UO:0000028	9	degree	UO	UO:0000185	900	millisecond	UO	UO:0000028	176	1	millimeter	UO	UO:0000016	266	second	UO	UO:0000010	\...\slim_sub-30893_sub-30893.tar\sub-30893\ses-1\anat\sub-30893_ses-1_T1w.nii.gz
30894	T1-weighted Acquisition	Magnetic Resonance Imaging	Siemens 3T TIM Trio	Siemens	3	tesla	UO	UO:0000228	head	8	T1-weighted Acquisition	256	millimeter	UO	UO:0000016	256x256x192	millimeter	UO	UO:0000016	1x1x1	millimeter	UO	UO:0000016	1900	millisecond	UO	UO:0000028	2.52	millisecond	UO	UO:0000028	9	degree	UO	UO:0000185	900	millisecond	UO	UO:0000028	176	1	millimeter	UO	UO:0000016	266	second	UO	UO:0000010	\...\slim_sub-30894_sub-30894.tar\sub-30894\ses-1\anat\sub-30894_ses-1_T1w.nii.gz
25679	T1-weighted Acquisition	Magnetic Resonance Imaging	Siemens 3T TIM Trio	Siemens	3	tesla	UO	UO:0000228	head	8	T1-weighted Acquisition	256	millimeter	UO	UO:0000016	256x256x192	millimeter	UO	UO:0000016	1x1x1	millimeter	UO	UO:0000016	1900	millisecond	UO	UO:0000028	2.52	millisecond	UO	UO:0000028	9	degree	UO	UO:0000185	900	millisecond	UO	UO:0000028	176	1	millimeter	UO	UO:0000016	266	second	UO	UO:0000010	\...\slim_sub-25679_sub-25679.tar\sub-25679\ses-1\anat\sub-25679_ses-1_T1w.nii.gz
25680	T1-weighted Acquisition	Magnetic Resonance Imaging	Siemens 3T TIM Trio	Siemens	3	tesla	UO	UO:0000228	head	8	T1-weighted Acquisition	256	millimeter	UO	UO:0000016	256x256x192	millimeter	UO	UO:0000016	1x1x1	millimeter	UO	UO:0000016	1900	millisecond	UO	UO:0000028	2.52	millisecond	UO	UO:0000028	9	degree	UO	UO:0000185	900	millisecond	UO	UO:0000028	176	1	millimeter	UO	UO:0000016	266	second	UO	UO:0000010	\...\slim_sub-25680_sub-25680.tar\sub-25680\ses-1\anat\sub-25680_ses-1_T1w.nii.gz
30895	T1-weighted Acquisition	Magnetic Resonance Imaging	Siemens 3T TIM Trio	Siemens	3	tesla	UO	UO:0000228	head	8	T1-weighted Acquisition	256	millimeter	UO	UO:0000016	256x256x192	millimeter	UO	UO:0000016	1x1x1	millimeter	UO	UO:0000016	1900	millisecond	UO	UO:0000028	2.52	millisecond	UO	UO:0000028	9	degree	UO	UO:0000185	900	millisecond	UO	UO:0000028	176	1	millimeter	UO	UO:0000016	266	second	UO	UO:0000010	\...\slim_sub-30895_sub-30895.tar\sub-30895\ses-1\anat\sub-30895_ses-1_T1w.nii.gz
25681	T1-weighted Acquisition	Magnetic Resonance Imaging	Siemens 3T TIM Trio	Siemens	3	tesla	UO	UO:0000228	head	8	T1-weighted Acquisition	256	millimeter	UO	UO:0000016	256x256x192	millimeter	UO	UO:0000016	1x1x1	millimeter	UO	UO:0000016	1900	millisecond	UO	UO:0000028	2.52	millisecond	UO	UO:0000028	9	degree	UO	UO:0000185	900	millisecond	UO	UO:0000028	176	1	millimeter	UO	UO:0000016	266	second	UO	UO:0000010	\...\slim_sub-25681_sub-25681.tar\sub-25681\ses-1\anat\sub-25681_ses-1_T1w.nii.gz
25682	T1-weighted Acquisition	Magnetic Resonance Imaging	Siemens 3T TIM Trio	Siemens	3	tesla	UO	UO:0000228	head	8	T1-weighted Acquisition	256	millimeter	UO	UO:0000016	256x256x192	millimeter	UO	UO:0000016	1x1x1	millimeter	UO	UO:0000016	1900	millisecond	UO	UO:0000028	2.52	millisecond	UO	UO:0000028	9	degree	UO	UO:0000185	900	millisecond	UO	UO:0000028	176	1	millimeter	UO	UO:0000016	266	second	UO	UO:0000010	\...\slim_sub-25682_sub-25682.tar\sub-25682\ses-1\anat\sub-25682_ses-1_T1w.nii.gz
25683	T1-weighted Acquisition	Magnetic Resonance Imaging	Siemens 3T TIM Trio	Siemens	3	tesla	UO	UO:0000228	head	8	T1-weighted Acquisition	256	millimeter	UO	UO:0000016	256x256x192	millimeter	UO	UO:0000016	1x1x1	millimeter	UO	UO:0000016	1900	millisecond	UO	UO:0000028	2.52	millisecond	UO	UO:0000028	9	degree	UO	UO:0000185	900	millisecond	UO	UO:0000028	176	1	millimeter	UO	UO:0000016	266	second	UO	UO:0000010	\...\slim_sub-25683_sub-25683.tar\sub-25683\ses-1\anat\sub-25683_ses-1_T1w.nii.gz
25684	T1-weighted Acquisition	Magnetic Resonance Imaging	Siemens 3T TIM Trio	Siemens	3	tesla	UO	UO:0000228	head	8	T1-weighted Acquisition	256	millimeter	UO	UO:0000016	256x256x192	millimeter	UO	UO:0000016	1x1x1	millimeter	UO	UO:0000016	1900	millisecond	UO	UO:0000028	2.52	millisecond	UO	UO:0000028	9	degree	UO	UO:0000185	900	millisecond	UO	UO:0000028	176	1	millimeter	UO	UO:0000016	266	second	UO	UO:0000010	\...\slim_sub-25684_sub-25684.tar\sub-25684\ses-1\anat\sub-25684_ses-1_T1w.nii.gz
30896	T1-weighted Acquisition	Magnetic Resonance Imaging	Siemens 3T TIM Trio	Siemens	3	tesla	UO	UO:0000228	head	8	T1-weighted Acquisition	256	millimeter	UO	UO:0000016	256x256x192	millimeter	UO	UO:0000016	1x1x1	millimeter	UO	UO:0000016	1900	millisecond	UO	UO:0000028	2.52	millisecond	UO	UO:0000028	9	degree	UO	UO:0000185	900	millisecond	UO	UO:0000028	176	1	millimeter	UO	UO:0000016	266	second	UO	UO:0000010	\...\slim_sub-30896_sub-30896.tar\sub-30896\ses-1\anat\sub-30896_ses-1_T1w.nii.gz
30897	T1-weighted Acquisition	Magnetic Resonance Imaging	Siemens 3T TIM Trio	Siemens	3	tesla	UO	UO:0000228	head	8	T1-weighted Acquisition	256	millimeter	UO	UO:0000016	256x256x192	millimeter	UO	UO:0000016	1x1x1	millimeter	UO	UO:0000016	1900	millisecond	UO	UO:0000028	2.52	millisecond	UO	UO:0000028	9	degree	UO	UO:0000185	900	millisecond	UO	UO:0000028	176	1	millimeter	UO	UO:0000016	266	second	UO	UO:0000010	\...\slim_sub-30897_sub-30897.tar\sub-30897\ses-1\anat\sub-30897_ses-1_T1w.nii.gz
30898	T1-weighted Acquisition	Magnetic Resonance Imaging	Siemens 3T TIM Trio	Siemens	3	tesla	UO	UO:0000228	head	8	T1-weighted Acquisition	256	millimeter	UO	UO:0000016	256x256x192	millimeter	UO	UO:0000016	1x1x1	millimeter	UO	UO:0000016	1900	millisecond	UO	UO:0000028	2.52	millisecond	UO	UO:0000028	9	degree	UO	UO:0000185	900	millisecond	UO	UO:0000028	176	1	millimeter	UO	UO:0000016	266	second	UO	UO:0000010	\...\slim_sub-30898_sub-30898.tar\sub-30898\ses-1\anat\sub-30898_ses-1_T1w.nii.gz
30899	T1-weighted Acquisition	Magnetic Resonance Imaging	Siemens 3T TIM Trio	Siemens	3	tesla	UO	UO:0000228	head	8	T1-weighted Acquisition	256	millimeter	UO	UO:0000016	256x256x192	millimeter	UO	UO:0000016	1x1x1	millimeter	UO	UO:0000016	1900	millisecond	UO	UO:0000028	2.52	millisecond	UO	UO:0000028	9	degree	UO	UO:0000185	900	millisecond	UO	UO:0000028	176	1	millimeter	UO	UO:0000016	266	second	UO	UO:0000010	\...\slim_sub-30899_sub-30899.tar\sub-30899\ses-1\anat\sub-30899_ses-1_T1w.nii.gz
25685	T1-weighted Acquisition	Magnetic Resonance Imaging	Siemens 3T TIM Trio	Siemens	3	tesla	UO	UO:0000228	head	8	T1-weighted Acquisition	256	millimeter	UO	UO:0000016	256x256x192	millimeter	UO	UO:0000016	1x1x1	millimeter	UO	UO:0000016	1900	millisecond	UO	UO:0000028	2.52	millisecond	UO	UO:0000028	9	degree	UO	UO:0000185	900	millisecond	UO	UO:0000028	176	1	millimeter	UO	UO:0000016	266	second	UO	UO:0000010	\...\slim_sub-25685_sub-25685.tar\sub-25685\ses-1\anat\sub-25685_ses-1_T1w.nii.gz
25686	T1-weighted Acquisition	Magnetic Resonance Imaging	Siemens 3T TIM Trio	Siemens	3	tesla	UO	UO:0000228	head	8	T1-weighted Acquisition	256	millimeter	UO	UO:0000016	256x256x192	millimeter	UO	UO:0000016	1x1x1	millimeter	UO	UO:0000016	1900	millisecond	UO	UO:0000028	2.52	millisecond	UO	UO:0000028	9	degree	UO	UO:0000185	900	millisecond	UO	UO:0000028	176	1	millimeter	UO	UO:0000016	266	second	UO	UO:0000010	\...\slim_sub-25686_sub-25686.tar\sub-25686\ses-1\anat\sub-25686_ses-1_T1w.nii.gz
30900	T1-weighted Acquisition	Magnetic Resonance Imaging	Siemens 3T TIM Trio	Siemens	3	tesla	UO	UO:0000228	head	8	T1-weighted Acquisition	256	millimeter	UO	UO:0000016	256x256x192	millimeter	UO	UO:0000016	1x1x1	millimeter	UO	UO:0000016	1900	millisecond	UO	UO:0000028	2.52	millisecond	UO	UO:0000028	9	degree	UO	UO:0000185	900	millisecond	UO	UO:0000028	176	1	millimeter	UO	UO:0000016	266	second	UO	UO:0000010	\...\slim_sub-30900_sub-30900.tar\sub-30900\ses-1\anat\sub-30900_ses-1_T1w.nii.gz
25687	T1-weighted Acquisition	Magnetic Resonance Imaging	Siemens 3T TIM Trio	Siemens	3	tesla	UO	UO:0000228	head	8	T1-weighted Acquisition	256	millimeter	UO	UO:0000016	256x256x192	millimeter	UO	UO:0000016	1x1x1	millimeter	UO	UO:0000016	1900	millisecond	UO	UO:0000028	2.52	millisecond	UO	UO:0000028	9	degree	UO	UO:0000185	900	millisecond	UO	UO:0000028	176	1	millimeter	UO	UO:0000016	266	second	UO	UO:0000010	\...\slim_sub-25687_sub-25687.tar\sub-25687\ses-1\anat\sub-25687_ses-1_T1w.nii.gz
25688	T1-weighted Acquisition	Magnetic Resonance Imaging	Siemens 3T TIM Trio	Siemens	3	tesla	UO	UO:0000228	head	8	T1-weighted Acquisition	256	millimeter	UO	UO:0000016	256x256x192	millimeter	UO	UO:0000016	1x1x1	millimeter	UO	UO:0000016	1900	millisecond	UO	UO:0000028	2.52	millisecond	UO	UO:0000028	9	degree	UO	UO:0000185	900	millisecond	UO	UO:0000028	176	1	millimeter	UO	UO:0000016	266	second	UO	UO:0000010	\...\slim_sub-25688_sub-25688.tar\sub-25688\ses-1\anat\sub-25688_ses-1_T1w.nii.gz
25689	T1-weighted Acquisition	Magnetic Resonance Imaging	Siemens 3T TIM Trio	Siemens	3	tesla	UO	UO:0000228	head	8	T1-weighted Acquisition	256	millimeter	UO	UO:0000016	256x256x192	millimeter	UO	UO:0000016	1x1x1	millimeter	UO	UO:0000016	1900	millisecond	UO	UO:0000028	2.52	millisecond	UO	UO:0000028	9	degree	UO	UO:0000185	900	millisecond	UO	UO:0000028	176	1	millimeter	UO	UO:0000016	266	second	UO	UO:0000010	\...\slim_sub-25689_sub-25689.tar\sub-25689\ses-1\anat\sub-25689_ses-1_T1w.nii.gz
30901	T1-weighted Acquisition	Magnetic Resonance Imaging	Siemens 3T TIM Trio	Siemens	3	tesla	UO	UO:0000228	head	8	T1-weighted Acquisition	256	millimeter	UO	UO:0000016	256x256x192	millimeter	UO	UO:0000016	1x1x1	millimeter	UO	UO:0000016	1900	millisecond	UO	UO:0000028	2.52	millisecond	UO	UO:0000028	9	degree	UO	UO:0000185	900	millisecond	UO	UO:0000028	176	1	millimeter	UO	UO:0000016	266	second	UO	UO:0000010	\...\slim_sub-30901_sub-30901.tar\sub-30901\ses-1\anat\sub-30901_ses-1_T1w.nii.gz
30902	T1-weighted Acquisition	Magnetic Resonance Imaging	Siemens 3T TIM Trio	Siemens	3	tesla	UO	UO:0000228	head	8	T1-weighted Acquisition	256	millimeter	UO	UO:0000016	256x256x192	millimeter	UO	UO:0000016	1x1x1	millimeter	UO	UO:0000016	1900	millisecond	UO	UO:0000028	2.52	millisecond	UO	UO:0000028	9	degree	UO	UO:0000185	900	millisecond	UO	UO:0000028	176	1	millimeter	UO	UO:0000016	266	second	UO	UO:0000010	\...\slim_sub-30902_sub-30902.tar\sub-30902\ses-1\anat\sub-30902_ses-1_T1w.nii.gz
25690	T1-weighted Acquisition	Magnetic Resonance Imaging	Siemens 3T TIM Trio	Siemens	3	tesla	UO	UO:0000228	head	8	T1-weighted Acquisition	256	millimeter	UO	UO:0000016	256x256x192	millimeter	UO	UO:0000016	1x1x1	millimeter	UO	UO:0000016	1900	millisecond	UO	UO:0000028	2.52	millisecond	UO	UO:0000028	9	degree	UO	UO:0000185	900	millisecond	UO	UO:0000028	176	1	millimeter	UO	UO:0000016	266	second	UO	UO:0000010	\...\slim_sub-25690_sub-25690.tar\sub-25690\ses-1\anat\sub-25690_ses-1_T1w.nii.gz
30903	T1-weighted Acquisition	Magnetic Resonance Imaging	Siemens 3T TIM Trio	Siemens	3	tesla	UO	UO:0000228	head	8	T1-weighted Acquisition	256	millimeter	UO	UO:0000016	256x256x192	millimeter	UO	UO:0000016	1x1x1	millimeter	UO	UO:0000016	1900	millisecond	UO	UO:0000028	2.52	millisecond	UO	UO:0000028	9	degree	UO	UO:0000185	900	millisecond	UO	UO:0000028	176	1	millimeter	UO	UO:0000016	266	second	UO	UO:0000010	\...\slim_sub-30903_sub-30903.tar\sub-30903\ses-1\anat\sub-30903_ses-1_T1w.nii.gz
30904	T1-weighted Acquisition	Magnetic Resonance Imaging	Siemens 3T TIM Trio	Siemens	3	tesla	UO	UO:0000228	head	8	T1-weighted Acquisition	256	millimeter	UO	UO:0000016	256x256x192	millimeter	UO	UO:0000016	1x1x1	millimeter	UO	UO:0000016	1900	millisecond	UO	UO:0000028	2.52	millisecond	UO	UO:0000028	9	degree	UO	UO:0000185	900	millisecond	UO	UO:0000028	176	1	millimeter	UO	UO:0000016	266	second	UO	UO:0000010	\...\slim_sub-30904_sub-30904.tar\sub-30904\ses-1\anat\sub-30904_ses-1_T1w.nii.gz
30905	T1-weighted Acquisition	Magnetic Resonance Imaging	Siemens 3T TIM Trio	Siemens	3	tesla	UO	UO:0000228	head	8	T1-weighted Acquisition	256	millimeter	UO	UO:0000016	256x256x192	millimeter	UO	UO:0000016	1x1x1	millimeter	UO	UO:0000016	1900	millisecond	UO	UO:0000028	2.52	millisecond	UO	UO:0000028	9	degree	UO	UO:0000185	900	millisecond	UO	UO:0000028	176	1	millimeter	UO	UO:0000016	266	second	UO	UO:0000010	\...\slim_sub-30905_sub-30905.tar\sub-30905\ses-1\anat\sub-30905_ses-1_T1w.nii.gz
30906	T1-weighted Acquisition	Magnetic Resonance Imaging	Siemens 3T TIM Trio	Siemens	3	tesla	UO	UO:0000228	head	8	T1-weighted Acquisition	256	millimeter	UO	UO:0000016	256x256x192	millimeter	UO	UO:0000016	1x1x1	millimeter	UO	UO:0000016	1900	millisecond	UO	UO:0000028	2.52	millisecond	UO	UO:0000028	9	degree	UO	UO:0000185	900	millisecond	UO	UO:0000028	176	1	millimeter	UO	UO:0000016	266	second	UO	UO:0000010	\...\slim_sub-30906_sub-30906.tar\sub-30906\ses-1\anat\sub-30906_ses-1_T1w.nii.gz
30907	T1-weighted Acquisition	Magnetic Resonance Imaging	Siemens 3T TIM Trio	Siemens	3	tesla	UO	UO:0000228	head	8	T1-weighted Acquisition	256	millimeter	UO	UO:0000016	256x256x192	millimeter	UO	UO:0000016	1x1x1	millimeter	UO	UO:0000016	1900	millisecond	UO	UO:0000028	2.52	millisecond	UO	UO:0000028	9	degree	UO	UO:0000185	900	millisecond	UO	UO:0000028	176	1	millimeter	UO	UO:0000016	266	second	UO	UO:0000010	\...\slim_sub-30907_sub-30907.tar\sub-30907\ses-1\anat\sub-30907_ses-1_T1w.nii.gz
25691	T1-weighted Acquisition	Magnetic Resonance Imaging	Siemens 3T TIM Trio	Siemens	3	tesla	UO	UO:0000228	head	8	T1-weighted Acquisition	256	millimeter	UO	UO:0000016	256x256x192	millimeter	UO	UO:0000016	1x1x1	millimeter	UO	UO:0000016	1900	millisecond	UO	UO:0000028	2.52	millisecond	UO	UO:0000028	9	degree	UO	UO:0000185	900	millisecond	UO	UO:0000028	176	1	millimeter	UO	UO:0000016	266	second	UO	UO:0000010	\...\slim_sub-25691_sub-25691.tar\sub-25691\ses-1\anat\sub-25691_ses-1_T1w.nii.gz
30908	T1-weighted Acquisition	Magnetic Resonance Imaging	Siemens 3T TIM Trio	Siemens	3	tesla	UO	UO:0000228	head	8	T1-weighted Acquisition	256	millimeter	UO	UO:0000016	256x256x192	millimeter	UO	UO:0000016	1x1x1	millimeter	UO	UO:0000016	1900	millisecond	UO	UO:0000028	2.52	millisecond	UO	UO:0000028	9	degree	UO	UO:0000185	900	millisecond	UO	UO:0000028	176	1	millimeter	UO	UO:0000016	266	second	UO	UO:0000010	\...\slim_sub-30908_sub-30908.tar\sub-30908\ses-1\anat\sub-30908_ses-1_T1w.nii.gz
30909	T1-weighted Acquisition	Magnetic Resonance Imaging	Siemens 3T TIM Trio	Siemens	3	tesla	UO	UO:0000228	head	8	T1-weighted Acquisition	256	millimeter	UO	UO:0000016	256x256x192	millimeter	UO	UO:0000016	1x1x1	millimeter	UO	UO:0000016	1900	millisecond	UO	UO:0000028	2.52	millisecond	UO	UO:0000028	9	degree	UO	UO:0000185	900	millisecond	UO	UO:0000028	176	1	millimeter	UO	UO:0000016	266	second	UO	UO:0000010	\...\slim_sub-30909_sub-30909.tar\sub-30909\ses-1\anat\sub-30909_ses-1_T1w.nii.gz
30910	T1-weighted Acquisition	Magnetic Resonance Imaging	Siemens 3T TIM Trio	Siemens	3	tesla	UO	UO:0000228	head	8	T1-weighted Acquisition	256	millimeter	UO	UO:0000016	256x256x192	millimeter	UO	UO:0000016	1x1x1	millimeter	UO	UO:0000016	1900	millisecond	UO	UO:0000028	2.52	millisecond	UO	UO:0000028	9	degree	UO	UO:0000185	900	millisecond	UO	UO:0000028	176	1	millimeter	UO	UO:0000016	266	second	UO	UO:0000010	\...\slim_sub-30910_sub-30910.tar\sub-30910\ses-1\anat\sub-30910_ses-1_T1w.nii.gz
30911	T1-weighted Acquisition	Magnetic Resonance Imaging	Siemens 3T TIM Trio	Siemens	3	tesla	UO	UO:0000228	head	8	T1-weighted Acquisition	256	millimeter	UO	UO:0000016	256x256x192	millimeter	UO	UO:0000016	1x1x1	millimeter	UO	UO:0000016	1900	millisecond	UO	UO:0000028	2.52	millisecond	UO	UO:0000028	9	degree	UO	UO:0000185	900	millisecond	UO	UO:0000028	176	1	millimeter	UO	UO:0000016	266	second	UO	UO:0000010	\...\slim_sub-30911_sub-30911.tar\sub-30911\ses-1\anat\sub-30911_ses-1_T1w.nii.gz
25692	T1-weighted Acquisition	Magnetic Resonance Imaging	Siemens 3T TIM Trio	Siemens	3	tesla	UO	UO:0000228	head	8	T1-weighted Acquisition	256	millimeter	UO	UO:0000016	256x256x192	millimeter	UO	UO:0000016	1x1x1	millimeter	UO	UO:0000016	1900	millisecond	UO	UO:0000028	2.52	millisecond	UO	UO:0000028	9	degree	UO	UO:0000185	900	millisecond	UO	UO:0000028	176	1	millimeter	UO	UO:0000016	266	second	UO	UO:0000010	\...\slim_sub-25692_sub-25692.tar\sub-25692\ses-1\anat\sub-25692_ses-1_T1w.nii.gz
30912	T1-weighted Acquisition	Magnetic Resonance Imaging	Siemens 3T TIM Trio	Siemens	3	tesla	UO	UO:0000228	head	8	T1-weighted Acquisition	256	millimeter	UO	UO:0000016	256x256x192	millimeter	UO	UO:0000016	1x1x1	millimeter	UO	UO:0000016	1900	millisecond	UO	UO:0000028	2.52	millisecond	UO	UO:0000028	9	degree	UO	UO:0000185	900	millisecond	UO	UO:0000028	176	1	millimeter	UO	UO:0000016	266	second	UO	UO:0000010	\...\slim_sub-30912_sub-30912.tar\sub-30912\ses-1\anat\sub-30912_ses-1_T1w.nii.gz
25693	T1-weighted Acquisition	Magnetic Resonance Imaging	Siemens 3T TIM Trio	Siemens	3	tesla	UO	UO:0000228	head	8	T1-weighted Acquisition	256	millimeter	UO	UO:0000016	256x256x192	millimeter	UO	UO:0000016	1x1x1	millimeter	UO	UO:0000016	1900	millisecond	UO	UO:0000028	2.52	millisecond	UO	UO:0000028	9	degree	UO	UO:0000185	900	millisecond	UO	UO:0000028	176	1	millimeter	UO	UO:0000016	266	second	UO	UO:0000010	\...\slim_sub-25693_sub-25693.tar\sub-25693\ses-1\anat\sub-25693_ses-1_T1w.nii.gz
30913	T1-weighted Acquisition	Magnetic Resonance Imaging	Siemens 3T TIM Trio	Siemens	3	tesla	UO	UO:0000228	head	8	T1-weighted Acquisition	256	millimeter	UO	UO:0000016	256x256x192	millimeter	UO	UO:0000016	1x1x1	millimeter	UO	UO:0000016	1900	millisecond	UO	UO:0000028	2.52	millisecond	UO	UO:0000028	9	degree	UO	UO:0000185	900	millisecond	UO	UO:0000028	176	1	millimeter	UO	UO:0000016	266	second	UO	UO:0000010	\...\slim_sub-30913_sub-30913.tar\sub-30913\ses-1\anat\sub-30913_ses-1_T1w.nii.gz
30914	T1-weighted Acquisition	Magnetic Resonance Imaging	Siemens 3T TIM Trio	Siemens	3	tesla	UO	UO:0000228	head	8	T1-weighted Acquisition	256	millimeter	UO	UO:0000016	256x256x192	millimeter	UO	UO:0000016	1x1x1	millimeter	UO	UO:0000016	1900	millisecond	UO	UO:0000028	2.52	millisecond	UO	UO:0000028	9	degree	UO	UO:0000185	900	millisecond	UO	UO:0000028	176	1	millimeter	UO	UO:0000016	266	second	UO	UO:0000010	\...\slim_sub-30914_sub-30914.tar\sub-30914\ses-1\anat\sub-30914_ses-1_T1w.nii.gz
25694	T1-weighted Acquisition	Magnetic Resonance Imaging	Siemens 3T TIM Trio	Siemens	3	tesla	UO	UO:0000228	head	8	T1-weighted Acquisition	256	millimeter	UO	UO:0000016	256x256x192	millimeter	UO	UO:0000016	1x1x1	millimeter	UO	UO:0000016	1900	millisecond	UO	UO:0000028	2.52	millisecond	UO	UO:0000028	9	degree	UO	UO:0000185	900	millisecond	UO	UO:0000028	176	1	millimeter	UO	UO:0000016	266	second	UO	UO:0000010	\...\slim_sub-25694_sub-25694.tar\sub-25694\ses-1\anat\sub-25694_ses-1_T1w.nii.gz
30915	T1-weighted Acquisition	Magnetic Resonance Imaging	Siemens 3T TIM Trio	Siemens	3	tesla	UO	UO:0000228	head	8	T1-weighted Acquisition	256	millimeter	UO	UO:0000016	256x256x192	millimeter	UO	UO:0000016	1x1x1	millimeter	UO	UO:0000016	1900	millisecond	UO	UO:0000028	2.52	millisecond	UO	UO:0000028	9	degree	UO	UO:0000185	900	millisecond	UO	UO:0000028	176	1	millimeter	UO	UO:0000016	266	second	UO	UO:0000010	\...\slim_sub-30915_sub-30915.tar\sub-30915\ses-1\anat\sub-30915_ses-1_T1w.nii.gz
30916	T1-weighted Acquisition	Magnetic Resonance Imaging	Siemens 3T TIM Trio	Siemens	3	tesla	UO	UO:0000228	head	8	T1-weighted Acquisition	256	millimeter	UO	UO:0000016	256x256x192	millimeter	UO	UO:0000016	1x1x1	millimeter	UO	UO:0000016	1900	millisecond	UO	UO:0000028	2.52	millisecond	UO	UO:0000028	9	degree	UO	UO:0000185	900	millisecond	UO	UO:0000028	176	1	millimeter	UO	UO:0000016	266	second	UO	UO:0000010	\...\slim_sub-30916_sub-30916.tar\sub-30916\ses-1\anat\sub-30916_ses-1_T1w.nii.gz
25695	T1-weighted Acquisition	Magnetic Resonance Imaging	Siemens 3T TIM Trio	Siemens	3	tesla	UO	UO:0000228	head	8	T1-weighted Acquisition	256	millimeter	UO	UO:0000016	256x256x192	millimeter	UO	UO:0000016	1x1x1	millimeter	UO	UO:0000016	1900	millisecond	UO	UO:0000028	2.52	millisecond	UO	UO:0000028	9	degree	UO	UO:0000185	900	millisecond	UO	UO:0000028	176	1	millimeter	UO	UO:0000016	266	second	UO	UO:0000010	\...\slim_sub-25695_sub-25695.tar\sub-25695\ses-1\anat\sub-25695_ses-1_T1w.nii.gz
25696	T1-weighted Acquisition	Magnetic Resonance Imaging	Siemens 3T TIM Trio	Siemens	3	tesla	UO	UO:0000228	head	8	T1-weighted Acquisition	256	millimeter	UO	UO:0000016	256x256x192	millimeter	UO	UO:0000016	1x1x1	millimeter	UO	UO:0000016	1900	millisecond	UO	UO:0000028	2.52	millisecond	UO	UO:0000028	9	degree	UO	UO:0000185	900	millisecond	UO	UO:0000028	176	1	millimeter	UO	UO:0000016	266	second	UO	UO:0000010	\...\slim_sub-25696_sub-25696.tar\sub-25696\ses-1\anat\sub-25696_ses-1_T1w.nii.gz
30917	T1-weighted Acquisition	Magnetic Resonance Imaging	Siemens 3T TIM Trio	Siemens	3	tesla	UO	UO:0000228	head	8	T1-weighted Acquisition	256	millimeter	UO	UO:0000016	256x256x192	millimeter	UO	UO:0000016	1x1x1	millimeter	UO	UO:0000016	1900	millisecond	UO	UO:0000028	2.52	millisecond	UO	UO:0000028	9	degree	UO	UO:0000185	900	millisecond	UO	UO:0000028	176	1	millimeter	UO	UO:0000016	266	second	UO	UO:0000010	\...\slim_sub-30917_sub-30917.tar\sub-30917\ses-1\anat\sub-30917_ses-1_T1w.nii.gz
30918	T1-weighted Acquisition	Magnetic Resonance Imaging	Siemens 3T TIM Trio	Siemens	3	tesla	UO	UO:0000228	head	8	T1-weighted Acquisition	256	millimeter	UO	UO:0000016	256x256x192	millimeter	UO	UO:0000016	1x1x1	millimeter	UO	UO:0000016	1900	millisecond	UO	UO:0000028	2.52	millisecond	UO	UO:0000028	9	degree	UO	UO:0000185	900	millisecond	UO	UO:0000028	176	1	millimeter	UO	UO:0000016	266	second	UO	UO:0000010	\...\slim_sub-30918_sub-30918.tar\sub-30918\ses-1\anat\sub-30918_ses-1_T1w.nii.gz
25697	T1-weighted Acquisition	Magnetic Resonance Imaging	Siemens 3T TIM Trio	Siemens	3	tesla	UO	UO:0000228	head	8	T1-weighted Acquisition	256	millimeter	UO	UO:0000016	256x256x192	millimeter	UO	UO:0000016	1x1x1	millimeter	UO	UO:0000016	1900	millisecond	UO	UO:0000028	2.52	millisecond	UO	UO:0000028	9	degree	UO	UO:0000185	900	millisecond	UO	UO:0000028	176	1	millimeter	UO	UO:0000016	266	second	UO	UO:0000010	\...\slim_sub-25697_sub-25697.tar\sub-25697\ses-1\anat\sub-25697_ses-1_T1w.nii.gz
25698	T1-weighted Acquisition	Magnetic Resonance Imaging	Siemens 3T TIM Trio	Siemens	3	tesla	UO	UO:0000228	head	8	T1-weighted Acquisition	256	millimeter	UO	UO:0000016	256x256x192	millimeter	UO	UO:0000016	1x1x1	millimeter	UO	UO:0000016	1900	millisecond	UO	UO:0000028	2.52	millisecond	UO	UO:0000028	9	degree	UO	UO:0000185	900	millisecond	UO	UO:0000028	176	1	millimeter	UO	UO:0000016	266	second	UO	UO:0000010	\...\slim_sub-25698_sub-25698.tar\sub-25698\ses-1\anat\sub-25698_ses-1_T1w.nii.gz
25699	T1-weighted Acquisition	Magnetic Resonance Imaging	Siemens 3T TIM Trio	Siemens	3	tesla	UO	UO:0000228	head	8	T1-weighted Acquisition	256	millimeter	UO	UO:0000016	256x256x192	millimeter	UO	UO:0000016	1x1x1	millimeter	UO	UO:0000016	1900	millisecond	UO	UO:0000028	2.52	millisecond	UO	UO:0000028	9	degree	UO	UO:0000185	900	millisecond	UO	UO:0000028	176	1	millimeter	UO	UO:0000016	266	second	UO	UO:0000010	\...\slim_sub-25699_sub-25699.tar\sub-25699\ses-1\anat\sub-25699_ses-1_T1w.nii.gz
25700	T1-weighted Acquisition	Magnetic Resonance Imaging	Siemens 3T TIM Trio	Siemens	3	tesla	UO	UO:0000228	head	8	T1-weighted Acquisition	256	millimeter	UO	UO:0000016	256x256x192	millimeter	UO	UO:0000016	1x1x1	millimeter	UO	UO:0000016	1900	millisecond	UO	UO:0000028	2.52	millisecond	UO	UO:0000028	9	degree	UO	UO:0000185	900	millisecond	UO	UO:0000028	176	1	millimeter	UO	UO:0000016	266	second	UO	UO:0000010	\...\slim_sub-25700_sub-25700.tar\sub-25700\ses-1\anat\sub-25700_ses-1_T1w.nii.gz
30919	T1-weighted Acquisition	Magnetic Resonance Imaging	Siemens 3T TIM Trio	Siemens	3	tesla	UO	UO:0000228	head	8	T1-weighted Acquisition	256	millimeter	UO	UO:0000016	256x256x192	millimeter	UO	UO:0000016	1x1x1	millimeter	UO	UO:0000016	1900	millisecond	UO	UO:0000028	2.52	millisecond	UO	UO:0000028	9	degree	UO	UO:0000185	900	millisecond	UO	UO:0000028	176	1	millimeter	UO	UO:0000016	266	second	UO	UO:0000010	\...\slim_sub-30919_sub-30919.tar\sub-30919\ses-1\anat\sub-30919_ses-1_T1w.nii.gz
30920	T1-weighted Acquisition	Magnetic Resonance Imaging	Siemens 3T TIM Trio	Siemens	3	tesla	UO	UO:0000228	head	8	T1-weighted Acquisition	256	millimeter	UO	UO:0000016	256x256x192	millimeter	UO	UO:0000016	1x1x1	millimeter	UO	UO:0000016	1900	millisecond	UO	UO:0000028	2.52	millisecond	UO	UO:0000028	9	degree	UO	UO:0000185	900	millisecond	UO	UO:0000028	176	1	millimeter	UO	UO:0000016	266	second	UO	UO:0000010	\...\slim_sub-30920_sub-30920.tar\sub-30920\ses-1\anat\sub-30920_ses-1_T1w.nii.gz
25701	T1-weighted Acquisition	Magnetic Resonance Imaging	Siemens 3T TIM Trio	Siemens	3	tesla	UO	UO:0000228	head	8	T1-weighted Acquisition	256	millimeter	UO	UO:0000016	256x256x192	millimeter	UO	UO:0000016	1x1x1	millimeter	UO	UO:0000016	1900	millisecond	UO	UO:0000028	2.52	millisecond	UO	UO:0000028	9	degree	UO	UO:0000185	900	millisecond	UO	UO:0000028	176	1	millimeter	UO	UO:0000016	266	second	UO	UO:0000010	\...\slim_sub-25701_sub-25701.tar\sub-25701\ses-1\anat\sub-25701_ses-1_T1w.nii.gz
30921	T1-weighted Acquisition	Magnetic Resonance Imaging	Siemens 3T TIM Trio	Siemens	3	tesla	UO	UO:0000228	head	8	T1-weighted Acquisition	256	millimeter	UO	UO:0000016	256x256x192	millimeter	UO	UO:0000016	1x1x1	millimeter	UO	UO:0000016	1900	millisecond	UO	UO:0000028	2.52	millisecond	UO	UO:0000028	9	degree	UO	UO:0000185	900	millisecond	UO	UO:0000028	176	1	millimeter	UO	UO:0000016	266	second	UO	UO:0000010	\...\slim_sub-30921_sub-30921.tar\sub-30921\ses-1\anat\sub-30921_ses-1_T1w.nii.gz
30922	T1-weighted Acquisition	Magnetic Resonance Imaging	Siemens 3T TIM Trio	Siemens	3	tesla	UO	UO:0000228	head	8	T1-weighted Acquisition	256	millimeter	UO	UO:0000016	256x256x192	millimeter	UO	UO:0000016	1x1x1	millimeter	UO	UO:0000016	1900	millisecond	UO	UO:0000028	2.52	millisecond	UO	UO:0000028	9	degree	UO	UO:0000185	900	millisecond	UO	UO:0000028	176	1	millimeter	UO	UO:0000016	266	second	UO	UO:0000010	\...\slim_sub-30922_sub-30922.tar\sub-30922\ses-1\anat\sub-30922_ses-1_T1w.nii.gz
30923	T1-weighted Acquisition	Magnetic Resonance Imaging	Siemens 3T TIM Trio	Siemens	3	tesla	UO	UO:0000228	head	8	T1-weighted Acquisition	256	millimeter	UO	UO:0000016	256x256x192	millimeter	UO	UO:0000016	1x1x1	millimeter	UO	UO:0000016	1900	millisecond	UO	UO:0000028	2.52	millisecond	UO	UO:0000028	9	degree	UO	UO:0000185	900	millisecond	UO	UO:0000028	176	1	millimeter	UO	UO:0000016	266	second	UO	UO:0000010	\...\slim_sub-30923_sub-30923.tar\sub-30923\ses-1\anat\sub-30923_ses-1_T1w.nii.gz
25702	T1-weighted Acquisition	Magnetic Resonance Imaging	Siemens 3T TIM Trio	Siemens	3	tesla	UO	UO:0000228	head	8	T1-weighted Acquisition	256	millimeter	UO	UO:0000016	256x256x192	millimeter	UO	UO:0000016	1x1x1	millimeter	UO	UO:0000016	1900	millisecond	UO	UO:0000028	2.52	millisecond	UO	UO:0000028	9	degree	UO	UO:0000185	900	millisecond	UO	UO:0000028	176	1	millimeter	UO	UO:0000016	266	second	UO	UO:0000010	\...\slim_sub-25702_sub-25702.tar\sub-25702\ses-1\anat\sub-25702_ses-1_T1w.nii.gz
30924	T1-weighted Acquisition	Magnetic Resonance Imaging	Siemens 3T TIM Trio	Siemens	3	tesla	UO	UO:0000228	head	8	T1-weighted Acquisition	256	millimeter	UO	UO:0000016	256x256x192	millimeter	UO	UO:0000016	1x1x1	millimeter	UO	UO:0000016	1900	millisecond	UO	UO:0000028	2.52	millisecond	UO	UO:0000028	9	degree	UO	UO:0000185	900	millisecond	UO	UO:0000028	176	1	millimeter	UO	UO:0000016	266	second	UO	UO:0000010	\...\slim_sub-30924_sub-30924.tar\sub-30924\ses-1\anat\sub-30924_ses-1_T1w.nii.gz
25703	T1-weighted Acquisition	Magnetic Resonance Imaging	Siemens 3T TIM Trio	Siemens	3	tesla	UO	UO:0000228	head	8	T1-weighted Acquisition	256	millimeter	UO	UO:0000016	256x256x192	millimeter	UO	UO:0000016	1x1x1	millimeter	UO	UO:0000016	1900	millisecond	UO	UO:0000028	2.52	millisecond	UO	UO:0000028	9	degree	UO	UO:0000185	900	millisecond	UO	UO:0000028	176	1	millimeter	UO	UO:0000016	266	second	UO	UO:0000010	\...\slim_sub-25703_sub-25703.tar\sub-25703\ses-1\anat\sub-25703_ses-1_T1w.nii.gz
30925	T1-weighted Acquisition	Magnetic Resonance Imaging	Siemens 3T TIM Trio	Siemens	3	tesla	UO	UO:0000228	head	8	T1-weighted Acquisition	256	millimeter	UO	UO:0000016	256x256x192	millimeter	UO	UO:0000016	1x1x1	millimeter	UO	UO:0000016	1900	millisecond	UO	UO:0000028	2.52	millisecond	UO	UO:0000028	9	degree	UO	UO:0000185	900	millisecond	UO	UO:0000028	176	1	millimeter	UO	UO:0000016	266	second	UO	UO:0000010	\...\slim_sub-30925_sub-30925.tar\sub-30925\ses-1\anat\sub-30925_ses-1_T1w.nii.gz
30926	T1-weighted Acquisition	Magnetic Resonance Imaging	Siemens 3T TIM Trio	Siemens	3	tesla	UO	UO:0000228	head	8	T1-weighted Acquisition	256	millimeter	UO	UO:0000016	256x256x192	millimeter	UO	UO:0000016	1x1x1	millimeter	UO	UO:0000016	1900	millisecond	UO	UO:0000028	2.52	millisecond	UO	UO:0000028	9	degree	UO	UO:0000185	900	millisecond	UO	UO:0000028	176	1	millimeter	UO	UO:0000016	266	second	UO	UO:0000010	\...\slim_sub-30926_sub-30926.tar\sub-30926\ses-1\anat\sub-30926_ses-1_T1w.nii.gz
30927	T1-weighted Acquisition	Magnetic Resonance Imaging	Siemens 3T TIM Trio	Siemens	3	tesla	UO	UO:0000228	head	8	T1-weighted Acquisition	256	millimeter	UO	UO:0000016	256x256x192	millimeter	UO	UO:0000016	1x1x1	millimeter	UO	UO:0000016	1900	millisecond	UO	UO:0000028	2.52	millisecond	UO	UO:0000028	9	degree	UO	UO:0000185	900	millisecond	UO	UO:0000028	176	1	millimeter	UO	UO:0000016	266	second	UO	UO:0000010	\...\slim_sub-30927_sub-30927.tar\sub-30927\ses-1\anat\sub-30927_ses-1_T1w.nii.gz
30928	T1-weighted Acquisition	Magnetic Resonance Imaging	Siemens 3T TIM Trio	Siemens	3	tesla	UO	UO:0000228	head	8	T1-weighted Acquisition	256	millimeter	UO	UO:0000016	256x256x192	millimeter	UO	UO:0000016	1x1x1	millimeter	UO	UO:0000016	1900	millisecond	UO	UO:0000028	2.52	millisecond	UO	UO:0000028	9	degree	UO	UO:0000185	900	millisecond	UO	UO:0000028	176	1	millimeter	UO	UO:0000016	266	second	UO	UO:0000010	\...\slim_sub-30928_sub-30928.tar\sub-30928\ses-1\anat\sub-30928_ses-1_T1w.nii.gz
30929	T1-weighted Acquisition	Magnetic Resonance Imaging	Siemens 3T TIM Trio	Siemens	3	tesla	UO	UO:0000228	head	8	T1-weighted Acquisition	256	millimeter	UO	UO:0000016	256x256x192	millimeter	UO	UO:0000016	1x1x1	millimeter	UO	UO:0000016	1900	millisecond	UO	UO:0000028	2.52	millisecond	UO	UO:0000028	9	degree	UO	UO:0000185	900	millisecond	UO	UO:0000028	176	1	millimeter	UO	UO:0000016	266	second	UO	UO:0000010	\...\slim_sub-30929_sub-30929.tar\sub-30929\ses-1\anat\sub-30929_ses-1_T1w.nii.gz
30930	T1-weighted Acquisition	Magnetic Resonance Imaging	Siemens 3T TIM Trio	Siemens	3	tesla	UO	UO:0000228	head	8	T1-weighted Acquisition	256	millimeter	UO	UO:0000016	256x256x192	millimeter	UO	UO:0000016	1x1x1	millimeter	UO	UO:0000016	1900	millisecond	UO	UO:0000028	2.52	millisecond	UO	UO:0000028	9	degree	UO	UO:0000185	900	millisecond	UO	UO:0000028	176	1	millimeter	UO	UO:0000016	266	second	UO	UO:0000010	\...\slim_sub-30930_sub-30930.tar\sub-30930\ses-1\anat\sub-30930_ses-1_T1w.nii.gz
25704	T1-weighted Acquisition	Magnetic Resonance Imaging	Siemens 3T TIM Trio	Siemens	3	tesla	UO	UO:0000228	head	8	T1-weighted Acquisition	256	millimeter	UO	UO:0000016	256x256x192	millimeter	UO	UO:0000016	1x1x1	millimeter	UO	UO:0000016	1900	millisecond	UO	UO:0000028	2.52	millisecond	UO	UO:0000028	9	degree	UO	UO:0000185	900	millisecond	UO	UO:0000028	176	1	millimeter	UO	UO:0000016	266	second	UO	UO:0000010	\...\slim_sub-25704_sub-25704.tar\sub-25704\ses-1\anat\sub-25704_ses-1_T1w.nii.gz
25705	T1-weighted Acquisition	Magnetic Resonance Imaging	Siemens 3T TIM Trio	Siemens	3	tesla	UO	UO:0000228	head	8	T1-weighted Acquisition	256	millimeter	UO	UO:0000016	256x256x192	millimeter	UO	UO:0000016	1x1x1	millimeter	UO	UO:0000016	1900	millisecond	UO	UO:0000028	2.52	millisecond	UO	UO:0000028	9	degree	UO	UO:0000185	900	millisecond	UO	UO:0000028	176	1	millimeter	UO	UO:0000016	266	second	UO	UO:0000010	\...\slim_sub-25705_sub-25705.tar\sub-25705\ses-1\anat\sub-25705_ses-1_T1w.nii.gz
30931	T1-weighted Acquisition	Magnetic Resonance Imaging	Siemens 3T TIM Trio	Siemens	3	tesla	UO	UO:0000228	head	8	T1-weighted Acquisition	256	millimeter	UO	UO:0000016	256x256x192	millimeter	UO	UO:0000016	1x1x1	millimeter	UO	UO:0000016	1900	millisecond	UO	UO:0000028	2.52	millisecond	UO	UO:0000028	9	degree	UO	UO:0000185	900	millisecond	UO	UO:0000028	176	1	millimeter	UO	UO:0000016	266	second	UO	UO:0000010	\...\slim_sub-30931_sub-30931.tar\sub-30931\ses-1\anat\sub-30931_ses-1_T1w.nii.gz
25706	T1-weighted Acquisition	Magnetic Resonance Imaging	Siemens 3T TIM Trio	Siemens	3	tesla	UO	UO:0000228	head	8	T1-weighted Acquisition	256	millimeter	UO	UO:0000016	256x256x192	millimeter	UO	UO:0000016	1x1x1	millimeter	UO	UO:0000016	1900	millisecond	UO	UO:0000028	2.52	millisecond	UO	UO:0000028	9	degree	UO	UO:0000185	900	millisecond	UO	UO:0000028	176	1	millimeter	UO	UO:0000016	266	second	UO	UO:0000010	\...\slim_sub-25706_sub-25706.tar\sub-25706\ses-1\anat\sub-25706_ses-1_T1w.nii.gz
30932	T1-weighted Acquisition	Magnetic Resonance Imaging	Siemens 3T TIM Trio	Siemens	3	tesla	UO	UO:0000228	head	8	T1-weighted Acquisition	256	millimeter	UO	UO:0000016	256x256x192	millimeter	UO	UO:0000016	1x1x1	millimeter	UO	UO:0000016	1900	millisecond	UO	UO:0000028	2.52	millisecond	UO	UO:0000028	9	degree	UO	UO:0000185	900	millisecond	UO	UO:0000028	176	1	millimeter	UO	UO:0000016	266	second	UO	UO:0000010	\...\slim_sub-30932_sub-30932.tar\sub-30932\ses-1\anat\sub-30932_ses-1_T1w.nii.gz
30933	T1-weighted Acquisition	Magnetic Resonance Imaging	Siemens 3T TIM Trio	Siemens	3	tesla	UO	UO:0000228	head	8	T1-weighted Acquisition	256	millimeter	UO	UO:0000016	256x256x192	millimeter	UO	UO:0000016	1x1x1	millimeter	UO	UO:0000016	1900	millisecond	UO	UO:0000028	2.52	millisecond	UO	UO:0000028	9	degree	UO	UO:0000185	900	millisecond	UO	UO:0000028	176	1	millimeter	UO	UO:0000016	266	second	UO	UO:0000010	\...\slim_sub-30933_sub-30933.tar\sub-30933\ses-1\anat\sub-30933_ses-1_T1w.nii.gz
30934	T1-weighted Acquisition	Magnetic Resonance Imaging	Siemens 3T TIM Trio	Siemens	3	tesla	UO	UO:0000228	head	8	T1-weighted Acquisition	256	millimeter	UO	UO:0000016	256x256x192	millimeter	UO	UO:0000016	1x1x1	millimeter	UO	UO:0000016	1900	millisecond	UO	UO:0000028	2.52	millisecond	UO	UO:0000028	9	degree	UO	UO:0000185	900	millisecond	UO	UO:0000028	176	1	millimeter	UO	UO:0000016	266	second	UO	UO:0000010	\...\slim_sub-30934_sub-30934.tar\sub-30934\ses-1\anat\sub-30934_ses-1_T1w.nii.gz
30935	T1-weighted Acquisition	Magnetic Resonance Imaging	Siemens 3T TIM Trio	Siemens	3	tesla	UO	UO:0000228	head	8	T1-weighted Acquisition	256	millimeter	UO	UO:0000016	256x256x192	millimeter	UO	UO:0000016	1x1x1	millimeter	UO	UO:0000016	1900	millisecond	UO	UO:0000028	2.52	millisecond	UO	UO:0000028	9	degree	UO	UO:0000185	900	millisecond	UO	UO:0000028	176	1	millimeter	UO	UO:0000016	266	second	UO	UO:0000010	\...\slim_sub-30935_sub-30935.tar\sub-30935\ses-1\anat\sub-30935_ses-1_T1w.nii.gz
25707	T1-weighted Acquisition	Magnetic Resonance Imaging	Siemens 3T TIM Trio	Siemens	3	tesla	UO	UO:0000228	head	8	T1-weighted Acquisition	256	millimeter	UO	UO:0000016	256x256x192	millimeter	UO	UO:0000016	1x1x1	millimeter	UO	UO:0000016	1900	millisecond	UO	UO:0000028	2.52	millisecond	UO	UO:0000028	9	degree	UO	UO:0000185	900	millisecond	UO	UO:0000028	176	1	millimeter	UO	UO:0000016	266	second	UO	UO:0000010	\...\slim_sub-25707_sub-25707.tar\sub-25707\ses-1\anat\sub-25707_ses-1_T1w.nii.gz
25708	T1-weighted Acquisition	Magnetic Resonance Imaging	Siemens 3T TIM Trio	Siemens	3	tesla	UO	UO:0000228	head	8	T1-weighted Acquisition	256	millimeter	UO	UO:0000016	256x256x192	millimeter	UO	UO:0000016	1x1x1	millimeter	UO	UO:0000016	1900	millisecond	UO	UO:0000028	2.52	millisecond	UO	UO:0000028	9	degree	UO	UO:0000185	900	millisecond	UO	UO:0000028	176	1	millimeter	UO	UO:0000016	266	second	UO	UO:0000010	\...\slim_sub-25708_sub-25708.tar\sub-25708\ses-1\anat\sub-25708_ses-1_T1w.nii.gz
25709	T1-weighted Acquisition	Magnetic Resonance Imaging	Siemens 3T TIM Trio	Siemens	3	tesla	UO	UO:0000228	head	8	T1-weighted Acquisition	256	millimeter	UO	UO:0000016	256x256x192	millimeter	UO	UO:0000016	1x1x1	millimeter	UO	UO:0000016	1900	millisecond	UO	UO:0000028	2.52	millisecond	UO	UO:0000028	9	degree	UO	UO:0000185	900	millisecond	UO	UO:0000028	176	1	millimeter	UO	UO:0000016	266	second	UO	UO:0000010	\...\slim_sub-25709_sub-25709.tar\sub-25709\ses-1\anat\sub-25709_ses-1_T1w.nii.gz
25710	T1-weighted Acquisition	Magnetic Resonance Imaging	Siemens 3T TIM Trio	Siemens	3	tesla	UO	UO:0000228	head	8	T1-weighted Acquisition	256	millimeter	UO	UO:0000016	256x256x192	millimeter	UO	UO:0000016	1x1x1	millimeter	UO	UO:0000016	1900	millisecond	UO	UO:0000028	2.52	millisecond	UO	UO:0000028	9	degree	UO	UO:0000185	900	millisecond	UO	UO:0000028	176	1	millimeter	UO	UO:0000016	266	second	UO	UO:0000010	\...\slim_sub-25710_sub-25710.tar\sub-25710\ses-1\anat\sub-25710_ses-1_T1w.nii.gz
30936	T1-weighted Acquisition	Magnetic Resonance Imaging	Siemens 3T TIM Trio	Siemens	3	tesla	UO	UO:0000228	head	8	T1-weighted Acquisition	256	millimeter	UO	UO:0000016	256x256x192	millimeter	UO	UO:0000016	1x1x1	millimeter	UO	UO:0000016	1900	millisecond	UO	UO:0000028	2.52	millisecond	UO	UO:0000028	9	degree	UO	UO:0000185	900	millisecond	UO	UO:0000028	176	1	millimeter	UO	UO:0000016	266	second	UO	UO:0000010	\...\slim_sub-30936_sub-30936.tar\sub-30936\ses-1\anat\sub-30936_ses-1_T1w.nii.gz
25711	T1-weighted Acquisition	Magnetic Resonance Imaging	Siemens 3T TIM Trio	Siemens	3	tesla	UO	UO:0000228	head	8	T1-weighted Acquisition	256	millimeter	UO	UO:0000016	256x256x192	millimeter	UO	UO:0000016	1x1x1	millimeter	UO	UO:0000016	1900	millisecond	UO	UO:0000028	2.52	millisecond	UO	UO:0000028	9	degree	UO	UO:0000185	900	millisecond	UO	UO:0000028	176	1	millimeter	UO	UO:0000016	266	second	UO	UO:0000010	\...\slim_sub-25711_sub-25711.tar\sub-25711\ses-1\anat\sub-25711_ses-1_T1w.nii.gz
30938	T1-weighted Acquisition	Magnetic Resonance Imaging	Siemens 3T TIM Trio	Siemens	3	tesla	UO	UO:0000228	head	8	T1-weighted Acquisition	256	millimeter	UO	UO:0000016	256x256x192	millimeter	UO	UO:0000016	1x1x1	millimeter	UO	UO:0000016	1900	millisecond	UO	UO:0000028	2.52	millisecond	UO	UO:0000028	9	degree	UO	UO:0000185	900	millisecond	UO	UO:0000028	176	1	millimeter	UO	UO:0000016	266	second	UO	UO:0000010	\...\slim_sub-30938_sub-30938.tar\sub-30938\ses-1\anat\sub-30938_ses-1_T1w.nii.gz
25712	T1-weighted Acquisition	Magnetic Resonance Imaging	Siemens 3T TIM Trio	Siemens	3	tesla	UO	UO:0000228	head	8	T1-weighted Acquisition	256	millimeter	UO	UO:0000016	256x256x192	millimeter	UO	UO:0000016	1x1x1	millimeter	UO	UO:0000016	1900	millisecond	UO	UO:0000028	2.52	millisecond	UO	UO:0000028	9	degree	UO	UO:0000185	900	millisecond	UO	UO:0000028	176	1	millimeter	UO	UO:0000016	266	second	UO	UO:0000010	\...\slim_sub-25712_sub-25712.tar\sub-25712\ses-1\anat\sub-25712_ses-1_T1w.nii.gz
25713	T1-weighted Acquisition	Magnetic Resonance Imaging	Siemens 3T TIM Trio	Siemens	3	tesla	UO	UO:0000228	head	8	T1-weighted Acquisition	256	millimeter	UO	UO:0000016	256x256x192	millimeter	UO	UO:0000016	1x1x1	millimeter	UO	UO:0000016	1900	millisecond	UO	UO:0000028	2.52	millisecond	UO	UO:0000028	9	degree	UO	UO:0000185	900	millisecond	UO	UO:0000028	176	1	millimeter	UO	UO:0000016	266	second	UO	UO:0000010	\...\slim_sub-25713_sub-25713.tar\sub-25713\ses-1\anat\sub-25713_ses-1_T1w.nii.gz
25714	T1-weighted Acquisition	Magnetic Resonance Imaging	Siemens 3T TIM Trio	Siemens	3	tesla	UO	UO:0000228	head	8	T1-weighted Acquisition	256	millimeter	UO	UO:0000016	256x256x192	millimeter	UO	UO:0000016	1x1x1	millimeter	UO	UO:0000016	1900	millisecond	UO	UO:0000028	2.52	millisecond	UO	UO:0000028	9	degree	UO	UO:0000185	900	millisecond	UO	UO:0000028	176	1	millimeter	UO	UO:0000016	266	second	UO	UO:0000010	\...\slim_sub-25714_sub-25714.tar\sub-25714\ses-1\anat\sub-25714_ses-1_T1w.nii.gz
25715	T1-weighted Acquisition	Magnetic Resonance Imaging	Siemens 3T TIM Trio	Siemens	3	tesla	UO	UO:0000228	head	8	T1-weighted Acquisition	256	millimeter	UO	UO:0000016	256x256x192	millimeter	UO	UO:0000016	1x1x1	millimeter	UO	UO:0000016	1900	millisecond	UO	UO:0000028	2.52	millisecond	UO	UO:0000028	9	degree	UO	UO:0000185	900	millisecond	UO	UO:0000028	176	1	millimeter	UO	UO:0000016	266	second	UO	UO:0000010	\...\slim_sub-25715_sub-25715.tar\sub-25715\ses-1\anat\sub-25715_ses-1_T1w.nii.gz
25716	T1-weighted Acquisition	Magnetic Resonance Imaging	Siemens 3T TIM Trio	Siemens	3	tesla	UO	UO:0000228	head	8	T1-weighted Acquisition	256	millimeter	UO	UO:0000016	256x256x192	millimeter	UO	UO:0000016	1x1x1	millimeter	UO	UO:0000016	1900	millisecond	UO	UO:0000028	2.52	millisecond	UO	UO:0000028	9	degree	UO	UO:0000185	900	millisecond	UO	UO:0000028	176	1	millimeter	UO	UO:0000016	266	second	UO	UO:0000010	\...\slim_sub-25716_sub-25716.tar\sub-25716\ses-1\anat\sub-25716_ses-1_T1w.nii.gz
30940	T1-weighted Acquisition	Magnetic Resonance Imaging	Siemens 3T TIM Trio	Siemens	3	tesla	UO	UO:0000228	head	8	T1-weighted Acquisition	256	millimeter	UO	UO:0000016	256x256x192	millimeter	UO	UO:0000016	1x1x1	millimeter	UO	UO:0000016	1900	millisecond	UO	UO:0000028	2.52	millisecond	UO	UO:0000028	9	degree	UO	UO:0000185	900	millisecond	UO	UO:0000028	176	1	millimeter	UO	UO:0000016	266	second	UO	UO:0000010	\...\slim_sub-30940_sub-30940.tar\sub-30940\ses-1\anat\sub-30940_ses-1_T1w.nii.gz
30941	T1-weighted Acquisition	Magnetic Resonance Imaging	Siemens 3T TIM Trio	Siemens	3	tesla	UO	UO:0000228	head	8	T1-weighted Acquisition	256	millimeter	UO	UO:0000016	256x256x192	millimeter	UO	UO:0000016	1x1x1	millimeter	UO	UO:0000016	1900	millisecond	UO	UO:0000028	2.52	millisecond	UO	UO:0000028	9	degree	UO	UO:0000185	900	millisecond	UO	UO:0000028	176	1	millimeter	UO	UO:0000016	266	second	UO	UO:0000010	\...\slim_sub-30941_sub-30941.tar\sub-30941\ses-1\anat\sub-30941_ses-1_T1w.nii.gz
25717	T1-weighted Acquisition	Magnetic Resonance Imaging	Siemens 3T TIM Trio	Siemens	3	tesla	UO	UO:0000228	head	8	T1-weighted Acquisition	256	millimeter	UO	UO:0000016	256x256x192	millimeter	UO	UO:0000016	1x1x1	millimeter	UO	UO:0000016	1900	millisecond	UO	UO:0000028	2.52	millisecond	UO	UO:0000028	9	degree	UO	UO:0000185	900	millisecond	UO	UO:0000028	176	1	millimeter	UO	UO:0000016	266	second	UO	UO:0000010	\...\slim_sub-25717_sub-25717.tar\sub-25717\ses-1\anat\sub-25717_ses-1_T1w.nii.gz
30942	T1-weighted Acquisition	Magnetic Resonance Imaging	Siemens 3T TIM Trio	Siemens	3	tesla	UO	UO:0000228	head	8	T1-weighted Acquisition	256	millimeter	UO	UO:0000016	256x256x192	millimeter	UO	UO:0000016	1x1x1	millimeter	UO	UO:0000016	1900	millisecond	UO	UO:0000028	2.52	millisecond	UO	UO:0000028	9	degree	UO	UO:0000185	900	millisecond	UO	UO:0000028	176	1	millimeter	UO	UO:0000016	266	second	UO	UO:0000010	\...\slim_sub-30942_sub-30942.tar\sub-30942\ses-1\anat\sub-30942_ses-1_T1w.nii.gz
25718	T1-weighted Acquisition	Magnetic Resonance Imaging	Siemens 3T TIM Trio	Siemens	3	tesla	UO	UO:0000228	head	8	T1-weighted Acquisition	256	millimeter	UO	UO:0000016	256x256x192	millimeter	UO	UO:0000016	1x1x1	millimeter	UO	UO:0000016	1900	millisecond	UO	UO:0000028	2.52	millisecond	UO	UO:0000028	9	degree	UO	UO:0000185	900	millisecond	UO	UO:0000028	176	1	millimeter	UO	UO:0000016	266	second	UO	UO:0000010	\...\slim_sub-25718_sub-25718.tar\sub-25718\ses-1\anat\sub-25718_ses-1_T1w.nii.gz
30943	T1-weighted Acquisition	Magnetic Resonance Imaging	Siemens 3T TIM Trio	Siemens	3	tesla	UO	UO:0000228	head	8	T1-weighted Acquisition	256	millimeter	UO	UO:0000016	256x256x192	millimeter	UO	UO:0000016	1x1x1	millimeter	UO	UO:0000016	1900	millisecond	UO	UO:0000028	2.52	millisecond	UO	UO:0000028	9	degree	UO	UO:0000185	900	millisecond	UO	UO:0000028	176	1	millimeter	UO	UO:0000016	266	second	UO	UO:0000010	\...\slim_sub-30943_sub-30943.tar\sub-30943\ses-1\anat\sub-30943_ses-1_T1w.nii.gz
30944	T1-weighted Acquisition	Magnetic Resonance Imaging	Siemens 3T TIM Trio	Siemens	3	tesla	UO	UO:0000228	head	8	T1-weighted Acquisition	256	millimeter	UO	UO:0000016	256x256x192	millimeter	UO	UO:0000016	1x1x1	millimeter	UO	UO:0000016	1900	millisecond	UO	UO:0000028	2.52	millisecond	UO	UO:0000028	9	degree	UO	UO:0000185	900	millisecond	UO	UO:0000028	176	1	millimeter	UO	UO:0000016	266	second	UO	UO:0000010	\...\slim_sub-30944_sub-30944.tar\sub-30944\ses-1\anat\sub-30944_ses-1_T1w.nii.gz
30945	T1-weighted Acquisition	Magnetic Resonance Imaging	Siemens 3T TIM Trio	Siemens	3	tesla	UO	UO:0000228	head	8	T1-weighted Acquisition	256	millimeter	UO	UO:0000016	256x256x192	millimeter	UO	UO:0000016	1x1x1	millimeter	UO	UO:0000016	1900	millisecond	UO	UO:0000028	2.52	millisecond	UO	UO:0000028	9	degree	UO	UO:0000185	900	millisecond	UO	UO:0000028	176	1	millimeter	UO	UO:0000016	266	second	UO	UO:0000010	\...\slim_sub-30945_sub-30945.tar\sub-30945\ses-1\anat\sub-30945_ses-1_T1w.nii.gz
30946	T1-weighted Acquisition	Magnetic Resonance Imaging	Siemens 3T TIM Trio	Siemens	3	tesla	UO	UO:0000228	head	8	T1-weighted Acquisition	256	millimeter	UO	UO:0000016	256x256x192	millimeter	UO	UO:0000016	1x1x1	millimeter	UO	UO:0000016	1900	millisecond	UO	UO:0000028	2.52	millisecond	UO	UO:0000028	9	degree	UO	UO:0000185	900	millisecond	UO	UO:0000028	176	1	millimeter	UO	UO:0000016	266	second	UO	UO:0000010	\...\slim_sub-30946_sub-30946.tar\sub-30946\ses-1\anat\sub-30946_ses-1_T1w.nii.gz
30947	T1-weighted Acquisition	Magnetic Resonance Imaging	Siemens 3T TIM Trio	Siemens	3	tesla	UO	UO:0000228	head	8	T1-weighted Acquisition	256	millimeter	UO	UO:0000016	256x256x192	millimeter	UO	UO:0000016	1x1x1	millimeter	UO	UO:0000016	1900	millisecond	UO	UO:0000028	2.52	millisecond	UO	UO:0000028	9	degree	UO	UO:0000185	900	millisecond	UO	UO:0000028	176	1	millimeter	UO	UO:0000016	266	second	UO	UO:0000010	\...\slim_sub-30947_sub-30947.tar\sub-30947\ses-1\anat\sub-30947_ses-1_T1w.nii.gz
30948	T1-weighted Acquisition	Magnetic Resonance Imaging	Siemens 3T TIM Trio	Siemens	3	tesla	UO	UO:0000228	head	8	T1-weighted Acquisition	256	millimeter	UO	UO:0000016	256x256x192	millimeter	UO	UO:0000016	1x1x1	millimeter	UO	UO:0000016	1900	millisecond	UO	UO:0000028	2.52	millisecond	UO	UO:0000028	9	degree	UO	UO:0000185	900	millisecond	UO	UO:0000028	176	1	millimeter	UO	UO:0000016	266	second	UO	UO:0000010	\...\slim_sub-30948_sub-30948.tar\sub-30948\ses-1\anat\sub-30948_ses-1_T1w.nii.gz
30949	T1-weighted Acquisition	Magnetic Resonance Imaging	Siemens 3T TIM Trio	Siemens	3	tesla	UO	UO:0000228	head	8	T1-weighted Acquisition	256	millimeter	UO	UO:0000016	256x256x192	millimeter	UO	UO:0000016	1x1x1	millimeter	UO	UO:0000016	1900	millisecond	UO	UO:0000028	2.52	millisecond	UO	UO:0000028	9	degree	UO	UO:0000185	900	millisecond	UO	UO:0000028	176	1	millimeter	UO	UO:0000016	266	second	UO	UO:0000010	\...\slim_sub-30949_sub-30949.tar\sub-30949\ses-1\anat\sub-30949_ses-1_T1w.nii.gz
30950	T1-weighted Acquisition	Magnetic Resonance Imaging	Siemens 3T TIM Trio	Siemens	3	tesla	UO	UO:0000228	head	8	T1-weighted Acquisition	256	millimeter	UO	UO:0000016	256x256x192	millimeter	UO	UO:0000016	1x1x1	millimeter	UO	UO:0000016	1900	millisecond	UO	UO:0000028	2.52	millisecond	UO	UO:0000028	9	degree	UO	UO:0000185	900	millisecond	UO	UO:0000028	176	1	millimeter	UO	UO:0000016	266	second	UO	UO:0000010	\...\slim_sub-30950_sub-30950.tar\sub-30950\ses-1\anat\sub-30950_ses-1_T1w.nii.gz
30951	T1-weighted Acquisition	Magnetic Resonance Imaging	Siemens 3T TIM Trio	Siemens	3	tesla	UO	UO:0000228	head	8	T1-weighted Acquisition	256	millimeter	UO	UO:0000016	256x256x192	millimeter	UO	UO:0000016	1x1x1	millimeter	UO	UO:0000016	1900	millisecond	UO	UO:0000028	2.52	millisecond	UO	UO:0000028	9	degree	UO	UO:0000185	900	millisecond	UO	UO:0000028	176	1	millimeter	UO	UO:0000016	266	second	UO	UO:0000010	\...\slim_sub-30951_sub-30951.tar\sub-30951\ses-1\anat\sub-30951_ses-1_T1w.nii.gz
30952	T1-weighted Acquisition	Magnetic Resonance Imaging	Siemens 3T TIM Trio	Siemens	3	tesla	UO	UO:0000228	head	8	T1-weighted Acquisition	256	millimeter	UO	UO:0000016	256x256x192	millimeter	UO	UO:0000016	1x1x1	millimeter	UO	UO:0000016	1900	millisecond	UO	UO:0000028	2.52	millisecond	UO	UO:0000028	9	degree	UO	UO:0000185	900	millisecond	UO	UO:0000028	176	1	millimeter	UO	UO:0000016	266	second	UO	UO:0000010	\...\slim_sub-30952_sub-30952.tar\sub-30952\ses-1\anat\sub-30952_ses-1_T1w.nii.gz
30953	T1-weighted Acquisition	Magnetic Resonance Imaging	Siemens 3T TIM Trio	Siemens	3	tesla	UO	UO:0000228	head	8	T1-weighted Acquisition	256	millimeter	UO	UO:0000016	256x256x192	millimeter	UO	UO:0000016	1x1x1	millimeter	UO	UO:0000016	1900	millisecond	UO	UO:0000028	2.52	millisecond	UO	UO:0000028	9	degree	UO	UO:0000185	900	millisecond	UO	UO:0000028	176	1	millimeter	UO	UO:0000016	266	second	UO	UO:0000010	\...\slim_sub-30953_sub-30953.tar\sub-30953\ses-1\anat\sub-30953_ses-1_T1w.nii.gz
30954	T1-weighted Acquisition	Magnetic Resonance Imaging	Siemens 3T TIM Trio	Siemens	3	tesla	UO	UO:0000228	head	8	T1-weighted Acquisition	256	millimeter	UO	UO:0000016	256x256x192	millimeter	UO	UO:0000016	1x1x1	millimeter	UO	UO:0000016	1900	millisecond	UO	UO:0000028	2.52	millisecond	UO	UO:0000028	9	degree	UO	UO:0000185	900	millisecond	UO	UO:0000028	176	1	millimeter	UO	UO:0000016	266	second	UO	UO:0000010	\...\slim_sub-30954_sub-30954.tar\sub-30954\ses-1\anat\sub-30954_ses-1_T1w.nii.gz
30955	T1-weighted Acquisition	Magnetic Resonance Imaging	Siemens 3T TIM Trio	Siemens	3	tesla	UO	UO:0000228	head	8	T1-weighted Acquisition	256	millimeter	UO	UO:0000016	256x256x192	millimeter	UO	UO:0000016	1x1x1	millimeter	UO	UO:0000016	1900	millisecond	UO	UO:0000028	2.52	millisecond	UO	UO:0000028	9	degree	UO	UO:0000185	900	millisecond	UO	UO:0000028	176	1	millimeter	UO	UO:0000016	266	second	UO	UO:0000010	\...\slim_sub-30955_sub-30955.tar\sub-30955\ses-1\anat\sub-30955_ses-1_T1w.nii.gz
30956	T1-weighted Acquisition	Magnetic Resonance Imaging	Siemens 3T TIM Trio	Siemens	3	tesla	UO	UO:0000228	head	8	T1-weighted Acquisition	256	millimeter	UO	UO:0000016	256x256x192	millimeter	UO	UO:0000016	1x1x1	millimeter	UO	UO:0000016	1900	millisecond	UO	UO:0000028	2.52	millisecond	UO	UO:0000028	9	degree	UO	UO:0000185	900	millisecond	UO	UO:0000028	176	1	millimeter	UO	UO:0000016	266	second	UO	UO:0000010	\...\slim_sub-30956_sub-30956.tar\sub-30956\ses-1\anat\sub-30956_ses-1_T1w.nii.gz
25719	T1-weighted Acquisition	Magnetic Resonance Imaging	Siemens 3T TIM Trio	Siemens	3	tesla	UO	UO:0000228	head	8	T1-weighted Acquisition	256	millimeter	UO	UO:0000016	256x256x192	millimeter	UO	UO:0000016	1x1x1	millimeter	UO	UO:0000016	1900	millisecond	UO	UO:0000028	2.52	millisecond	UO	UO:0000028	9	degree	UO	UO:0000185	900	millisecond	UO	UO:0000028	176	1	millimeter	UO	UO:0000016	266	second	UO	UO:0000010	\...\slim_sub-25719_sub-25719.tar\sub-25719\ses-1\anat\sub-25719_ses-1_T1w.nii.gz
30957	T1-weighted Acquisition	Magnetic Resonance Imaging	Siemens 3T TIM Trio	Siemens	3	tesla	UO	UO:0000228	head	8	T1-weighted Acquisition	256	millimeter	UO	UO:0000016	256x256x192	millimeter	UO	UO:0000016	1x1x1	millimeter	UO	UO:0000016	1900	millisecond	UO	UO:0000028	2.52	millisecond	UO	UO:0000028	9	degree	UO	UO:0000185	900	millisecond	UO	UO:0000028	176	1	millimeter	UO	UO:0000016	266	second	UO	UO:0000010	\...\slim_sub-30957_sub-30957.tar\sub-30957\ses-1\anat\sub-30957_ses-1_T1w.nii.gz
30958	T1-weighted Acquisition	Magnetic Resonance Imaging	Siemens 3T TIM Trio	Siemens	3	tesla	UO	UO:0000228	head	8	T1-weighted Acquisition	256	millimeter	UO	UO:0000016	256x256x192	millimeter	UO	UO:0000016	1x1x1	millimeter	UO	UO:0000016	1900	millisecond	UO	UO:0000028	2.52	millisecond	UO	UO:0000028	9	degree	UO	UO:0000185	900	millisecond	UO	UO:0000028	176	1	millimeter	UO	UO:0000016	266	second	UO	UO:0000010	\...\slim_sub-30958_sub-30958.tar\sub-30958\ses-1\anat\sub-30958_ses-1_T1w.nii.gz
25720	T1-weighted Acquisition	Magnetic Resonance Imaging	Siemens 3T TIM Trio	Siemens	3	tesla	UO	UO:0000228	head	8	T1-weighted Acquisition	256	millimeter	UO	UO:0000016	256x256x192	millimeter	UO	UO:0000016	1x1x1	millimeter	UO	UO:0000016	1900	millisecond	UO	UO:0000028	2.52	millisecond	UO	UO:0000028	9	degree	UO	UO:0000185	900	millisecond	UO	UO:0000028	176	1	millimeter	UO	UO:0000016	266	second	UO	UO:0000010	\...\slim_sub-25720_sub-25720.tar\sub-25720\ses-1\anat\sub-25720_ses-1_T1w.nii.gz
25721	T1-weighted Acquisition	Magnetic Resonance Imaging	Siemens 3T TIM Trio	Siemens	3	tesla	UO	UO:0000228	head	8	T1-weighted Acquisition	256	millimeter	UO	UO:0000016	256x256x192	millimeter	UO	UO:0000016	1x1x1	millimeter	UO	UO:0000016	1900	millisecond	UO	UO:0000028	2.52	millisecond	UO	UO:0000028	9	degree	UO	UO:0000185	900	millisecond	UO	UO:0000028	176	1	millimeter	UO	UO:0000016	266	second	UO	UO:0000010	\...\slim_sub-25721_sub-25721.tar\sub-25721\ses-1\anat\sub-25721_ses-1_T1w.nii.gz
30959	T1-weighted Acquisition	Magnetic Resonance Imaging	Siemens 3T TIM Trio	Siemens	3	tesla	UO	UO:0000228	head	8	T1-weighted Acquisition	256	millimeter	UO	UO:0000016	256x256x192	millimeter	UO	UO:0000016	1x1x1	millimeter	UO	UO:0000016	1900	millisecond	UO	UO:0000028	2.52	millisecond	UO	UO:0000028	9	degree	UO	UO:0000185	900	millisecond	UO	UO:0000028	176	1	millimeter	UO	UO:0000016	266	second	UO	UO:0000010	\...\slim_sub-30959_sub-30959.tar\sub-30959\ses-1\anat\sub-30959_ses-1_T1w.nii.gz
30960	T1-weighted Acquisition	Magnetic Resonance Imaging	Siemens 3T TIM Trio	Siemens	3	tesla	UO	UO:0000228	head	8	T1-weighted Acquisition	256	millimeter	UO	UO:0000016	256x256x192	millimeter	UO	UO:0000016	1x1x1	millimeter	UO	UO:0000016	1900	millisecond	UO	UO:0000028	2.52	millisecond	UO	UO:0000028	9	degree	UO	UO:0000185	900	millisecond	UO	UO:0000028	176	1	millimeter	UO	UO:0000016	266	second	UO	UO:0000010	\...\slim_sub-30960_sub-30960.tar\sub-30960\ses-1\anat\sub-30960_ses-1_T1w.nii.gz
25722	T1-weighted Acquisition	Magnetic Resonance Imaging	Siemens 3T TIM Trio	Siemens	3	tesla	UO	UO:0000228	head	8	T1-weighted Acquisition	256	millimeter	UO	UO:0000016	256x256x192	millimeter	UO	UO:0000016	1x1x1	millimeter	UO	UO:0000016	1900	millisecond	UO	UO:0000028	2.52	millisecond	UO	UO:0000028	9	degree	UO	UO:0000185	900	millisecond	UO	UO:0000028	176	1	millimeter	UO	UO:0000016	266	second	UO	UO:0000010	\...\slim_sub-25722_sub-25722.tar\sub-25722\ses-1\anat\sub-25722_ses-1_T1w.nii.gz
25723	T1-weighted Acquisition	Magnetic Resonance Imaging	Siemens 3T TIM Trio	Siemens	3	tesla	UO	UO:0000228	head	8	T1-weighted Acquisition	256	millimeter	UO	UO:0000016	256x256x192	millimeter	UO	UO:0000016	1x1x1	millimeter	UO	UO:0000016	1900	millisecond	UO	UO:0000028	2.52	millisecond	UO	UO:0000028	9	degree	UO	UO:0000185	900	millisecond	UO	UO:0000028	176	1	millimeter	UO	UO:0000016	266	second	UO	UO:0000010	\...\slim_sub-25723_sub-25723.tar\sub-25723\ses-1\anat\sub-25723_ses-1_T1w.nii.gz
30961	T1-weighted Acquisition	Magnetic Resonance Imaging	Siemens 3T TIM Trio	Siemens	3	tesla	UO	UO:0000228	head	8	T1-weighted Acquisition	256	millimeter	UO	UO:0000016	256x256x192	millimeter	UO	UO:0000016	1x1x1	millimeter	UO	UO:0000016	1900	millisecond	UO	UO:0000028	2.52	millisecond	UO	UO:0000028	9	degree	UO	UO:0000185	900	millisecond	UO	UO:0000028	176	1	millimeter	UO	UO:0000016	266	second	UO	UO:0000010	\...\slim_sub-30961_sub-30961.tar\sub-30961\ses-1\anat\sub-30961_ses-1_T1w.nii.gz
30962	T1-weighted Acquisition	Magnetic Resonance Imaging	Siemens 3T TIM Trio	Siemens	3	tesla	UO	UO:0000228	head	8	T1-weighted Acquisition	256	millimeter	UO	UO:0000016	256x256x192	millimeter	UO	UO:0000016	1x1x1	millimeter	UO	UO:0000016	1900	millisecond	UO	UO:0000028	2.52	millisecond	UO	UO:0000028	9	degree	UO	UO:0000185	900	millisecond	UO	UO:0000028	176	1	millimeter	UO	UO:0000016	266	second	UO	UO:0000010	\...\slim_sub-30962_sub-30962.tar\sub-30962\ses-1\anat\sub-30962_ses-1_T1w.nii.gz
30963	T1-weighted Acquisition	Magnetic Resonance Imaging	Siemens 3T TIM Trio	Siemens	3	tesla	UO	UO:0000228	head	8	T1-weighted Acquisition	256	millimeter	UO	UO:0000016	256x256x192	millimeter	UO	UO:0000016	1x1x1	millimeter	UO	UO:0000016	1900	millisecond	UO	UO:0000028	2.52	millisecond	UO	UO:0000028	9	degree	UO	UO:0000185	900	millisecond	UO	UO:0000028	176	1	millimeter	UO	UO:0000016	266	second	UO	UO:0000010	\...\slim_sub-30963_sub-30963.tar\sub-30963\ses-1\anat\sub-30963_ses-1_T1w.nii.gz
30964	T1-weighted Acquisition	Magnetic Resonance Imaging	Siemens 3T TIM Trio	Siemens	3	tesla	UO	UO:0000228	head	8	T1-weighted Acquisition	256	millimeter	UO	UO:0000016	256x256x192	millimeter	UO	UO:0000016	1x1x1	millimeter	UO	UO:0000016	1900	millisecond	UO	UO:0000028	2.52	millisecond	UO	UO:0000028	9	degree	UO	UO:0000185	900	millisecond	UO	UO:0000028	176	1	millimeter	UO	UO:0000016	266	second	UO	UO:0000010	\...\slim_sub-30964_sub-30964.tar\sub-30964\ses-1\anat\sub-30964_ses-1_T1w.nii.gz
25724	T1-weighted Acquisition	Magnetic Resonance Imaging	Siemens 3T TIM Trio	Siemens	3	tesla	UO	UO:0000228	head	8	T1-weighted Acquisition	256	millimeter	UO	UO:0000016	256x256x192	millimeter	UO	UO:0000016	1x1x1	millimeter	UO	UO:0000016	1900	millisecond	UO	UO:0000028	2.52	millisecond	UO	UO:0000028	9	degree	UO	UO:0000185	900	millisecond	UO	UO:0000028	176	1	millimeter	UO	UO:0000016	266	second	UO	UO:0000010	\...\slim_sub-25724_sub-25724.tar\sub-25724\ses-1\anat\sub-25724_ses-1_T1w.nii.gz
25725	T1-weighted Acquisition	Magnetic Resonance Imaging	Siemens 3T TIM Trio	Siemens	3	tesla	UO	UO:0000228	head	8	T1-weighted Acquisition	256	millimeter	UO	UO:0000016	256x256x192	millimeter	UO	UO:0000016	1x1x1	millimeter	UO	UO:0000016	1900	millisecond	UO	UO:0000028	2.52	millisecond	UO	UO:0000028	9	degree	UO	UO:0000185	900	millisecond	UO	UO:0000028	176	1	millimeter	UO	UO:0000016	266	second	UO	UO:0000010	\...\slim_sub-25725_sub-25725.tar\sub-25725\ses-1\anat\sub-25725_ses-1_T1w.nii.gz
30965	T1-weighted Acquisition	Magnetic Resonance Imaging	Siemens 3T TIM Trio	Siemens	3	tesla	UO	UO:0000228	head	8	T1-weighted Acquisition	256	millimeter	UO	UO:0000016	256x256x192	millimeter	UO	UO:0000016	1x1x1	millimeter	UO	UO:0000016	1900	millisecond	UO	UO:0000028	2.52	millisecond	UO	UO:0000028	9	degree	UO	UO:0000185	900	millisecond	UO	UO:0000028	176	1	millimeter	UO	UO:0000016	266	second	UO	UO:0000010	\...\slim_sub-30965_sub-30965.tar\sub-30965\ses-1\anat\sub-30965_ses-1_T1w.nii.gz
25726	T1-weighted Acquisition	Magnetic Resonance Imaging	Siemens 3T TIM Trio	Siemens	3	tesla	UO	UO:0000228	head	8	T1-weighted Acquisition	256	millimeter	UO	UO:0000016	256x256x192	millimeter	UO	UO:0000016	1x1x1	millimeter	UO	UO:0000016	1900	millisecond	UO	UO:0000028	2.52	millisecond	UO	UO:0000028	9	degree	UO	UO:0000185	900	millisecond	UO	UO:0000028	176	1	millimeter	UO	UO:0000016	266	second	UO	UO:0000010	\...\slim_sub-25726_sub-25726.tar\sub-25726\ses-1\anat\sub-25726_ses-1_T1w.nii.gz
25727	T1-weighted Acquisition	Magnetic Resonance Imaging	Siemens 3T TIM Trio	Siemens	3	tesla	UO	UO:0000228	head	8	T1-weighted Acquisition	256	millimeter	UO	UO:0000016	256x256x192	millimeter	UO	UO:0000016	1x1x1	millimeter	UO	UO:0000016	1900	millisecond	UO	UO:0000028	2.52	millisecond	UO	UO:0000028	9	degree	UO	UO:0000185	900	millisecond	UO	UO:0000028	176	1	millimeter	UO	UO:0000016	266	second	UO	UO:0000010	\...\slim_sub-25727_sub-25727.tar\sub-25727\ses-1\anat\sub-25727_ses-1_T1w.nii.gz
30966	T1-weighted Acquisition	Magnetic Resonance Imaging	Siemens 3T TIM Trio	Siemens	3	tesla	UO	UO:0000228	head	8	T1-weighted Acquisition	256	millimeter	UO	UO:0000016	256x256x192	millimeter	UO	UO:0000016	1x1x1	millimeter	UO	UO:0000016	1900	millisecond	UO	UO:0000028	2.52	millisecond	UO	UO:0000028	9	degree	UO	UO:0000185	900	millisecond	UO	UO:0000028	176	1	millimeter	UO	UO:0000016	266	second	UO	UO:0000010	\...\slim_sub-30966_sub-30966.tar\sub-30966\ses-1\anat\sub-30966_ses-1_T1w.nii.gz
25728	T1-weighted Acquisition	Magnetic Resonance Imaging	Siemens 3T TIM Trio	Siemens	3	tesla	UO	UO:0000228	head	8	T1-weighted Acquisition	256	millimeter	UO	UO:0000016	256x256x192	millimeter	UO	UO:0000016	1x1x1	millimeter	UO	UO:0000016	1900	millisecond	UO	UO:0000028	2.52	millisecond	UO	UO:0000028	9	degree	UO	UO:0000185	900	millisecond	UO	UO:0000028	176	1	millimeter	UO	UO:0000016	266	second	UO	UO:0000010	\...\slim_sub-25728_sub-25728.tar\sub-25728\ses-1\anat\sub-25728_ses-1_T1w.nii.gz
25729	T1-weighted Acquisition	Magnetic Resonance Imaging	Siemens 3T TIM Trio	Siemens	3	tesla	UO	UO:0000228	head	8	T1-weighted Acquisition	256	millimeter	UO	UO:0000016	256x256x192	millimeter	UO	UO:0000016	1x1x1	millimeter	UO	UO:0000016	1900	millisecond	UO	UO:0000028	2.52	millisecond	UO	UO:0000028	9	degree	UO	UO:0000185	900	millisecond	UO	UO:0000028	176	1	millimeter	UO	UO:0000016	266	second	UO	UO:0000010	\...\slim_sub-25729_sub-25729.tar\sub-25729\ses-1\anat\sub-25729_ses-1_T1w.nii.gz
25730	T1-weighted Acquisition	Magnetic Resonance Imaging	Siemens 3T TIM Trio	Siemens	3	tesla	UO	UO:0000228	head	8	T1-weighted Acquisition	256	millimeter	UO	UO:0000016	256x256x192	millimeter	UO	UO:0000016	1x1x1	millimeter	UO	UO:0000016	1900	millisecond	UO	UO:0000028	2.52	millisecond	UO	UO:0000028	9	degree	UO	UO:0000185	900	millisecond	UO	UO:0000028	176	1	millimeter	UO	UO:0000016	266	second	UO	UO:0000010	\...\slim_sub-25730_sub-25730.tar\sub-25730\ses-1\anat\sub-25730_ses-1_T1w.nii.gz
25731	T1-weighted Acquisition	Magnetic Resonance Imaging	Siemens 3T TIM Trio	Siemens	3	tesla	UO	UO:0000228	head	8	T1-weighted Acquisition	256	millimeter	UO	UO:0000016	256x256x192	millimeter	UO	UO:0000016	1x1x1	millimeter	UO	UO:0000016	1900	millisecond	UO	UO:0000028	2.52	millisecond	UO	UO:0000028	9	degree	UO	UO:0000185	900	millisecond	UO	UO:0000028	176	1	millimeter	UO	UO:0000016	266	second	UO	UO:0000010	\...\slim_sub-25731_sub-25731.tar\sub-25731\ses-1\anat\sub-25731_ses-1_T1w.nii.gz
30967	T1-weighted Acquisition	Magnetic Resonance Imaging	Siemens 3T TIM Trio	Siemens	3	tesla	UO	UO:0000228	head	8	T1-weighted Acquisition	256	millimeter	UO	UO:0000016	256x256x192	millimeter	UO	UO:0000016	1x1x1	millimeter	UO	UO:0000016	1900	millisecond	UO	UO:0000028	2.52	millisecond	UO	UO:0000028	9	degree	UO	UO:0000185	900	millisecond	UO	UO:0000028	176	1	millimeter	UO	UO:0000016	266	second	UO	UO:0000010	\...\slim_sub-30967_sub-30967.tar\sub-30967\ses-1\anat\sub-30967_ses-1_T1w.nii.gz
25732	T1-weighted Acquisition	Magnetic Resonance Imaging	Siemens 3T TIM Trio	Siemens	3	tesla	UO	UO:0000228	head	8	T1-weighted Acquisition	256	millimeter	UO	UO:0000016	256x256x192	millimeter	UO	UO:0000016	1x1x1	millimeter	UO	UO:0000016	1900	millisecond	UO	UO:0000028	2.52	millisecond	UO	UO:0000028	9	degree	UO	UO:0000185	900	millisecond	UO	UO:0000028	176	1	millimeter	UO	UO:0000016	266	second	UO	UO:0000010	\...\slim_sub-25732_sub-25732.tar\sub-25732\ses-1\anat\sub-25732_ses-1_T1w.nii.gz
25733	T1-weighted Acquisition	Magnetic Resonance Imaging	Siemens 3T TIM Trio	Siemens	3	tesla	UO	UO:0000228	head	8	T1-weighted Acquisition	256	millimeter	UO	UO:0000016	256x256x192	millimeter	UO	UO:0000016	1x1x1	millimeter	UO	UO:0000016	1900	millisecond	UO	UO:0000028	2.52	millisecond	UO	UO:0000028	9	degree	UO	UO:0000185	900	millisecond	UO	UO:0000028	176	1	millimeter	UO	UO:0000016	266	second	UO	UO:0000010	\...\slim_sub-25733_sub-25733.tar\sub-25733\ses-1\anat\sub-25733_ses-1_T1w.nii.gz
30968	T1-weighted Acquisition	Magnetic Resonance Imaging	Siemens 3T TIM Trio	Siemens	3	tesla	UO	UO:0000228	head	8	T1-weighted Acquisition	256	millimeter	UO	UO:0000016	256x256x192	millimeter	UO	UO:0000016	1x1x1	millimeter	UO	UO:0000016	1900	millisecond	UO	UO:0000028	2.52	millisecond	UO	UO:0000028	9	degree	UO	UO:0000185	900	millisecond	UO	UO:0000028	176	1	millimeter	UO	UO:0000016	266	second	UO	UO:0000010	\...\slim_sub-30968_sub-30968.tar\sub-30968\ses-1\anat\sub-30968_ses-1_T1w.nii.gz
25734	T1-weighted Acquisition	Magnetic Resonance Imaging	Siemens 3T TIM Trio	Siemens	3	tesla	UO	UO:0000228	head	8	T1-weighted Acquisition	256	millimeter	UO	UO:0000016	256x256x192	millimeter	UO	UO:0000016	1x1x1	millimeter	UO	UO:0000016	1900	millisecond	UO	UO:0000028	2.52	millisecond	UO	UO:0000028	9	degree	UO	UO:0000185	900	millisecond	UO	UO:0000028	176	1	millimeter	UO	UO:0000016	266	second	UO	UO:0000010	\...\slim_sub-25734_sub-25734.tar\sub-25734\ses-1\anat\sub-25734_ses-1_T1w.nii.gz
30969	T1-weighted Acquisition	Magnetic Resonance Imaging	Siemens 3T TIM Trio	Siemens	3	tesla	UO	UO:0000228	head	8	T1-weighted Acquisition	256	millimeter	UO	UO:0000016	256x256x192	millimeter	UO	UO:0000016	1x1x1	millimeter	UO	UO:0000016	1900	millisecond	UO	UO:0000028	2.52	millisecond	UO	UO:0000028	9	degree	UO	UO:0000185	900	millisecond	UO	UO:0000028	176	1	millimeter	UO	UO:0000016	266	second	UO	UO:0000010	\...\slim_sub-30969_sub-30969.tar\sub-30969\ses-1\anat\sub-30969_ses-1_T1w.nii.gz
30970	T1-weighted Acquisition	Magnetic Resonance Imaging	Siemens 3T TIM Trio	Siemens	3	tesla	UO	UO:0000228	head	8	T1-weighted Acquisition	256	millimeter	UO	UO:0000016	256x256x192	millimeter	UO	UO:0000016	1x1x1	millimeter	UO	UO:0000016	1900	millisecond	UO	UO:0000028	2.52	millisecond	UO	UO:0000028	9	degree	UO	UO:0000185	900	millisecond	UO	UO:0000028	176	1	millimeter	UO	UO:0000016	266	second	UO	UO:0000010	\...\slim_sub-30970_sub-30970.tar\sub-30970\ses-1\anat\sub-30970_ses-1_T1w.nii.gz
30971	T1-weighted Acquisition	Magnetic Resonance Imaging	Siemens 3T TIM Trio	Siemens	3	tesla	UO	UO:0000228	head	8	T1-weighted Acquisition	256	millimeter	UO	UO:0000016	256x256x192	millimeter	UO	UO:0000016	1x1x1	millimeter	UO	UO:0000016	1900	millisecond	UO	UO:0000028	2.52	millisecond	UO	UO:0000028	9	degree	UO	UO:0000185	900	millisecond	UO	UO:0000028	176	1	millimeter	UO	UO:0000016	266	second	UO	UO:0000010	\...\slim_sub-30971_sub-30971.tar\sub-30971\ses-1\anat\sub-30971_ses-1_T1w.nii.gz
30972	T1-weighted Acquisition	Magnetic Resonance Imaging	Siemens 3T TIM Trio	Siemens	3	tesla	UO	UO:0000228	head	8	T1-weighted Acquisition	256	millimeter	UO	UO:0000016	256x256x192	millimeter	UO	UO:0000016	1x1x1	millimeter	UO	UO:0000016	1900	millisecond	UO	UO:0000028	2.52	millisecond	UO	UO:0000028	9	degree	UO	UO:0000185	900	millisecond	UO	UO:0000028	176	1	millimeter	UO	UO:0000016	266	second	UO	UO:0000010	\...\slim_sub-30972_sub-30972.tar\sub-30972\ses-1\anat\sub-30972_ses-1_T1w.nii.gz
30973	T1-weighted Acquisition	Magnetic Resonance Imaging	Siemens 3T TIM Trio	Siemens	3	tesla	UO	UO:0000228	head	8	T1-weighted Acquisition	256	millimeter	UO	UO:0000016	256x256x192	millimeter	UO	UO:0000016	1x1x1	millimeter	UO	UO:0000016	1900	millisecond	UO	UO:0000028	2.52	millisecond	UO	UO:0000028	9	degree	UO	UO:0000185	900	millisecond	UO	UO:0000028	176	1	millimeter	UO	UO:0000016	266	second	UO	UO:0000010	\...\slim_sub-30973_sub-30973.tar\sub-30973\ses-1\anat\sub-30973_ses-1_T1w.nii.gz
30974	T1-weighted Acquisition	Magnetic Resonance Imaging	Siemens 3T TIM Trio	Siemens	3	tesla	UO	UO:0000228	head	8	T1-weighted Acquisition	256	millimeter	UO	UO:0000016	256x256x192	millimeter	UO	UO:0000016	1x1x1	millimeter	UO	UO:0000016	1900	millisecond	UO	UO:0000028	2.52	millisecond	UO	UO:0000028	9	degree	UO	UO:0000185	900	millisecond	UO	UO:0000028	176	1	millimeter	UO	UO:0000016	266	second	UO	UO:0000010	\...\slim_sub-30974_sub-30974.tar\sub-30974\ses-1\anat\sub-30974_ses-1_T1w.nii.gz
30975	T1-weighted Acquisition	Magnetic Resonance Imaging	Siemens 3T TIM Trio	Siemens	3	tesla	UO	UO:0000228	head	8	T1-weighted Acquisition	256	millimeter	UO	UO:0000016	256x256x192	millimeter	UO	UO:0000016	1x1x1	millimeter	UO	UO:0000016	1900	millisecond	UO	UO:0000028	2.52	millisecond	UO	UO:0000028	9	degree	UO	UO:0000185	900	millisecond	UO	UO:0000028	176	1	millimeter	UO	UO:0000016	266	second	UO	UO:0000010	\...\slim_sub-30975_sub-30975.tar\sub-30975\ses-1\anat\sub-30975_ses-1_T1w.nii.gz
25735	T1-weighted Acquisition	Magnetic Resonance Imaging	Siemens 3T TIM Trio	Siemens	3	tesla	UO	UO:0000228	head	8	T1-weighted Acquisition	256	millimeter	UO	UO:0000016	256x256x192	millimeter	UO	UO:0000016	1x1x1	millimeter	UO	UO:0000016	1900	millisecond	UO	UO:0000028	2.52	millisecond	UO	UO:0000028	9	degree	UO	UO:0000185	900	millisecond	UO	UO:0000028	176	1	millimeter	UO	UO:0000016	266	second	UO	UO:0000010	\...\slim_sub-25735_sub-25735.tar\sub-25735\ses-1\anat\sub-25735_ses-1_T1w.nii.gz
30976	T1-weighted Acquisition	Magnetic Resonance Imaging	Siemens 3T TIM Trio	Siemens	3	tesla	UO	UO:0000228	head	8	T1-weighted Acquisition	256	millimeter	UO	UO:0000016	256x256x192	millimeter	UO	UO:0000016	1x1x1	millimeter	UO	UO:0000016	1900	millisecond	UO	UO:0000028	2.52	millisecond	UO	UO:0000028	9	degree	UO	UO:0000185	900	millisecond	UO	UO:0000028	176	1	millimeter	UO	UO:0000016	266	second	UO	UO:0000010	\...\slim_sub-30976_sub-30976.tar\sub-30976\ses-1\anat\sub-30976_ses-1_T1w.nii.gz
30977	T1-weighted Acquisition	Magnetic Resonance Imaging	Siemens 3T TIM Trio	Siemens	3	tesla	UO	UO:0000228	head	8	T1-weighted Acquisition	256	millimeter	UO	UO:0000016	256x256x192	millimeter	UO	UO:0000016	1x1x1	millimeter	UO	UO:0000016	1900	millisecond	UO	UO:0000028	2.52	millisecond	UO	UO:0000028	9	degree	UO	UO:0000185	900	millisecond	UO	UO:0000028	176	1	millimeter	UO	UO:0000016	266	second	UO	UO:0000010	\...\slim_sub-30977_sub-30977.tar\sub-30977\ses-1\anat\sub-30977_ses-1_T1w.nii.gz
25736	T1-weighted Acquisition	Magnetic Resonance Imaging	Siemens 3T TIM Trio	Siemens	3	tesla	UO	UO:0000228	head	8	T1-weighted Acquisition	256	millimeter	UO	UO:0000016	256x256x192	millimeter	UO	UO:0000016	1x1x1	millimeter	UO	UO:0000016	1900	millisecond	UO	UO:0000028	2.52	millisecond	UO	UO:0000028	9	degree	UO	UO:0000185	900	millisecond	UO	UO:0000028	176	1	millimeter	UO	UO:0000016	266	second	UO	UO:0000010	\...\slim_sub-25736_sub-25736.tar\sub-25736\ses-1\anat\sub-25736_ses-1_T1w.nii.gz
30978	T1-weighted Acquisition	Magnetic Resonance Imaging	Siemens 3T TIM Trio	Siemens	3	tesla	UO	UO:0000228	head	8	T1-weighted Acquisition	256	millimeter	UO	UO:0000016	256x256x192	millimeter	UO	UO:0000016	1x1x1	millimeter	UO	UO:0000016	1900	millisecond	UO	UO:0000028	2.52	millisecond	UO	UO:0000028	9	degree	UO	UO:0000185	900	millisecond	UO	UO:0000028	176	1	millimeter	UO	UO:0000016	266	second	UO	UO:0000010	\...\slim_sub-30978_sub-30978.tar\sub-30978\ses-1\anat\sub-30978_ses-1_T1w.nii.gz
30979	T1-weighted Acquisition	Magnetic Resonance Imaging	Siemens 3T TIM Trio	Siemens	3	tesla	UO	UO:0000228	head	8	T1-weighted Acquisition	256	millimeter	UO	UO:0000016	256x256x192	millimeter	UO	UO:0000016	1x1x1	millimeter	UO	UO:0000016	1900	millisecond	UO	UO:0000028	2.52	millisecond	UO	UO:0000028	9	degree	UO	UO:0000185	900	millisecond	UO	UO:0000028	176	1	millimeter	UO	UO:0000016	266	second	UO	UO:0000010	\...\slim_sub-30979_sub-30979.tar\sub-30979\ses-1\anat\sub-30979_ses-1_T1w.nii.gz
30980	T1-weighted Acquisition	Magnetic Resonance Imaging	Siemens 3T TIM Trio	Siemens	3	tesla	UO	UO:0000228	head	8	T1-weighted Acquisition	256	millimeter	UO	UO:0000016	256x256x192	millimeter	UO	UO:0000016	1x1x1	millimeter	UO	UO:0000016	1900	millisecond	UO	UO:0000028	2.52	millisecond	UO	UO:0000028	9	degree	UO	UO:0000185	900	millisecond	UO	UO:0000028	176	1	millimeter	UO	UO:0000016	266	second	UO	UO:0000010	\...\slim_sub-30980_sub-30980.tar\sub-30980\ses-1\anat\sub-30980_ses-1_T1w.nii.gz
30981	T1-weighted Acquisition	Magnetic Resonance Imaging	Siemens 3T TIM Trio	Siemens	3	tesla	UO	UO:0000228	head	8	T1-weighted Acquisition	256	millimeter	UO	UO:0000016	256x256x192	millimeter	UO	UO:0000016	1x1x1	millimeter	UO	UO:0000016	1900	millisecond	UO	UO:0000028	2.52	millisecond	UO	UO:0000028	9	degree	UO	UO:0000185	900	millisecond	UO	UO:0000028	176	1	millimeter	UO	UO:0000016	266	second	UO	UO:0000010	\...\slim_sub-30981_sub-30981.tar\sub-30981\ses-1\anat\sub-30981_ses-1_T1w.nii.gz
25737	T1-weighted Acquisition	Magnetic Resonance Imaging	Siemens 3T TIM Trio	Siemens	3	tesla	UO	UO:0000228	head	8	T1-weighted Acquisition	256	millimeter	UO	UO:0000016	256x256x192	millimeter	UO	UO:0000016	1x1x1	millimeter	UO	UO:0000016	1900	millisecond	UO	UO:0000028	2.52	millisecond	UO	UO:0000028	9	degree	UO	UO:0000185	900	millisecond	UO	UO:0000028	176	1	millimeter	UO	UO:0000016	266	second	UO	UO:0000010	\...\slim_sub-25737_sub-25737.tar\sub-25737\ses-1\anat\sub-25737_ses-1_T1w.nii.gz
30982	T1-weighted Acquisition	Magnetic Resonance Imaging	Siemens 3T TIM Trio	Siemens	3	tesla	UO	UO:0000228	head	8	T1-weighted Acquisition	256	millimeter	UO	UO:0000016	256x256x192	millimeter	UO	UO:0000016	1x1x1	millimeter	UO	UO:0000016	1900	millisecond	UO	UO:0000028	2.52	millisecond	UO	UO:0000028	9	degree	UO	UO:0000185	900	millisecond	UO	UO:0000028	176	1	millimeter	UO	UO:0000016	266	second	UO	UO:0000010	\...\slim_sub-30982_sub-30982.tar\sub-30982\ses-1\anat\sub-30982_ses-1_T1w.nii.gz
30983	T1-weighted Acquisition	Magnetic Resonance Imaging	Siemens 3T TIM Trio	Siemens	3	tesla	UO	UO:0000228	head	8	T1-weighted Acquisition	256	millimeter	UO	UO:0000016	256x256x192	millimeter	UO	UO:0000016	1x1x1	millimeter	UO	UO:0000016	1900	millisecond	UO	UO:0000028	2.52	millisecond	UO	UO:0000028	9	degree	UO	UO:0000185	900	millisecond	UO	UO:0000028	176	1	millimeter	UO	UO:0000016	266	second	UO	UO:0000010	\...\slim_sub-30983_sub-30983.tar\sub-30983\ses-1\anat\sub-30983_ses-1_T1w.nii.gz
30984	T1-weighted Acquisition	Magnetic Resonance Imaging	Siemens 3T TIM Trio	Siemens	3	tesla	UO	UO:0000228	head	8	T1-weighted Acquisition	256	millimeter	UO	UO:0000016	256x256x192	millimeter	UO	UO:0000016	1x1x1	millimeter	UO	UO:0000016	1900	millisecond	UO	UO:0000028	2.52	millisecond	UO	UO:0000028	9	degree	UO	UO:0000185	900	millisecond	UO	UO:0000028	176	1	millimeter	UO	UO:0000016	266	second	UO	UO:0000010	\...\slim_sub-30984_sub-30984.tar\sub-30984\ses-1\anat\sub-30984_ses-1_T1w.nii.gz
30985	T1-weighted Acquisition	Magnetic Resonance Imaging	Siemens 3T TIM Trio	Siemens	3	tesla	UO	UO:0000228	head	8	T1-weighted Acquisition	256	millimeter	UO	UO:0000016	256x256x192	millimeter	UO	UO:0000016	1x1x1	millimeter	UO	UO:0000016	1900	millisecond	UO	UO:0000028	2.52	millisecond	UO	UO:0000028	9	degree	UO	UO:0000185	900	millisecond	UO	UO:0000028	176	1	millimeter	UO	UO:0000016	266	second	UO	UO:0000010	\...\slim_sub-30985_sub-30985.tar\sub-30985\ses-1\anat\sub-30985_ses-1_T1w.nii.gz
30987	T1-weighted Acquisition	Magnetic Resonance Imaging	Siemens 3T TIM Trio	Siemens	3	tesla	UO	UO:0000228	head	8	T1-weighted Acquisition	256	millimeter	UO	UO:0000016	256x256x192	millimeter	UO	UO:0000016	1x1x1	millimeter	UO	UO:0000016	1900	millisecond	UO	UO:0000028	2.52	millisecond	UO	UO:0000028	9	degree	UO	UO:0000185	900	millisecond	UO	UO:0000028	176	1	millimeter	UO	UO:0000016	266	second	UO	UO:0000010	\...\slim_sub-30987_sub-30987.tar\sub-30987\ses-1\anat\sub-30987_ses-1_T1w.nii.gz
30988	T1-weighted Acquisition	Magnetic Resonance Imaging	Siemens 3T TIM Trio	Siemens	3	tesla	UO	UO:0000228	head	8	T1-weighted Acquisition	256	millimeter	UO	UO:0000016	256x256x192	millimeter	UO	UO:0000016	1x1x1	millimeter	UO	UO:0000016	1900	millisecond	UO	UO:0000028	2.52	millisecond	UO	UO:0000028	9	degree	UO	UO:0000185	900	millisecond	UO	UO:0000028	176	1	millimeter	UO	UO:0000016	266	second	UO	UO:0000010	\...\slim_sub-30988_sub-30988.tar\sub-30988\ses-1\anat\sub-30988_ses-1_T1w.nii.gz
25738	T1-weighted Acquisition	Magnetic Resonance Imaging	Siemens 3T TIM Trio	Siemens	3	tesla	UO	UO:0000228	head	8	T1-weighted Acquisition	256	millimeter	UO	UO:0000016	256x256x192	millimeter	UO	UO:0000016	1x1x1	millimeter	UO	UO:0000016	1900	millisecond	UO	UO:0000028	2.52	millisecond	UO	UO:0000028	9	degree	UO	UO:0000185	900	millisecond	UO	UO:0000028	176	1	millimeter	UO	UO:0000016	266	second	UO	UO:0000010	\...\slim_sub-25738_sub-25738.tar\sub-25738\ses-1\anat\sub-25738_ses-1_T1w.nii.gz
30989	T1-weighted Acquisition	Magnetic Resonance Imaging	Siemens 3T TIM Trio	Siemens	3	tesla	UO	UO:0000228	head	8	T1-weighted Acquisition	256	millimeter	UO	UO:0000016	256x256x192	millimeter	UO	UO:0000016	1x1x1	millimeter	UO	UO:0000016	1900	millisecond	UO	UO:0000028	2.52	millisecond	UO	UO:0000028	9	degree	UO	UO:0000185	900	millisecond	UO	UO:0000028	176	1	millimeter	UO	UO:0000016	266	second	UO	UO:0000010	\...\slim_sub-30989_sub-30989.tar\sub-30989\ses-1\anat\sub-30989_ses-1_T1w.nii.gz
25749	T1-weighted Acquisition	Magnetic Resonance Imaging	Siemens 3T TIM Trio	Siemens	3	tesla	UO	UO:0000228	head	8	T1-weighted Acquisition	256	millimeter	UO	UO:0000016	256x256x192	millimeter	UO	UO:0000016	1x1x1	millimeter	UO	UO:0000016	1900	millisecond	UO	UO:0000028	2.52	millisecond	UO	UO:0000028	9	degree	UO	UO:0000185	900	millisecond	UO	UO:0000028	176	1	millimeter	UO	UO:0000016	266	second	UO	UO:0000010	\...\slim_sub-25749_sub-25749.tar\sub-25749\ses-1\anat\sub-25749_ses-1_T1w.nii.gz
30990	T1-weighted Acquisition	Magnetic Resonance Imaging	Siemens 3T TIM Trio	Siemens	3	tesla	UO	UO:0000228	head	8	T1-weighted Acquisition	256	millimeter	UO	UO:0000016	256x256x192	millimeter	UO	UO:0000016	1x1x1	millimeter	UO	UO:0000016	1900	millisecond	UO	UO:0000028	2.52	millisecond	UO	UO:0000028	9	degree	UO	UO:0000185	900	millisecond	UO	UO:0000028	176	1	millimeter	UO	UO:0000016	266	second	UO	UO:0000010	\...\slim_sub-30990_sub-30990.tar\sub-30990\ses-1\anat\sub-30990_ses-1_T1w.nii.gz
25750	T1-weighted Acquisition	Magnetic Resonance Imaging	Siemens 3T TIM Trio	Siemens	3	tesla	UO	UO:0000228	head	8	T1-weighted Acquisition	256	millimeter	UO	UO:0000016	256x256x192	millimeter	UO	UO:0000016	1x1x1	millimeter	UO	UO:0000016	1900	millisecond	UO	UO:0000028	2.52	millisecond	UO	UO:0000028	9	degree	UO	UO:0000185	900	millisecond	UO	UO:0000028	176	1	millimeter	UO	UO:0000016	266	second	UO	UO:0000010	\...\slim_sub-25750_sub-25750.tar\sub-25750\ses-1\anat\sub-25750_ses-1_T1w.nii.gz
25751	T1-weighted Acquisition	Magnetic Resonance Imaging	Siemens 3T TIM Trio	Siemens	3	tesla	UO	UO:0000228	head	8	T1-weighted Acquisition	256	millimeter	UO	UO:0000016	256x256x192	millimeter	UO	UO:0000016	1x1x1	millimeter	UO	UO:0000016	1900	millisecond	UO	UO:0000028	2.52	millisecond	UO	UO:0000028	9	degree	UO	UO:0000185	900	millisecond	UO	UO:0000028	176	1	millimeter	UO	UO:0000016	266	second	UO	UO:0000010	\...\slim_sub-25751_sub-25751.tar\sub-25751\ses-1\anat\sub-25751_ses-1_T1w.nii.gz
25752	T1-weighted Acquisition	Magnetic Resonance Imaging	Siemens 3T TIM Trio	Siemens	3	tesla	UO	UO:0000228	head	8	T1-weighted Acquisition	256	millimeter	UO	UO:0000016	256x256x192	millimeter	UO	UO:0000016	1x1x1	millimeter	UO	UO:0000016	1900	millisecond	UO	UO:0000028	2.52	millisecond	UO	UO:0000028	9	degree	UO	UO:0000185	900	millisecond	UO	UO:0000028	176	1	millimeter	UO	UO:0000016	266	second	UO	UO:0000010	\...\slim_sub-25752_sub-25752.tar\sub-25752\ses-1\anat\sub-25752_ses-1_T1w.nii.gz
25753	T1-weighted Acquisition	Magnetic Resonance Imaging	Siemens 3T TIM Trio	Siemens	3	tesla	UO	UO:0000228	head	8	T1-weighted Acquisition	256	millimeter	UO	UO:0000016	256x256x192	millimeter	UO	UO:0000016	1x1x1	millimeter	UO	UO:0000016	1900	millisecond	UO	UO:0000028	2.52	millisecond	UO	UO:0000028	9	degree	UO	UO:0000185	900	millisecond	UO	UO:0000028	176	1	millimeter	UO	UO:0000016	266	second	UO	UO:0000010	\...\slim_sub-25753_sub-25753.tar\sub-25753\ses-1\anat\sub-25753_ses-1_T1w.nii.gz
30991	T1-weighted Acquisition	Magnetic Resonance Imaging	Siemens 3T TIM Trio	Siemens	3	tesla	UO	UO:0000228	head	8	T1-weighted Acquisition	256	millimeter	UO	UO:0000016	256x256x192	millimeter	UO	UO:0000016	1x1x1	millimeter	UO	UO:0000016	1900	millisecond	UO	UO:0000028	2.52	millisecond	UO	UO:0000028	9	degree	UO	UO:0000185	900	millisecond	UO	UO:0000028	176	1	millimeter	UO	UO:0000016	266	second	UO	UO:0000010	\...\slim_sub-30991_sub-30991.tar\sub-30991\ses-1\anat\sub-30991_ses-1_T1w.nii.gz
30992	T1-weighted Acquisition	Magnetic Resonance Imaging	Siemens 3T TIM Trio	Siemens	3	tesla	UO	UO:0000228	head	8	T1-weighted Acquisition	256	millimeter	UO	UO:0000016	256x256x192	millimeter	UO	UO:0000016	1x1x1	millimeter	UO	UO:0000016	1900	millisecond	UO	UO:0000028	2.52	millisecond	UO	UO:0000028	9	degree	UO	UO:0000185	900	millisecond	UO	UO:0000028	176	1	millimeter	UO	UO:0000016	266	second	UO	UO:0000010	\...\slim_sub-30992_sub-30992.tar\sub-30992\ses-1\anat\sub-30992_ses-1_T1w.nii.gz
25754	T1-weighted Acquisition	Magnetic Resonance Imaging	Siemens 3T TIM Trio	Siemens	3	tesla	UO	UO:0000228	head	8	T1-weighted Acquisition	256	millimeter	UO	UO:0000016	256x256x192	millimeter	UO	UO:0000016	1x1x1	millimeter	UO	UO:0000016	1900	millisecond	UO	UO:0000028	2.52	millisecond	UO	UO:0000028	9	degree	UO	UO:0000185	900	millisecond	UO	UO:0000028	176	1	millimeter	UO	UO:0000016	266	second	UO	UO:0000010	\...\slim_sub-25754_sub-25754.tar\sub-25754\ses-1\anat\sub-25754_ses-1_T1w.nii.gz
25755	T1-weighted Acquisition	Magnetic Resonance Imaging	Siemens 3T TIM Trio	Siemens	3	tesla	UO	UO:0000228	head	8	T1-weighted Acquisition	256	millimeter	UO	UO:0000016	256x256x192	millimeter	UO	UO:0000016	1x1x1	millimeter	UO	UO:0000016	1900	millisecond	UO	UO:0000028	2.52	millisecond	UO	UO:0000028	9	degree	UO	UO:0000185	900	millisecond	UO	UO:0000028	176	1	millimeter	UO	UO:0000016	266	second	UO	UO:0000010	\...\slim_sub-25755_sub-25755.tar\sub-25755\ses-1\anat\sub-25755_ses-1_T1w.nii.gz
25756	T1-weighted Acquisition	Magnetic Resonance Imaging	Siemens 3T TIM Trio	Siemens	3	tesla	UO	UO:0000228	head	8	T1-weighted Acquisition	256	millimeter	UO	UO:0000016	256x256x192	millimeter	UO	UO:0000016	1x1x1	millimeter	UO	UO:0000016	1900	millisecond	UO	UO:0000028	2.52	millisecond	UO	UO:0000028	9	degree	UO	UO:0000185	900	millisecond	UO	UO:0000028	176	1	millimeter	UO	UO:0000016	266	second	UO	UO:0000010	\...\slim_sub-25756_sub-25756.tar\sub-25756\ses-1\anat\sub-25756_ses-1_T1w.nii.gz
30993	T1-weighted Acquisition	Magnetic Resonance Imaging	Siemens 3T TIM Trio	Siemens	3	tesla	UO	UO:0000228	head	8	T1-weighted Acquisition	256	millimeter	UO	UO:0000016	256x256x192	millimeter	UO	UO:0000016	1x1x1	millimeter	UO	UO:0000016	1900	millisecond	UO	UO:0000028	2.52	millisecond	UO	UO:0000028	9	degree	UO	UO:0000185	900	millisecond	UO	UO:0000028	176	1	millimeter	UO	UO:0000016	266	second	UO	UO:0000010	\...\slim_sub-30993_sub-30993.tar\sub-30993\ses-1\anat\sub-30993_ses-1_T1w.nii.gz
30994	T1-weighted Acquisition	Magnetic Resonance Imaging	Siemens 3T TIM Trio	Siemens	3	tesla	UO	UO:0000228	head	8	T1-weighted Acquisition	256	millimeter	UO	UO:0000016	256x256x192	millimeter	UO	UO:0000016	1x1x1	millimeter	UO	UO:0000016	1900	millisecond	UO	UO:0000028	2.52	millisecond	UO	UO:0000028	9	degree	UO	UO:0000185	900	millisecond	UO	UO:0000028	176	1	millimeter	UO	UO:0000016	266	second	UO	UO:0000010	\...\slim_sub-30994_sub-30994.tar\sub-30994\ses-1\anat\sub-30994_ses-1_T1w.nii.gz
30995	T1-weighted Acquisition	Magnetic Resonance Imaging	Siemens 3T TIM Trio	Siemens	3	tesla	UO	UO:0000228	head	8	T1-weighted Acquisition	256	millimeter	UO	UO:0000016	256x256x192	millimeter	UO	UO:0000016	1x1x1	millimeter	UO	UO:0000016	1900	millisecond	UO	UO:0000028	2.52	millisecond	UO	UO:0000028	9	degree	UO	UO:0000185	900	millisecond	UO	UO:0000028	176	1	millimeter	UO	UO:0000016	266	second	UO	UO:0000010	\...\slim_sub-30995_sub-30995.tar\sub-30995\ses-1\anat\sub-30995_ses-1_T1w.nii.gz
30996	T1-weighted Acquisition	Magnetic Resonance Imaging	Siemens 3T TIM Trio	Siemens	3	tesla	UO	UO:0000228	head	8	T1-weighted Acquisition	256	millimeter	UO	UO:0000016	256x256x192	millimeter	UO	UO:0000016	1x1x1	millimeter	UO	UO:0000016	1900	millisecond	UO	UO:0000028	2.52	millisecond	UO	UO:0000028	9	degree	UO	UO:0000185	900	millisecond	UO	UO:0000028	176	1	millimeter	UO	UO:0000016	266	second	UO	UO:0000010	\...\slim_sub-30996_sub-30996.tar\sub-30996\ses-1\anat\sub-30996_ses-1_T1w.nii.gz
25757	T1-weighted Acquisition	Magnetic Resonance Imaging	Siemens 3T TIM Trio	Siemens	3	tesla	UO	UO:0000228	head	8	T1-weighted Acquisition	256	millimeter	UO	UO:0000016	256x256x192	millimeter	UO	UO:0000016	1x1x1	millimeter	UO	UO:0000016	1900	millisecond	UO	UO:0000028	2.52	millisecond	UO	UO:0000028	9	degree	UO	UO:0000185	900	millisecond	UO	UO:0000028	176	1	millimeter	UO	UO:0000016	266	second	UO	UO:0000010	\...\slim_sub-25757_sub-25757.tar\sub-25757\ses-1\anat\sub-25757_ses-1_T1w.nii.gz
25758	T1-weighted Acquisition	Magnetic Resonance Imaging	Siemens 3T TIM Trio	Siemens	3	tesla	UO	UO:0000228	head	8	T1-weighted Acquisition	256	millimeter	UO	UO:0000016	256x256x192	millimeter	UO	UO:0000016	1x1x1	millimeter	UO	UO:0000016	1900	millisecond	UO	UO:0000028	2.52	millisecond	UO	UO:0000028	9	degree	UO	UO:0000185	900	millisecond	UO	UO:0000028	176	1	millimeter	UO	UO:0000016	266	second	UO	UO:0000010	\...\slim_sub-25758_sub-25758.tar\sub-25758\ses-1\anat\sub-25758_ses-1_T1w.nii.gz
30997	T1-weighted Acquisition	Magnetic Resonance Imaging	Siemens 3T TIM Trio	Siemens	3	tesla	UO	UO:0000228	head	8	T1-weighted Acquisition	256	millimeter	UO	UO:0000016	256x256x192	millimeter	UO	UO:0000016	1x1x1	millimeter	UO	UO:0000016	1900	millisecond	UO	UO:0000028	2.52	millisecond	UO	UO:0000028	9	degree	UO	UO:0000185	900	millisecond	UO	UO:0000028	176	1	millimeter	UO	UO:0000016	266	second	UO	UO:0000010	\...\slim_sub-30997_sub-30997.tar\sub-30997\ses-1\anat\sub-30997_ses-1_T1w.nii.gz
30998	T1-weighted Acquisition	Magnetic Resonance Imaging	Siemens 3T TIM Trio	Siemens	3	tesla	UO	UO:0000228	head	8	T1-weighted Acquisition	256	millimeter	UO	UO:0000016	256x256x192	millimeter	UO	UO:0000016	1x1x1	millimeter	UO	UO:0000016	1900	millisecond	UO	UO:0000028	2.52	millisecond	UO	UO:0000028	9	degree	UO	UO:0000185	900	millisecond	UO	UO:0000028	176	1	millimeter	UO	UO:0000016	266	second	UO	UO:0000010	\...\slim_sub-30998_sub-30998.tar\sub-30998\ses-1\anat\sub-30998_ses-1_T1w.nii.gz
25759	T1-weighted Acquisition	Magnetic Resonance Imaging	Siemens 3T TIM Trio	Siemens	3	tesla	UO	UO:0000228	head	8	T1-weighted Acquisition	256	millimeter	UO	UO:0000016	256x256x192	millimeter	UO	UO:0000016	1x1x1	millimeter	UO	UO:0000016	1900	millisecond	UO	UO:0000028	2.52	millisecond	UO	UO:0000028	9	degree	UO	UO:0000185	900	millisecond	UO	UO:0000028	176	1	millimeter	UO	UO:0000016	266	second	UO	UO:0000010	\...\slim_sub-25759_sub-25759.tar\sub-25759\ses-1\anat\sub-25759_ses-1_T1w.nii.gz
25760	T1-weighted Acquisition	Magnetic Resonance Imaging	Siemens 3T TIM Trio	Siemens	3	tesla	UO	UO:0000228	head	8	T1-weighted Acquisition	256	millimeter	UO	UO:0000016	256x256x192	millimeter	UO	UO:0000016	1x1x1	millimeter	UO	UO:0000016	1900	millisecond	UO	UO:0000028	2.52	millisecond	UO	UO:0000028	9	degree	UO	UO:0000185	900	millisecond	UO	UO:0000028	176	1	millimeter	UO	UO:0000016	266	second	UO	UO:0000010	\...\slim_sub-25760_sub-25760.tar\sub-25760\ses-1\anat\sub-25760_ses-1_T1w.nii.gz
25761	T1-weighted Acquisition	Magnetic Resonance Imaging	Siemens 3T TIM Trio	Siemens	3	tesla	UO	UO:0000228	head	8	T1-weighted Acquisition	256	millimeter	UO	UO:0000016	256x256x192	millimeter	UO	UO:0000016	1x1x1	millimeter	UO	UO:0000016	1900	millisecond	UO	UO:0000028	2.52	millisecond	UO	UO:0000028	9	degree	UO	UO:0000185	900	millisecond	UO	UO:0000028	176	1	millimeter	UO	UO:0000016	266	second	UO	UO:0000010	\...\slim_sub-25761_sub-25761.tar\sub-25761\ses-1\anat\sub-25761_ses-1_T1w.nii.gz
25762	T1-weighted Acquisition	Magnetic Resonance Imaging	Siemens 3T TIM Trio	Siemens	3	tesla	UO	UO:0000228	head	8	T1-weighted Acquisition	256	millimeter	UO	UO:0000016	256x256x192	millimeter	UO	UO:0000016	1x1x1	millimeter	UO	UO:0000016	1900	millisecond	UO	UO:0000028	2.52	millisecond	UO	UO:0000028	9	degree	UO	UO:0000185	900	millisecond	UO	UO:0000028	176	1	millimeter	UO	UO:0000016	266	second	UO	UO:0000010	\...\slim_sub-25762_sub-25762.tar\sub-25762\ses-1\anat\sub-25762_ses-1_T1w.nii.gz
25763	T1-weighted Acquisition	Magnetic Resonance Imaging	Siemens 3T TIM Trio	Siemens	3	tesla	UO	UO:0000228	head	8	T1-weighted Acquisition	256	millimeter	UO	UO:0000016	256x256x192	millimeter	UO	UO:0000016	1x1x1	millimeter	UO	UO:0000016	1900	millisecond	UO	UO:0000028	2.52	millisecond	UO	UO:0000028	9	degree	UO	UO:0000185	900	millisecond	UO	UO:0000028	176	1	millimeter	UO	UO:0000016	266	second	UO	UO:0000010	\...\slim_sub-25763_sub-25763.tar\sub-25763\ses-1\anat\sub-25763_ses-1_T1w.nii.gz
25764	T1-weighted Acquisition	Magnetic Resonance Imaging	Siemens 3T TIM Trio	Siemens	3	tesla	UO	UO:0000228	head	8	T1-weighted Acquisition	256	millimeter	UO	UO:0000016	256x256x192	millimeter	UO	UO:0000016	1x1x1	millimeter	UO	UO:0000016	1900	millisecond	UO	UO:0000028	2.52	millisecond	UO	UO:0000028	9	degree	UO	UO:0000185	900	millisecond	UO	UO:0000028	176	1	millimeter	UO	UO:0000016	266	second	UO	UO:0000010	\...\slim_sub-25764_sub-25764.tar\sub-25764\ses-1\anat\sub-25764_ses-1_T1w.nii.gz
30999	T1-weighted Acquisition	Magnetic Resonance Imaging	Siemens 3T TIM Trio	Siemens	3	tesla	UO	UO:0000228	head	8	T1-weighted Acquisition	256	millimeter	UO	UO:0000016	256x256x192	millimeter	UO	UO:0000016	1x1x1	millimeter	UO	UO:0000016	1900	millisecond	UO	UO:0000028	2.52	millisecond	UO	UO:0000028	9	degree	UO	UO:0000185	900	millisecond	UO	UO:0000028	176	1	millimeter	UO	UO:0000016	266	second	UO	UO:0000010	\...\slim_sub-30999_sub-30999.tar\sub-30999\ses-1\anat\sub-30999_ses-1_T1w.nii.gz
25765	T1-weighted Acquisition	Magnetic Resonance Imaging	Siemens 3T TIM Trio	Siemens	3	tesla	UO	UO:0000228	head	8	T1-weighted Acquisition	256	millimeter	UO	UO:0000016	256x256x192	millimeter	UO	UO:0000016	1x1x1	millimeter	UO	UO:0000016	1900	millisecond	UO	UO:0000028	2.52	millisecond	UO	UO:0000028	9	degree	UO	UO:0000185	900	millisecond	UO	UO:0000028	176	1	millimeter	UO	UO:0000016	266	second	UO	UO:0000010	\...\slim_sub-25765_sub-25765.tar\sub-25765\ses-1\anat\sub-25765_ses-1_T1w.nii.gz
25766	T1-weighted Acquisition	Magnetic Resonance Imaging	Siemens 3T TIM Trio	Siemens	3	tesla	UO	UO:0000228	head	8	T1-weighted Acquisition	256	millimeter	UO	UO:0000016	256x256x192	millimeter	UO	UO:0000016	1x1x1	millimeter	UO	UO:0000016	1900	millisecond	UO	UO:0000028	2.52	millisecond	UO	UO:0000028	9	degree	UO	UO:0000185	900	millisecond	UO	UO:0000028	176	1	millimeter	UO	UO:0000016	266	second	UO	UO:0000010	\...\slim_sub-25766_sub-25766.tar\sub-25766\ses-1\anat\sub-25766_ses-1_T1w.nii.gz
25767	T1-weighted Acquisition	Magnetic Resonance Imaging	Siemens 3T TIM Trio	Siemens	3	tesla	UO	UO:0000228	head	8	T1-weighted Acquisition	256	millimeter	UO	UO:0000016	256x256x192	millimeter	UO	UO:0000016	1x1x1	millimeter	UO	UO:0000016	1900	millisecond	UO	UO:0000028	2.52	millisecond	UO	UO:0000028	9	degree	UO	UO:0000185	900	millisecond	UO	UO:0000028	176	1	millimeter	UO	UO:0000016	266	second	UO	UO:0000010	\...\slim_sub-25767_sub-25767.tar\sub-25767\ses-1\anat\sub-25767_ses-1_T1w.nii.gz
31000	T1-weighted Acquisition	Magnetic Resonance Imaging	Siemens 3T TIM Trio	Siemens	3	tesla	UO	UO:0000228	head	8	T1-weighted Acquisition	256	millimeter	UO	UO:0000016	256x256x192	millimeter	UO	UO:0000016	1x1x1	millimeter	UO	UO:0000016	1900	millisecond	UO	UO:0000028	2.52	millisecond	UO	UO:0000028	9	degree	UO	UO:0000185	900	millisecond	UO	UO:0000028	176	1	millimeter	UO	UO:0000016	266	second	UO	UO:0000010	\...\slim_sub-31000_sub-31000.tar\sub-31000\ses-1\anat\sub-31000_ses-1_T1w.nii.gz
25768	T1-weighted Acquisition	Magnetic Resonance Imaging	Siemens 3T TIM Trio	Siemens	3	tesla	UO	UO:0000228	head	8	T1-weighted Acquisition	256	millimeter	UO	UO:0000016	256x256x192	millimeter	UO	UO:0000016	1x1x1	millimeter	UO	UO:0000016	1900	millisecond	UO	UO:0000028	2.52	millisecond	UO	UO:0000028	9	degree	UO	UO:0000185	900	millisecond	UO	UO:0000028	176	1	millimeter	UO	UO:0000016	266	second	UO	UO:0000010	\...\slim_sub-25768_sub-25768.tar\sub-25768\ses-1\anat\sub-25768_ses-1_T1w.nii.gz
31001	T1-weighted Acquisition	Magnetic Resonance Imaging	Siemens 3T TIM Trio	Siemens	3	tesla	UO	UO:0000228	head	8	T1-weighted Acquisition	256	millimeter	UO	UO:0000016	256x256x192	millimeter	UO	UO:0000016	1x1x1	millimeter	UO	UO:0000016	1900	millisecond	UO	UO:0000028	2.52	millisecond	UO	UO:0000028	9	degree	UO	UO:0000185	900	millisecond	UO	UO:0000028	176	1	millimeter	UO	UO:0000016	266	second	UO	UO:0000010	\...\slim_sub-31001_sub-31001.tar\sub-31001\ses-1\anat\sub-31001_ses-1_T1w.nii.gz
25769	T1-weighted Acquisition	Magnetic Resonance Imaging	Siemens 3T TIM Trio	Siemens	3	tesla	UO	UO:0000228	head	8	T1-weighted Acquisition	256	millimeter	UO	UO:0000016	256x256x192	millimeter	UO	UO:0000016	1x1x1	millimeter	UO	UO:0000016	1900	millisecond	UO	UO:0000028	2.52	millisecond	UO	UO:0000028	9	degree	UO	UO:0000185	900	millisecond	UO	UO:0000028	176	1	millimeter	UO	UO:0000016	266	second	UO	UO:0000010	\...\slim_sub-25769_sub-25769.tar\sub-25769\ses-1\anat\sub-25769_ses-1_T1w.nii.gz
31002	T1-weighted Acquisition	Magnetic Resonance Imaging	Siemens 3T TIM Trio	Siemens	3	tesla	UO	UO:0000228	head	8	T1-weighted Acquisition	256	millimeter	UO	UO:0000016	256x256x192	millimeter	UO	UO:0000016	1x1x1	millimeter	UO	UO:0000016	1900	millisecond	UO	UO:0000028	2.52	millisecond	UO	UO:0000028	9	degree	UO	UO:0000185	900	millisecond	UO	UO:0000028	176	1	millimeter	UO	UO:0000016	266	second	UO	UO:0000010	\...\slim_sub-31002_sub-31002.tar\sub-31002\ses-1\anat\sub-31002_ses-1_T1w.nii.gz
25770	T1-weighted Acquisition	Magnetic Resonance Imaging	Siemens 3T TIM Trio	Siemens	3	tesla	UO	UO:0000228	head	8	T1-weighted Acquisition	256	millimeter	UO	UO:0000016	256x256x192	millimeter	UO	UO:0000016	1x1x1	millimeter	UO	UO:0000016	1900	millisecond	UO	UO:0000028	2.52	millisecond	UO	UO:0000028	9	degree	UO	UO:0000185	900	millisecond	UO	UO:0000028	176	1	millimeter	UO	UO:0000016	266	second	UO	UO:0000010	\...\slim_sub-25770_sub-25770.tar\sub-25770\ses-1\anat\sub-25770_ses-1_T1w.nii.gz
31003	T1-weighted Acquisition	Magnetic Resonance Imaging	Siemens 3T TIM Trio	Siemens	3	tesla	UO	UO:0000228	head	8	T1-weighted Acquisition	256	millimeter	UO	UO:0000016	256x256x192	millimeter	UO	UO:0000016	1x1x1	millimeter	UO	UO:0000016	1900	millisecond	UO	UO:0000028	2.52	millisecond	UO	UO:0000028	9	degree	UO	UO:0000185	900	millisecond	UO	UO:0000028	176	1	millimeter	UO	UO:0000016	266	second	UO	UO:0000010	\...\slim_sub-31003_sub-31003.tar\sub-31003\ses-1\anat\sub-31003_ses-1_T1w.nii.gz
25771	T1-weighted Acquisition	Magnetic Resonance Imaging	Siemens 3T TIM Trio	Siemens	3	tesla	UO	UO:0000228	head	8	T1-weighted Acquisition	256	millimeter	UO	UO:0000016	256x256x192	millimeter	UO	UO:0000016	1x1x1	millimeter	UO	UO:0000016	1900	millisecond	UO	UO:0000028	2.52	millisecond	UO	UO:0000028	9	degree	UO	UO:0000185	900	millisecond	UO	UO:0000028	176	1	millimeter	UO	UO:0000016	266	second	UO	UO:0000010	\...\slim_sub-25771_sub-25771.tar\sub-25771\ses-1\anat\sub-25771_ses-1_T1w.nii.gz
25772	T1-weighted Acquisition	Magnetic Resonance Imaging	Siemens 3T TIM Trio	Siemens	3	tesla	UO	UO:0000228	head	8	T1-weighted Acquisition	256	millimeter	UO	UO:0000016	256x256x192	millimeter	UO	UO:0000016	1x1x1	millimeter	UO	UO:0000016	1900	millisecond	UO	UO:0000028	2.52	millisecond	UO	UO:0000028	9	degree	UO	UO:0000185	900	millisecond	UO	UO:0000028	176	1	millimeter	UO	UO:0000016	266	second	UO	UO:0000010	\...\slim_sub-25772_sub-25772.tar\sub-25772\ses-1\anat\sub-25772_ses-1_T1w.nii.gz
25773	T1-weighted Acquisition	Magnetic Resonance Imaging	Siemens 3T TIM Trio	Siemens	3	tesla	UO	UO:0000228	head	8	T1-weighted Acquisition	256	millimeter	UO	UO:0000016	256x256x192	millimeter	UO	UO:0000016	1x1x1	millimeter	UO	UO:0000016	1900	millisecond	UO	UO:0000028	2.52	millisecond	UO	UO:0000028	9	degree	UO	UO:0000185	900	millisecond	UO	UO:0000028	176	1	millimeter	UO	UO:0000016	266	second	UO	UO:0000010	\...\slim_sub-25773_sub-25773.tar\sub-25773\ses-1\anat\sub-25773_ses-1_T1w.nii.gz
25774	T1-weighted Acquisition	Magnetic Resonance Imaging	Siemens 3T TIM Trio	Siemens	3	tesla	UO	UO:0000228	head	8	T1-weighted Acquisition	256	millimeter	UO	UO:0000016	256x256x192	millimeter	UO	UO:0000016	1x1x1	millimeter	UO	UO:0000016	1900	millisecond	UO	UO:0000028	2.52	millisecond	UO	UO:0000028	9	degree	UO	UO:0000185	900	millisecond	UO	UO:0000028	176	1	millimeter	UO	UO:0000016	266	second	UO	UO:0000010	\...\slim_sub-25774_sub-25774.tar\sub-25774\ses-1\anat\sub-25774_ses-1_T1w.nii.gz
31004	T1-weighted Acquisition	Magnetic Resonance Imaging	Siemens 3T TIM Trio	Siemens	3	tesla	UO	UO:0000228	head	8	T1-weighted Acquisition	256	millimeter	UO	UO:0000016	256x256x192	millimeter	UO	UO:0000016	1x1x1	millimeter	UO	UO:0000016	1900	millisecond	UO	UO:0000028	2.52	millisecond	UO	UO:0000028	9	degree	UO	UO:0000185	900	millisecond	UO	UO:0000028	176	1	millimeter	UO	UO:0000016	266	second	UO	UO:0000010	\...\slim_sub-31004_sub-31004.tar\sub-31004\ses-1\anat\sub-31004_ses-1_T1w.nii.gz
31005	T1-weighted Acquisition	Magnetic Resonance Imaging	Siemens 3T TIM Trio	Siemens	3	tesla	UO	UO:0000228	head	8	T1-weighted Acquisition	256	millimeter	UO	UO:0000016	256x256x192	millimeter	UO	UO:0000016	1x1x1	millimeter	UO	UO:0000016	1900	millisecond	UO	UO:0000028	2.52	millisecond	UO	UO:0000028	9	degree	UO	UO:0000185	900	millisecond	UO	UO:0000028	176	1	millimeter	UO	UO:0000016	266	second	UO	UO:0000010	\...\slim_sub-31005_sub-31005.tar\sub-31005\ses-1\anat\sub-31005_ses-1_T1w.nii.gz
25775	T1-weighted Acquisition	Magnetic Resonance Imaging	Siemens 3T TIM Trio	Siemens	3	tesla	UO	UO:0000228	head	8	T1-weighted Acquisition	256	millimeter	UO	UO:0000016	256x256x192	millimeter	UO	UO:0000016	1x1x1	millimeter	UO	UO:0000016	1900	millisecond	UO	UO:0000028	2.52	millisecond	UO	UO:0000028	9	degree	UO	UO:0000185	900	millisecond	UO	UO:0000028	176	1	millimeter	UO	UO:0000016	266	second	UO	UO:0000010	\...\slim_sub-25775_sub-25775.tar\sub-25775\ses-1\anat\sub-25775_ses-1_T1w.nii.gz
31006	T1-weighted Acquisition	Magnetic Resonance Imaging	Siemens 3T TIM Trio	Siemens	3	tesla	UO	UO:0000228	head	8	T1-weighted Acquisition	256	millimeter	UO	UO:0000016	256x256x192	millimeter	UO	UO:0000016	1x1x1	millimeter	UO	UO:0000016	1900	millisecond	UO	UO:0000028	2.52	millisecond	UO	UO:0000028	9	degree	UO	UO:0000185	900	millisecond	UO	UO:0000028	176	1	millimeter	UO	UO:0000016	266	second	UO	UO:0000010	\...\slim_sub-31006_sub-31006.tar\sub-31006\ses-1\anat\sub-31006_ses-1_T1w.nii.gz
31007	T1-weighted Acquisition	Magnetic Resonance Imaging	Siemens 3T TIM Trio	Siemens	3	tesla	UO	UO:0000228	head	8	T1-weighted Acquisition	256	millimeter	UO	UO:0000016	256x256x192	millimeter	UO	UO:0000016	1x1x1	millimeter	UO	UO:0000016	1900	millisecond	UO	UO:0000028	2.52	millisecond	UO	UO:0000028	9	degree	UO	UO:0000185	900	millisecond	UO	UO:0000028	176	1	millimeter	UO	UO:0000016	266	second	UO	UO:0000010	\...\slim_sub-31007_sub-31007.tar\sub-31007\ses-1\anat\sub-31007_ses-1_T1w.nii.gz
31008	T1-weighted Acquisition	Magnetic Resonance Imaging	Siemens 3T TIM Trio	Siemens	3	tesla	UO	UO:0000228	head	8	T1-weighted Acquisition	256	millimeter	UO	UO:0000016	256x256x192	millimeter	UO	UO:0000016	1x1x1	millimeter	UO	UO:0000016	1900	millisecond	UO	UO:0000028	2.52	millisecond	UO	UO:0000028	9	degree	UO	UO:0000185	900	millisecond	UO	UO:0000028	176	1	millimeter	UO	UO:0000016	266	second	UO	UO:0000010	\...\slim_sub-31008_sub-31008.tar\sub-31008\ses-1\anat\sub-31008_ses-1_T1w.nii.gz
31009	T1-weighted Acquisition	Magnetic Resonance Imaging	Siemens 3T TIM Trio	Siemens	3	tesla	UO	UO:0000228	head	8	T1-weighted Acquisition	256	millimeter	UO	UO:0000016	256x256x192	millimeter	UO	UO:0000016	1x1x1	millimeter	UO	UO:0000016	1900	millisecond	UO	UO:0000028	2.52	millisecond	UO	UO:0000028	9	degree	UO	UO:0000185	900	millisecond	UO	UO:0000028	176	1	millimeter	UO	UO:0000016	266	second	UO	UO:0000010	\...\slim_sub-31009_sub-31009.tar\sub-31009\ses-1\anat\sub-31009_ses-1_T1w.nii.gz
31010	T1-weighted Acquisition	Magnetic Resonance Imaging	Siemens 3T TIM Trio	Siemens	3	tesla	UO	UO:0000228	head	8	T1-weighted Acquisition	256	millimeter	UO	UO:0000016	256x256x192	millimeter	UO	UO:0000016	1x1x1	millimeter	UO	UO:0000016	1900	millisecond	UO	UO:0000028	2.52	millisecond	UO	UO:0000028	9	degree	UO	UO:0000185	900	millisecond	UO	UO:0000028	176	1	millimeter	UO	UO:0000016	266	second	UO	UO:0000010	\...\slim_sub-31010_sub-31010.tar\sub-31010\ses-1\anat\sub-31010_ses-1_T1w.nii.gz
25776	T1-weighted Acquisition	Magnetic Resonance Imaging	Siemens 3T TIM Trio	Siemens	3	tesla	UO	UO:0000228	head	8	T1-weighted Acquisition	256	millimeter	UO	UO:0000016	256x256x192	millimeter	UO	UO:0000016	1x1x1	millimeter	UO	UO:0000016	1900	millisecond	UO	UO:0000028	2.52	millisecond	UO	UO:0000028	9	degree	UO	UO:0000185	900	millisecond	UO	UO:0000028	176	1	millimeter	UO	UO:0000016	266	second	UO	UO:0000010	\...\slim_sub-25776_sub-25776.tar\sub-25776\ses-1\anat\sub-25776_ses-1_T1w.nii.gz
25777	T1-weighted Acquisition	Magnetic Resonance Imaging	Siemens 3T TIM Trio	Siemens	3	tesla	UO	UO:0000228	head	8	T1-weighted Acquisition	256	millimeter	UO	UO:0000016	256x256x192	millimeter	UO	UO:0000016	1x1x1	millimeter	UO	UO:0000016	1900	millisecond	UO	UO:0000028	2.52	millisecond	UO	UO:0000028	9	degree	UO	UO:0000185	900	millisecond	UO	UO:0000028	176	1	millimeter	UO	UO:0000016	266	second	UO	UO:0000010	\...\slim_sub-25777_sub-25777.tar\sub-25777\ses-1\anat\sub-25777_ses-1_T1w.nii.gz
25778	T1-weighted Acquisition	Magnetic Resonance Imaging	Siemens 3T TIM Trio	Siemens	3	tesla	UO	UO:0000228	head	8	T1-weighted Acquisition	256	millimeter	UO	UO:0000016	256x256x192	millimeter	UO	UO:0000016	1x1x1	millimeter	UO	UO:0000016	1900	millisecond	UO	UO:0000028	2.52	millisecond	UO	UO:0000028	9	degree	UO	UO:0000185	900	millisecond	UO	UO:0000028	176	1	millimeter	UO	UO:0000016	266	second	UO	UO:0000010	\...\slim_sub-25778_sub-25778.tar\sub-25778\ses-1\anat\sub-25778_ses-1_T1w.nii.gz
31011	T1-weighted Acquisition	Magnetic Resonance Imaging	Siemens 3T TIM Trio	Siemens	3	tesla	UO	UO:0000228	head	8	T1-weighted Acquisition	256	millimeter	UO	UO:0000016	256x256x192	millimeter	UO	UO:0000016	1x1x1	millimeter	UO	UO:0000016	1900	millisecond	UO	UO:0000028	2.52	millisecond	UO	UO:0000028	9	degree	UO	UO:0000185	900	millisecond	UO	UO:0000028	176	1	millimeter	UO	UO:0000016	266	second	UO	UO:0000010	\...\slim_sub-31011_sub-31011.tar\sub-31011\ses-1\anat\sub-31011_ses-1_T1w.nii.gz
25779	T1-weighted Acquisition	Magnetic Resonance Imaging	Siemens 3T TIM Trio	Siemens	3	tesla	UO	UO:0000228	head	8	T1-weighted Acquisition	256	millimeter	UO	UO:0000016	256x256x192	millimeter	UO	UO:0000016	1x1x1	millimeter	UO	UO:0000016	1900	millisecond	UO	UO:0000028	2.52	millisecond	UO	UO:0000028	9	degree	UO	UO:0000185	900	millisecond	UO	UO:0000028	176	1	millimeter	UO	UO:0000016	266	second	UO	UO:0000010	\...\slim_sub-25779_sub-25779.tar\sub-25779\ses-1\anat\sub-25779_ses-1_T1w.nii.gz
31012	T1-weighted Acquisition	Magnetic Resonance Imaging	Siemens 3T TIM Trio	Siemens	3	tesla	UO	UO:0000228	head	8	T1-weighted Acquisition	256	millimeter	UO	UO:0000016	256x256x192	millimeter	UO	UO:0000016	1x1x1	millimeter	UO	UO:0000016	1900	millisecond	UO	UO:0000028	2.52	millisecond	UO	UO:0000028	9	degree	UO	UO:0000185	900	millisecond	UO	UO:0000028	176	1	millimeter	UO	UO:0000016	266	second	UO	UO:0000010	\...\slim_sub-31012_sub-31012.tar\sub-31012\ses-1\anat\sub-31012_ses-1_T1w.nii.gz
31013	T1-weighted Acquisition	Magnetic Resonance Imaging	Siemens 3T TIM Trio	Siemens	3	tesla	UO	UO:0000228	head	8	T1-weighted Acquisition	256	millimeter	UO	UO:0000016	256x256x192	millimeter	UO	UO:0000016	1x1x1	millimeter	UO	UO:0000016	1900	millisecond	UO	UO:0000028	2.52	millisecond	UO	UO:0000028	9	degree	UO	UO:0000185	900	millisecond	UO	UO:0000028	176	1	millimeter	UO	UO:0000016	266	second	UO	UO:0000010	\...\slim_sub-31013_sub-31013.tar\sub-31013\ses-1\anat\sub-31013_ses-1_T1w.nii.gz
25780	T1-weighted Acquisition	Magnetic Resonance Imaging	Siemens 3T TIM Trio	Siemens	3	tesla	UO	UO:0000228	head	8	T1-weighted Acquisition	256	millimeter	UO	UO:0000016	256x256x192	millimeter	UO	UO:0000016	1x1x1	millimeter	UO	UO:0000016	1900	millisecond	UO	UO:0000028	2.52	millisecond	UO	UO:0000028	9	degree	UO	UO:0000185	900	millisecond	UO	UO:0000028	176	1	millimeter	UO	UO:0000016	266	second	UO	UO:0000010	\...\slim_sub-25780_sub-25780.tar\sub-25780\ses-1\anat\sub-25780_ses-1_T1w.nii.gz
25781	T1-weighted Acquisition	Magnetic Resonance Imaging	Siemens 3T TIM Trio	Siemens	3	tesla	UO	UO:0000228	head	8	T1-weighted Acquisition	256	millimeter	UO	UO:0000016	256x256x192	millimeter	UO	UO:0000016	1x1x1	millimeter	UO	UO:0000016	1900	millisecond	UO	UO:0000028	2.52	millisecond	UO	UO:0000028	9	degree	UO	UO:0000185	900	millisecond	UO	UO:0000028	176	1	millimeter	UO	UO:0000016	266	second	UO	UO:0000010	\...\slim_sub-25781_sub-25781.tar\sub-25781\ses-1\anat\sub-25781_ses-1_T1w.nii.gz
25782	T1-weighted Acquisition	Magnetic Resonance Imaging	Siemens 3T TIM Trio	Siemens	3	tesla	UO	UO:0000228	head	8	T1-weighted Acquisition	256	millimeter	UO	UO:0000016	256x256x192	millimeter	UO	UO:0000016	1x1x1	millimeter	UO	UO:0000016	1900	millisecond	UO	UO:0000028	2.52	millisecond	UO	UO:0000028	9	degree	UO	UO:0000185	900	millisecond	UO	UO:0000028	176	1	millimeter	UO	UO:0000016	266	second	UO	UO:0000010	\...\slim_sub-25782_sub-25782.tar\sub-25782\ses-1\anat\sub-25782_ses-1_T1w.nii.gz
31014	T1-weighted Acquisition	Magnetic Resonance Imaging	Siemens 3T TIM Trio	Siemens	3	tesla	UO	UO:0000228	head	8	T1-weighted Acquisition	256	millimeter	UO	UO:0000016	256x256x192	millimeter	UO	UO:0000016	1x1x1	millimeter	UO	UO:0000016	1900	millisecond	UO	UO:0000028	2.52	millisecond	UO	UO:0000028	9	degree	UO	UO:0000185	900	millisecond	UO	UO:0000028	176	1	millimeter	UO	UO:0000016	266	second	UO	UO:0000010	\...\slim_sub-31014_sub-31014.tar\sub-31014\ses-1\anat\sub-31014_ses-1_T1w.nii.gz
31015	T1-weighted Acquisition	Magnetic Resonance Imaging	Siemens 3T TIM Trio	Siemens	3	tesla	UO	UO:0000228	head	8	T1-weighted Acquisition	256	millimeter	UO	UO:0000016	256x256x192	millimeter	UO	UO:0000016	1x1x1	millimeter	UO	UO:0000016	1900	millisecond	UO	UO:0000028	2.52	millisecond	UO	UO:0000028	9	degree	UO	UO:0000185	900	millisecond	UO	UO:0000028	176	1	millimeter	UO	UO:0000016	266	second	UO	UO:0000010	\...\slim_sub-31015_sub-31015.tar\sub-31015\ses-1\anat\sub-31015_ses-1_T1w.nii.gz
31016	T1-weighted Acquisition	Magnetic Resonance Imaging	Siemens 3T TIM Trio	Siemens	3	tesla	UO	UO:0000228	head	8	T1-weighted Acquisition	256	millimeter	UO	UO:0000016	256x256x192	millimeter	UO	UO:0000016	1x1x1	millimeter	UO	UO:0000016	1900	millisecond	UO	UO:0000028	2.52	millisecond	UO	UO:0000028	9	degree	UO	UO:0000185	900	millisecond	UO	UO:0000028	176	1	millimeter	UO	UO:0000016	266	second	UO	UO:0000010	\...\slim_sub-31016_sub-31016.tar\sub-31016\ses-1\anat\sub-31016_ses-1_T1w.nii.gz
25783	T1-weighted Acquisition	Magnetic Resonance Imaging	Siemens 3T TIM Trio	Siemens	3	tesla	UO	UO:0000228	head	8	T1-weighted Acquisition	256	millimeter	UO	UO:0000016	256x256x192	millimeter	UO	UO:0000016	1x1x1	millimeter	UO	UO:0000016	1900	millisecond	UO	UO:0000028	2.52	millisecond	UO	UO:0000028	9	degree	UO	UO:0000185	900	millisecond	UO	UO:0000028	176	1	millimeter	UO	UO:0000016	266	second	UO	UO:0000010	\...\slim_sub-25783_sub-25783.tar\sub-25783\ses-1\anat\sub-25783_ses-1_T1w.nii.gz
25784	T1-weighted Acquisition	Magnetic Resonance Imaging	Siemens 3T TIM Trio	Siemens	3	tesla	UO	UO:0000228	head	8	T1-weighted Acquisition	256	millimeter	UO	UO:0000016	256x256x192	millimeter	UO	UO:0000016	1x1x1	millimeter	UO	UO:0000016	1900	millisecond	UO	UO:0000028	2.52	millisecond	UO	UO:0000028	9	degree	UO	UO:0000185	900	millisecond	UO	UO:0000028	176	1	millimeter	UO	UO:0000016	266	second	UO	UO:0000010	\...\slim_sub-25784_sub-25784.tar\sub-25784\ses-1\anat\sub-25784_ses-1_T1w.nii.gz
31017	T1-weighted Acquisition	Magnetic Resonance Imaging	Siemens 3T TIM Trio	Siemens	3	tesla	UO	UO:0000228	head	8	T1-weighted Acquisition	256	millimeter	UO	UO:0000016	256x256x192	millimeter	UO	UO:0000016	1x1x1	millimeter	UO	UO:0000016	1900	millisecond	UO	UO:0000028	2.52	millisecond	UO	UO:0000028	9	degree	UO	UO:0000185	900	millisecond	UO	UO:0000028	176	1	millimeter	UO	UO:0000016	266	second	UO	UO:0000010	\...\slim_sub-31017_sub-31017.tar\sub-31017\ses-1\anat\sub-31017_ses-1_T1w.nii.gz
31018	T1-weighted Acquisition	Magnetic Resonance Imaging	Siemens 3T TIM Trio	Siemens	3	tesla	UO	UO:0000228	head	8	T1-weighted Acquisition	256	millimeter	UO	UO:0000016	256x256x192	millimeter	UO	UO:0000016	1x1x1	millimeter	UO	UO:0000016	1900	millisecond	UO	UO:0000028	2.52	millisecond	UO	UO:0000028	9	degree	UO	UO:0000185	900	millisecond	UO	UO:0000028	176	1	millimeter	UO	UO:0000016	266	second	UO	UO:0000010	\...\slim_sub-31018_sub-31018.tar\sub-31018\ses-1\anat\sub-31018_ses-1_T1w.nii.gz
31019	T1-weighted Acquisition	Magnetic Resonance Imaging	Siemens 3T TIM Trio	Siemens	3	tesla	UO	UO:0000228	head	8	T1-weighted Acquisition	256	millimeter	UO	UO:0000016	256x256x192	millimeter	UO	UO:0000016	1x1x1	millimeter	UO	UO:0000016	1900	millisecond	UO	UO:0000028	2.52	millisecond	UO	UO:0000028	9	degree	UO	UO:0000185	900	millisecond	UO	UO:0000028	176	1	millimeter	UO	UO:0000016	266	second	UO	UO:0000010	\...\slim_sub-31019_sub-31019.tar\sub-31019\ses-1\anat\sub-31019_ses-1_T1w.nii.gz
31020	T1-weighted Acquisition	Magnetic Resonance Imaging	Siemens 3T TIM Trio	Siemens	3	tesla	UO	UO:0000228	head	8	T1-weighted Acquisition	256	millimeter	UO	UO:0000016	256x256x192	millimeter	UO	UO:0000016	1x1x1	millimeter	UO	UO:0000016	1900	millisecond	UO	UO:0000028	2.52	millisecond	UO	UO:0000028	9	degree	UO	UO:0000185	900	millisecond	UO	UO:0000028	176	1	millimeter	UO	UO:0000016	266	second	UO	UO:0000010	\...\slim_sub-31020_sub-31020.tar\sub-31020\ses-1\anat\sub-31020_ses-1_T1w.nii.gz
31021	T1-weighted Acquisition	Magnetic Resonance Imaging	Siemens 3T TIM Trio	Siemens	3	tesla	UO	UO:0000228	head	8	T1-weighted Acquisition	256	millimeter	UO	UO:0000016	256x256x192	millimeter	UO	UO:0000016	1x1x1	millimeter	UO	UO:0000016	1900	millisecond	UO	UO:0000028	2.52	millisecond	UO	UO:0000028	9	degree	UO	UO:0000185	900	millisecond	UO	UO:0000028	176	1	millimeter	UO	UO:0000016	266	second	UO	UO:0000010	\...\slim_sub-31021_sub-31021.tar\sub-31021\ses-1\anat\sub-31021_ses-1_T1w.nii.gz
31022	T1-weighted Acquisition	Magnetic Resonance Imaging	Siemens 3T TIM Trio	Siemens	3	tesla	UO	UO:0000228	head	8	T1-weighted Acquisition	256	millimeter	UO	UO:0000016	256x256x192	millimeter	UO	UO:0000016	1x1x1	millimeter	UO	UO:0000016	1900	millisecond	UO	UO:0000028	2.52	millisecond	UO	UO:0000028	9	degree	UO	UO:0000185	900	millisecond	UO	UO:0000028	176	1	millimeter	UO	UO:0000016	266	second	UO	UO:0000010	\...\slim_sub-31022_sub-31022.tar\sub-31022\ses-1\anat\sub-31022_ses-1_T1w.nii.gz
31023	T1-weighted Acquisition	Magnetic Resonance Imaging	Siemens 3T TIM Trio	Siemens	3	tesla	UO	UO:0000228	head	8	T1-weighted Acquisition	256	millimeter	UO	UO:0000016	256x256x192	millimeter	UO	UO:0000016	1x1x1	millimeter	UO	UO:0000016	1900	millisecond	UO	UO:0000028	2.52	millisecond	UO	UO:0000028	9	degree	UO	UO:0000185	900	millisecond	UO	UO:0000028	176	1	millimeter	UO	UO:0000016	266	second	UO	UO:0000010	\...\slim_sub-31023_sub-31023.tar\sub-31023\ses-1\anat\sub-31023_ses-1_T1w.nii.gz
31024	T1-weighted Acquisition	Magnetic Resonance Imaging	Siemens 3T TIM Trio	Siemens	3	tesla	UO	UO:0000228	head	8	T1-weighted Acquisition	256	millimeter	UO	UO:0000016	256x256x192	millimeter	UO	UO:0000016	1x1x1	millimeter	UO	UO:0000016	1900	millisecond	UO	UO:0000028	2.52	millisecond	UO	UO:0000028	9	degree	UO	UO:0000185	900	millisecond	UO	UO:0000028	176	1	millimeter	UO	UO:0000016	266	second	UO	UO:0000010	\...\slim_sub-31024_sub-31024.tar\sub-31024\ses-1\anat\sub-31024_ses-1_T1w.nii.gz
31025	T1-weighted Acquisition	Magnetic Resonance Imaging	Siemens 3T TIM Trio	Siemens	3	tesla	UO	UO:0000228	head	8	T1-weighted Acquisition	256	millimeter	UO	UO:0000016	256x256x192	millimeter	UO	UO:0000016	1x1x1	millimeter	UO	UO:0000016	1900	millisecond	UO	UO:0000028	2.52	millisecond	UO	UO:0000028	9	degree	UO	UO:0000185	900	millisecond	UO	UO:0000028	176	1	millimeter	UO	UO:0000016	266	second	UO	UO:0000010	\...\slim_sub-31025_sub-31025.tar\sub-31025\ses-1\anat\sub-31025_ses-1_T1w.nii.gz
31026	T1-weighted Acquisition	Magnetic Resonance Imaging	Siemens 3T TIM Trio	Siemens	3	tesla	UO	UO:0000228	head	8	T1-weighted Acquisition	256	millimeter	UO	UO:0000016	256x256x192	millimeter	UO	UO:0000016	1x1x1	millimeter	UO	UO:0000016	1900	millisecond	UO	UO:0000028	2.52	millisecond	UO	UO:0000028	9	degree	UO	UO:0000185	900	millisecond	UO	UO:0000028	176	1	millimeter	UO	UO:0000016	266	second	UO	UO:0000010	\...\slim_sub-31026_sub-31026.tar\sub-31026\ses-1\anat\sub-31026_ses-1_T1w.nii.gz
31027	T1-weighted Acquisition	Magnetic Resonance Imaging	Siemens 3T TIM Trio	Siemens	3	tesla	UO	UO:0000228	head	8	T1-weighted Acquisition	256	millimeter	UO	UO:0000016	256x256x192	millimeter	UO	UO:0000016	1x1x1	millimeter	UO	UO:0000016	1900	millisecond	UO	UO:0000028	2.52	millisecond	UO	UO:0000028	9	degree	UO	UO:0000185	900	millisecond	UO	UO:0000028	176	1	millimeter	UO	UO:0000016	266	second	UO	UO:0000010	\...\slim_sub-31027_sub-31027.tar\sub-31027\ses-1\anat\sub-31027_ses-1_T1w.nii.gz
31028	T1-weighted Acquisition	Magnetic Resonance Imaging	Siemens 3T TIM Trio	Siemens	3	tesla	UO	UO:0000228	head	8	T1-weighted Acquisition	256	millimeter	UO	UO:0000016	256x256x192	millimeter	UO	UO:0000016	1x1x1	millimeter	UO	UO:0000016	1900	millisecond	UO	UO:0000028	2.52	millisecond	UO	UO:0000028	9	degree	UO	UO:0000185	900	millisecond	UO	UO:0000028	176	1	millimeter	UO	UO:0000016	266	second	UO	UO:0000010	\...\slim_sub-31028_sub-31028.tar\sub-31028\ses-1\anat\sub-31028_ses-1_T1w.nii.gz
31029	T1-weighted Acquisition	Magnetic Resonance Imaging	Siemens 3T TIM Trio	Siemens	3	tesla	UO	UO:0000228	head	8	T1-weighted Acquisition	256	millimeter	UO	UO:0000016	256x256x192	millimeter	UO	UO:0000016	1x1x1	millimeter	UO	UO:0000016	1900	millisecond	UO	UO:0000028	2.52	millisecond	UO	UO:0000028	9	degree	UO	UO:0000185	900	millisecond	UO	UO:0000028	176	1	millimeter	UO	UO:0000016	266	second	UO	UO:0000010	\...\slim_sub-31029_sub-31029.tar\sub-31029\ses-1\anat\sub-31029_ses-1_T1w.nii.gz
31030	T1-weighted Acquisition	Magnetic Resonance Imaging	Siemens 3T TIM Trio	Siemens	3	tesla	UO	UO:0000228	head	8	T1-weighted Acquisition	256	millimeter	UO	UO:0000016	256x256x192	millimeter	UO	UO:0000016	1x1x1	millimeter	UO	UO:0000016	1900	millisecond	UO	UO:0000028	2.52	millisecond	UO	UO:0000028	9	degree	UO	UO:0000185	900	millisecond	UO	UO:0000028	176	1	millimeter	UO	UO:0000016	266	second	UO	UO:0000010	\...\slim_sub-31030_sub-31030.tar\sub-31030\ses-1\anat\sub-31030_ses-1_T1w.nii.gz
31031	T1-weighted Acquisition	Magnetic Resonance Imaging	Siemens 3T TIM Trio	Siemens	3	tesla	UO	UO:0000228	head	8	T1-weighted Acquisition	256	millimeter	UO	UO:0000016	256x256x192	millimeter	UO	UO:0000016	1x1x1	millimeter	UO	UO:0000016	1900	millisecond	UO	UO:0000028	2.52	millisecond	UO	UO:0000028	9	degree	UO	UO:0000185	900	millisecond	UO	UO:0000028	176	1	millimeter	UO	UO:0000016	266	second	UO	UO:0000010	\...\slim_sub-31031_sub-31031.tar\sub-31031\ses-1\anat\sub-31031_ses-1_T1w.nii.gz
31032	T1-weighted Acquisition	Magnetic Resonance Imaging	Siemens 3T TIM Trio	Siemens	3	tesla	UO	UO:0000228	head	8	T1-weighted Acquisition	256	millimeter	UO	UO:0000016	256x256x192	millimeter	UO	UO:0000016	1x1x1	millimeter	UO	UO:0000016	1900	millisecond	UO	UO:0000028	2.52	millisecond	UO	UO:0000028	9	degree	UO	UO:0000185	900	millisecond	UO	UO:0000028	176	1	millimeter	UO	UO:0000016	266	second	UO	UO:0000010	\...\slim_sub-31032_sub-31032.tar\sub-31032\ses-1\anat\sub-31032_ses-1_T1w.nii.gz
31033	T1-weighted Acquisition	Magnetic Resonance Imaging	Siemens 3T TIM Trio	Siemens	3	tesla	UO	UO:0000228	head	8	T1-weighted Acquisition	256	millimeter	UO	UO:0000016	256x256x192	millimeter	UO	UO:0000016	1x1x1	millimeter	UO	UO:0000016	1900	millisecond	UO	UO:0000028	2.52	millisecond	UO	UO:0000028	9	degree	UO	UO:0000185	900	millisecond	UO	UO:0000028	176	1	millimeter	UO	UO:0000016	266	second	UO	UO:0000010	\...\slim_sub-31033_sub-31033.tar\sub-31033\ses-1\anat\sub-31033_ses-1_T1w.nii.gz
31034	T1-weighted Acquisition	Magnetic Resonance Imaging	Siemens 3T TIM Trio	Siemens	3	tesla	UO	UO:0000228	head	8	T1-weighted Acquisition	256	millimeter	UO	UO:0000016	256x256x192	millimeter	UO	UO:0000016	1x1x1	millimeter	UO	UO:0000016	1900	millisecond	UO	UO:0000028	2.52	millisecond	UO	UO:0000028	9	degree	UO	UO:0000185	900	millisecond	UO	UO:0000028	176	1	millimeter	UO	UO:0000016	266	second	UO	UO:0000010	\...\slim_sub-31034_sub-31034.tar\sub-31034\ses-1\anat\sub-31034_ses-1_T1w.nii.gz
31035	T1-weighted Acquisition	Magnetic Resonance Imaging	Siemens 3T TIM Trio	Siemens	3	tesla	UO	UO:0000228	head	8	T1-weighted Acquisition	256	millimeter	UO	UO:0000016	256x256x192	millimeter	UO	UO:0000016	1x1x1	millimeter	UO	UO:0000016	1900	millisecond	UO	UO:0000028	2.52	millisecond	UO	UO:0000028	9	degree	UO	UO:0000185	900	millisecond	UO	UO:0000028	176	1	millimeter	UO	UO:0000016	266	second	UO	UO:0000010	\...\slim_sub-31035_sub-31035.tar\sub-31035\ses-1\anat\sub-31035_ses-1_T1w.nii.gz
31036	T1-weighted Acquisition	Magnetic Resonance Imaging	Siemens 3T TIM Trio	Siemens	3	tesla	UO	UO:0000228	head	8	T1-weighted Acquisition	256	millimeter	UO	UO:0000016	256x256x192	millimeter	UO	UO:0000016	1x1x1	millimeter	UO	UO:0000016	1900	millisecond	UO	UO:0000028	2.52	millisecond	UO	UO:0000028	9	degree	UO	UO:0000185	900	millisecond	UO	UO:0000028	176	1	millimeter	UO	UO:0000016	266	second	UO	UO:0000010	\...\slim_sub-31036_sub-31036.tar\sub-31036\ses-1\anat\sub-31036_ses-1_T1w.nii.gz
25785	T1-weighted Acquisition	Magnetic Resonance Imaging	Siemens 3T TIM Trio	Siemens	3	tesla	UO	UO:0000228	head	8	T1-weighted Acquisition	256	millimeter	UO	UO:0000016	256x256x192	millimeter	UO	UO:0000016	1x1x1	millimeter	UO	UO:0000016	1900	millisecond	UO	UO:0000028	2.52	millisecond	UO	UO:0000028	9	degree	UO	UO:0000185	900	millisecond	UO	UO:0000028	176	1	millimeter	UO	UO:0000016	266	second	UO	UO:0000010	\...\slim_sub-25785_sub-25785.tar\sub-25785\ses-1\anat\sub-25785_ses-1_T1w.nii.gz
31037	T1-weighted Acquisition	Magnetic Resonance Imaging	Siemens 3T TIM Trio	Siemens	3	tesla	UO	UO:0000228	head	8	T1-weighted Acquisition	256	millimeter	UO	UO:0000016	256x256x192	millimeter	UO	UO:0000016	1x1x1	millimeter	UO	UO:0000016	1900	millisecond	UO	UO:0000028	2.52	millisecond	UO	UO:0000028	9	degree	UO	UO:0000185	900	millisecond	UO	UO:0000028	176	1	millimeter	UO	UO:0000016	266	second	UO	UO:0000010	\...\slim_sub-31037_sub-31037.tar\sub-31037\ses-1\anat\sub-31037_ses-1_T1w.nii.gz
31038	T1-weighted Acquisition	Magnetic Resonance Imaging	Siemens 3T TIM Trio	Siemens	3	tesla	UO	UO:0000228	head	8	T1-weighted Acquisition	256	millimeter	UO	UO:0000016	256x256x192	millimeter	UO	UO:0000016	1x1x1	millimeter	UO	UO:0000016	1900	millisecond	UO	UO:0000028	2.52	millisecond	UO	UO:0000028	9	degree	UO	UO:0000185	900	millisecond	UO	UO:0000028	176	1	millimeter	UO	UO:0000016	266	second	UO	UO:0000010	\...\slim_sub-31038_sub-31038.tar\sub-31038\ses-1\anat\sub-31038_ses-1_T1w.nii.gz
25786	T1-weighted Acquisition	Magnetic Resonance Imaging	Siemens 3T TIM Trio	Siemens	3	tesla	UO	UO:0000228	head	8	T1-weighted Acquisition	256	millimeter	UO	UO:0000016	256x256x192	millimeter	UO	UO:0000016	1x1x1	millimeter	UO	UO:0000016	1900	millisecond	UO	UO:0000028	2.52	millisecond	UO	UO:0000028	9	degree	UO	UO:0000185	900	millisecond	UO	UO:0000028	176	1	millimeter	UO	UO:0000016	266	second	UO	UO:0000010	\...\slim_sub-25786_sub-25786.tar\sub-25786\ses-1\anat\sub-25786_ses-1_T1w.nii.gz
25787	T1-weighted Acquisition	Magnetic Resonance Imaging	Siemens 3T TIM Trio	Siemens	3	tesla	UO	UO:0000228	head	8	T1-weighted Acquisition	256	millimeter	UO	UO:0000016	256x256x192	millimeter	UO	UO:0000016	1x1x1	millimeter	UO	UO:0000016	1900	millisecond	UO	UO:0000028	2.52	millisecond	UO	UO:0000028	9	degree	UO	UO:0000185	900	millisecond	UO	UO:0000028	176	1	millimeter	UO	UO:0000016	266	second	UO	UO:0000010	\...\slim_sub-25787_sub-25787.tar\sub-25787\ses-1\anat\sub-25787_ses-1_T1w.nii.gz
25788	T1-weighted Acquisition	Magnetic Resonance Imaging	Siemens 3T TIM Trio	Siemens	3	tesla	UO	UO:0000228	head	8	T1-weighted Acquisition	256	millimeter	UO	UO:0000016	256x256x192	millimeter	UO	UO:0000016	1x1x1	millimeter	UO	UO:0000016	1900	millisecond	UO	UO:0000028	2.52	millisecond	UO	UO:0000028	9	degree	UO	UO:0000185	900	millisecond	UO	UO:0000028	176	1	millimeter	UO	UO:0000016	266	second	UO	UO:0000010	\...\slim_sub-25788_sub-25788.tar\sub-25788\ses-1\anat\sub-25788_ses-1_T1w.nii.gz
31039	T1-weighted Acquisition	Magnetic Resonance Imaging	Siemens 3T TIM Trio	Siemens	3	tesla	UO	UO:0000228	head	8	T1-weighted Acquisition	256	millimeter	UO	UO:0000016	256x256x192	millimeter	UO	UO:0000016	1x1x1	millimeter	UO	UO:0000016	1900	millisecond	UO	UO:0000028	2.52	millisecond	UO	UO:0000028	9	degree	UO	UO:0000185	900	millisecond	UO	UO:0000028	176	1	millimeter	UO	UO:0000016	266	second	UO	UO:0000010	\...\slim_sub-31039_sub-31039.tar\sub-31039\ses-1\anat\sub-31039_ses-1_T1w.nii.gz
31040	T1-weighted Acquisition	Magnetic Resonance Imaging	Siemens 3T TIM Trio	Siemens	3	tesla	UO	UO:0000228	head	8	T1-weighted Acquisition	256	millimeter	UO	UO:0000016	256x256x192	millimeter	UO	UO:0000016	1x1x1	millimeter	UO	UO:0000016	1900	millisecond	UO	UO:0000028	2.52	millisecond	UO	UO:0000028	9	degree	UO	UO:0000185	900	millisecond	UO	UO:0000028	176	1	millimeter	UO	UO:0000016	266	second	UO	UO:0000010	\...\slim_sub-31040_sub-31040.tar\sub-31040\ses-1\anat\sub-31040_ses-1_T1w.nii.gz
31041	T1-weighted Acquisition	Magnetic Resonance Imaging	Siemens 3T TIM Trio	Siemens	3	tesla	UO	UO:0000228	head	8	T1-weighted Acquisition	256	millimeter	UO	UO:0000016	256x256x192	millimeter	UO	UO:0000016	1x1x1	millimeter	UO	UO:0000016	1900	millisecond	UO	UO:0000028	2.52	millisecond	UO	UO:0000028	9	degree	UO	UO:0000185	900	millisecond	UO	UO:0000028	176	1	millimeter	UO	UO:0000016	266	second	UO	UO:0000010	\...\slim_sub-31041_sub-31041.tar\sub-31041\ses-1\anat\sub-31041_ses-1_T1w.nii.gz
31042	T1-weighted Acquisition	Magnetic Resonance Imaging	Siemens 3T TIM Trio	Siemens	3	tesla	UO	UO:0000228	head	8	T1-weighted Acquisition	256	millimeter	UO	UO:0000016	256x256x192	millimeter	UO	UO:0000016	1x1x1	millimeter	UO	UO:0000016	1900	millisecond	UO	UO:0000028	2.52	millisecond	UO	UO:0000028	9	degree	UO	UO:0000185	900	millisecond	UO	UO:0000028	176	1	millimeter	UO	UO:0000016	266	second	UO	UO:0000010	\...\slim_sub-31042_sub-31042.tar\sub-31042\ses-1\anat\sub-31042_ses-1_T1w.nii.gz
31043	T1-weighted Acquisition	Magnetic Resonance Imaging	Siemens 3T TIM Trio	Siemens	3	tesla	UO	UO:0000228	head	8	T1-weighted Acquisition	256	millimeter	UO	UO:0000016	256x256x192	millimeter	UO	UO:0000016	1x1x1	millimeter	UO	UO:0000016	1900	millisecond	UO	UO:0000028	2.52	millisecond	UO	UO:0000028	9	degree	UO	UO:0000185	900	millisecond	UO	UO:0000028	176	1	millimeter	UO	UO:0000016	266	second	UO	UO:0000010	\...\slim_sub-31043_sub-31043.tar\sub-31043\ses-1\anat\sub-31043_ses-1_T1w.nii.gz
31044	T1-weighted Acquisition	Magnetic Resonance Imaging	Siemens 3T TIM Trio	Siemens	3	tesla	UO	UO:0000228	head	8	T1-weighted Acquisition	256	millimeter	UO	UO:0000016	256x256x192	millimeter	UO	UO:0000016	1x1x1	millimeter	UO	UO:0000016	1900	millisecond	UO	UO:0000028	2.52	millisecond	UO	UO:0000028	9	degree	UO	UO:0000185	900	millisecond	UO	UO:0000028	176	1	millimeter	UO	UO:0000016	266	second	UO	UO:0000010	\...\slim_sub-31044_sub-31044.tar\sub-31044\ses-1\anat\sub-31044_ses-1_T1w.nii.gz
31045	T1-weighted Acquisition	Magnetic Resonance Imaging	Siemens 3T TIM Trio	Siemens	3	tesla	UO	UO:0000228	head	8	T1-weighted Acquisition	256	millimeter	UO	UO:0000016	256x256x192	millimeter	UO	UO:0000016	1x1x1	millimeter	UO	UO:0000016	1900	millisecond	UO	UO:0000028	2.52	millisecond	UO	UO:0000028	9	degree	UO	UO:0000185	900	millisecond	UO	UO:0000028	176	1	millimeter	UO	UO:0000016	266	second	UO	UO:0000010	\...\slim_sub-31045_sub-31045.tar\sub-31045\ses-1\anat\sub-31045_ses-1_T1w.nii.gz
31046	T1-weighted Acquisition	Magnetic Resonance Imaging	Siemens 3T TIM Trio	Siemens	3	tesla	UO	UO:0000228	head	8	T1-weighted Acquisition	256	millimeter	UO	UO:0000016	256x256x192	millimeter	UO	UO:0000016	1x1x1	millimeter	UO	UO:0000016	1900	millisecond	UO	UO:0000028	2.52	millisecond	UO	UO:0000028	9	degree	UO	UO:0000185	900	millisecond	UO	UO:0000028	176	1	millimeter	UO	UO:0000016	266	second	UO	UO:0000010	\...\slim_sub-31046_sub-31046.tar\sub-31046\ses-1\anat\sub-31046_ses-1_T1w.nii.gz
31047	T1-weighted Acquisition	Magnetic Resonance Imaging	Siemens 3T TIM Trio	Siemens	3	tesla	UO	UO:0000228	head	8	T1-weighted Acquisition	256	millimeter	UO	UO:0000016	256x256x192	millimeter	UO	UO:0000016	1x1x1	millimeter	UO	UO:0000016	1900	millisecond	UO	UO:0000028	2.52	millisecond	UO	UO:0000028	9	degree	UO	UO:0000185	900	millisecond	UO	UO:0000028	176	1	millimeter	UO	UO:0000016	266	second	UO	UO:0000010	\...\slim_sub-31047_sub-31047.tar\sub-31047\ses-1\anat\sub-31047_ses-1_T1w.nii.gz
31048	T1-weighted Acquisition	Magnetic Resonance Imaging	Siemens 3T TIM Trio	Siemens	3	tesla	UO	UO:0000228	head	8	T1-weighted Acquisition	256	millimeter	UO	UO:0000016	256x256x192	millimeter	UO	UO:0000016	1x1x1	millimeter	UO	UO:0000016	1900	millisecond	UO	UO:0000028	2.52	millisecond	UO	UO:0000028	9	degree	UO	UO:0000185	900	millisecond	UO	UO:0000028	176	1	millimeter	UO	UO:0000016	266	second	UO	UO:0000010	\...\slim_sub-31048_sub-31048.tar\sub-31048\ses-1\anat\sub-31048_ses-1_T1w.nii.gz
31049	T1-weighted Acquisition	Magnetic Resonance Imaging	Siemens 3T TIM Trio	Siemens	3	tesla	UO	UO:0000228	head	8	T1-weighted Acquisition	256	millimeter	UO	UO:0000016	256x256x192	millimeter	UO	UO:0000016	1x1x1	millimeter	UO	UO:0000016	1900	millisecond	UO	UO:0000028	2.52	millisecond	UO	UO:0000028	9	degree	UO	UO:0000185	900	millisecond	UO	UO:0000028	176	1	millimeter	UO	UO:0000016	266	second	UO	UO:0000010	\...\slim_sub-31049_sub-31049.tar\sub-31049\ses-1\anat\sub-31049_ses-1_T1w.nii.gz
31050	T1-weighted Acquisition	Magnetic Resonance Imaging	Siemens 3T TIM Trio	Siemens	3	tesla	UO	UO:0000228	head	8	T1-weighted Acquisition	256	millimeter	UO	UO:0000016	256x256x192	millimeter	UO	UO:0000016	1x1x1	millimeter	UO	UO:0000016	1900	millisecond	UO	UO:0000028	2.52	millisecond	UO	UO:0000028	9	degree	UO	UO:0000185	900	millisecond	UO	UO:0000028	176	1	millimeter	UO	UO:0000016	266	second	UO	UO:0000010	\...\slim_sub-31050_sub-31050.tar\sub-31050\ses-1\anat\sub-31050_ses-1_T1w.nii.gz
31051	T1-weighted Acquisition	Magnetic Resonance Imaging	Siemens 3T TIM Trio	Siemens	3	tesla	UO	UO:0000228	head	8	T1-weighted Acquisition	256	millimeter	UO	UO:0000016	256x256x192	millimeter	UO	UO:0000016	1x1x1	millimeter	UO	UO:0000016	1900	millisecond	UO	UO:0000028	2.52	millisecond	UO	UO:0000028	9	degree	UO	UO:0000185	900	millisecond	UO	UO:0000028	176	1	millimeter	UO	UO:0000016	266	second	UO	UO:0000010	\...\slim_sub-31051_sub-31051.tar\sub-31051\ses-1\anat\sub-31051_ses-1_T1w.nii.gz
31052	T1-weighted Acquisition	Magnetic Resonance Imaging	Siemens 3T TIM Trio	Siemens	3	tesla	UO	UO:0000228	head	8	T1-weighted Acquisition	256	millimeter	UO	UO:0000016	256x256x192	millimeter	UO	UO:0000016	1x1x1	millimeter	UO	UO:0000016	1900	millisecond	UO	UO:0000028	2.52	millisecond	UO	UO:0000028	9	degree	UO	UO:0000185	900	millisecond	UO	UO:0000028	176	1	millimeter	UO	UO:0000016	266	second	UO	UO:0000010	\...\slim_sub-31052_sub-31052.tar\sub-31052\ses-1\anat\sub-31052_ses-1_T1w.nii.gz
31053	T1-weighted Acquisition	Magnetic Resonance Imaging	Siemens 3T TIM Trio	Siemens	3	tesla	UO	UO:0000228	head	8	T1-weighted Acquisition	256	millimeter	UO	UO:0000016	256x256x192	millimeter	UO	UO:0000016	1x1x1	millimeter	UO	UO:0000016	1900	millisecond	UO	UO:0000028	2.52	millisecond	UO	UO:0000028	9	degree	UO	UO:0000185	900	millisecond	UO	UO:0000028	176	1	millimeter	UO	UO:0000016	266	second	UO	UO:0000010	\...\slim_sub-31053_sub-31053.tar\sub-31053\ses-1\anat\sub-31053_ses-1_T1w.nii.gz
31054	T1-weighted Acquisition	Magnetic Resonance Imaging	Siemens 3T TIM Trio	Siemens	3	tesla	UO	UO:0000228	head	8	T1-weighted Acquisition	256	millimeter	UO	UO:0000016	256x256x192	millimeter	UO	UO:0000016	1x1x1	millimeter	UO	UO:0000016	1900	millisecond	UO	UO:0000028	2.52	millisecond	UO	UO:0000028	9	degree	UO	UO:0000185	900	millisecond	UO	UO:0000028	176	1	millimeter	UO	UO:0000016	266	second	UO	UO:0000010	\...\slim_sub-31054_sub-31054.tar\sub-31054\ses-1\anat\sub-31054_ses-1_T1w.nii.gz
31055	T1-weighted Acquisition	Magnetic Resonance Imaging	Siemens 3T TIM Trio	Siemens	3	tesla	UO	UO:0000228	head	8	T1-weighted Acquisition	256	millimeter	UO	UO:0000016	256x256x192	millimeter	UO	UO:0000016	1x1x1	millimeter	UO	UO:0000016	1900	millisecond	UO	UO:0000028	2.52	millisecond	UO	UO:0000028	9	degree	UO	UO:0000185	900	millisecond	UO	UO:0000028	176	1	millimeter	UO	UO:0000016	266	second	UO	UO:0000010	\...\slim_sub-31055_sub-31055.tar\sub-31055\ses-1\anat\sub-31055_ses-1_T1w.nii.gz
31056	T1-weighted Acquisition	Magnetic Resonance Imaging	Siemens 3T TIM Trio	Siemens	3	tesla	UO	UO:0000228	head	8	T1-weighted Acquisition	256	millimeter	UO	UO:0000016	256x256x192	millimeter	UO	UO:0000016	1x1x1	millimeter	UO	UO:0000016	1900	millisecond	UO	UO:0000028	2.52	millisecond	UO	UO:0000028	9	degree	UO	UO:0000185	900	millisecond	UO	UO:0000028	176	1	millimeter	UO	UO:0000016	266	second	UO	UO:0000010	\...\slim_sub-31056_sub-31056.tar\sub-31056\ses-1\anat\sub-31056_ses-1_T1w.nii.gz
31057	T1-weighted Acquisition	Magnetic Resonance Imaging	Siemens 3T TIM Trio	Siemens	3	tesla	UO	UO:0000228	head	8	T1-weighted Acquisition	256	millimeter	UO	UO:0000016	256x256x192	millimeter	UO	UO:0000016	1x1x1	millimeter	UO	UO:0000016	1900	millisecond	UO	UO:0000028	2.52	millisecond	UO	UO:0000028	9	degree	UO	UO:0000185	900	millisecond	UO	UO:0000028	176	1	millimeter	UO	UO:0000016	266	second	UO	UO:0000010	\...\slim_sub-31057_sub-31057.tar\sub-31057\ses-1\anat\sub-31057_ses-1_T1w.nii.gz
25629	T1-weighted Acquisition	Magnetic Resonance Imaging	Siemens 3T TIM Trio	Siemens	3	tesla	UO	UO:0000228	head	8	T1-weighted Acquisition	256	millimeter	UO	UO:0000016	256x256x192	millimeter	UO	UO:0000016	1x1x1	millimeter	UO	UO:0000016	1900	millisecond	UO	UO:0000028	2.52	millisecond	UO	UO:0000028	9	degree	UO	UO:0000185	900	millisecond	UO	UO:0000028	176	1	millimeter	UO	UO:0000016	266	second	UO	UO:0000010	\...\slim_sub-25629_sub-25629.tar\sub-25629\ses-2\anat\sub-25629_ses-1_T1w.nii.gz
25630	T1-weighted Acquisition	Magnetic Resonance Imaging	Siemens 3T TIM Trio	Siemens	3	tesla	UO	UO:0000228	head	8	T1-weighted Acquisition	256	millimeter	UO	UO:0000016	256x256x192	millimeter	UO	UO:0000016	1x1x1	millimeter	UO	UO:0000016	1900	millisecond	UO	UO:0000028	2.52	millisecond	UO	UO:0000028	9	degree	UO	UO:0000185	900	millisecond	UO	UO:0000028	176	1	millimeter	UO	UO:0000016	266	second	UO	UO:0000010	\...\slim_sub-25630_sub-25630.tar\sub-25630\ses-2\anat\sub-25630_ses-1_T1w.nii.gz
25631	T1-weighted Acquisition	Magnetic Resonance Imaging	Siemens 3T TIM Trio	Siemens	3	tesla	UO	UO:0000228	head	8	T1-weighted Acquisition	256	millimeter	UO	UO:0000016	256x256x192	millimeter	UO	UO:0000016	1x1x1	millimeter	UO	UO:0000016	1900	millisecond	UO	UO:0000028	2.52	millisecond	UO	UO:0000028	9	degree	UO	UO:0000185	900	millisecond	UO	UO:0000028	176	1	millimeter	UO	UO:0000016	266	second	UO	UO:0000010	\...\slim_sub-25631_sub-25631.tar\sub-25631\ses-2\anat\sub-25631_ses-1_T1w.nii.gz
25632	T1-weighted Acquisition	Magnetic Resonance Imaging	Siemens 3T TIM Trio	Siemens	3	tesla	UO	UO:0000228	head	8	T1-weighted Acquisition	256	millimeter	UO	UO:0000016	256x256x192	millimeter	UO	UO:0000016	1x1x1	millimeter	UO	UO:0000016	1900	millisecond	UO	UO:0000028	2.52	millisecond	UO	UO:0000028	9	degree	UO	UO:0000185	900	millisecond	UO	UO:0000028	176	1	millimeter	UO	UO:0000016	266	second	UO	UO:0000010	\...\slim_sub-25632_sub-25632.tar\sub-25632\ses-2\anat\sub-25632_ses-1_T1w.nii.gz
25633	T1-weighted Acquisition	Magnetic Resonance Imaging	Siemens 3T TIM Trio	Siemens	3	tesla	UO	UO:0000228	head	8	T1-weighted Acquisition	256	millimeter	UO	UO:0000016	256x256x192	millimeter	UO	UO:0000016	1x1x1	millimeter	UO	UO:0000016	1900	millisecond	UO	UO:0000028	2.52	millisecond	UO	UO:0000028	9	degree	UO	UO:0000185	900	millisecond	UO	UO:0000028	176	1	millimeter	UO	UO:0000016	266	second	UO	UO:0000010	\...\slim_sub-25633_sub-25633.tar\sub-25633\ses-2\anat\sub-25633_ses-1_T1w.nii.gz
25634	T1-weighted Acquisition	Magnetic Resonance Imaging	Siemens 3T TIM Trio	Siemens	3	tesla	UO	UO:0000228	head	8	T1-weighted Acquisition	256	millimeter	UO	UO:0000016	256x256x192	millimeter	UO	UO:0000016	1x1x1	millimeter	UO	UO:0000016	1900	millisecond	UO	UO:0000028	2.52	millisecond	UO	UO:0000028	9	degree	UO	UO:0000185	900	millisecond	UO	UO:0000028	176	1	millimeter	UO	UO:0000016	266	second	UO	UO:0000010	\...\slim_sub-25634_sub-25634.tar\sub-25634\ses-2\anat\sub-25634_ses-1_T1w.nii.gz
25635	T1-weighted Acquisition	Magnetic Resonance Imaging	Siemens 3T TIM Trio	Siemens	3	tesla	UO	UO:0000228	head	8	T1-weighted Acquisition	256	millimeter	UO	UO:0000016	256x256x192	millimeter	UO	UO:0000016	1x1x1	millimeter	UO	UO:0000016	1900	millisecond	UO	UO:0000028	2.52	millisecond	UO	UO:0000028	9	degree	UO	UO:0000185	900	millisecond	UO	UO:0000028	176	1	millimeter	UO	UO:0000016	266	second	UO	UO:0000010	\...\slim_sub-25635_sub-25635.tar\sub-25635\ses-2\anat\sub-25635_ses-1_T1w.nii.gz
25636	T1-weighted Acquisition	Magnetic Resonance Imaging	Siemens 3T TIM Trio	Siemens	3	tesla	UO	UO:0000228	head	8	T1-weighted Acquisition	256	millimeter	UO	UO:0000016	256x256x192	millimeter	UO	UO:0000016	1x1x1	millimeter	UO	UO:0000016	1900	millisecond	UO	UO:0000028	2.52	millisecond	UO	UO:0000028	9	degree	UO	UO:0000185	900	millisecond	UO	UO:0000028	176	1	millimeter	UO	UO:0000016	266	second	UO	UO:0000010	\...\slim_sub-25636_sub-25636.tar\sub-25636\ses-2\anat\sub-25636_ses-1_T1w.nii.gz
25637	T1-weighted Acquisition	Magnetic Resonance Imaging	Siemens 3T TIM Trio	Siemens	3	tesla	UO	UO:0000228	head	8	T1-weighted Acquisition	256	millimeter	UO	UO:0000016	256x256x192	millimeter	UO	UO:0000016	1x1x1	millimeter	UO	UO:0000016	1900	millisecond	UO	UO:0000028	2.52	millisecond	UO	UO:0000028	9	degree	UO	UO:0000185	900	millisecond	UO	UO:0000028	176	1	millimeter	UO	UO:0000016	266	second	UO	UO:0000010	\...\slim_sub-25637_sub-25637.tar\sub-25637\ses-2\anat\sub-25637_ses-1_T1w.nii.gz
25638	T1-weighted Acquisition	Magnetic Resonance Imaging	Siemens 3T TIM Trio	Siemens	3	tesla	UO	UO:0000228	head	8	T1-weighted Acquisition	256	millimeter	UO	UO:0000016	256x256x192	millimeter	UO	UO:0000016	1x1x1	millimeter	UO	UO:0000016	1900	millisecond	UO	UO:0000028	2.52	millisecond	UO	UO:0000028	9	degree	UO	UO:0000185	900	millisecond	UO	UO:0000028	176	1	millimeter	UO	UO:0000016	266	second	UO	UO:0000010	\...\slim_sub-25638_sub-25638.tar\sub-25638\ses-2\anat\sub-25638_ses-1_T1w.nii.gz
25639	T1-weighted Acquisition	Magnetic Resonance Imaging	Siemens 3T TIM Trio	Siemens	3	tesla	UO	UO:0000228	head	8	T1-weighted Acquisition	256	millimeter	UO	UO:0000016	256x256x192	millimeter	UO	UO:0000016	1x1x1	millimeter	UO	UO:0000016	1900	millisecond	UO	UO:0000028	2.52	millisecond	UO	UO:0000028	9	degree	UO	UO:0000185	900	millisecond	UO	UO:0000028	176	1	millimeter	UO	UO:0000016	266	second	UO	UO:0000010	\...\slim_sub-25639_sub-25639.tar\sub-25639\ses-2\anat\sub-25639_ses-1_T1w.nii.gz
25640	T1-weighted Acquisition	Magnetic Resonance Imaging	Siemens 3T TIM Trio	Siemens	3	tesla	UO	UO:0000228	head	8	T1-weighted Acquisition	256	millimeter	UO	UO:0000016	256x256x192	millimeter	UO	UO:0000016	1x1x1	millimeter	UO	UO:0000016	1900	millisecond	UO	UO:0000028	2.52	millisecond	UO	UO:0000028	9	degree	UO	UO:0000185	900	millisecond	UO	UO:0000028	176	1	millimeter	UO	UO:0000016	266	second	UO	UO:0000010	\...\slim_sub-25640_sub-25640.tar\sub-25640\ses-2\anat\sub-25640_ses-1_T1w.nii.gz
25641	T1-weighted Acquisition	Magnetic Resonance Imaging	Siemens 3T TIM Trio	Siemens	3	tesla	UO	UO:0000228	head	8	T1-weighted Acquisition	256	millimeter	UO	UO:0000016	256x256x192	millimeter	UO	UO:0000016	1x1x1	millimeter	UO	UO:0000016	1900	millisecond	UO	UO:0000028	2.52	millisecond	UO	UO:0000028	9	degree	UO	UO:0000185	900	millisecond	UO	UO:0000028	176	1	millimeter	UO	UO:0000016	266	second	UO	UO:0000010	\...\slim_sub-25641_sub-25641.tar\sub-25641\ses-2\anat\sub-25641_ses-1_T1w.nii.gz
25642	T1-weighted Acquisition	Magnetic Resonance Imaging	Siemens 3T TIM Trio	Siemens	3	tesla	UO	UO:0000228	head	8	T1-weighted Acquisition	256	millimeter	UO	UO:0000016	256x256x192	millimeter	UO	UO:0000016	1x1x1	millimeter	UO	UO:0000016	1900	millisecond	UO	UO:0000028	2.52	millisecond	UO	UO:0000028	9	degree	UO	UO:0000185	900	millisecond	UO	UO:0000028	176	1	millimeter	UO	UO:0000016	266	second	UO	UO:0000010	\...\slim_sub-25642_sub-25642.tar\sub-25642\ses-2\anat\sub-25642_ses-1_T1w.nii.gz
25643	T1-weighted Acquisition	Magnetic Resonance Imaging	Siemens 3T TIM Trio	Siemens	3	tesla	UO	UO:0000228	head	8	T1-weighted Acquisition	256	millimeter	UO	UO:0000016	256x256x192	millimeter	UO	UO:0000016	1x1x1	millimeter	UO	UO:0000016	1900	millisecond	UO	UO:0000028	2.52	millisecond	UO	UO:0000028	9	degree	UO	UO:0000185	900	millisecond	UO	UO:0000028	176	1	millimeter	UO	UO:0000016	266	second	UO	UO:0000010	\...\slim_sub-25643_sub-25643.tar\sub-25643\ses-2\anat\sub-25643_ses-1_T1w.nii.gz
25644	T1-weighted Acquisition	Magnetic Resonance Imaging	Siemens 3T TIM Trio	Siemens	3	tesla	UO	UO:0000228	head	8	T1-weighted Acquisition	256	millimeter	UO	UO:0000016	256x256x192	millimeter	UO	UO:0000016	1x1x1	millimeter	UO	UO:0000016	1900	millisecond	UO	UO:0000028	2.52	millisecond	UO	UO:0000028	9	degree	UO	UO:0000185	900	millisecond	UO	UO:0000028	176	1	millimeter	UO	UO:0000016	266	second	UO	UO:0000010	\...\slim_sub-25644_sub-25644.tar\sub-25644\ses-2\anat\sub-25644_ses-1_T1w.nii.gz
25645	T1-weighted Acquisition	Magnetic Resonance Imaging	Siemens 3T TIM Trio	Siemens	3	tesla	UO	UO:0000228	head	8	T1-weighted Acquisition	256	millimeter	UO	UO:0000016	256x256x192	millimeter	UO	UO:0000016	1x1x1	millimeter	UO	UO:0000016	1900	millisecond	UO	UO:0000028	2.52	millisecond	UO	UO:0000028	9	degree	UO	UO:0000185	900	millisecond	UO	UO:0000028	176	1	millimeter	UO	UO:0000016	266	second	UO	UO:0000010	\...\slim_sub-25645_sub-25645.tar\sub-25645\ses-2\anat\sub-25645_ses-1_T1w.nii.gz
25646	T1-weighted Acquisition	Magnetic Resonance Imaging	Siemens 3T TIM Trio	Siemens	3	tesla	UO	UO:0000228	head	8	T1-weighted Acquisition	256	millimeter	UO	UO:0000016	256x256x192	millimeter	UO	UO:0000016	1x1x1	millimeter	UO	UO:0000016	1900	millisecond	UO	UO:0000028	2.52	millisecond	UO	UO:0000028	9	degree	UO	UO:0000185	900	millisecond	UO	UO:0000028	176	1	millimeter	UO	UO:0000016	266	second	UO	UO:0000010	\...\slim_sub-25646_sub-25646.tar\sub-25646\ses-2\anat\sub-25646_ses-1_T1w.nii.gz
25647	T1-weighted Acquisition	Magnetic Resonance Imaging	Siemens 3T TIM Trio	Siemens	3	tesla	UO	UO:0000228	head	8	T1-weighted Acquisition	256	millimeter	UO	UO:0000016	256x256x192	millimeter	UO	UO:0000016	1x1x1	millimeter	UO	UO:0000016	1900	millisecond	UO	UO:0000028	2.52	millisecond	UO	UO:0000028	9	degree	UO	UO:0000185	900	millisecond	UO	UO:0000028	176	1	millimeter	UO	UO:0000016	266	second	UO	UO:0000010	\...\slim_sub-25647_sub-25647.tar\sub-25647\ses-2\anat\sub-25647_ses-1_T1w.nii.gz
25648	T1-weighted Acquisition	Magnetic Resonance Imaging	Siemens 3T TIM Trio	Siemens	3	tesla	UO	UO:0000228	head	8	T1-weighted Acquisition	256	millimeter	UO	UO:0000016	256x256x192	millimeter	UO	UO:0000016	1x1x1	millimeter	UO	UO:0000016	1900	millisecond	UO	UO:0000028	2.52	millisecond	UO	UO:0000028	9	degree	UO	UO:0000185	900	millisecond	UO	UO:0000028	176	1	millimeter	UO	UO:0000016	266	second	UO	UO:0000010	\...\slim_sub-25648_sub-25648.tar\sub-25648\ses-2\anat\sub-25648_ses-1_T1w.nii.gz
25649	T1-weighted Acquisition	Magnetic Resonance Imaging	Siemens 3T TIM Trio	Siemens	3	tesla	UO	UO:0000228	head	8	T1-weighted Acquisition	256	millimeter	UO	UO:0000016	256x256x192	millimeter	UO	UO:0000016	1x1x1	millimeter	UO	UO:0000016	1900	millisecond	UO	UO:0000028	2.52	millisecond	UO	UO:0000028	9	degree	UO	UO:0000185	900	millisecond	UO	UO:0000028	176	1	millimeter	UO	UO:0000016	266	second	UO	UO:0000010	\...\slim_sub-25649_sub-25649.tar\sub-25649\ses-2\anat\sub-25649_ses-1_T1w.nii.gz
25650	T1-weighted Acquisition	Magnetic Resonance Imaging	Siemens 3T TIM Trio	Siemens	3	tesla	UO	UO:0000228	head	8	T1-weighted Acquisition	256	millimeter	UO	UO:0000016	256x256x192	millimeter	UO	UO:0000016	1x1x1	millimeter	UO	UO:0000016	1900	millisecond	UO	UO:0000028	2.52	millisecond	UO	UO:0000028	9	degree	UO	UO:0000185	900	millisecond	UO	UO:0000028	176	1	millimeter	UO	UO:0000016	266	second	UO	UO:0000010	\...\slim_sub-25650_sub-25650.tar\sub-25650\ses-2\anat\sub-25650_ses-1_T1w.nii.gz
25651	T1-weighted Acquisition	Magnetic Resonance Imaging	Siemens 3T TIM Trio	Siemens	3	tesla	UO	UO:0000228	head	8	T1-weighted Acquisition	256	millimeter	UO	UO:0000016	256x256x192	millimeter	UO	UO:0000016	1x1x1	millimeter	UO	UO:0000016	1900	millisecond	UO	UO:0000028	2.52	millisecond	UO	UO:0000028	9	degree	UO	UO:0000185	900	millisecond	UO	UO:0000028	176	1	millimeter	UO	UO:0000016	266	second	UO	UO:0000010	\...\slim_sub-25651_sub-25651.tar\sub-25651\ses-2\anat\sub-25651_ses-1_T1w.nii.gz
25652	T1-weighted Acquisition	Magnetic Resonance Imaging	Siemens 3T TIM Trio	Siemens	3	tesla	UO	UO:0000228	head	8	T1-weighted Acquisition	256	millimeter	UO	UO:0000016	256x256x192	millimeter	UO	UO:0000016	1x1x1	millimeter	UO	UO:0000016	1900	millisecond	UO	UO:0000028	2.52	millisecond	UO	UO:0000028	9	degree	UO	UO:0000185	900	millisecond	UO	UO:0000028	176	1	millimeter	UO	UO:0000016	266	second	UO	UO:0000010	\...\slim_sub-25652_sub-25652.tar\sub-25652\ses-2\anat\sub-25652_ses-1_T1w.nii.gz
25653	T1-weighted Acquisition	Magnetic Resonance Imaging	Siemens 3T TIM Trio	Siemens	3	tesla	UO	UO:0000228	head	8	T1-weighted Acquisition	256	millimeter	UO	UO:0000016	256x256x192	millimeter	UO	UO:0000016	1x1x1	millimeter	UO	UO:0000016	1900	millisecond	UO	UO:0000028	2.52	millisecond	UO	UO:0000028	9	degree	UO	UO:0000185	900	millisecond	UO	UO:0000028	176	1	millimeter	UO	UO:0000016	266	second	UO	UO:0000010	\...\slim_sub-25653_sub-25653.tar\sub-25653\ses-2\anat\sub-25653_ses-1_T1w.nii.gz
25654	T1-weighted Acquisition	Magnetic Resonance Imaging	Siemens 3T TIM Trio	Siemens	3	tesla	UO	UO:0000228	head	8	T1-weighted Acquisition	256	millimeter	UO	UO:0000016	256x256x192	millimeter	UO	UO:0000016	1x1x1	millimeter	UO	UO:0000016	1900	millisecond	UO	UO:0000028	2.52	millisecond	UO	UO:0000028	9	degree	UO	UO:0000185	900	millisecond	UO	UO:0000028	176	1	millimeter	UO	UO:0000016	266	second	UO	UO:0000010	\...\slim_sub-25654_sub-25654.tar\sub-25654\ses-2\anat\sub-25654_ses-1_T1w.nii.gz
25655	T1-weighted Acquisition	Magnetic Resonance Imaging	Siemens 3T TIM Trio	Siemens	3	tesla	UO	UO:0000228	head	8	T1-weighted Acquisition	256	millimeter	UO	UO:0000016	256x256x192	millimeter	UO	UO:0000016	1x1x1	millimeter	UO	UO:0000016	1900	millisecond	UO	UO:0000028	2.52	millisecond	UO	UO:0000028	9	degree	UO	UO:0000185	900	millisecond	UO	UO:0000028	176	1	millimeter	UO	UO:0000016	266	second	UO	UO:0000010	\...\slim_sub-25655_sub-25655.tar\sub-25655\ses-2\anat\sub-25655_ses-1_T1w.nii.gz
25656	T1-weighted Acquisition	Magnetic Resonance Imaging	Siemens 3T TIM Trio	Siemens	3	tesla	UO	UO:0000228	head	8	T1-weighted Acquisition	256	millimeter	UO	UO:0000016	256x256x192	millimeter	UO	UO:0000016	1x1x1	millimeter	UO	UO:0000016	1900	millisecond	UO	UO:0000028	2.52	millisecond	UO	UO:0000028	9	degree	UO	UO:0000185	900	millisecond	UO	UO:0000028	176	1	millimeter	UO	UO:0000016	266	second	UO	UO:0000010	\...\slim_sub-25656_sub-25656.tar\sub-25656\ses-2\anat\sub-25656_ses-1_T1w.nii.gz
25657	T1-weighted Acquisition	Magnetic Resonance Imaging	Siemens 3T TIM Trio	Siemens	3	tesla	UO	UO:0000228	head	8	T1-weighted Acquisition	256	millimeter	UO	UO:0000016	256x256x192	millimeter	UO	UO:0000016	1x1x1	millimeter	UO	UO:0000016	1900	millisecond	UO	UO:0000028	2.52	millisecond	UO	UO:0000028	9	degree	UO	UO:0000185	900	millisecond	UO	UO:0000028	176	1	millimeter	UO	UO:0000016	266	second	UO	UO:0000010	\...\slim_sub-25657_sub-25657.tar\sub-25657\ses-2\anat\sub-25657_ses-1_T1w.nii.gz
25658	T1-weighted Acquisition	Magnetic Resonance Imaging	Siemens 3T TIM Trio	Siemens	3	tesla	UO	UO:0000228	head	8	T1-weighted Acquisition	256	millimeter	UO	UO:0000016	256x256x192	millimeter	UO	UO:0000016	1x1x1	millimeter	UO	UO:0000016	1900	millisecond	UO	UO:0000028	2.52	millisecond	UO	UO:0000028	9	degree	UO	UO:0000185	900	millisecond	UO	UO:0000028	176	1	millimeter	UO	UO:0000016	266	second	UO	UO:0000010	\...\slim_sub-25658_sub-25658.tar\sub-25658\ses-2\anat\sub-25658_ses-1_T1w.nii.gz
25659	T1-weighted Acquisition	Magnetic Resonance Imaging	Siemens 3T TIM Trio	Siemens	3	tesla	UO	UO:0000228	head	8	T1-weighted Acquisition	256	millimeter	UO	UO:0000016	256x256x192	millimeter	UO	UO:0000016	1x1x1	millimeter	UO	UO:0000016	1900	millisecond	UO	UO:0000028	2.52	millisecond	UO	UO:0000028	9	degree	UO	UO:0000185	900	millisecond	UO	UO:0000028	176	1	millimeter	UO	UO:0000016	266	second	UO	UO:0000010	\...\slim_sub-25659_sub-25659.tar\sub-25659\ses-2\anat\sub-25659_ses-1_T1w.nii.gz
25660	T1-weighted Acquisition	Magnetic Resonance Imaging	Siemens 3T TIM Trio	Siemens	3	tesla	UO	UO:0000228	head	8	T1-weighted Acquisition	256	millimeter	UO	UO:0000016	256x256x192	millimeter	UO	UO:0000016	1x1x1	millimeter	UO	UO:0000016	1900	millisecond	UO	UO:0000028	2.52	millisecond	UO	UO:0000028	9	degree	UO	UO:0000185	900	millisecond	UO	UO:0000028	176	1	millimeter	UO	UO:0000016	266	second	UO	UO:0000010	\...\slim_sub-25660_sub-25660.tar\sub-25660\ses-2\anat\sub-25660_ses-1_T1w.nii.gz
25661	T1-weighted Acquisition	Magnetic Resonance Imaging	Siemens 3T TIM Trio	Siemens	3	tesla	UO	UO:0000228	head	8	T1-weighted Acquisition	256	millimeter	UO	UO:0000016	256x256x192	millimeter	UO	UO:0000016	1x1x1	millimeter	UO	UO:0000016	1900	millisecond	UO	UO:0000028	2.52	millisecond	UO	UO:0000028	9	degree	UO	UO:0000185	900	millisecond	UO	UO:0000028	176	1	millimeter	UO	UO:0000016	266	second	UO	UO:0000010	\...\slim_sub-25661_sub-25661.tar\sub-25661\ses-2\anat\sub-25661_ses-1_T1w.nii.gz
25662	T1-weighted Acquisition	Magnetic Resonance Imaging	Siemens 3T TIM Trio	Siemens	3	tesla	UO	UO:0000228	head	8	T1-weighted Acquisition	256	millimeter	UO	UO:0000016	256x256x192	millimeter	UO	UO:0000016	1x1x1	millimeter	UO	UO:0000016	1900	millisecond	UO	UO:0000028	2.52	millisecond	UO	UO:0000028	9	degree	UO	UO:0000185	900	millisecond	UO	UO:0000028	176	1	millimeter	UO	UO:0000016	266	second	UO	UO:0000010	\...\slim_sub-25662_sub-25662.tar\sub-25662\ses-2\anat\sub-25662_ses-1_T1w.nii.gz
25663	T1-weighted Acquisition	Magnetic Resonance Imaging	Siemens 3T TIM Trio	Siemens	3	tesla	UO	UO:0000228	head	8	T1-weighted Acquisition	256	millimeter	UO	UO:0000016	256x256x192	millimeter	UO	UO:0000016	1x1x1	millimeter	UO	UO:0000016	1900	millisecond	UO	UO:0000028	2.52	millisecond	UO	UO:0000028	9	degree	UO	UO:0000185	900	millisecond	UO	UO:0000028	176	1	millimeter	UO	UO:0000016	266	second	UO	UO:0000010	\...\slim_sub-25663_sub-25663.tar\sub-25663\ses-2\anat\sub-25663_ses-1_T1w.nii.gz
25664	T1-weighted Acquisition	Magnetic Resonance Imaging	Siemens 3T TIM Trio	Siemens	3	tesla	UO	UO:0000228	head	8	T1-weighted Acquisition	256	millimeter	UO	UO:0000016	256x256x192	millimeter	UO	UO:0000016	1x1x1	millimeter	UO	UO:0000016	1900	millisecond	UO	UO:0000028	2.52	millisecond	UO	UO:0000028	9	degree	UO	UO:0000185	900	millisecond	UO	UO:0000028	176	1	millimeter	UO	UO:0000016	266	second	UO	UO:0000010	\...\slim_sub-25664_sub-25664.tar\sub-25664\ses-2\anat\sub-25664_ses-1_T1w.nii.gz
25665	T1-weighted Acquisition	Magnetic Resonance Imaging	Siemens 3T TIM Trio	Siemens	3	tesla	UO	UO:0000228	head	8	T1-weighted Acquisition	256	millimeter	UO	UO:0000016	256x256x192	millimeter	UO	UO:0000016	1x1x1	millimeter	UO	UO:0000016	1900	millisecond	UO	UO:0000028	2.52	millisecond	UO	UO:0000028	9	degree	UO	UO:0000185	900	millisecond	UO	UO:0000028	176	1	millimeter	UO	UO:0000016	266	second	UO	UO:0000010	\...\slim_sub-25665_sub-25665.tar\sub-25665\ses-2\anat\sub-25665_ses-1_T1w.nii.gz
25666	T1-weighted Acquisition	Magnetic Resonance Imaging	Siemens 3T TIM Trio	Siemens	3	tesla	UO	UO:0000228	head	8	T1-weighted Acquisition	256	millimeter	UO	UO:0000016	256x256x192	millimeter	UO	UO:0000016	1x1x1	millimeter	UO	UO:0000016	1900	millisecond	UO	UO:0000028	2.52	millisecond	UO	UO:0000028	9	degree	UO	UO:0000185	900	millisecond	UO	UO:0000028	176	1	millimeter	UO	UO:0000016	266	second	UO	UO:0000010	\...\slim_sub-25666_sub-25666.tar\sub-25666\ses-2\anat\sub-25666_ses-1_T1w.nii.gz
25667	T1-weighted Acquisition	Magnetic Resonance Imaging	Siemens 3T TIM Trio	Siemens	3	tesla	UO	UO:0000228	head	8	T1-weighted Acquisition	256	millimeter	UO	UO:0000016	256x256x192	millimeter	UO	UO:0000016	1x1x1	millimeter	UO	UO:0000016	1900	millisecond	UO	UO:0000028	2.52	millisecond	UO	UO:0000028	9	degree	UO	UO:0000185	900	millisecond	UO	UO:0000028	176	1	millimeter	UO	UO:0000016	266	second	UO	UO:0000010	\...\slim_sub-25667_sub-25667.tar\sub-25667\ses-2\anat\sub-25667_ses-1_T1w.nii.gz
25668	T1-weighted Acquisition	Magnetic Resonance Imaging	Siemens 3T TIM Trio	Siemens	3	tesla	UO	UO:0000228	head	8	T1-weighted Acquisition	256	millimeter	UO	UO:0000016	256x256x192	millimeter	UO	UO:0000016	1x1x1	millimeter	UO	UO:0000016	1900	millisecond	UO	UO:0000028	2.52	millisecond	UO	UO:0000028	9	degree	UO	UO:0000185	900	millisecond	UO	UO:0000028	176	1	millimeter	UO	UO:0000016	266	second	UO	UO:0000010	\...\slim_sub-25668_sub-25668.tar\sub-25668\ses-2\anat\sub-25668_ses-1_T1w.nii.gz
25669	T1-weighted Acquisition	Magnetic Resonance Imaging	Siemens 3T TIM Trio	Siemens	3	tesla	UO	UO:0000228	head	8	T1-weighted Acquisition	256	millimeter	UO	UO:0000016	256x256x192	millimeter	UO	UO:0000016	1x1x1	millimeter	UO	UO:0000016	1900	millisecond	UO	UO:0000028	2.52	millisecond	UO	UO:0000028	9	degree	UO	UO:0000185	900	millisecond	UO	UO:0000028	176	1	millimeter	UO	UO:0000016	266	second	UO	UO:0000010	\...\slim_sub-25669_sub-25669.tar\sub-25669\ses-2\anat\sub-25669_ses-1_T1w.nii.gz
25670	T1-weighted Acquisition	Magnetic Resonance Imaging	Siemens 3T TIM Trio	Siemens	3	tesla	UO	UO:0000228	head	8	T1-weighted Acquisition	256	millimeter	UO	UO:0000016	256x256x192	millimeter	UO	UO:0000016	1x1x1	millimeter	UO	UO:0000016	1900	millisecond	UO	UO:0000028	2.52	millisecond	UO	UO:0000028	9	degree	UO	UO:0000185	900	millisecond	UO	UO:0000028	176	1	millimeter	UO	UO:0000016	266	second	UO	UO:0000010	\...\slim_sub-25670_sub-25670.tar\sub-25670\ses-2\anat\sub-25670_ses-1_T1w.nii.gz
25671	T1-weighted Acquisition	Magnetic Resonance Imaging	Siemens 3T TIM Trio	Siemens	3	tesla	UO	UO:0000228	head	8	T1-weighted Acquisition	256	millimeter	UO	UO:0000016	256x256x192	millimeter	UO	UO:0000016	1x1x1	millimeter	UO	UO:0000016	1900	millisecond	UO	UO:0000028	2.52	millisecond	UO	UO:0000028	9	degree	UO	UO:0000185	900	millisecond	UO	UO:0000028	176	1	millimeter	UO	UO:0000016	266	second	UO	UO:0000010	\...\slim_sub-25671_sub-25671.tar\sub-25671\ses-2\anat\sub-25671_ses-1_T1w.nii.gz
25672	T1-weighted Acquisition	Magnetic Resonance Imaging	Siemens 3T TIM Trio	Siemens	3	tesla	UO	UO:0000228	head	8	T1-weighted Acquisition	256	millimeter	UO	UO:0000016	256x256x192	millimeter	UO	UO:0000016	1x1x1	millimeter	UO	UO:0000016	1900	millisecond	UO	UO:0000028	2.52	millisecond	UO	UO:0000028	9	degree	UO	UO:0000185	900	millisecond	UO	UO:0000028	176	1	millimeter	UO	UO:0000016	266	second	UO	UO:0000010	\...\slim_sub-25672_sub-25672.tar\sub-25672\ses-2\anat\sub-25672_ses-1_T1w.nii.gz
25673	T1-weighted Acquisition	Magnetic Resonance Imaging	Siemens 3T TIM Trio	Siemens	3	tesla	UO	UO:0000228	head	8	T1-weighted Acquisition	256	millimeter	UO	UO:0000016	256x256x192	millimeter	UO	UO:0000016	1x1x1	millimeter	UO	UO:0000016	1900	millisecond	UO	UO:0000028	2.52	millisecond	UO	UO:0000028	9	degree	UO	UO:0000185	900	millisecond	UO	UO:0000028	176	1	millimeter	UO	UO:0000016	266	second	UO	UO:0000010	\...\slim_sub-25673_sub-25673.tar\sub-25673\ses-2\anat\sub-25673_ses-1_T1w.nii.gz
25674	T1-weighted Acquisition	Magnetic Resonance Imaging	Siemens 3T TIM Trio	Siemens	3	tesla	UO	UO:0000228	head	8	T1-weighted Acquisition	256	millimeter	UO	UO:0000016	256x256x192	millimeter	UO	UO:0000016	1x1x1	millimeter	UO	UO:0000016	1900	millisecond	UO	UO:0000028	2.52	millisecond	UO	UO:0000028	9	degree	UO	UO:0000185	900	millisecond	UO	UO:0000028	176	1	millimeter	UO	UO:0000016	266	second	UO	UO:0000010	\...\slim_sub-25674_sub-25674.tar\sub-25674\ses-2\anat\sub-25674_ses-1_T1w.nii.gz
25675	T1-weighted Acquisition	Magnetic Resonance Imaging	Siemens 3T TIM Trio	Siemens	3	tesla	UO	UO:0000228	head	8	T1-weighted Acquisition	256	millimeter	UO	UO:0000016	256x256x192	millimeter	UO	UO:0000016	1x1x1	millimeter	UO	UO:0000016	1900	millisecond	UO	UO:0000028	2.52	millisecond	UO	UO:0000028	9	degree	UO	UO:0000185	900	millisecond	UO	UO:0000028	176	1	millimeter	UO	UO:0000016	266	second	UO	UO:0000010	\...\slim_sub-25675_sub-25675.tar\sub-25675\ses-2\anat\sub-25675_ses-1_T1w.nii.gz
25676	T1-weighted Acquisition	Magnetic Resonance Imaging	Siemens 3T TIM Trio	Siemens	3	tesla	UO	UO:0000228	head	8	T1-weighted Acquisition	256	millimeter	UO	UO:0000016	256x256x192	millimeter	UO	UO:0000016	1x1x1	millimeter	UO	UO:0000016	1900	millisecond	UO	UO:0000028	2.52	millisecond	UO	UO:0000028	9	degree	UO	UO:0000185	900	millisecond	UO	UO:0000028	176	1	millimeter	UO	UO:0000016	266	second	UO	UO:0000010	\...\slim_sub-25676_sub-25676.tar\sub-25676\ses-2\anat\sub-25676_ses-1_T1w.nii.gz
25677	T1-weighted Acquisition	Magnetic Resonance Imaging	Siemens 3T TIM Trio	Siemens	3	tesla	UO	UO:0000228	head	8	T1-weighted Acquisition	256	millimeter	UO	UO:0000016	256x256x192	millimeter	UO	UO:0000016	1x1x1	millimeter	UO	UO:0000016	1900	millisecond	UO	UO:0000028	2.52	millisecond	UO	UO:0000028	9	degree	UO	UO:0000185	900	millisecond	UO	UO:0000028	176	1	millimeter	UO	UO:0000016	266	second	UO	UO:0000010	\...\slim_sub-25677_sub-25677.tar\sub-25677\ses-2\anat\sub-25677_ses-1_T1w.nii.gz
25678	T1-weighted Acquisition	Magnetic Resonance Imaging	Siemens 3T TIM Trio	Siemens	3	tesla	UO	UO:0000228	head	8	T1-weighted Acquisition	256	millimeter	UO	UO:0000016	256x256x192	millimeter	UO	UO:0000016	1x1x1	millimeter	UO	UO:0000016	1900	millisecond	UO	UO:0000028	2.52	millisecond	UO	UO:0000028	9	degree	UO	UO:0000185	900	millisecond	UO	UO:0000028	176	1	millimeter	UO	UO:0000016	266	second	UO	UO:0000010	\...\slim_sub-25678_sub-25678.tar\sub-25678\ses-2\anat\sub-25678_ses-1_T1w.nii.gz
25679	T1-weighted Acquisition	Magnetic Resonance Imaging	Siemens 3T TIM Trio	Siemens	3	tesla	UO	UO:0000228	head	8	T1-weighted Acquisition	256	millimeter	UO	UO:0000016	256x256x192	millimeter	UO	UO:0000016	1x1x1	millimeter	UO	UO:0000016	1900	millisecond	UO	UO:0000028	2.52	millisecond	UO	UO:0000028	9	degree	UO	UO:0000185	900	millisecond	UO	UO:0000028	176	1	millimeter	UO	UO:0000016	266	second	UO	UO:0000010	\...\slim_sub-25679_sub-25679.tar\sub-25679\ses-2\anat\sub-25679_ses-1_T1w.nii.gz
25680	T1-weighted Acquisition	Magnetic Resonance Imaging	Siemens 3T TIM Trio	Siemens	3	tesla	UO	UO:0000228	head	8	T1-weighted Acquisition	256	millimeter	UO	UO:0000016	256x256x192	millimeter	UO	UO:0000016	1x1x1	millimeter	UO	UO:0000016	1900	millisecond	UO	UO:0000028	2.52	millisecond	UO	UO:0000028	9	degree	UO	UO:0000185	900	millisecond	UO	UO:0000028	176	1	millimeter	UO	UO:0000016	266	second	UO	UO:0000010	\...\slim_sub-25680_sub-25680.tar\sub-25680\ses-2\anat\sub-25680_ses-1_T1w.nii.gz
25681	T1-weighted Acquisition	Magnetic Resonance Imaging	Siemens 3T TIM Trio	Siemens	3	tesla	UO	UO:0000228	head	8	T1-weighted Acquisition	256	millimeter	UO	UO:0000016	256x256x192	millimeter	UO	UO:0000016	1x1x1	millimeter	UO	UO:0000016	1900	millisecond	UO	UO:0000028	2.52	millisecond	UO	UO:0000028	9	degree	UO	UO:0000185	900	millisecond	UO	UO:0000028	176	1	millimeter	UO	UO:0000016	266	second	UO	UO:0000010	\...\slim_sub-25681_sub-25681.tar\sub-25681\ses-2\anat\sub-25681_ses-1_T1w.nii.gz
25682	T1-weighted Acquisition	Magnetic Resonance Imaging	Siemens 3T TIM Trio	Siemens	3	tesla	UO	UO:0000228	head	8	T1-weighted Acquisition	256	millimeter	UO	UO:0000016	256x256x192	millimeter	UO	UO:0000016	1x1x1	millimeter	UO	UO:0000016	1900	millisecond	UO	UO:0000028	2.52	millisecond	UO	UO:0000028	9	degree	UO	UO:0000185	900	millisecond	UO	UO:0000028	176	1	millimeter	UO	UO:0000016	266	second	UO	UO:0000010	\...\slim_sub-25682_sub-25682.tar\sub-25682\ses-2\anat\sub-25682_ses-1_T1w.nii.gz
25683	T1-weighted Acquisition	Magnetic Resonance Imaging	Siemens 3T TIM Trio	Siemens	3	tesla	UO	UO:0000228	head	8	T1-weighted Acquisition	256	millimeter	UO	UO:0000016	256x256x192	millimeter	UO	UO:0000016	1x1x1	millimeter	UO	UO:0000016	1900	millisecond	UO	UO:0000028	2.52	millisecond	UO	UO:0000028	9	degree	UO	UO:0000185	900	millisecond	UO	UO:0000028	176	1	millimeter	UO	UO:0000016	266	second	UO	UO:0000010	\...\slim_sub-25683_sub-25683.tar\sub-25683\ses-2\anat\sub-25683_ses-1_T1w.nii.gz
25684	T1-weighted Acquisition	Magnetic Resonance Imaging	Siemens 3T TIM Trio	Siemens	3	tesla	UO	UO:0000228	head	8	T1-weighted Acquisition	256	millimeter	UO	UO:0000016	256x256x192	millimeter	UO	UO:0000016	1x1x1	millimeter	UO	UO:0000016	1900	millisecond	UO	UO:0000028	2.52	millisecond	UO	UO:0000028	9	degree	UO	UO:0000185	900	millisecond	UO	UO:0000028	176	1	millimeter	UO	UO:0000016	266	second	UO	UO:0000010	\...\slim_sub-25684_sub-25684.tar\sub-25684\ses-2\anat\sub-25684_ses-1_T1w.nii.gz
25685	T1-weighted Acquisition	Magnetic Resonance Imaging	Siemens 3T TIM Trio	Siemens	3	tesla	UO	UO:0000228	head	8	T1-weighted Acquisition	256	millimeter	UO	UO:0000016	256x256x192	millimeter	UO	UO:0000016	1x1x1	millimeter	UO	UO:0000016	1900	millisecond	UO	UO:0000028	2.52	millisecond	UO	UO:0000028	9	degree	UO	UO:0000185	900	millisecond	UO	UO:0000028	176	1	millimeter	UO	UO:0000016	266	second	UO	UO:0000010	\...\slim_sub-25685_sub-25685.tar\sub-25685\ses-2\anat\sub-25685_ses-1_T1w.nii.gz
25686	T1-weighted Acquisition	Magnetic Resonance Imaging	Siemens 3T TIM Trio	Siemens	3	tesla	UO	UO:0000228	head	8	T1-weighted Acquisition	256	millimeter	UO	UO:0000016	256x256x192	millimeter	UO	UO:0000016	1x1x1	millimeter	UO	UO:0000016	1900	millisecond	UO	UO:0000028	2.52	millisecond	UO	UO:0000028	9	degree	UO	UO:0000185	900	millisecond	UO	UO:0000028	176	1	millimeter	UO	UO:0000016	266	second	UO	UO:0000010	\...\slim_sub-25686_sub-25686.tar\sub-25686\ses-2\anat\sub-25686_ses-1_T1w.nii.gz
25687	T1-weighted Acquisition	Magnetic Resonance Imaging	Siemens 3T TIM Trio	Siemens	3	tesla	UO	UO:0000228	head	8	T1-weighted Acquisition	256	millimeter	UO	UO:0000016	256x256x192	millimeter	UO	UO:0000016	1x1x1	millimeter	UO	UO:0000016	1900	millisecond	UO	UO:0000028	2.52	millisecond	UO	UO:0000028	9	degree	UO	UO:0000185	900	millisecond	UO	UO:0000028	176	1	millimeter	UO	UO:0000016	266	second	UO	UO:0000010	\...\slim_sub-25687_sub-25687.tar\sub-25687\ses-2\anat\sub-25687_ses-1_T1w.nii.gz
25688	T1-weighted Acquisition	Magnetic Resonance Imaging	Siemens 3T TIM Trio	Siemens	3	tesla	UO	UO:0000228	head	8	T1-weighted Acquisition	256	millimeter	UO	UO:0000016	256x256x192	millimeter	UO	UO:0000016	1x1x1	millimeter	UO	UO:0000016	1900	millisecond	UO	UO:0000028	2.52	millisecond	UO	UO:0000028	9	degree	UO	UO:0000185	900	millisecond	UO	UO:0000028	176	1	millimeter	UO	UO:0000016	266	second	UO	UO:0000010	\...\slim_sub-25688_sub-25688.tar\sub-25688\ses-2\anat\sub-25688_ses-1_T1w.nii.gz
25689	T1-weighted Acquisition	Magnetic Resonance Imaging	Siemens 3T TIM Trio	Siemens	3	tesla	UO	UO:0000228	head	8	T1-weighted Acquisition	256	millimeter	UO	UO:0000016	256x256x192	millimeter	UO	UO:0000016	1x1x1	millimeter	UO	UO:0000016	1900	millisecond	UO	UO:0000028	2.52	millisecond	UO	UO:0000028	9	degree	UO	UO:0000185	900	millisecond	UO	UO:0000028	176	1	millimeter	UO	UO:0000016	266	second	UO	UO:0000010	\...\slim_sub-25689_sub-25689.tar\sub-25689\ses-2\anat\sub-25689_ses-1_T1w.nii.gz
25690	T1-weighted Acquisition	Magnetic Resonance Imaging	Siemens 3T TIM Trio	Siemens	3	tesla	UO	UO:0000228	head	8	T1-weighted Acquisition	256	millimeter	UO	UO:0000016	256x256x192	millimeter	UO	UO:0000016	1x1x1	millimeter	UO	UO:0000016	1900	millisecond	UO	UO:0000028	2.52	millisecond	UO	UO:0000028	9	degree	UO	UO:0000185	900	millisecond	UO	UO:0000028	176	1	millimeter	UO	UO:0000016	266	second	UO	UO:0000010	\...\slim_sub-25690_sub-25690.tar\sub-25690\ses-2\anat\sub-25690_ses-1_T1w.nii.gz
25691	T1-weighted Acquisition	Magnetic Resonance Imaging	Siemens 3T TIM Trio	Siemens	3	tesla	UO	UO:0000228	head	8	T1-weighted Acquisition	256	millimeter	UO	UO:0000016	256x256x192	millimeter	UO	UO:0000016	1x1x1	millimeter	UO	UO:0000016	1900	millisecond	UO	UO:0000028	2.52	millisecond	UO	UO:0000028	9	degree	UO	UO:0000185	900	millisecond	UO	UO:0000028	176	1	millimeter	UO	UO:0000016	266	second	UO	UO:0000010	\...\slim_sub-25691_sub-25691.tar\sub-25691\ses-2\anat\sub-25691_ses-1_T1w.nii.gz
25692	T1-weighted Acquisition	Magnetic Resonance Imaging	Siemens 3T TIM Trio	Siemens	3	tesla	UO	UO:0000228	head	8	T1-weighted Acquisition	256	millimeter	UO	UO:0000016	256x256x192	millimeter	UO	UO:0000016	1x1x1	millimeter	UO	UO:0000016	1900	millisecond	UO	UO:0000028	2.52	millisecond	UO	UO:0000028	9	degree	UO	UO:0000185	900	millisecond	UO	UO:0000028	176	1	millimeter	UO	UO:0000016	266	second	UO	UO:0000010	\...\slim_sub-25692_sub-25692.tar\sub-25692\ses-2\anat\sub-25692_ses-1_T1w.nii.gz
25693	T1-weighted Acquisition	Magnetic Resonance Imaging	Siemens 3T TIM Trio	Siemens	3	tesla	UO	UO:0000228	head	8	T1-weighted Acquisition	256	millimeter	UO	UO:0000016	256x256x192	millimeter	UO	UO:0000016	1x1x1	millimeter	UO	UO:0000016	1900	millisecond	UO	UO:0000028	2.52	millisecond	UO	UO:0000028	9	degree	UO	UO:0000185	900	millisecond	UO	UO:0000028	176	1	millimeter	UO	UO:0000016	266	second	UO	UO:0000010	\...\slim_sub-25693_sub-25693.tar\sub-25693\ses-2\anat\sub-25693_ses-1_T1w.nii.gz
25694	T1-weighted Acquisition	Magnetic Resonance Imaging	Siemens 3T TIM Trio	Siemens	3	tesla	UO	UO:0000228	head	8	T1-weighted Acquisition	256	millimeter	UO	UO:0000016	256x256x192	millimeter	UO	UO:0000016	1x1x1	millimeter	UO	UO:0000016	1900	millisecond	UO	UO:0000028	2.52	millisecond	UO	UO:0000028	9	degree	UO	UO:0000185	900	millisecond	UO	UO:0000028	176	1	millimeter	UO	UO:0000016	266	second	UO	UO:0000010	\...\slim_sub-25694_sub-25694.tar\sub-25694\ses-2\anat\sub-25694_ses-1_T1w.nii.gz
25695	T1-weighted Acquisition	Magnetic Resonance Imaging	Siemens 3T TIM Trio	Siemens	3	tesla	UO	UO:0000228	head	8	T1-weighted Acquisition	256	millimeter	UO	UO:0000016	256x256x192	millimeter	UO	UO:0000016	1x1x1	millimeter	UO	UO:0000016	1900	millisecond	UO	UO:0000028	2.52	millisecond	UO	UO:0000028	9	degree	UO	UO:0000185	900	millisecond	UO	UO:0000028	176	1	millimeter	UO	UO:0000016	266	second	UO	UO:0000010	\...\slim_sub-25695_sub-25695.tar\sub-25695\ses-2\anat\sub-25695_ses-1_T1w.nii.gz
25696	T1-weighted Acquisition	Magnetic Resonance Imaging	Siemens 3T TIM Trio	Siemens	3	tesla	UO	UO:0000228	head	8	T1-weighted Acquisition	256	millimeter	UO	UO:0000016	256x256x192	millimeter	UO	UO:0000016	1x1x1	millimeter	UO	UO:0000016	1900	millisecond	UO	UO:0000028	2.52	millisecond	UO	UO:0000028	9	degree	UO	UO:0000185	900	millisecond	UO	UO:0000028	176	1	millimeter	UO	UO:0000016	266	second	UO	UO:0000010	\...\slim_sub-25696_sub-25696.tar\sub-25696\ses-2\anat\sub-25696_ses-1_T1w.nii.gz
25697	T1-weighted Acquisition	Magnetic Resonance Imaging	Siemens 3T TIM Trio	Siemens	3	tesla	UO	UO:0000228	head	8	T1-weighted Acquisition	256	millimeter	UO	UO:0000016	256x256x192	millimeter	UO	UO:0000016	1x1x1	millimeter	UO	UO:0000016	1900	millisecond	UO	UO:0000028	2.52	millisecond	UO	UO:0000028	9	degree	UO	UO:0000185	900	millisecond	UO	UO:0000028	176	1	millimeter	UO	UO:0000016	266	second	UO	UO:0000010	\...\slim_sub-25697_sub-25697.tar\sub-25697\ses-2\anat\sub-25697_ses-1_T1w.nii.gz
25698	T1-weighted Acquisition	Magnetic Resonance Imaging	Siemens 3T TIM Trio	Siemens	3	tesla	UO	UO:0000228	head	8	T1-weighted Acquisition	256	millimeter	UO	UO:0000016	256x256x192	millimeter	UO	UO:0000016	1x1x1	millimeter	UO	UO:0000016	1900	millisecond	UO	UO:0000028	2.52	millisecond	UO	UO:0000028	9	degree	UO	UO:0000185	900	millisecond	UO	UO:0000028	176	1	millimeter	UO	UO:0000016	266	second	UO	UO:0000010	\...\slim_sub-25698_sub-25698.tar\sub-25698\ses-2\anat\sub-25698_ses-1_T1w.nii.gz
25699	T1-weighted Acquisition	Magnetic Resonance Imaging	Siemens 3T TIM Trio	Siemens	3	tesla	UO	UO:0000228	head	8	T1-weighted Acquisition	256	millimeter	UO	UO:0000016	256x256x192	millimeter	UO	UO:0000016	1x1x1	millimeter	UO	UO:0000016	1900	millisecond	UO	UO:0000028	2.52	millisecond	UO	UO:0000028	9	degree	UO	UO:0000185	900	millisecond	UO	UO:0000028	176	1	millimeter	UO	UO:0000016	266	second	UO	UO:0000010	\...\slim_sub-25699_sub-25699.tar\sub-25699\ses-2\anat\sub-25699_ses-1_T1w.nii.gz
25700	T1-weighted Acquisition	Magnetic Resonance Imaging	Siemens 3T TIM Trio	Siemens	3	tesla	UO	UO:0000228	head	8	T1-weighted Acquisition	256	millimeter	UO	UO:0000016	256x256x192	millimeter	UO	UO:0000016	1x1x1	millimeter	UO	UO:0000016	1900	millisecond	UO	UO:0000028	2.52	millisecond	UO	UO:0000028	9	degree	UO	UO:0000185	900	millisecond	UO	UO:0000028	176	1	millimeter	UO	UO:0000016	266	second	UO	UO:0000010	\...\slim_sub-25700_sub-25700.tar\sub-25700\ses-2\anat\sub-25700_ses-1_T1w.nii.gz
25701	T1-weighted Acquisition	Magnetic Resonance Imaging	Siemens 3T TIM Trio	Siemens	3	tesla	UO	UO:0000228	head	8	T1-weighted Acquisition	256	millimeter	UO	UO:0000016	256x256x192	millimeter	UO	UO:0000016	1x1x1	millimeter	UO	UO:0000016	1900	millisecond	UO	UO:0000028	2.52	millisecond	UO	UO:0000028	9	degree	UO	UO:0000185	900	millisecond	UO	UO:0000028	176	1	millimeter	UO	UO:0000016	266	second	UO	UO:0000010	\...\slim_sub-25701_sub-25701.tar\sub-25701\ses-2\anat\sub-25701_ses-1_T1w.nii.gz
25702	T1-weighted Acquisition	Magnetic Resonance Imaging	Siemens 3T TIM Trio	Siemens	3	tesla	UO	UO:0000228	head	8	T1-weighted Acquisition	256	millimeter	UO	UO:0000016	256x256x192	millimeter	UO	UO:0000016	1x1x1	millimeter	UO	UO:0000016	1900	millisecond	UO	UO:0000028	2.52	millisecond	UO	UO:0000028	9	degree	UO	UO:0000185	900	millisecond	UO	UO:0000028	176	1	millimeter	UO	UO:0000016	266	second	UO	UO:0000010	\...\slim_sub-25702_sub-25702.tar\sub-25702\ses-2\anat\sub-25702_ses-1_T1w.nii.gz
25703	T1-weighted Acquisition	Magnetic Resonance Imaging	Siemens 3T TIM Trio	Siemens	3	tesla	UO	UO:0000228	head	8	T1-weighted Acquisition	256	millimeter	UO	UO:0000016	256x256x192	millimeter	UO	UO:0000016	1x1x1	millimeter	UO	UO:0000016	1900	millisecond	UO	UO:0000028	2.52	millisecond	UO	UO:0000028	9	degree	UO	UO:0000185	900	millisecond	UO	UO:0000028	176	1	millimeter	UO	UO:0000016	266	second	UO	UO:0000010	\...\slim_sub-25703_sub-25703.tar\sub-25703\ses-2\anat\sub-25703_ses-1_T1w.nii.gz
25704	T1-weighted Acquisition	Magnetic Resonance Imaging	Siemens 3T TIM Trio	Siemens	3	tesla	UO	UO:0000228	head	8	T1-weighted Acquisition	256	millimeter	UO	UO:0000016	256x256x192	millimeter	UO	UO:0000016	1x1x1	millimeter	UO	UO:0000016	1900	millisecond	UO	UO:0000028	2.52	millisecond	UO	UO:0000028	9	degree	UO	UO:0000185	900	millisecond	UO	UO:0000028	176	1	millimeter	UO	UO:0000016	266	second	UO	UO:0000010	\...\slim_sub-25704_sub-25704.tar\sub-25704\ses-2\anat\sub-25704_ses-1_T1w.nii.gz
25705	T1-weighted Acquisition	Magnetic Resonance Imaging	Siemens 3T TIM Trio	Siemens	3	tesla	UO	UO:0000228	head	8	T1-weighted Acquisition	256	millimeter	UO	UO:0000016	256x256x192	millimeter	UO	UO:0000016	1x1x1	millimeter	UO	UO:0000016	1900	millisecond	UO	UO:0000028	2.52	millisecond	UO	UO:0000028	9	degree	UO	UO:0000185	900	millisecond	UO	UO:0000028	176	1	millimeter	UO	UO:0000016	266	second	UO	UO:0000010	\...\slim_sub-25705_sub-25705.tar\sub-25705\ses-2\anat\sub-25705_ses-1_T1w.nii.gz
25706	T1-weighted Acquisition	Magnetic Resonance Imaging	Siemens 3T TIM Trio	Siemens	3	tesla	UO	UO:0000228	head	8	T1-weighted Acquisition	256	millimeter	UO	UO:0000016	256x256x192	millimeter	UO	UO:0000016	1x1x1	millimeter	UO	UO:0000016	1900	millisecond	UO	UO:0000028	2.52	millisecond	UO	UO:0000028	9	degree	UO	UO:0000185	900	millisecond	UO	UO:0000028	176	1	millimeter	UO	UO:0000016	266	second	UO	UO:0000010	\...\slim_sub-25706_sub-25706.tar\sub-25706\ses-2\anat\sub-25706_ses-1_T1w.nii.gz
25707	T1-weighted Acquisition	Magnetic Resonance Imaging	Siemens 3T TIM Trio	Siemens	3	tesla	UO	UO:0000228	head	8	T1-weighted Acquisition	256	millimeter	UO	UO:0000016	256x256x192	millimeter	UO	UO:0000016	1x1x1	millimeter	UO	UO:0000016	1900	millisecond	UO	UO:0000028	2.52	millisecond	UO	UO:0000028	9	degree	UO	UO:0000185	900	millisecond	UO	UO:0000028	176	1	millimeter	UO	UO:0000016	266	second	UO	UO:0000010	\...\slim_sub-25707_sub-25707.tar\sub-25707\ses-2\anat\sub-25707_ses-1_T1w.nii.gz
25708	T1-weighted Acquisition	Magnetic Resonance Imaging	Siemens 3T TIM Trio	Siemens	3	tesla	UO	UO:0000228	head	8	T1-weighted Acquisition	256	millimeter	UO	UO:0000016	256x256x192	millimeter	UO	UO:0000016	1x1x1	millimeter	UO	UO:0000016	1900	millisecond	UO	UO:0000028	2.52	millisecond	UO	UO:0000028	9	degree	UO	UO:0000185	900	millisecond	UO	UO:0000028	176	1	millimeter	UO	UO:0000016	266	second	UO	UO:0000010	\...\slim_sub-25708_sub-25708.tar\sub-25708\ses-2\anat\sub-25708_ses-1_T1w.nii.gz
25709	T1-weighted Acquisition	Magnetic Resonance Imaging	Siemens 3T TIM Trio	Siemens	3	tesla	UO	UO:0000228	head	8	T1-weighted Acquisition	256	millimeter	UO	UO:0000016	256x256x192	millimeter	UO	UO:0000016	1x1x1	millimeter	UO	UO:0000016	1900	millisecond	UO	UO:0000028	2.52	millisecond	UO	UO:0000028	9	degree	UO	UO:0000185	900	millisecond	UO	UO:0000028	176	1	millimeter	UO	UO:0000016	266	second	UO	UO:0000010	\...\slim_sub-25709_sub-25709.tar\sub-25709\ses-2\anat\sub-25709_ses-1_T1w.nii.gz
25710	T1-weighted Acquisition	Magnetic Resonance Imaging	Siemens 3T TIM Trio	Siemens	3	tesla	UO	UO:0000228	head	8	T1-weighted Acquisition	256	millimeter	UO	UO:0000016	256x256x192	millimeter	UO	UO:0000016	1x1x1	millimeter	UO	UO:0000016	1900	millisecond	UO	UO:0000028	2.52	millisecond	UO	UO:0000028	9	degree	UO	UO:0000185	900	millisecond	UO	UO:0000028	176	1	millimeter	UO	UO:0000016	266	second	UO	UO:0000010	\...\slim_sub-25710_sub-25710.tar\sub-25710\ses-2\anat\sub-25710_ses-1_T1w.nii.gz
25711	T1-weighted Acquisition	Magnetic Resonance Imaging	Siemens 3T TIM Trio	Siemens	3	tesla	UO	UO:0000228	head	8	T1-weighted Acquisition	256	millimeter	UO	UO:0000016	256x256x192	millimeter	UO	UO:0000016	1x1x1	millimeter	UO	UO:0000016	1900	millisecond	UO	UO:0000028	2.52	millisecond	UO	UO:0000028	9	degree	UO	UO:0000185	900	millisecond	UO	UO:0000028	176	1	millimeter	UO	UO:0000016	266	second	UO	UO:0000010	\...\slim_sub-25711_sub-25711.tar\sub-25711\ses-2\anat\sub-25711_ses-1_T1w.nii.gz
25712	T1-weighted Acquisition	Magnetic Resonance Imaging	Siemens 3T TIM Trio	Siemens	3	tesla	UO	UO:0000228	head	8	T1-weighted Acquisition	256	millimeter	UO	UO:0000016	256x256x192	millimeter	UO	UO:0000016	1x1x1	millimeter	UO	UO:0000016	1900	millisecond	UO	UO:0000028	2.52	millisecond	UO	UO:0000028	9	degree	UO	UO:0000185	900	millisecond	UO	UO:0000028	176	1	millimeter	UO	UO:0000016	266	second	UO	UO:0000010	\...\slim_sub-25712_sub-25712.tar\sub-25712\ses-2\anat\sub-25712_ses-1_T1w.nii.gz
25713	T1-weighted Acquisition	Magnetic Resonance Imaging	Siemens 3T TIM Trio	Siemens	3	tesla	UO	UO:0000228	head	8	T1-weighted Acquisition	256	millimeter	UO	UO:0000016	256x256x192	millimeter	UO	UO:0000016	1x1x1	millimeter	UO	UO:0000016	1900	millisecond	UO	UO:0000028	2.52	millisecond	UO	UO:0000028	9	degree	UO	UO:0000185	900	millisecond	UO	UO:0000028	176	1	millimeter	UO	UO:0000016	266	second	UO	UO:0000010	\...\slim_sub-25713_sub-25713.tar\sub-25713\ses-2\anat\sub-25713_ses-1_T1w.nii.gz
25714	T1-weighted Acquisition	Magnetic Resonance Imaging	Siemens 3T TIM Trio	Siemens	3	tesla	UO	UO:0000228	head	8	T1-weighted Acquisition	256	millimeter	UO	UO:0000016	256x256x192	millimeter	UO	UO:0000016	1x1x1	millimeter	UO	UO:0000016	1900	millisecond	UO	UO:0000028	2.52	millisecond	UO	UO:0000028	9	degree	UO	UO:0000185	900	millisecond	UO	UO:0000028	176	1	millimeter	UO	UO:0000016	266	second	UO	UO:0000010	\...\slim_sub-25714_sub-25714.tar\sub-25714\ses-2\anat\sub-25714_ses-1_T1w.nii.gz
25715	T1-weighted Acquisition	Magnetic Resonance Imaging	Siemens 3T TIM Trio	Siemens	3	tesla	UO	UO:0000228	head	8	T1-weighted Acquisition	256	millimeter	UO	UO:0000016	256x256x192	millimeter	UO	UO:0000016	1x1x1	millimeter	UO	UO:0000016	1900	millisecond	UO	UO:0000028	2.52	millisecond	UO	UO:0000028	9	degree	UO	UO:0000185	900	millisecond	UO	UO:0000028	176	1	millimeter	UO	UO:0000016	266	second	UO	UO:0000010	\...\slim_sub-25715_sub-25715.tar\sub-25715\ses-2\anat\sub-25715_ses-1_T1w.nii.gz
25716	T1-weighted Acquisition	Magnetic Resonance Imaging	Siemens 3T TIM Trio	Siemens	3	tesla	UO	UO:0000228	head	8	T1-weighted Acquisition	256	millimeter	UO	UO:0000016	256x256x192	millimeter	UO	UO:0000016	1x1x1	millimeter	UO	UO:0000016	1900	millisecond	UO	UO:0000028	2.52	millisecond	UO	UO:0000028	9	degree	UO	UO:0000185	900	millisecond	UO	UO:0000028	176	1	millimeter	UO	UO:0000016	266	second	UO	UO:0000010	\...\slim_sub-25716_sub-25716.tar\sub-25716\ses-2\anat\sub-25716_ses-1_T1w.nii.gz
25717	T1-weighted Acquisition	Magnetic Resonance Imaging	Siemens 3T TIM Trio	Siemens	3	tesla	UO	UO:0000228	head	8	T1-weighted Acquisition	256	millimeter	UO	UO:0000016	256x256x192	millimeter	UO	UO:0000016	1x1x1	millimeter	UO	UO:0000016	1900	millisecond	UO	UO:0000028	2.52	millisecond	UO	UO:0000028	9	degree	UO	UO:0000185	900	millisecond	UO	UO:0000028	176	1	millimeter	UO	UO:0000016	266	second	UO	UO:0000010	\...\slim_sub-25717_sub-25717.tar\sub-25717\ses-2\anat\sub-25717_ses-1_T1w.nii.gz
25718	T1-weighted Acquisition	Magnetic Resonance Imaging	Siemens 3T TIM Trio	Siemens	3	tesla	UO	UO:0000228	head	8	T1-weighted Acquisition	256	millimeter	UO	UO:0000016	256x256x192	millimeter	UO	UO:0000016	1x1x1	millimeter	UO	UO:0000016	1900	millisecond	UO	UO:0000028	2.52	millisecond	UO	UO:0000028	9	degree	UO	UO:0000185	900	millisecond	UO	UO:0000028	176	1	millimeter	UO	UO:0000016	266	second	UO	UO:0000010	\...\slim_sub-25718_sub-25718.tar\sub-25718\ses-2\anat\sub-25718_ses-1_T1w.nii.gz
25719	T1-weighted Acquisition	Magnetic Resonance Imaging	Siemens 3T TIM Trio	Siemens	3	tesla	UO	UO:0000228	head	8	T1-weighted Acquisition	256	millimeter	UO	UO:0000016	256x256x192	millimeter	UO	UO:0000016	1x1x1	millimeter	UO	UO:0000016	1900	millisecond	UO	UO:0000028	2.52	millisecond	UO	UO:0000028	9	degree	UO	UO:0000185	900	millisecond	UO	UO:0000028	176	1	millimeter	UO	UO:0000016	266	second	UO	UO:0000010	\...\slim_sub-25719_sub-25719.tar\sub-25719\ses-2\anat\sub-25719_ses-1_T1w.nii.gz
25720	T1-weighted Acquisition	Magnetic Resonance Imaging	Siemens 3T TIM Trio	Siemens	3	tesla	UO	UO:0000228	head	8	T1-weighted Acquisition	256	millimeter	UO	UO:0000016	256x256x192	millimeter	UO	UO:0000016	1x1x1	millimeter	UO	UO:0000016	1900	millisecond	UO	UO:0000028	2.52	millisecond	UO	UO:0000028	9	degree	UO	UO:0000185	900	millisecond	UO	UO:0000028	176	1	millimeter	UO	UO:0000016	266	second	UO	UO:0000010	\...\slim_sub-25720_sub-25720.tar\sub-25720\ses-2\anat\sub-25720_ses-1_T1w.nii.gz
25721	T1-weighted Acquisition	Magnetic Resonance Imaging	Siemens 3T TIM Trio	Siemens	3	tesla	UO	UO:0000228	head	8	T1-weighted Acquisition	256	millimeter	UO	UO:0000016	256x256x192	millimeter	UO	UO:0000016	1x1x1	millimeter	UO	UO:0000016	1900	millisecond	UO	UO:0000028	2.52	millisecond	UO	UO:0000028	9	degree	UO	UO:0000185	900	millisecond	UO	UO:0000028	176	1	millimeter	UO	UO:0000016	266	second	UO	UO:0000010	\...\slim_sub-25721_sub-25721.tar\sub-25721\ses-2\anat\sub-25721_ses-1_T1w.nii.gz
25722	T1-weighted Acquisition	Magnetic Resonance Imaging	Siemens 3T TIM Trio	Siemens	3	tesla	UO	UO:0000228	head	8	T1-weighted Acquisition	256	millimeter	UO	UO:0000016	256x256x192	millimeter	UO	UO:0000016	1x1x1	millimeter	UO	UO:0000016	1900	millisecond	UO	UO:0000028	2.52	millisecond	UO	UO:0000028	9	degree	UO	UO:0000185	900	millisecond	UO	UO:0000028	176	1	millimeter	UO	UO:0000016	266	second	UO	UO:0000010	\...\slim_sub-25722_sub-25722.tar\sub-25722\ses-2\anat\sub-25722_ses-1_T1w.nii.gz
25723	T1-weighted Acquisition	Magnetic Resonance Imaging	Siemens 3T TIM Trio	Siemens	3	tesla	UO	UO:0000228	head	8	T1-weighted Acquisition	256	millimeter	UO	UO:0000016	256x256x192	millimeter	UO	UO:0000016	1x1x1	millimeter	UO	UO:0000016	1900	millisecond	UO	UO:0000028	2.52	millisecond	UO	UO:0000028	9	degree	UO	UO:0000185	900	millisecond	UO	UO:0000028	176	1	millimeter	UO	UO:0000016	266	second	UO	UO:0000010	\...\slim_sub-25723_sub-25723.tar\sub-25723\ses-2\anat\sub-25723_ses-1_T1w.nii.gz
25724	T1-weighted Acquisition	Magnetic Resonance Imaging	Siemens 3T TIM Trio	Siemens	3	tesla	UO	UO:0000228	head	8	T1-weighted Acquisition	256	millimeter	UO	UO:0000016	256x256x192	millimeter	UO	UO:0000016	1x1x1	millimeter	UO	UO:0000016	1900	millisecond	UO	UO:0000028	2.52	millisecond	UO	UO:0000028	9	degree	UO	UO:0000185	900	millisecond	UO	UO:0000028	176	1	millimeter	UO	UO:0000016	266	second	UO	UO:0000010	\...\slim_sub-25724_sub-25724.tar\sub-25724\ses-2\anat\sub-25724_ses-1_T1w.nii.gz
25725	T1-weighted Acquisition	Magnetic Resonance Imaging	Siemens 3T TIM Trio	Siemens	3	tesla	UO	UO:0000228	head	8	T1-weighted Acquisition	256	millimeter	UO	UO:0000016	256x256x192	millimeter	UO	UO:0000016	1x1x1	millimeter	UO	UO:0000016	1900	millisecond	UO	UO:0000028	2.52	millisecond	UO	UO:0000028	9	degree	UO	UO:0000185	900	millisecond	UO	UO:0000028	176	1	millimeter	UO	UO:0000016	266	second	UO	UO:0000010	\...\slim_sub-25725_sub-25725.tar\sub-25725\ses-2\anat\sub-25725_ses-1_T1w.nii.gz
25726	T1-weighted Acquisition	Magnetic Resonance Imaging	Siemens 3T TIM Trio	Siemens	3	tesla	UO	UO:0000228	head	8	T1-weighted Acquisition	256	millimeter	UO	UO:0000016	256x256x192	millimeter	UO	UO:0000016	1x1x1	millimeter	UO	UO:0000016	1900	millisecond	UO	UO:0000028	2.52	millisecond	UO	UO:0000028	9	degree	UO	UO:0000185	900	millisecond	UO	UO:0000028	176	1	millimeter	UO	UO:0000016	266	second	UO	UO:0000010	\...\slim_sub-25726_sub-25726.tar\sub-25726\ses-2\anat\sub-25726_ses-1_T1w.nii.gz
25727	T1-weighted Acquisition	Magnetic Resonance Imaging	Siemens 3T TIM Trio	Siemens	3	tesla	UO	UO:0000228	head	8	T1-weighted Acquisition	256	millimeter	UO	UO:0000016	256x256x192	millimeter	UO	UO:0000016	1x1x1	millimeter	UO	UO:0000016	1900	millisecond	UO	UO:0000028	2.52	millisecond	UO	UO:0000028	9	degree	UO	UO:0000185	900	millisecond	UO	UO:0000028	176	1	millimeter	UO	UO:0000016	266	second	UO	UO:0000010	\...\slim_sub-25727_sub-25727.tar\sub-25727\ses-2\anat\sub-25727_ses-1_T1w.nii.gz
25728	T1-weighted Acquisition	Magnetic Resonance Imaging	Siemens 3T TIM Trio	Siemens	3	tesla	UO	UO:0000228	head	8	T1-weighted Acquisition	256	millimeter	UO	UO:0000016	256x256x192	millimeter	UO	UO:0000016	1x1x1	millimeter	UO	UO:0000016	1900	millisecond	UO	UO:0000028	2.52	millisecond	UO	UO:0000028	9	degree	UO	UO:0000185	900	millisecond	UO	UO:0000028	176	1	millimeter	UO	UO:0000016	266	second	UO	UO:0000010	\...\slim_sub-25728_sub-25728.tar\sub-25728\ses-2\anat\sub-25728_ses-1_T1w.nii.gz
25729	T1-weighted Acquisition	Magnetic Resonance Imaging	Siemens 3T TIM Trio	Siemens	3	tesla	UO	UO:0000228	head	8	T1-weighted Acquisition	256	millimeter	UO	UO:0000016	256x256x192	millimeter	UO	UO:0000016	1x1x1	millimeter	UO	UO:0000016	1900	millisecond	UO	UO:0000028	2.52	millisecond	UO	UO:0000028	9	degree	UO	UO:0000185	900	millisecond	UO	UO:0000028	176	1	millimeter	UO	UO:0000016	266	second	UO	UO:0000010	\...\slim_sub-25729_sub-25729.tar\sub-25729\ses-2\anat\sub-25729_ses-1_T1w.nii.gz
25730	T1-weighted Acquisition	Magnetic Resonance Imaging	Siemens 3T TIM Trio	Siemens	3	tesla	UO	UO:0000228	head	8	T1-weighted Acquisition	256	millimeter	UO	UO:0000016	256x256x192	millimeter	UO	UO:0000016	1x1x1	millimeter	UO	UO:0000016	1900	millisecond	UO	UO:0000028	2.52	millisecond	UO	UO:0000028	9	degree	UO	UO:0000185	900	millisecond	UO	UO:0000028	176	1	millimeter	UO	UO:0000016	266	second	UO	UO:0000010	\...\slim_sub-25730_sub-25730.tar\sub-25730\ses-2\anat\sub-25730_ses-1_T1w.nii.gz
25731	T1-weighted Acquisition	Magnetic Resonance Imaging	Siemens 3T TIM Trio	Siemens	3	tesla	UO	UO:0000228	head	8	T1-weighted Acquisition	256	millimeter	UO	UO:0000016	256x256x192	millimeter	UO	UO:0000016	1x1x1	millimeter	UO	UO:0000016	1900	millisecond	UO	UO:0000028	2.52	millisecond	UO	UO:0000028	9	degree	UO	UO:0000185	900	millisecond	UO	UO:0000028	176	1	millimeter	UO	UO:0000016	266	second	UO	UO:0000010	\...\slim_sub-25731_sub-25731.tar\sub-25731\ses-2\anat\sub-25731_ses-1_T1w.nii.gz
25732	T1-weighted Acquisition	Magnetic Resonance Imaging	Siemens 3T TIM Trio	Siemens	3	tesla	UO	UO:0000228	head	8	T1-weighted Acquisition	256	millimeter	UO	UO:0000016	256x256x192	millimeter	UO	UO:0000016	1x1x1	millimeter	UO	UO:0000016	1900	millisecond	UO	UO:0000028	2.52	millisecond	UO	UO:0000028	9	degree	UO	UO:0000185	900	millisecond	UO	UO:0000028	176	1	millimeter	UO	UO:0000016	266	second	UO	UO:0000010	\...\slim_sub-25732_sub-25732.tar\sub-25732\ses-2\anat\sub-25732_ses-1_T1w.nii.gz
25733	T1-weighted Acquisition	Magnetic Resonance Imaging	Siemens 3T TIM Trio	Siemens	3	tesla	UO	UO:0000228	head	8	T1-weighted Acquisition	256	millimeter	UO	UO:0000016	256x256x192	millimeter	UO	UO:0000016	1x1x1	millimeter	UO	UO:0000016	1900	millisecond	UO	UO:0000028	2.52	millisecond	UO	UO:0000028	9	degree	UO	UO:0000185	900	millisecond	UO	UO:0000028	176	1	millimeter	UO	UO:0000016	266	second	UO	UO:0000010	\...\slim_sub-25733_sub-25733.tar\sub-25733\ses-2\anat\sub-25733_ses-1_T1w.nii.gz
25734	T1-weighted Acquisition	Magnetic Resonance Imaging	Siemens 3T TIM Trio	Siemens	3	tesla	UO	UO:0000228	head	8	T1-weighted Acquisition	256	millimeter	UO	UO:0000016	256x256x192	millimeter	UO	UO:0000016	1x1x1	millimeter	UO	UO:0000016	1900	millisecond	UO	UO:0000028	2.52	millisecond	UO	UO:0000028	9	degree	UO	UO:0000185	900	millisecond	UO	UO:0000028	176	1	millimeter	UO	UO:0000016	266	second	UO	UO:0000010	\...\slim_sub-25734_sub-25734.tar\sub-25734\ses-2\anat\sub-25734_ses-1_T1w.nii.gz
25735	T1-weighted Acquisition	Magnetic Resonance Imaging	Siemens 3T TIM Trio	Siemens	3	tesla	UO	UO:0000228	head	8	T1-weighted Acquisition	256	millimeter	UO	UO:0000016	256x256x192	millimeter	UO	UO:0000016	1x1x1	millimeter	UO	UO:0000016	1900	millisecond	UO	UO:0000028	2.52	millisecond	UO	UO:0000028	9	degree	UO	UO:0000185	900	millisecond	UO	UO:0000028	176	1	millimeter	UO	UO:0000016	266	second	UO	UO:0000010	\...\slim_sub-25735_sub-25735.tar\sub-25735\ses-2\anat\sub-25735_ses-1_T1w.nii.gz
25736	T1-weighted Acquisition	Magnetic Resonance Imaging	Siemens 3T TIM Trio	Siemens	3	tesla	UO	UO:0000228	head	8	T1-weighted Acquisition	256	millimeter	UO	UO:0000016	256x256x192	millimeter	UO	UO:0000016	1x1x1	millimeter	UO	UO:0000016	1900	millisecond	UO	UO:0000028	2.52	millisecond	UO	UO:0000028	9	degree	UO	UO:0000185	900	millisecond	UO	UO:0000028	176	1	millimeter	UO	UO:0000016	266	second	UO	UO:0000010	\...\slim_sub-25736_sub-25736.tar\sub-25736\ses-2\anat\sub-25736_ses-1_T1w.nii.gz
25737	T1-weighted Acquisition	Magnetic Resonance Imaging	Siemens 3T TIM Trio	Siemens	3	tesla	UO	UO:0000228	head	8	T1-weighted Acquisition	256	millimeter	UO	UO:0000016	256x256x192	millimeter	UO	UO:0000016	1x1x1	millimeter	UO	UO:0000016	1900	millisecond	UO	UO:0000028	2.52	millisecond	UO	UO:0000028	9	degree	UO	UO:0000185	900	millisecond	UO	UO:0000028	176	1	millimeter	UO	UO:0000016	266	second	UO	UO:0000010	\...\slim_sub-25737_sub-25737.tar\sub-25737\ses-2\anat\sub-25737_ses-1_T1w.nii.gz
25738	T1-weighted Acquisition	Magnetic Resonance Imaging	Siemens 3T TIM Trio	Siemens	3	tesla	UO	UO:0000228	head	8	T1-weighted Acquisition	256	millimeter	UO	UO:0000016	256x256x192	millimeter	UO	UO:0000016	1x1x1	millimeter	UO	UO:0000016	1900	millisecond	UO	UO:0000028	2.52	millisecond	UO	UO:0000028	9	degree	UO	UO:0000185	900	millisecond	UO	UO:0000028	176	1	millimeter	UO	UO:0000016	266	second	UO	UO:0000010	\...\slim_sub-25738_sub-25738.tar\sub-25738\ses-2\anat\sub-25738_ses-1_T1w.nii.gz
25739	T1-weighted Acquisition	Magnetic Resonance Imaging	Siemens 3T TIM Trio	Siemens	3	tesla	UO	UO:0000228	head	8	T1-weighted Acquisition	256	millimeter	UO	UO:0000016	256x256x192	millimeter	UO	UO:0000016	1x1x1	millimeter	UO	UO:0000016	1900	millisecond	UO	UO:0000028	2.52	millisecond	UO	UO:0000028	9	degree	UO	UO:0000185	900	millisecond	UO	UO:0000028	176	1	millimeter	UO	UO:0000016	266	second	UO	UO:0000010	\...\slim_sub-25739_sub-25739.tar\sub-25739\ses-2\anat\sub-25739_ses-1_T1w.nii.gz
25740	T1-weighted Acquisition	Magnetic Resonance Imaging	Siemens 3T TIM Trio	Siemens	3	tesla	UO	UO:0000228	head	8	T1-weighted Acquisition	256	millimeter	UO	UO:0000016	256x256x192	millimeter	UO	UO:0000016	1x1x1	millimeter	UO	UO:0000016	1900	millisecond	UO	UO:0000028	2.52	millisecond	UO	UO:0000028	9	degree	UO	UO:0000185	900	millisecond	UO	UO:0000028	176	1	millimeter	UO	UO:0000016	266	second	UO	UO:0000010	\...\slim_sub-25740_sub-25740.tar\sub-25740\ses-2\anat\sub-25740_ses-1_T1w.nii.gz
25741	T1-weighted Acquisition	Magnetic Resonance Imaging	Siemens 3T TIM Trio	Siemens	3	tesla	UO	UO:0000228	head	8	T1-weighted Acquisition	256	millimeter	UO	UO:0000016	256x256x192	millimeter	UO	UO:0000016	1x1x1	millimeter	UO	UO:0000016	1900	millisecond	UO	UO:0000028	2.52	millisecond	UO	UO:0000028	9	degree	UO	UO:0000185	900	millisecond	UO	UO:0000028	176	1	millimeter	UO	UO:0000016	266	second	UO	UO:0000010	\...\slim_sub-25741_sub-25741.tar\sub-25741\ses-2\anat\sub-25741_ses-1_T1w.nii.gz
25742	T1-weighted Acquisition	Magnetic Resonance Imaging	Siemens 3T TIM Trio	Siemens	3	tesla	UO	UO:0000228	head	8	T1-weighted Acquisition	256	millimeter	UO	UO:0000016	256x256x192	millimeter	UO	UO:0000016	1x1x1	millimeter	UO	UO:0000016	1900	millisecond	UO	UO:0000028	2.52	millisecond	UO	UO:0000028	9	degree	UO	UO:0000185	900	millisecond	UO	UO:0000028	176	1	millimeter	UO	UO:0000016	266	second	UO	UO:0000010	\...\slim_sub-25742_sub-25742.tar\sub-25742\ses-2\anat\sub-25742_ses-1_T1w.nii.gz
25743	T1-weighted Acquisition	Magnetic Resonance Imaging	Siemens 3T TIM Trio	Siemens	3	tesla	UO	UO:0000228	head	8	T1-weighted Acquisition	256	millimeter	UO	UO:0000016	256x256x192	millimeter	UO	UO:0000016	1x1x1	millimeter	UO	UO:0000016	1900	millisecond	UO	UO:0000028	2.52	millisecond	UO	UO:0000028	9	degree	UO	UO:0000185	900	millisecond	UO	UO:0000028	176	1	millimeter	UO	UO:0000016	266	second	UO	UO:0000010	\...\slim_sub-25743_sub-25743.tar\sub-25743\ses-2\anat\sub-25743_ses-1_T1w.nii.gz
25744	T1-weighted Acquisition	Magnetic Resonance Imaging	Siemens 3T TIM Trio	Siemens	3	tesla	UO	UO:0000228	head	8	T1-weighted Acquisition	256	millimeter	UO	UO:0000016	256x256x192	millimeter	UO	UO:0000016	1x1x1	millimeter	UO	UO:0000016	1900	millisecond	UO	UO:0000028	2.52	millisecond	UO	UO:0000028	9	degree	UO	UO:0000185	900	millisecond	UO	UO:0000028	176	1	millimeter	UO	UO:0000016	266	second	UO	UO:0000010	\...\slim_sub-25744_sub-25744.tar\sub-25744\ses-2\anat\sub-25744_ses-1_T1w.nii.gz
25745	T1-weighted Acquisition	Magnetic Resonance Imaging	Siemens 3T TIM Trio	Siemens	3	tesla	UO	UO:0000228	head	8	T1-weighted Acquisition	256	millimeter	UO	UO:0000016	256x256x192	millimeter	UO	UO:0000016	1x1x1	millimeter	UO	UO:0000016	1900	millisecond	UO	UO:0000028	2.52	millisecond	UO	UO:0000028	9	degree	UO	UO:0000185	900	millisecond	UO	UO:0000028	176	1	millimeter	UO	UO:0000016	266	second	UO	UO:0000010	\...\slim_sub-25745_sub-25745.tar\sub-25745\ses-2\anat\sub-25745_ses-1_T1w.nii.gz
25746	T1-weighted Acquisition	Magnetic Resonance Imaging	Siemens 3T TIM Trio	Siemens	3	tesla	UO	UO:0000228	head	8	T1-weighted Acquisition	256	millimeter	UO	UO:0000016	256x256x192	millimeter	UO	UO:0000016	1x1x1	millimeter	UO	UO:0000016	1900	millisecond	UO	UO:0000028	2.52	millisecond	UO	UO:0000028	9	degree	UO	UO:0000185	900	millisecond	UO	UO:0000028	176	1	millimeter	UO	UO:0000016	266	second	UO	UO:0000010	\...\slim_sub-25746_sub-25746.tar\sub-25746\ses-2\anat\sub-25746_ses-1_T1w.nii.gz
25747	T1-weighted Acquisition	Magnetic Resonance Imaging	Siemens 3T TIM Trio	Siemens	3	tesla	UO	UO:0000228	head	8	T1-weighted Acquisition	256	millimeter	UO	UO:0000016	256x256x192	millimeter	UO	UO:0000016	1x1x1	millimeter	UO	UO:0000016	1900	millisecond	UO	UO:0000028	2.52	millisecond	UO	UO:0000028	9	degree	UO	UO:0000185	900	millisecond	UO	UO:0000028	176	1	millimeter	UO	UO:0000016	266	second	UO	UO:0000010	\...\slim_sub-25747_sub-25747.tar\sub-25747\ses-2\anat\sub-25747_ses-1_T1w.nii.gz
25748	T1-weighted Acquisition	Magnetic Resonance Imaging	Siemens 3T TIM Trio	Siemens	3	tesla	UO	UO:0000228	head	8	T1-weighted Acquisition	256	millimeter	UO	UO:0000016	256x256x192	millimeter	UO	UO:0000016	1x1x1	millimeter	UO	UO:0000016	1900	millisecond	UO	UO:0000028	2.52	millisecond	UO	UO:0000028	9	degree	UO	UO:0000185	900	millisecond	UO	UO:0000028	176	1	millimeter	UO	UO:0000016	266	second	UO	UO:0000010	\...\slim_sub-25748_sub-25748.tar\sub-25748\ses-2\anat\sub-25748_ses-1_T1w.nii.gz
25749	T1-weighted Acquisition	Magnetic Resonance Imaging	Siemens 3T TIM Trio	Siemens	3	tesla	UO	UO:0000228	head	8	T1-weighted Acquisition	256	millimeter	UO	UO:0000016	256x256x192	millimeter	UO	UO:0000016	1x1x1	millimeter	UO	UO:0000016	1900	millisecond	UO	UO:0000028	2.52	millisecond	UO	UO:0000028	9	degree	UO	UO:0000185	900	millisecond	UO	UO:0000028	176	1	millimeter	UO	UO:0000016	266	second	UO	UO:0000010	\...\slim_sub-25749_sub-25749.tar\sub-25749\ses-2\anat\sub-25749_ses-1_T1w.nii.gz
25750	T1-weighted Acquisition	Magnetic Resonance Imaging	Siemens 3T TIM Trio	Siemens	3	tesla	UO	UO:0000228	head	8	T1-weighted Acquisition	256	millimeter	UO	UO:0000016	256x256x192	millimeter	UO	UO:0000016	1x1x1	millimeter	UO	UO:0000016	1900	millisecond	UO	UO:0000028	2.52	millisecond	UO	UO:0000028	9	degree	UO	UO:0000185	900	millisecond	UO	UO:0000028	176	1	millimeter	UO	UO:0000016	266	second	UO	UO:0000010	\...\slim_sub-25750_sub-25750.tar\sub-25750\ses-2\anat\sub-25750_ses-1_T1w.nii.gz
25751	T1-weighted Acquisition	Magnetic Resonance Imaging	Siemens 3T TIM Trio	Siemens	3	tesla	UO	UO:0000228	head	8	T1-weighted Acquisition	256	millimeter	UO	UO:0000016	256x256x192	millimeter	UO	UO:0000016	1x1x1	millimeter	UO	UO:0000016	1900	millisecond	UO	UO:0000028	2.52	millisecond	UO	UO:0000028	9	degree	UO	UO:0000185	900	millisecond	UO	UO:0000028	176	1	millimeter	UO	UO:0000016	266	second	UO	UO:0000010	\...\slim_sub-25751_sub-25751.tar\sub-25751\ses-2\anat\sub-25751_ses-1_T1w.nii.gz
25752	T1-weighted Acquisition	Magnetic Resonance Imaging	Siemens 3T TIM Trio	Siemens	3	tesla	UO	UO:0000228	head	8	T1-weighted Acquisition	256	millimeter	UO	UO:0000016	256x256x192	millimeter	UO	UO:0000016	1x1x1	millimeter	UO	UO:0000016	1900	millisecond	UO	UO:0000028	2.52	millisecond	UO	UO:0000028	9	degree	UO	UO:0000185	900	millisecond	UO	UO:0000028	176	1	millimeter	UO	UO:0000016	266	second	UO	UO:0000010	\...\slim_sub-25752_sub-25752.tar\sub-25752\ses-2\anat\sub-25752_ses-1_T1w.nii.gz
25753	T1-weighted Acquisition	Magnetic Resonance Imaging	Siemens 3T TIM Trio	Siemens	3	tesla	UO	UO:0000228	head	8	T1-weighted Acquisition	256	millimeter	UO	UO:0000016	256x256x192	millimeter	UO	UO:0000016	1x1x1	millimeter	UO	UO:0000016	1900	millisecond	UO	UO:0000028	2.52	millisecond	UO	UO:0000028	9	degree	UO	UO:0000185	900	millisecond	UO	UO:0000028	176	1	millimeter	UO	UO:0000016	266	second	UO	UO:0000010	\...\slim_sub-25753_sub-25753.tar\sub-25753\ses-2\anat\sub-25753_ses-1_T1w.nii.gz
25754	T1-weighted Acquisition	Magnetic Resonance Imaging	Siemens 3T TIM Trio	Siemens	3	tesla	UO	UO:0000228	head	8	T1-weighted Acquisition	256	millimeter	UO	UO:0000016	256x256x192	millimeter	UO	UO:0000016	1x1x1	millimeter	UO	UO:0000016	1900	millisecond	UO	UO:0000028	2.52	millisecond	UO	UO:0000028	9	degree	UO	UO:0000185	900	millisecond	UO	UO:0000028	176	1	millimeter	UO	UO:0000016	266	second	UO	UO:0000010	\...\slim_sub-25754_sub-25754.tar\sub-25754\ses-2\anat\sub-25754_ses-1_T1w.nii.gz
25756	T1-weighted Acquisition	Magnetic Resonance Imaging	Siemens 3T TIM Trio	Siemens	3	tesla	UO	UO:0000228	head	8	T1-weighted Acquisition	256	millimeter	UO	UO:0000016	256x256x192	millimeter	UO	UO:0000016	1x1x1	millimeter	UO	UO:0000016	1900	millisecond	UO	UO:0000028	2.52	millisecond	UO	UO:0000028	9	degree	UO	UO:0000185	900	millisecond	UO	UO:0000028	176	1	millimeter	UO	UO:0000016	266	second	UO	UO:0000010	\...\slim_sub-25756_sub-25756.tar\sub-25756\ses-2\anat\sub-25756_ses-1_T1w.nii.gz
25757	T1-weighted Acquisition	Magnetic Resonance Imaging	Siemens 3T TIM Trio	Siemens	3	tesla	UO	UO:0000228	head	8	T1-weighted Acquisition	256	millimeter	UO	UO:0000016	256x256x192	millimeter	UO	UO:0000016	1x1x1	millimeter	UO	UO:0000016	1900	millisecond	UO	UO:0000028	2.52	millisecond	UO	UO:0000028	9	degree	UO	UO:0000185	900	millisecond	UO	UO:0000028	176	1	millimeter	UO	UO:0000016	266	second	UO	UO:0000010	\...\slim_sub-25757_sub-25757.tar\sub-25757\ses-2\anat\sub-25757_ses-1_T1w.nii.gz
25758	T1-weighted Acquisition	Magnetic Resonance Imaging	Siemens 3T TIM Trio	Siemens	3	tesla	UO	UO:0000228	head	8	T1-weighted Acquisition	256	millimeter	UO	UO:0000016	256x256x192	millimeter	UO	UO:0000016	1x1x1	millimeter	UO	UO:0000016	1900	millisecond	UO	UO:0000028	2.52	millisecond	UO	UO:0000028	9	degree	UO	UO:0000185	900	millisecond	UO	UO:0000028	176	1	millimeter	UO	UO:0000016	266	second	UO	UO:0000010	\...\slim_sub-25758_sub-25758.tar\sub-25758\ses-2\anat\sub-25758_ses-1_T1w.nii.gz
25759	T1-weighted Acquisition	Magnetic Resonance Imaging	Siemens 3T TIM Trio	Siemens	3	tesla	UO	UO:0000228	head	8	T1-weighted Acquisition	256	millimeter	UO	UO:0000016	256x256x192	millimeter	UO	UO:0000016	1x1x1	millimeter	UO	UO:0000016	1900	millisecond	UO	UO:0000028	2.52	millisecond	UO	UO:0000028	9	degree	UO	UO:0000185	900	millisecond	UO	UO:0000028	176	1	millimeter	UO	UO:0000016	266	second	UO	UO:0000010	\...\slim_sub-25759_sub-25759.tar\sub-25759\ses-2\anat\sub-25759_ses-1_T1w.nii.gz
25760	T1-weighted Acquisition	Magnetic Resonance Imaging	Siemens 3T TIM Trio	Siemens	3	tesla	UO	UO:0000228	head	8	T1-weighted Acquisition	256	millimeter	UO	UO:0000016	256x256x192	millimeter	UO	UO:0000016	1x1x1	millimeter	UO	UO:0000016	1900	millisecond	UO	UO:0000028	2.52	millisecond	UO	UO:0000028	9	degree	UO	UO:0000185	900	millisecond	UO	UO:0000028	176	1	millimeter	UO	UO:0000016	266	second	UO	UO:0000010	\...\slim_sub-25760_sub-25760.tar\sub-25760\ses-2\anat\sub-25760_ses-1_T1w.nii.gz
25761	T1-weighted Acquisition	Magnetic Resonance Imaging	Siemens 3T TIM Trio	Siemens	3	tesla	UO	UO:0000228	head	8	T1-weighted Acquisition	256	millimeter	UO	UO:0000016	256x256x192	millimeter	UO	UO:0000016	1x1x1	millimeter	UO	UO:0000016	1900	millisecond	UO	UO:0000028	2.52	millisecond	UO	UO:0000028	9	degree	UO	UO:0000185	900	millisecond	UO	UO:0000028	176	1	millimeter	UO	UO:0000016	266	second	UO	UO:0000010	\...\slim_sub-25761_sub-25761.tar\sub-25761\ses-2\anat\sub-25761_ses-1_T1w.nii.gz
25762	T1-weighted Acquisition	Magnetic Resonance Imaging	Siemens 3T TIM Trio	Siemens	3	tesla	UO	UO:0000228	head	8	T1-weighted Acquisition	256	millimeter	UO	UO:0000016	256x256x192	millimeter	UO	UO:0000016	1x1x1	millimeter	UO	UO:0000016	1900	millisecond	UO	UO:0000028	2.52	millisecond	UO	UO:0000028	9	degree	UO	UO:0000185	900	millisecond	UO	UO:0000028	176	1	millimeter	UO	UO:0000016	266	second	UO	UO:0000010	\...\slim_sub-25762_sub-25762.tar\sub-25762\ses-2\anat\sub-25762_ses-1_T1w.nii.gz
25763	T1-weighted Acquisition	Magnetic Resonance Imaging	Siemens 3T TIM Trio	Siemens	3	tesla	UO	UO:0000228	head	8	T1-weighted Acquisition	256	millimeter	UO	UO:0000016	256x256x192	millimeter	UO	UO:0000016	1x1x1	millimeter	UO	UO:0000016	1900	millisecond	UO	UO:0000028	2.52	millisecond	UO	UO:0000028	9	degree	UO	UO:0000185	900	millisecond	UO	UO:0000028	176	1	millimeter	UO	UO:0000016	266	second	UO	UO:0000010	\...\slim_sub-25763_sub-25763.tar\sub-25763\ses-2\anat\sub-25763_ses-1_T1w.nii.gz
25764	T1-weighted Acquisition	Magnetic Resonance Imaging	Siemens 3T TIM Trio	Siemens	3	tesla	UO	UO:0000228	head	8	T1-weighted Acquisition	256	millimeter	UO	UO:0000016	256x256x192	millimeter	UO	UO:0000016	1x1x1	millimeter	UO	UO:0000016	1900	millisecond	UO	UO:0000028	2.52	millisecond	UO	UO:0000028	9	degree	UO	UO:0000185	900	millisecond	UO	UO:0000028	176	1	millimeter	UO	UO:0000016	266	second	UO	UO:0000010	\...\slim_sub-25764_sub-25764.tar\sub-25764\ses-2\anat\sub-25764_ses-1_T1w.nii.gz
25765	T1-weighted Acquisition	Magnetic Resonance Imaging	Siemens 3T TIM Trio	Siemens	3	tesla	UO	UO:0000228	head	8	T1-weighted Acquisition	256	millimeter	UO	UO:0000016	256x256x192	millimeter	UO	UO:0000016	1x1x1	millimeter	UO	UO:0000016	1900	millisecond	UO	UO:0000028	2.52	millisecond	UO	UO:0000028	9	degree	UO	UO:0000185	900	millisecond	UO	UO:0000028	176	1	millimeter	UO	UO:0000016	266	second	UO	UO:0000010	\...\slim_sub-25765_sub-25765.tar\sub-25765\ses-2\anat\sub-25765_ses-1_T1w.nii.gz
25766	T1-weighted Acquisition	Magnetic Resonance Imaging	Siemens 3T TIM Trio	Siemens	3	tesla	UO	UO:0000228	head	8	T1-weighted Acquisition	256	millimeter	UO	UO:0000016	256x256x192	millimeter	UO	UO:0000016	1x1x1	millimeter	UO	UO:0000016	1900	millisecond	UO	UO:0000028	2.52	millisecond	UO	UO:0000028	9	degree	UO	UO:0000185	900	millisecond	UO	UO:0000028	176	1	millimeter	UO	UO:0000016	266	second	UO	UO:0000010	\...\slim_sub-25766_sub-25766.tar\sub-25766\ses-2\anat\sub-25766_ses-1_T1w.nii.gz
25767	T1-weighted Acquisition	Magnetic Resonance Imaging	Siemens 3T TIM Trio	Siemens	3	tesla	UO	UO:0000228	head	8	T1-weighted Acquisition	256	millimeter	UO	UO:0000016	256x256x192	millimeter	UO	UO:0000016	1x1x1	millimeter	UO	UO:0000016	1900	millisecond	UO	UO:0000028	2.52	millisecond	UO	UO:0000028	9	degree	UO	UO:0000185	900	millisecond	UO	UO:0000028	176	1	millimeter	UO	UO:0000016	266	second	UO	UO:0000010	\...\slim_sub-25767_sub-25767.tar\sub-25767\ses-2\anat\sub-25767_ses-1_T1w.nii.gz
25768	T1-weighted Acquisition	Magnetic Resonance Imaging	Siemens 3T TIM Trio	Siemens	3	tesla	UO	UO:0000228	head	8	T1-weighted Acquisition	256	millimeter	UO	UO:0000016	256x256x192	millimeter	UO	UO:0000016	1x1x1	millimeter	UO	UO:0000016	1900	millisecond	UO	UO:0000028	2.52	millisecond	UO	UO:0000028	9	degree	UO	UO:0000185	900	millisecond	UO	UO:0000028	176	1	millimeter	UO	UO:0000016	266	second	UO	UO:0000010	\...\slim_sub-25768_sub-25768.tar\sub-25768\ses-2\anat\sub-25768_ses-1_T1w.nii.gz
25769	T1-weighted Acquisition	Magnetic Resonance Imaging	Siemens 3T TIM Trio	Siemens	3	tesla	UO	UO:0000228	head	8	T1-weighted Acquisition	256	millimeter	UO	UO:0000016	256x256x192	millimeter	UO	UO:0000016	1x1x1	millimeter	UO	UO:0000016	1900	millisecond	UO	UO:0000028	2.52	millisecond	UO	UO:0000028	9	degree	UO	UO:0000185	900	millisecond	UO	UO:0000028	176	1	millimeter	UO	UO:0000016	266	second	UO	UO:0000010	\...\slim_sub-25769_sub-25769.tar\sub-25769\ses-2\anat\sub-25769_ses-1_T1w.nii.gz
25770	T1-weighted Acquisition	Magnetic Resonance Imaging	Siemens 3T TIM Trio	Siemens	3	tesla	UO	UO:0000228	head	8	T1-weighted Acquisition	256	millimeter	UO	UO:0000016	256x256x192	millimeter	UO	UO:0000016	1x1x1	millimeter	UO	UO:0000016	1900	millisecond	UO	UO:0000028	2.52	millisecond	UO	UO:0000028	9	degree	UO	UO:0000185	900	millisecond	UO	UO:0000028	176	1	millimeter	UO	UO:0000016	266	second	UO	UO:0000010	\...\slim_sub-25770_sub-25770.tar\sub-25770\ses-2\anat\sub-25770_ses-1_T1w.nii.gz
25771	T1-weighted Acquisition	Magnetic Resonance Imaging	Siemens 3T TIM Trio	Siemens	3	tesla	UO	UO:0000228	head	8	T1-weighted Acquisition	256	millimeter	UO	UO:0000016	256x256x192	millimeter	UO	UO:0000016	1x1x1	millimeter	UO	UO:0000016	1900	millisecond	UO	UO:0000028	2.52	millisecond	UO	UO:0000028	9	degree	UO	UO:0000185	900	millisecond	UO	UO:0000028	176	1	millimeter	UO	UO:0000016	266	second	UO	UO:0000010	\...\slim_sub-25771_sub-25771.tar\sub-25771\ses-2\anat\sub-25771_ses-1_T1w.nii.gz
25772	T1-weighted Acquisition	Magnetic Resonance Imaging	Siemens 3T TIM Trio	Siemens	3	tesla	UO	UO:0000228	head	8	T1-weighted Acquisition	256	millimeter	UO	UO:0000016	256x256x192	millimeter	UO	UO:0000016	1x1x1	millimeter	UO	UO:0000016	1900	millisecond	UO	UO:0000028	2.52	millisecond	UO	UO:0000028	9	degree	UO	UO:0000185	900	millisecond	UO	UO:0000028	176	1	millimeter	UO	UO:0000016	266	second	UO	UO:0000010	\...\slim_sub-25772_sub-25772.tar\sub-25772\ses-2\anat\sub-25772_ses-1_T1w.nii.gz
25773	T1-weighted Acquisition	Magnetic Resonance Imaging	Siemens 3T TIM Trio	Siemens	3	tesla	UO	UO:0000228	head	8	T1-weighted Acquisition	256	millimeter	UO	UO:0000016	256x256x192	millimeter	UO	UO:0000016	1x1x1	millimeter	UO	UO:0000016	1900	millisecond	UO	UO:0000028	2.52	millisecond	UO	UO:0000028	9	degree	UO	UO:0000185	900	millisecond	UO	UO:0000028	176	1	millimeter	UO	UO:0000016	266	second	UO	UO:0000010	\...\slim_sub-25773_sub-25773.tar\sub-25773\ses-2\anat\sub-25773_ses-1_T1w.nii.gz
25774	T1-weighted Acquisition	Magnetic Resonance Imaging	Siemens 3T TIM Trio	Siemens	3	tesla	UO	UO:0000228	head	8	T1-weighted Acquisition	256	millimeter	UO	UO:0000016	256x256x192	millimeter	UO	UO:0000016	1x1x1	millimeter	UO	UO:0000016	1900	millisecond	UO	UO:0000028	2.52	millisecond	UO	UO:0000028	9	degree	UO	UO:0000185	900	millisecond	UO	UO:0000028	176	1	millimeter	UO	UO:0000016	266	second	UO	UO:0000010	\...\slim_sub-25774_sub-25774.tar\sub-25774\ses-2\anat\sub-25774_ses-1_T1w.nii.gz
25775	T1-weighted Acquisition	Magnetic Resonance Imaging	Siemens 3T TIM Trio	Siemens	3	tesla	UO	UO:0000228	head	8	T1-weighted Acquisition	256	millimeter	UO	UO:0000016	256x256x192	millimeter	UO	UO:0000016	1x1x1	millimeter	UO	UO:0000016	1900	millisecond	UO	UO:0000028	2.52	millisecond	UO	UO:0000028	9	degree	UO	UO:0000185	900	millisecond	UO	UO:0000028	176	1	millimeter	UO	UO:0000016	266	second	UO	UO:0000010	\...\slim_sub-25775_sub-25775.tar\sub-25775\ses-2\anat\sub-25775_ses-1_T1w.nii.gz
25776	T1-weighted Acquisition	Magnetic Resonance Imaging	Siemens 3T TIM Trio	Siemens	3	tesla	UO	UO:0000228	head	8	T1-weighted Acquisition	256	millimeter	UO	UO:0000016	256x256x192	millimeter	UO	UO:0000016	1x1x1	millimeter	UO	UO:0000016	1900	millisecond	UO	UO:0000028	2.52	millisecond	UO	UO:0000028	9	degree	UO	UO:0000185	900	millisecond	UO	UO:0000028	176	1	millimeter	UO	UO:0000016	266	second	UO	UO:0000010	\...\slim_sub-25776_sub-25776.tar\sub-25776\ses-2\anat\sub-25776_ses-1_T1w.nii.gz
25777	T1-weighted Acquisition	Magnetic Resonance Imaging	Siemens 3T TIM Trio	Siemens	3	tesla	UO	UO:0000228	head	8	T1-weighted Acquisition	256	millimeter	UO	UO:0000016	256x256x192	millimeter	UO	UO:0000016	1x1x1	millimeter	UO	UO:0000016	1900	millisecond	UO	UO:0000028	2.52	millisecond	UO	UO:0000028	9	degree	UO	UO:0000185	900	millisecond	UO	UO:0000028	176	1	millimeter	UO	UO:0000016	266	second	UO	UO:0000010	\...\slim_sub-25777_sub-25777.tar\sub-25777\ses-2\anat\sub-25777_ses-1_T1w.nii.gz
25778	T1-weighted Acquisition	Magnetic Resonance Imaging	Siemens 3T TIM Trio	Siemens	3	tesla	UO	UO:0000228	head	8	T1-weighted Acquisition	256	millimeter	UO	UO:0000016	256x256x192	millimeter	UO	UO:0000016	1x1x1	millimeter	UO	UO:0000016	1900	millisecond	UO	UO:0000028	2.52	millisecond	UO	UO:0000028	9	degree	UO	UO:0000185	900	millisecond	UO	UO:0000028	176	1	millimeter	UO	UO:0000016	266	second	UO	UO:0000010	\...\slim_sub-25778_sub-25778.tar\sub-25778\ses-2\anat\sub-25778_ses-1_T1w.nii.gz
25779	T1-weighted Acquisition	Magnetic Resonance Imaging	Siemens 3T TIM Trio	Siemens	3	tesla	UO	UO:0000228	head	8	T1-weighted Acquisition	256	millimeter	UO	UO:0000016	256x256x192	millimeter	UO	UO:0000016	1x1x1	millimeter	UO	UO:0000016	1900	millisecond	UO	UO:0000028	2.52	millisecond	UO	UO:0000028	9	degree	UO	UO:0000185	900	millisecond	UO	UO:0000028	176	1	millimeter	UO	UO:0000016	266	second	UO	UO:0000010	\...\slim_sub-25779_sub-25779.tar\sub-25779\ses-2\anat\sub-25779_ses-1_T1w.nii.gz
25780	T1-weighted Acquisition	Magnetic Resonance Imaging	Siemens 3T TIM Trio	Siemens	3	tesla	UO	UO:0000228	head	8	T1-weighted Acquisition	256	millimeter	UO	UO:0000016	256x256x192	millimeter	UO	UO:0000016	1x1x1	millimeter	UO	UO:0000016	1900	millisecond	UO	UO:0000028	2.52	millisecond	UO	UO:0000028	9	degree	UO	UO:0000185	900	millisecond	UO	UO:0000028	176	1	millimeter	UO	UO:0000016	266	second	UO	UO:0000010	\...\slim_sub-25780_sub-25780.tar\sub-25780\ses-2\anat\sub-25780_ses-1_T1w.nii.gz
25781	T1-weighted Acquisition	Magnetic Resonance Imaging	Siemens 3T TIM Trio	Siemens	3	tesla	UO	UO:0000228	head	8	T1-weighted Acquisition	256	millimeter	UO	UO:0000016	256x256x192	millimeter	UO	UO:0000016	1x1x1	millimeter	UO	UO:0000016	1900	millisecond	UO	UO:0000028	2.52	millisecond	UO	UO:0000028	9	degree	UO	UO:0000185	900	millisecond	UO	UO:0000028	176	1	millimeter	UO	UO:0000016	266	second	UO	UO:0000010	\...\slim_sub-25781_sub-25781.tar\sub-25781\ses-2\anat\sub-25781_ses-1_T1w.nii.gz
25782	T1-weighted Acquisition	Magnetic Resonance Imaging	Siemens 3T TIM Trio	Siemens	3	tesla	UO	UO:0000228	head	8	T1-weighted Acquisition	256	millimeter	UO	UO:0000016	256x256x192	millimeter	UO	UO:0000016	1x1x1	millimeter	UO	UO:0000016	1900	millisecond	UO	UO:0000028	2.52	millisecond	UO	UO:0000028	9	degree	UO	UO:0000185	900	millisecond	UO	UO:0000028	176	1	millimeter	UO	UO:0000016	266	second	UO	UO:0000010	\...\slim_sub-25782_sub-25782.tar\sub-25782\ses-2\anat\sub-25782_ses-1_T1w.nii.gz
25783	T1-weighted Acquisition	Magnetic Resonance Imaging	Siemens 3T TIM Trio	Siemens	3	tesla	UO	UO:0000228	head	8	T1-weighted Acquisition	256	millimeter	UO	UO:0000016	256x256x192	millimeter	UO	UO:0000016	1x1x1	millimeter	UO	UO:0000016	1900	millisecond	UO	UO:0000028	2.52	millisecond	UO	UO:0000028	9	degree	UO	UO:0000185	900	millisecond	UO	UO:0000028	176	1	millimeter	UO	UO:0000016	266	second	UO	UO:0000010	\...\slim_sub-25783_sub-25783.tar\sub-25783\ses-2\anat\sub-25783_ses-1_T1w.nii.gz
25784	T1-weighted Acquisition	Magnetic Resonance Imaging	Siemens 3T TIM Trio	Siemens	3	tesla	UO	UO:0000228	head	8	T1-weighted Acquisition	256	millimeter	UO	UO:0000016	256x256x192	millimeter	UO	UO:0000016	1x1x1	millimeter	UO	UO:0000016	1900	millisecond	UO	UO:0000028	2.52	millisecond	UO	UO:0000028	9	degree	UO	UO:0000185	900	millisecond	UO	UO:0000028	176	1	millimeter	UO	UO:0000016	266	second	UO	UO:0000010	\...\slim_sub-25784_sub-25784.tar\sub-25784\ses-2\anat\sub-25784_ses-1_T1w.nii.gz
25785	T1-weighted Acquisition	Magnetic Resonance Imaging	Siemens 3T TIM Trio	Siemens	3	tesla	UO	UO:0000228	head	8	T1-weighted Acquisition	256	millimeter	UO	UO:0000016	256x256x192	millimeter	UO	UO:0000016	1x1x1	millimeter	UO	UO:0000016	1900	millisecond	UO	UO:0000028	2.52	millisecond	UO	UO:0000028	9	degree	UO	UO:0000185	900	millisecond	UO	UO:0000028	176	1	millimeter	UO	UO:0000016	266	second	UO	UO:0000010	\...\slim_sub-25785_sub-25785.tar\sub-25785\ses-2\anat\sub-25785_ses-1_T1w.nii.gz
25786	T1-weighted Acquisition	Magnetic Resonance Imaging	Siemens 3T TIM Trio	Siemens	3	tesla	UO	UO:0000228	head	8	T1-weighted Acquisition	256	millimeter	UO	UO:0000016	256x256x192	millimeter	UO	UO:0000016	1x1x1	millimeter	UO	UO:0000016	1900	millisecond	UO	UO:0000028	2.52	millisecond	UO	UO:0000028	9	degree	UO	UO:0000185	900	millisecond	UO	UO:0000028	176	1	millimeter	UO	UO:0000016	266	second	UO	UO:0000010	\...\slim_sub-25786_sub-25786.tar\sub-25786\ses-2\anat\sub-25786_ses-1_T1w.nii.gz
25787	T1-weighted Acquisition	Magnetic Resonance Imaging	Siemens 3T TIM Trio	Siemens	3	tesla	UO	UO:0000228	head	8	T1-weighted Acquisition	256	millimeter	UO	UO:0000016	256x256x192	millimeter	UO	UO:0000016	1x1x1	millimeter	UO	UO:0000016	1900	millisecond	UO	UO:0000028	2.52	millisecond	UO	UO:0000028	9	degree	UO	UO:0000185	900	millisecond	UO	UO:0000028	176	1	millimeter	UO	UO:0000016	266	second	UO	UO:0000010	\...\slim_sub-25787_sub-25787.tar\sub-25787\ses-2\anat\sub-25787_ses-1_T1w.nii.gz
25788	T1-weighted Acquisition	Magnetic Resonance Imaging	Siemens 3T TIM Trio	Siemens	3	tesla	UO	UO:0000228	head	8	T1-weighted Acquisition	256	millimeter	UO	UO:0000016	256x256x192	millimeter	UO	UO:0000016	1x1x1	millimeter	UO	UO:0000016	1900	millisecond	UO	UO:0000028	2.52	millisecond	UO	UO:0000028	9	degree	UO	UO:0000185	900	millisecond	UO	UO:0000028	176	1	millimeter	UO	UO:0000016	266	second	UO	UO:0000010	\...\slim_sub-25788_sub-25788.tar\sub-25788\ses-2\anat\sub-25788_ses-1_T1w.nii.gz
25789	T1-weighted Acquisition	Magnetic Resonance Imaging	Siemens 3T TIM Trio	Siemens	3	tesla	UO	UO:0000228	head	8	T1-weighted Acquisition	256	millimeter	UO	UO:0000016	256x256x192	millimeter	UO	UO:0000016	1x1x1	millimeter	UO	UO:0000016	1900	millisecond	UO	UO:0000028	2.52	millisecond	UO	UO:0000028	9	degree	UO	UO:0000185	900	millisecond	UO	UO:0000028	176	1	millimeter	UO	UO:0000016	266	second	UO	UO:0000010	\...\slim_sub-25789_sub-25789.tar\sub-25789\ses-2\anat\sub-25789_ses-1_T1w.nii.gz
25790	T1-weighted Acquisition	Magnetic Resonance Imaging	Siemens 3T TIM Trio	Siemens	3	tesla	UO	UO:0000228	head	8	T1-weighted Acquisition	256	millimeter	UO	UO:0000016	256x256x192	millimeter	UO	UO:0000016	1x1x1	millimeter	UO	UO:0000016	1900	millisecond	UO	UO:0000028	2.52	millisecond	UO	UO:0000028	9	degree	UO	UO:0000185	900	millisecond	UO	UO:0000028	176	1	millimeter	UO	UO:0000016	266	second	UO	UO:0000010	\...\slim_sub-25790_sub-25790.tar\sub-25790\ses-2\anat\sub-25790_ses-1_T1w.nii.gz
25791	T1-weighted Acquisition	Magnetic Resonance Imaging	Siemens 3T TIM Trio	Siemens	3	tesla	UO	UO:0000228	head	8	T1-weighted Acquisition	256	millimeter	UO	UO:0000016	256x256x192	millimeter	UO	UO:0000016	1x1x1	millimeter	UO	UO:0000016	1900	millisecond	UO	UO:0000028	2.52	millisecond	UO	UO:0000028	9	degree	UO	UO:0000185	900	millisecond	UO	UO:0000028	176	1	millimeter	UO	UO:0000016	266	second	UO	UO:0000010	\...\slim_sub-25791_sub-25791.tar\sub-25791\ses-2\anat\sub-25791_ses-1_T1w.nii.gz
25792	T1-weighted Acquisition	Magnetic Resonance Imaging	Siemens 3T TIM Trio	Siemens	3	tesla	UO	UO:0000228	head	8	T1-weighted Acquisition	256	millimeter	UO	UO:0000016	256x256x192	millimeter	UO	UO:0000016	1x1x1	millimeter	UO	UO:0000016	1900	millisecond	UO	UO:0000028	2.52	millisecond	UO	UO:0000028	9	degree	UO	UO:0000185	900	millisecond	UO	UO:0000028	176	1	millimeter	UO	UO:0000016	266	second	UO	UO:0000010	\...\slim_sub-25792_sub-25792.tar\sub-25792\ses-2\anat\sub-25792_ses-1_T1w.nii.gz
25793	T1-weighted Acquisition	Magnetic Resonance Imaging	Siemens 3T TIM Trio	Siemens	3	tesla	UO	UO:0000228	head	8	T1-weighted Acquisition	256	millimeter	UO	UO:0000016	256x256x192	millimeter	UO	UO:0000016	1x1x1	millimeter	UO	UO:0000016	1900	millisecond	UO	UO:0000028	2.52	millisecond	UO	UO:0000028	9	degree	UO	UO:0000185	900	millisecond	UO	UO:0000028	176	1	millimeter	UO	UO:0000016	266	second	UO	UO:0000010	\...\slim_sub-25793_sub-25793.tar\sub-25793\ses-2\anat\sub-25793_ses-1_T1w.nii.gz
25794	T1-weighted Acquisition	Magnetic Resonance Imaging	Siemens 3T TIM Trio	Siemens	3	tesla	UO	UO:0000228	head	8	T1-weighted Acquisition	256	millimeter	UO	UO:0000016	256x256x192	millimeter	UO	UO:0000016	1x1x1	millimeter	UO	UO:0000016	1900	millisecond	UO	UO:0000028	2.52	millisecond	UO	UO:0000028	9	degree	UO	UO:0000185	900	millisecond	UO	UO:0000028	176	1	millimeter	UO	UO:0000016	266	second	UO	UO:0000010	\...\slim_sub-25794_sub-25794.tar\sub-25794\ses-2\anat\sub-25794_ses-1_T1w.nii.gz
25795	T1-weighted Acquisition	Magnetic Resonance Imaging	Siemens 3T TIM Trio	Siemens	3	tesla	UO	UO:0000228	head	8	T1-weighted Acquisition	256	millimeter	UO	UO:0000016	256x256x192	millimeter	UO	UO:0000016	1x1x1	millimeter	UO	UO:0000016	1900	millisecond	UO	UO:0000028	2.52	millisecond	UO	UO:0000028	9	degree	UO	UO:0000185	900	millisecond	UO	UO:0000028	176	1	millimeter	UO	UO:0000016	266	second	UO	UO:0000010	\...\slim_sub-25795_sub-25795.tar\sub-25795\ses-2\anat\sub-25795_ses-1_T1w.nii.gz
25796	T1-weighted Acquisition	Magnetic Resonance Imaging	Siemens 3T TIM Trio	Siemens	3	tesla	UO	UO:0000228	head	8	T1-weighted Acquisition	256	millimeter	UO	UO:0000016	256x256x192	millimeter	UO	UO:0000016	1x1x1	millimeter	UO	UO:0000016	1900	millisecond	UO	UO:0000028	2.52	millisecond	UO	UO:0000028	9	degree	UO	UO:0000185	900	millisecond	UO	UO:0000028	176	1	millimeter	UO	UO:0000016	266	second	UO	UO:0000010	\...\slim_sub-25796_sub-25796.tar\sub-25796\ses-2\anat\sub-25796_ses-1_T1w.nii.gz
25797	T1-weighted Acquisition	Magnetic Resonance Imaging	Siemens 3T TIM Trio	Siemens	3	tesla	UO	UO:0000228	head	8	T1-weighted Acquisition	256	millimeter	UO	UO:0000016	256x256x192	millimeter	UO	UO:0000016	1x1x1	millimeter	UO	UO:0000016	1900	millisecond	UO	UO:0000028	2.52	millisecond	UO	UO:0000028	9	degree	UO	UO:0000185	900	millisecond	UO	UO:0000028	176	1	millimeter	UO	UO:0000016	266	second	UO	UO:0000010	\...\slim_sub-25797_sub-25797.tar\sub-25797\ses-2\anat\sub-25797_ses-1_T1w.nii.gz
25798	T1-weighted Acquisition	Magnetic Resonance Imaging	Siemens 3T TIM Trio	Siemens	3	tesla	UO	UO:0000228	head	8	T1-weighted Acquisition	256	millimeter	UO	UO:0000016	256x256x192	millimeter	UO	UO:0000016	1x1x1	millimeter	UO	UO:0000016	1900	millisecond	UO	UO:0000028	2.52	millisecond	UO	UO:0000028	9	degree	UO	UO:0000185	900	millisecond	UO	UO:0000028	176	1	millimeter	UO	UO:0000016	266	second	UO	UO:0000010	\...\slim_sub-25798_sub-25798.tar\sub-25798\ses-2\anat\sub-25798_ses-1_T1w.nii.gz
25799	T1-weighted Acquisition	Magnetic Resonance Imaging	Siemens 3T TIM Trio	Siemens	3	tesla	UO	UO:0000228	head	8	T1-weighted Acquisition	256	millimeter	UO	UO:0000016	256x256x192	millimeter	UO	UO:0000016	1x1x1	millimeter	UO	UO:0000016	1900	millisecond	UO	UO:0000028	2.52	millisecond	UO	UO:0000028	9	degree	UO	UO:0000185	900	millisecond	UO	UO:0000028	176	1	millimeter	UO	UO:0000016	266	second	UO	UO:0000010	\...\slim_sub-25799_sub-25799.tar\sub-25799\ses-2\anat\sub-25799_ses-1_T1w.nii.gz
25800	T1-weighted Acquisition	Magnetic Resonance Imaging	Siemens 3T TIM Trio	Siemens	3	tesla	UO	UO:0000228	head	8	T1-weighted Acquisition	256	millimeter	UO	UO:0000016	256x256x192	millimeter	UO	UO:0000016	1x1x1	millimeter	UO	UO:0000016	1900	millisecond	UO	UO:0000028	2.52	millisecond	UO	UO:0000028	9	degree	UO	UO:0000185	900	millisecond	UO	UO:0000028	176	1	millimeter	UO	UO:0000016	266	second	UO	UO:0000010	\...\slim_sub-25800_sub-25800.tar\sub-25800\ses-2\anat\sub-25800_ses-1_T1w.nii.gz
25801	T1-weighted Acquisition	Magnetic Resonance Imaging	Siemens 3T TIM Trio	Siemens	3	tesla	UO	UO:0000228	head	8	T1-weighted Acquisition	256	millimeter	UO	UO:0000016	256x256x192	millimeter	UO	UO:0000016	1x1x1	millimeter	UO	UO:0000016	1900	millisecond	UO	UO:0000028	2.52	millisecond	UO	UO:0000028	9	degree	UO	UO:0000185	900	millisecond	UO	UO:0000028	176	1	millimeter	UO	UO:0000016	266	second	UO	UO:0000010	\...\slim_sub-25801_sub-25801.tar\sub-25801\ses-2\anat\sub-25801_ses-1_T1w.nii.gz
25802	T1-weighted Acquisition	Magnetic Resonance Imaging	Siemens 3T TIM Trio	Siemens	3	tesla	UO	UO:0000228	head	8	T1-weighted Acquisition	256	millimeter	UO	UO:0000016	256x256x192	millimeter	UO	UO:0000016	1x1x1	millimeter	UO	UO:0000016	1900	millisecond	UO	UO:0000028	2.52	millisecond	UO	UO:0000028	9	degree	UO	UO:0000185	900	millisecond	UO	UO:0000028	176	1	millimeter	UO	UO:0000016	266	second	UO	UO:0000010	\...\slim_sub-25802_sub-25802.tar\sub-25802\ses-2\anat\sub-25802_ses-1_T1w.nii.gz
25803	T1-weighted Acquisition	Magnetic Resonance Imaging	Siemens 3T TIM Trio	Siemens	3	tesla	UO	UO:0000228	head	8	T1-weighted Acquisition	256	millimeter	UO	UO:0000016	256x256x192	millimeter	UO	UO:0000016	1x1x1	millimeter	UO	UO:0000016	1900	millisecond	UO	UO:0000028	2.52	millisecond	UO	UO:0000028	9	degree	UO	UO:0000185	900	millisecond	UO	UO:0000028	176	1	millimeter	UO	UO:0000016	266	second	UO	UO:0000010	\...\slim_sub-25803_sub-25803.tar\sub-25803\ses-2\anat\sub-25803_ses-1_T1w.nii.gz
25804	T1-weighted Acquisition	Magnetic Resonance Imaging	Siemens 3T TIM Trio	Siemens	3	tesla	UO	UO:0000228	head	8	T1-weighted Acquisition	256	millimeter	UO	UO:0000016	256x256x192	millimeter	UO	UO:0000016	1x1x1	millimeter	UO	UO:0000016	1900	millisecond	UO	UO:0000028	2.52	millisecond	UO	UO:0000028	9	degree	UO	UO:0000185	900	millisecond	UO	UO:0000028	176	1	millimeter	UO	UO:0000016	266	second	UO	UO:0000010	\...\slim_sub-25804_sub-25804.tar\sub-25804\ses-2\anat\sub-25804_ses-1_T1w.nii.gz
25805	T1-weighted Acquisition	Magnetic Resonance Imaging	Siemens 3T TIM Trio	Siemens	3	tesla	UO	UO:0000228	head	8	T1-weighted Acquisition	256	millimeter	UO	UO:0000016	256x256x192	millimeter	UO	UO:0000016	1x1x1	millimeter	UO	UO:0000016	1900	millisecond	UO	UO:0000028	2.52	millisecond	UO	UO:0000028	9	degree	UO	UO:0000185	900	millisecond	UO	UO:0000028	176	1	millimeter	UO	UO:0000016	266	second	UO	UO:0000010	\...\slim_sub-25805_sub-25805.tar\sub-25805\ses-2\anat\sub-25805_ses-1_T1w.nii.gz
25806	T1-weighted Acquisition	Magnetic Resonance Imaging	Siemens 3T TIM Trio	Siemens	3	tesla	UO	UO:0000228	head	8	T1-weighted Acquisition	256	millimeter	UO	UO:0000016	256x256x192	millimeter	UO	UO:0000016	1x1x1	millimeter	UO	UO:0000016	1900	millisecond	UO	UO:0000028	2.52	millisecond	UO	UO:0000028	9	degree	UO	UO:0000185	900	millisecond	UO	UO:0000028	176	1	millimeter	UO	UO:0000016	266	second	UO	UO:0000010	\...\slim_sub-25806_sub-25806.tar\sub-25806\ses-2\anat\sub-25806_ses-1_T1w.nii.gz
25807	T1-weighted Acquisition	Magnetic Resonance Imaging	Siemens 3T TIM Trio	Siemens	3	tesla	UO	UO:0000228	head	8	T1-weighted Acquisition	256	millimeter	UO	UO:0000016	256x256x192	millimeter	UO	UO:0000016	1x1x1	millimeter	UO	UO:0000016	1900	millisecond	UO	UO:0000028	2.52	millisecond	UO	UO:0000028	9	degree	UO	UO:0000185	900	millisecond	UO	UO:0000028	176	1	millimeter	UO	UO:0000016	266	second	UO	UO:0000010	\...\slim_sub-25807_sub-25807.tar\sub-25807\ses-2\anat\sub-25807_ses-1_T1w.nii.gz
25808	T1-weighted Acquisition	Magnetic Resonance Imaging	Siemens 3T TIM Trio	Siemens	3	tesla	UO	UO:0000228	head	8	T1-weighted Acquisition	256	millimeter	UO	UO:0000016	256x256x192	millimeter	UO	UO:0000016	1x1x1	millimeter	UO	UO:0000016	1900	millisecond	UO	UO:0000028	2.52	millisecond	UO	UO:0000028	9	degree	UO	UO:0000185	900	millisecond	UO	UO:0000028	176	1	millimeter	UO	UO:0000016	266	second	UO	UO:0000010	\...\slim_sub-25808_sub-25808.tar\sub-25808\ses-2\anat\sub-25808_ses-1_T1w.nii.gz
25809	T1-weighted Acquisition	Magnetic Resonance Imaging	Siemens 3T TIM Trio	Siemens	3	tesla	UO	UO:0000228	head	8	T1-weighted Acquisition	256	millimeter	UO	UO:0000016	256x256x192	millimeter	UO	UO:0000016	1x1x1	millimeter	UO	UO:0000016	1900	millisecond	UO	UO:0000028	2.52	millisecond	UO	UO:0000028	9	degree	UO	UO:0000185	900	millisecond	UO	UO:0000028	176	1	millimeter	UO	UO:0000016	266	second	UO	UO:0000010	\...\slim_sub-25809_sub-25809.tar\sub-25809\ses-2\anat\sub-25809_ses-1_T1w.nii.gz
25810	T1-weighted Acquisition	Magnetic Resonance Imaging	Siemens 3T TIM Trio	Siemens	3	tesla	UO	UO:0000228	head	8	T1-weighted Acquisition	256	millimeter	UO	UO:0000016	256x256x192	millimeter	UO	UO:0000016	1x1x1	millimeter	UO	UO:0000016	1900	millisecond	UO	UO:0000028	2.52	millisecond	UO	UO:0000028	9	degree	UO	UO:0000185	900	millisecond	UO	UO:0000028	176	1	millimeter	UO	UO:0000016	266	second	UO	UO:0000010	\...\slim_sub-25810_sub-25810.tar\sub-25810\ses-2\anat\sub-25810_ses-1_T1w.nii.gz
25811	T1-weighted Acquisition	Magnetic Resonance Imaging	Siemens 3T TIM Trio	Siemens	3	tesla	UO	UO:0000228	head	8	T1-weighted Acquisition	256	millimeter	UO	UO:0000016	256x256x192	millimeter	UO	UO:0000016	1x1x1	millimeter	UO	UO:0000016	1900	millisecond	UO	UO:0000028	2.52	millisecond	UO	UO:0000028	9	degree	UO	UO:0000185	900	millisecond	UO	UO:0000028	176	1	millimeter	UO	UO:0000016	266	second	UO	UO:0000010	\...\slim_sub-25811_sub-25811.tar\sub-25811\ses-2\anat\sub-25811_ses-1_T1w.nii.gz
25812	T1-weighted Acquisition	Magnetic Resonance Imaging	Siemens 3T TIM Trio	Siemens	3	tesla	UO	UO:0000228	head	8	T1-weighted Acquisition	256	millimeter	UO	UO:0000016	256x256x192	millimeter	UO	UO:0000016	1x1x1	millimeter	UO	UO:0000016	1900	millisecond	UO	UO:0000028	2.52	millisecond	UO	UO:0000028	9	degree	UO	UO:0000185	900	millisecond	UO	UO:0000028	176	1	millimeter	UO	UO:0000016	266	second	UO	UO:0000010	\...\slim_sub-25812_sub-25812.tar\sub-25812\ses-2\anat\sub-25812_ses-1_T1w.nii.gz
25813	T1-weighted Acquisition	Magnetic Resonance Imaging	Siemens 3T TIM Trio	Siemens	3	tesla	UO	UO:0000228	head	8	T1-weighted Acquisition	256	millimeter	UO	UO:0000016	256x256x192	millimeter	UO	UO:0000016	1x1x1	millimeter	UO	UO:0000016	1900	millisecond	UO	UO:0000028	2.52	millisecond	UO	UO:0000028	9	degree	UO	UO:0000185	900	millisecond	UO	UO:0000028	176	1	millimeter	UO	UO:0000016	266	second	UO	UO:0000010	\...\slim_sub-25813_sub-25813.tar\sub-25813\ses-2\anat\sub-25813_ses-1_T1w.nii.gz
25814	T1-weighted Acquisition	Magnetic Resonance Imaging	Siemens 3T TIM Trio	Siemens	3	tesla	UO	UO:0000228	head	8	T1-weighted Acquisition	256	millimeter	UO	UO:0000016	256x256x192	millimeter	UO	UO:0000016	1x1x1	millimeter	UO	UO:0000016	1900	millisecond	UO	UO:0000028	2.52	millisecond	UO	UO:0000028	9	degree	UO	UO:0000185	900	millisecond	UO	UO:0000028	176	1	millimeter	UO	UO:0000016	266	second	UO	UO:0000010	\...\slim_sub-25814_sub-25814.tar\sub-25814\ses-2\anat\sub-25814_ses-1_T1w.nii.gz
25815	T1-weighted Acquisition	Magnetic Resonance Imaging	Siemens 3T TIM Trio	Siemens	3	tesla	UO	UO:0000228	head	8	T1-weighted Acquisition	256	millimeter	UO	UO:0000016	256x256x192	millimeter	UO	UO:0000016	1x1x1	millimeter	UO	UO:0000016	1900	millisecond	UO	UO:0000028	2.52	millisecond	UO	UO:0000028	9	degree	UO	UO:0000185	900	millisecond	UO	UO:0000028	176	1	millimeter	UO	UO:0000016	266	second	UO	UO:0000010	\...\slim_sub-25815_sub-25815.tar\sub-25815\ses-2\anat\sub-25815_ses-1_T1w.nii.gz
25816	T1-weighted Acquisition	Magnetic Resonance Imaging	Siemens 3T TIM Trio	Siemens	3	tesla	UO	UO:0000228	head	8	T1-weighted Acquisition	256	millimeter	UO	UO:0000016	256x256x192	millimeter	UO	UO:0000016	1x1x1	millimeter	UO	UO:0000016	1900	millisecond	UO	UO:0000028	2.52	millisecond	UO	UO:0000028	9	degree	UO	UO:0000185	900	millisecond	UO	UO:0000028	176	1	millimeter	UO	UO:0000016	266	second	UO	UO:0000010	\...\slim_sub-25816_sub-25816.tar\sub-25816\ses-2\anat\sub-25816_ses-1_T1w.nii.gz
25817	T1-weighted Acquisition	Magnetic Resonance Imaging	Siemens 3T TIM Trio	Siemens	3	tesla	UO	UO:0000228	head	8	T1-weighted Acquisition	256	millimeter	UO	UO:0000016	256x256x192	millimeter	UO	UO:0000016	1x1x1	millimeter	UO	UO:0000016	1900	millisecond	UO	UO:0000028	2.52	millisecond	UO	UO:0000028	9	degree	UO	UO:0000185	900	millisecond	UO	UO:0000028	176	1	millimeter	UO	UO:0000016	266	second	UO	UO:0000010	\...\slim_sub-25817_sub-25817.tar\sub-25817\ses-2\anat\sub-25817_ses-1_T1w.nii.gz
25818	T1-weighted Acquisition	Magnetic Resonance Imaging	Siemens 3T TIM Trio	Siemens	3	tesla	UO	UO:0000228	head	8	T1-weighted Acquisition	256	millimeter	UO	UO:0000016	256x256x192	millimeter	UO	UO:0000016	1x1x1	millimeter	UO	UO:0000016	1900	millisecond	UO	UO:0000028	2.52	millisecond	UO	UO:0000028	9	degree	UO	UO:0000185	900	millisecond	UO	UO:0000028	176	1	millimeter	UO	UO:0000016	266	second	UO	UO:0000010	\...\slim_sub-25818_sub-25818.tar\sub-25818\ses-2\anat\sub-25818_ses-1_T1w.nii.gz
25819	T1-weighted Acquisition	Magnetic Resonance Imaging	Siemens 3T TIM Trio	Siemens	3	tesla	UO	UO:0000228	head	8	T1-weighted Acquisition	256	millimeter	UO	UO:0000016	256x256x192	millimeter	UO	UO:0000016	1x1x1	millimeter	UO	UO:0000016	1900	millisecond	UO	UO:0000028	2.52	millisecond	UO	UO:0000028	9	degree	UO	UO:0000185	900	millisecond	UO	UO:0000028	176	1	millimeter	UO	UO:0000016	266	second	UO	UO:0000010	\...\slim_sub-25819_sub-25819.tar\sub-25819\ses-2\anat\sub-25819_ses-1_T1w.nii.gz
25820	T1-weighted Acquisition	Magnetic Resonance Imaging	Siemens 3T TIM Trio	Siemens	3	tesla	UO	UO:0000228	head	8	T1-weighted Acquisition	256	millimeter	UO	UO:0000016	256x256x192	millimeter	UO	UO:0000016	1x1x1	millimeter	UO	UO:0000016	1900	millisecond	UO	UO:0000028	2.52	millisecond	UO	UO:0000028	9	degree	UO	UO:0000185	900	millisecond	UO	UO:0000028	176	1	millimeter	UO	UO:0000016	266	second	UO	UO:0000010	\...\slim_sub-25820_sub-25820.tar\sub-25820\ses-2\anat\sub-25820_ses-1_T1w.nii.gz
25821	T1-weighted Acquisition	Magnetic Resonance Imaging	Siemens 3T TIM Trio	Siemens	3	tesla	UO	UO:0000228	head	8	T1-weighted Acquisition	256	millimeter	UO	UO:0000016	256x256x192	millimeter	UO	UO:0000016	1x1x1	millimeter	UO	UO:0000016	1900	millisecond	UO	UO:0000028	2.52	millisecond	UO	UO:0000028	9	degree	UO	UO:0000185	900	millisecond	UO	UO:0000028	176	1	millimeter	UO	UO:0000016	266	second	UO	UO:0000010	\...\slim_sub-25821_sub-25821.tar\sub-25821\ses-2\anat\sub-25821_ses-1_T1w.nii.gz
25822	T1-weighted Acquisition	Magnetic Resonance Imaging	Siemens 3T TIM Trio	Siemens	3	tesla	UO	UO:0000228	head	8	T1-weighted Acquisition	256	millimeter	UO	UO:0000016	256x256x192	millimeter	UO	UO:0000016	1x1x1	millimeter	UO	UO:0000016	1900	millisecond	UO	UO:0000028	2.52	millisecond	UO	UO:0000028	9	degree	UO	UO:0000185	900	millisecond	UO	UO:0000028	176	1	millimeter	UO	UO:0000016	266	second	UO	UO:0000010	\...\slim_sub-25822_sub-25822.tar\sub-25822\ses-2\anat\sub-25822_ses-1_T1w.nii.gz
25823	T1-weighted Acquisition	Magnetic Resonance Imaging	Siemens 3T TIM Trio	Siemens	3	tesla	UO	UO:0000228	head	8	T1-weighted Acquisition	256	millimeter	UO	UO:0000016	256x256x192	millimeter	UO	UO:0000016	1x1x1	millimeter	UO	UO:0000016	1900	millisecond	UO	UO:0000028	2.52	millisecond	UO	UO:0000028	9	degree	UO	UO:0000185	900	millisecond	UO	UO:0000028	176	1	millimeter	UO	UO:0000016	266	second	UO	UO:0000010	\...\slim_sub-25823_sub-25823.tar\sub-25823\ses-2\anat\sub-25823_ses-1_T1w.nii.gz
25824	T1-weighted Acquisition	Magnetic Resonance Imaging	Siemens 3T TIM Trio	Siemens	3	tesla	UO	UO:0000228	head	8	T1-weighted Acquisition	256	millimeter	UO	UO:0000016	256x256x192	millimeter	UO	UO:0000016	1x1x1	millimeter	UO	UO:0000016	1900	millisecond	UO	UO:0000028	2.52	millisecond	UO	UO:0000028	9	degree	UO	UO:0000185	900	millisecond	UO	UO:0000028	176	1	millimeter	UO	UO:0000016	266	second	UO	UO:0000010	\...\slim_sub-25824_sub-25824.tar\sub-25824\ses-2\anat\sub-25824_ses-1_T1w.nii.gz
25825	T1-weighted Acquisition	Magnetic Resonance Imaging	Siemens 3T TIM Trio	Siemens	3	tesla	UO	UO:0000228	head	8	T1-weighted Acquisition	256	millimeter	UO	UO:0000016	256x256x192	millimeter	UO	UO:0000016	1x1x1	millimeter	UO	UO:0000016	1900	millisecond	UO	UO:0000028	2.52	millisecond	UO	UO:0000028	9	degree	UO	UO:0000185	900	millisecond	UO	UO:0000028	176	1	millimeter	UO	UO:0000016	266	second	UO	UO:0000010	\...\slim_sub-25825_sub-25825.tar\sub-25825\ses-2\anat\sub-25825_ses-1_T1w.nii.gz
25826	T1-weighted Acquisition	Magnetic Resonance Imaging	Siemens 3T TIM Trio	Siemens	3	tesla	UO	UO:0000228	head	8	T1-weighted Acquisition	256	millimeter	UO	UO:0000016	256x256x192	millimeter	UO	UO:0000016	1x1x1	millimeter	UO	UO:0000016	1900	millisecond	UO	UO:0000028	2.52	millisecond	UO	UO:0000028	9	degree	UO	UO:0000185	900	millisecond	UO	UO:0000028	176	1	millimeter	UO	UO:0000016	266	second	UO	UO:0000010	\...\slim_sub-25826_sub-25826.tar\sub-25826\ses-2\anat\sub-25826_ses-1_T1w.nii.gz
25827	T1-weighted Acquisition	Magnetic Resonance Imaging	Siemens 3T TIM Trio	Siemens	3	tesla	UO	UO:0000228	head	8	T1-weighted Acquisition	256	millimeter	UO	UO:0000016	256x256x192	millimeter	UO	UO:0000016	1x1x1	millimeter	UO	UO:0000016	1900	millisecond	UO	UO:0000028	2.52	millisecond	UO	UO:0000028	9	degree	UO	UO:0000185	900	millisecond	UO	UO:0000028	176	1	millimeter	UO	UO:0000016	266	second	UO	UO:0000010	\...\slim_sub-25827_sub-25827.tar\sub-25827\ses-2\anat\sub-25827_ses-1_T1w.nii.gz
25828	T1-weighted Acquisition	Magnetic Resonance Imaging	Siemens 3T TIM Trio	Siemens	3	tesla	UO	UO:0000228	head	8	T1-weighted Acquisition	256	millimeter	UO	UO:0000016	256x256x192	millimeter	UO	UO:0000016	1x1x1	millimeter	UO	UO:0000016	1900	millisecond	UO	UO:0000028	2.52	millisecond	UO	UO:0000028	9	degree	UO	UO:0000185	900	millisecond	UO	UO:0000028	176	1	millimeter	UO	UO:0000016	266	second	UO	UO:0000010	\...\slim_sub-25828_sub-25828.tar\sub-25828\ses-2\anat\sub-25828_ses-1_T1w.nii.gz
25829	T1-weighted Acquisition	Magnetic Resonance Imaging	Siemens 3T TIM Trio	Siemens	3	tesla	UO	UO:0000228	head	8	T1-weighted Acquisition	256	millimeter	UO	UO:0000016	256x256x192	millimeter	UO	UO:0000016	1x1x1	millimeter	UO	UO:0000016	1900	millisecond	UO	UO:0000028	2.52	millisecond	UO	UO:0000028	9	degree	UO	UO:0000185	900	millisecond	UO	UO:0000028	176	1	millimeter	UO	UO:0000016	266	second	UO	UO:0000010	\...\slim_sub-25829_sub-25829.tar\sub-25829\ses-2\anat\sub-25829_ses-1_T1w.nii.gz
25830	T1-weighted Acquisition	Magnetic Resonance Imaging	Siemens 3T TIM Trio	Siemens	3	tesla	UO	UO:0000228	head	8	T1-weighted Acquisition	256	millimeter	UO	UO:0000016	256x256x192	millimeter	UO	UO:0000016	1x1x1	millimeter	UO	UO:0000016	1900	millisecond	UO	UO:0000028	2.52	millisecond	UO	UO:0000028	9	degree	UO	UO:0000185	900	millisecond	UO	UO:0000028	176	1	millimeter	UO	UO:0000016	266	second	UO	UO:0000010	\...\slim_sub-25830_sub-25830.tar\sub-25830\ses-2\anat\sub-25830_ses-1_T1w.nii.gz
25831	T1-weighted Acquisition	Magnetic Resonance Imaging	Siemens 3T TIM Trio	Siemens	3	tesla	UO	UO:0000228	head	8	T1-weighted Acquisition	256	millimeter	UO	UO:0000016	256x256x192	millimeter	UO	UO:0000016	1x1x1	millimeter	UO	UO:0000016	1900	millisecond	UO	UO:0000028	2.52	millisecond	UO	UO:0000028	9	degree	UO	UO:0000185	900	millisecond	UO	UO:0000028	176	1	millimeter	UO	UO:0000016	266	second	UO	UO:0000010	\...\slim_sub-25831_sub-25831.tar\sub-25831\ses-2\anat\sub-25831_ses-1_T1w.nii.gz
25832	T1-weighted Acquisition	Magnetic Resonance Imaging	Siemens 3T TIM Trio	Siemens	3	tesla	UO	UO:0000228	head	8	T1-weighted Acquisition	256	millimeter	UO	UO:0000016	256x256x192	millimeter	UO	UO:0000016	1x1x1	millimeter	UO	UO:0000016	1900	millisecond	UO	UO:0000028	2.52	millisecond	UO	UO:0000028	9	degree	UO	UO:0000185	900	millisecond	UO	UO:0000028	176	1	millimeter	UO	UO:0000016	266	second	UO	UO:0000010	\...\slim_sub-25832_sub-25832.tar\sub-25832\ses-2\anat\sub-25832_ses-1_T1w.nii.gz
25833	T1-weighted Acquisition	Magnetic Resonance Imaging	Siemens 3T TIM Trio	Siemens	3	tesla	UO	UO:0000228	head	8	T1-weighted Acquisition	256	millimeter	UO	UO:0000016	256x256x192	millimeter	UO	UO:0000016	1x1x1	millimeter	UO	UO:0000016	1900	millisecond	UO	UO:0000028	2.52	millisecond	UO	UO:0000028	9	degree	UO	UO:0000185	900	millisecond	UO	UO:0000028	176	1	millimeter	UO	UO:0000016	266	second	UO	UO:0000010	\...\slim_sub-25833_sub-25833.tar\sub-25833\ses-2\anat\sub-25833_ses-1_T1w.nii.gz
25834	T1-weighted Acquisition	Magnetic Resonance Imaging	Siemens 3T TIM Trio	Siemens	3	tesla	UO	UO:0000228	head	8	T1-weighted Acquisition	256	millimeter	UO	UO:0000016	256x256x192	millimeter	UO	UO:0000016	1x1x1	millimeter	UO	UO:0000016	1900	millisecond	UO	UO:0000028	2.52	millisecond	UO	UO:0000028	9	degree	UO	UO:0000185	900	millisecond	UO	UO:0000028	176	1	millimeter	UO	UO:0000016	266	second	UO	UO:0000010	\...\slim_sub-25834_sub-25834.tar\sub-25834\ses-2\anat\sub-25834_ses-1_T1w.nii.gz
25835	T1-weighted Acquisition	Magnetic Resonance Imaging	Siemens 3T TIM Trio	Siemens	3	tesla	UO	UO:0000228	head	8	T1-weighted Acquisition	256	millimeter	UO	UO:0000016	256x256x192	millimeter	UO	UO:0000016	1x1x1	millimeter	UO	UO:0000016	1900	millisecond	UO	UO:0000028	2.52	millisecond	UO	UO:0000028	9	degree	UO	UO:0000185	900	millisecond	UO	UO:0000028	176	1	millimeter	UO	UO:0000016	266	second	UO	UO:0000010	\...\slim_sub-25835_sub-25835.tar\sub-25835\ses-2\anat\sub-25835_ses-1_T1w.nii.gz
25836	T1-weighted Acquisition	Magnetic Resonance Imaging	Siemens 3T TIM Trio	Siemens	3	tesla	UO	UO:0000228	head	8	T1-weighted Acquisition	256	millimeter	UO	UO:0000016	256x256x192	millimeter	UO	UO:0000016	1x1x1	millimeter	UO	UO:0000016	1900	millisecond	UO	UO:0000028	2.52	millisecond	UO	UO:0000028	9	degree	UO	UO:0000185	900	millisecond	UO	UO:0000028	176	1	millimeter	UO	UO:0000016	266	second	UO	UO:0000010	\...\slim_sub-25836_sub-25836.tar\sub-25836\ses-2\anat\sub-25836_ses-1_T1w.nii.gz
25837	T1-weighted Acquisition	Magnetic Resonance Imaging	Siemens 3T TIM Trio	Siemens	3	tesla	UO	UO:0000228	head	8	T1-weighted Acquisition	256	millimeter	UO	UO:0000016	256x256x192	millimeter	UO	UO:0000016	1x1x1	millimeter	UO	UO:0000016	1900	millisecond	UO	UO:0000028	2.52	millisecond	UO	UO:0000028	9	degree	UO	UO:0000185	900	millisecond	UO	UO:0000028	176	1	millimeter	UO	UO:0000016	266	second	UO	UO:0000010	\...\slim_sub-25837_sub-25837.tar\sub-25837\ses-2\anat\sub-25837_ses-1_T1w.nii.gz
25838	T1-weighted Acquisition	Magnetic Resonance Imaging	Siemens 3T TIM Trio	Siemens	3	tesla	UO	UO:0000228	head	8	T1-weighted Acquisition	256	millimeter	UO	UO:0000016	256x256x192	millimeter	UO	UO:0000016	1x1x1	millimeter	UO	UO:0000016	1900	millisecond	UO	UO:0000028	2.52	millisecond	UO	UO:0000028	9	degree	UO	UO:0000185	900	millisecond	UO	UO:0000028	176	1	millimeter	UO	UO:0000016	266	second	UO	UO:0000010	\...\slim_sub-25838_sub-25838.tar\sub-25838\ses-2\anat\sub-25838_ses-1_T1w.nii.gz
25839	T1-weighted Acquisition	Magnetic Resonance Imaging	Siemens 3T TIM Trio	Siemens	3	tesla	UO	UO:0000228	head	8	T1-weighted Acquisition	256	millimeter	UO	UO:0000016	256x256x192	millimeter	UO	UO:0000016	1x1x1	millimeter	UO	UO:0000016	1900	millisecond	UO	UO:0000028	2.52	millisecond	UO	UO:0000028	9	degree	UO	UO:0000185	900	millisecond	UO	UO:0000028	176	1	millimeter	UO	UO:0000016	266	second	UO	UO:0000010	\...\slim_sub-25839_sub-25839.tar\sub-25839\ses-2\anat\sub-25839_ses-1_T1w.nii.gz
25840	T1-weighted Acquisition	Magnetic Resonance Imaging	Siemens 3T TIM Trio	Siemens	3	tesla	UO	UO:0000228	head	8	T1-weighted Acquisition	256	millimeter	UO	UO:0000016	256x256x192	millimeter	UO	UO:0000016	1x1x1	millimeter	UO	UO:0000016	1900	millisecond	UO	UO:0000028	2.52	millisecond	UO	UO:0000028	9	degree	UO	UO:0000185	900	millisecond	UO	UO:0000028	176	1	millimeter	UO	UO:0000016	266	second	UO	UO:0000010	\...\slim_sub-25840_sub-25840.tar\sub-25840\ses-2\anat\sub-25840_ses-1_T1w.nii.gz
25841	T1-weighted Acquisition	Magnetic Resonance Imaging	Siemens 3T TIM Trio	Siemens	3	tesla	UO	UO:0000228	head	8	T1-weighted Acquisition	256	millimeter	UO	UO:0000016	256x256x192	millimeter	UO	UO:0000016	1x1x1	millimeter	UO	UO:0000016	1900	millisecond	UO	UO:0000028	2.52	millisecond	UO	UO:0000028	9	degree	UO	UO:0000185	900	millisecond	UO	UO:0000028	176	1	millimeter	UO	UO:0000016	266	second	UO	UO:0000010	\...\slim_sub-25841_sub-25841.tar\sub-25841\ses-2\anat\sub-25841_ses-1_T1w.nii.gz
25842	T1-weighted Acquisition	Magnetic Resonance Imaging	Siemens 3T TIM Trio	Siemens	3	tesla	UO	UO:0000228	head	8	T1-weighted Acquisition	256	millimeter	UO	UO:0000016	256x256x192	millimeter	UO	UO:0000016	1x1x1	millimeter	UO	UO:0000016	1900	millisecond	UO	UO:0000028	2.52	millisecond	UO	UO:0000028	9	degree	UO	UO:0000185	900	millisecond	UO	UO:0000028	176	1	millimeter	UO	UO:0000016	266	second	UO	UO:0000010	\...\slim_sub-25842_sub-25842.tar\sub-25842\ses-2\anat\sub-25842_ses-1_T1w.nii.gz
25843	T1-weighted Acquisition	Magnetic Resonance Imaging	Siemens 3T TIM Trio	Siemens	3	tesla	UO	UO:0000228	head	8	T1-weighted Acquisition	256	millimeter	UO	UO:0000016	256x256x192	millimeter	UO	UO:0000016	1x1x1	millimeter	UO	UO:0000016	1900	millisecond	UO	UO:0000028	2.52	millisecond	UO	UO:0000028	9	degree	UO	UO:0000185	900	millisecond	UO	UO:0000028	176	1	millimeter	UO	UO:0000016	266	second	UO	UO:0000010	\...\slim_sub-25843_sub-25843.tar\sub-25843\ses-2\anat\sub-25843_ses-1_T1w.nii.gz
25844	T1-weighted Acquisition	Magnetic Resonance Imaging	Siemens 3T TIM Trio	Siemens	3	tesla	UO	UO:0000228	head	8	T1-weighted Acquisition	256	millimeter	UO	UO:0000016	256x256x192	millimeter	UO	UO:0000016	1x1x1	millimeter	UO	UO:0000016	1900	millisecond	UO	UO:0000028	2.52	millisecond	UO	UO:0000028	9	degree	UO	UO:0000185	900	millisecond	UO	UO:0000028	176	1	millimeter	UO	UO:0000016	266	second	UO	UO:0000010	\...\slim_sub-25844_sub-25844.tar\sub-25844\ses-2\anat\sub-25844_ses-1_T1w.nii.gz
25845	T1-weighted Acquisition	Magnetic Resonance Imaging	Siemens 3T TIM Trio	Siemens	3	tesla	UO	UO:0000228	head	8	T1-weighted Acquisition	256	millimeter	UO	UO:0000016	256x256x192	millimeter	UO	UO:0000016	1x1x1	millimeter	UO	UO:0000016	1900	millisecond	UO	UO:0000028	2.52	millisecond	UO	UO:0000028	9	degree	UO	UO:0000185	900	millisecond	UO	UO:0000028	176	1	millimeter	UO	UO:0000016	266	second	UO	UO:0000010	\...\slim_sub-25845_sub-25845.tar\sub-25845\ses-2\anat\sub-25845_ses-1_T1w.nii.gz
25846	T1-weighted Acquisition	Magnetic Resonance Imaging	Siemens 3T TIM Trio	Siemens	3	tesla	UO	UO:0000228	head	8	T1-weighted Acquisition	256	millimeter	UO	UO:0000016	256x256x192	millimeter	UO	UO:0000016	1x1x1	millimeter	UO	UO:0000016	1900	millisecond	UO	UO:0000028	2.52	millisecond	UO	UO:0000028	9	degree	UO	UO:0000185	900	millisecond	UO	UO:0000028	176	1	millimeter	UO	UO:0000016	266	second	UO	UO:0000010	\...\slim_sub-25846_sub-25846.tar\sub-25846\ses-2\anat\sub-25846_ses-1_T1w.nii.gz
25847	T1-weighted Acquisition	Magnetic Resonance Imaging	Siemens 3T TIM Trio	Siemens	3	tesla	UO	UO:0000228	head	8	T1-weighted Acquisition	256	millimeter	UO	UO:0000016	256x256x192	millimeter	UO	UO:0000016	1x1x1	millimeter	UO	UO:0000016	1900	millisecond	UO	UO:0000028	2.52	millisecond	UO	UO:0000028	9	degree	UO	UO:0000185	900	millisecond	UO	UO:0000028	176	1	millimeter	UO	UO:0000016	266	second	UO	UO:0000010	\...\slim_sub-25847_sub-25847.tar\sub-25847\ses-2\anat\sub-25847_ses-1_T1w.nii.gz
25848	T1-weighted Acquisition	Magnetic Resonance Imaging	Siemens 3T TIM Trio	Siemens	3	tesla	UO	UO:0000228	head	8	T1-weighted Acquisition	256	millimeter	UO	UO:0000016	256x256x192	millimeter	UO	UO:0000016	1x1x1	millimeter	UO	UO:0000016	1900	millisecond	UO	UO:0000028	2.52	millisecond	UO	UO:0000028	9	degree	UO	UO:0000185	900	millisecond	UO	UO:0000028	176	1	millimeter	UO	UO:0000016	266	second	UO	UO:0000010	\...\slim_sub-25848_sub-25848.tar\sub-25848\ses-2\anat\sub-25848_ses-1_T1w.nii.gz
25849	T1-weighted Acquisition	Magnetic Resonance Imaging	Siemens 3T TIM Trio	Siemens	3	tesla	UO	UO:0000228	head	8	T1-weighted Acquisition	256	millimeter	UO	UO:0000016	256x256x192	millimeter	UO	UO:0000016	1x1x1	millimeter	UO	UO:0000016	1900	millisecond	UO	UO:0000028	2.52	millisecond	UO	UO:0000028	9	degree	UO	UO:0000185	900	millisecond	UO	UO:0000028	176	1	millimeter	UO	UO:0000016	266	second	UO	UO:0000010	\...\slim_sub-25849_sub-25849.tar\sub-25849\ses-2\anat\sub-25849_ses-1_T1w.nii.gz
25850	T1-weighted Acquisition	Magnetic Resonance Imaging	Siemens 3T TIM Trio	Siemens	3	tesla	UO	UO:0000228	head	8	T1-weighted Acquisition	256	millimeter	UO	UO:0000016	256x256x192	millimeter	UO	UO:0000016	1x1x1	millimeter	UO	UO:0000016	1900	millisecond	UO	UO:0000028	2.52	millisecond	UO	UO:0000028	9	degree	UO	UO:0000185	900	millisecond	UO	UO:0000028	176	1	millimeter	UO	UO:0000016	266	second	UO	UO:0000010	\...\slim_sub-25850_sub-25850.tar\sub-25850\ses-2\anat\sub-25850_ses-1_T1w.nii.gz
25851	T1-weighted Acquisition	Magnetic Resonance Imaging	Siemens 3T TIM Trio	Siemens	3	tesla	UO	UO:0000228	head	8	T1-weighted Acquisition	256	millimeter	UO	UO:0000016	256x256x192	millimeter	UO	UO:0000016	1x1x1	millimeter	UO	UO:0000016	1900	millisecond	UO	UO:0000028	2.52	millisecond	UO	UO:0000028	9	degree	UO	UO:0000185	900	millisecond	UO	UO:0000028	176	1	millimeter	UO	UO:0000016	266	second	UO	UO:0000010	\...\slim_sub-25851_sub-25851.tar\sub-25851\ses-2\anat\sub-25851_ses-1_T1w.nii.gz
25852	T1-weighted Acquisition	Magnetic Resonance Imaging	Siemens 3T TIM Trio	Siemens	3	tesla	UO	UO:0000228	head	8	T1-weighted Acquisition	256	millimeter	UO	UO:0000016	256x256x192	millimeter	UO	UO:0000016	1x1x1	millimeter	UO	UO:0000016	1900	millisecond	UO	UO:0000028	2.52	millisecond	UO	UO:0000028	9	degree	UO	UO:0000185	900	millisecond	UO	UO:0000028	176	1	millimeter	UO	UO:0000016	266	second	UO	UO:0000010	\...\slim_sub-25852_sub-25852.tar\sub-25852\ses-2\anat\sub-25852_ses-1_T1w.nii.gz
25853	T1-weighted Acquisition	Magnetic Resonance Imaging	Siemens 3T TIM Trio	Siemens	3	tesla	UO	UO:0000228	head	8	T1-weighted Acquisition	256	millimeter	UO	UO:0000016	256x256x192	millimeter	UO	UO:0000016	1x1x1	millimeter	UO	UO:0000016	1900	millisecond	UO	UO:0000028	2.52	millisecond	UO	UO:0000028	9	degree	UO	UO:0000185	900	millisecond	UO	UO:0000028	176	1	millimeter	UO	UO:0000016	266	second	UO	UO:0000010	\...\slim_sub-25853_sub-25853.tar\sub-25853\ses-2\anat\sub-25853_ses-1_T1w.nii.gz
25854	T1-weighted Acquisition	Magnetic Resonance Imaging	Siemens 3T TIM Trio	Siemens	3	tesla	UO	UO:0000228	head	8	T1-weighted Acquisition	256	millimeter	UO	UO:0000016	256x256x192	millimeter	UO	UO:0000016	1x1x1	millimeter	UO	UO:0000016	1900	millisecond	UO	UO:0000028	2.52	millisecond	UO	UO:0000028	9	degree	UO	UO:0000185	900	millisecond	UO	UO:0000028	176	1	millimeter	UO	UO:0000016	266	second	UO	UO:0000010	\...\slim_sub-25854_sub-25854.tar\sub-25854\ses-2\anat\sub-25854_ses-1_T1w.nii.gz
25855	T1-weighted Acquisition	Magnetic Resonance Imaging	Siemens 3T TIM Trio	Siemens	3	tesla	UO	UO:0000228	head	8	T1-weighted Acquisition	256	millimeter	UO	UO:0000016	256x256x192	millimeter	UO	UO:0000016	1x1x1	millimeter	UO	UO:0000016	1900	millisecond	UO	UO:0000028	2.52	millisecond	UO	UO:0000028	9	degree	UO	UO:0000185	900	millisecond	UO	UO:0000028	176	1	millimeter	UO	UO:0000016	266	second	UO	UO:0000010	\...\slim_sub-25855_sub-25855.tar\sub-25855\ses-2\anat\sub-25855_ses-1_T1w.nii.gz
25856	T1-weighted Acquisition	Magnetic Resonance Imaging	Siemens 3T TIM Trio	Siemens	3	tesla	UO	UO:0000228	head	8	T1-weighted Acquisition	256	millimeter	UO	UO:0000016	256x256x192	millimeter	UO	UO:0000016	1x1x1	millimeter	UO	UO:0000016	1900	millisecond	UO	UO:0000028	2.52	millisecond	UO	UO:0000028	9	degree	UO	UO:0000185	900	millisecond	UO	UO:0000028	176	1	millimeter	UO	UO:0000016	266	second	UO	UO:0000010	\...\slim_sub-25856_sub-25856.tar\sub-25856\ses-2\anat\sub-25856_ses-1_T1w.nii.gz
25857	T1-weighted Acquisition	Magnetic Resonance Imaging	Siemens 3T TIM Trio	Siemens	3	tesla	UO	UO:0000228	head	8	T1-weighted Acquisition	256	millimeter	UO	UO:0000016	256x256x192	millimeter	UO	UO:0000016	1x1x1	millimeter	UO	UO:0000016	1900	millisecond	UO	UO:0000028	2.52	millisecond	UO	UO:0000028	9	degree	UO	UO:0000185	900	millisecond	UO	UO:0000028	176	1	millimeter	UO	UO:0000016	266	second	UO	UO:0000010	\...\slim_sub-25857_sub-25857.tar\sub-25857\ses-2\anat\sub-25857_ses-1_T1w.nii.gz
25858	T1-weighted Acquisition	Magnetic Resonance Imaging	Siemens 3T TIM Trio	Siemens	3	tesla	UO	UO:0000228	head	8	T1-weighted Acquisition	256	millimeter	UO	UO:0000016	256x256x192	millimeter	UO	UO:0000016	1x1x1	millimeter	UO	UO:0000016	1900	millisecond	UO	UO:0000028	2.52	millisecond	UO	UO:0000028	9	degree	UO	UO:0000185	900	millisecond	UO	UO:0000028	176	1	millimeter	UO	UO:0000016	266	second	UO	UO:0000010	\...\slim_sub-25858_sub-25858.tar\sub-25858\ses-2\anat\sub-25858_ses-1_T1w.nii.gz
[truncated: 239 more rows]
[truncated: 4 more columns]
