# Supplementary material for: Longitudinal test-retest neuroimaging data from healthy young adults in southwest China
Source: Sci Data. 2017 Feb 14;4:170017. doi: 10.1038/sdata.2017.17 (PMC5308199; doi:10.1038/sdata.2017.17)
Supplement: Supplementary file 1 [file sdata201717-isa1.zip › a_dwi_Qiu.txt]

Sample Name	Assay Name	Protocol REF	Parameter Value[instrument]	Parameter Value[manufacturer]	Parameter Value[magnetic field strength]	Unit	Term Source REF	Term Accession Number	Parameter Value[coil type]	Parameter Value[number of coils]	Parameter Value[MRI assay]	Parameter Value[field of view]	Unit	Term Source REF	Term Accession Number	Parameter Value[matrix size]	Unit	Term Source REF	Term Accession Number	Parameter Value[voxel resolution]	Unit	Term Source REF	Term Accession Number	Parameter Value[repetition time]	Unit	Term Source REF	Term Accession Number	Parameter Value[echo time]	Unit	Term Source REF	Term Accession Number	Parameter Value[flip angle value]	Unit	Term Source REF	Term Accession Number	Parameter Value[number of slices]	Parameter Value[slice thickness]	Unit	Term Source REF	Term Accession Number	Parameter Value[total scan time]	Unit	Term Source REF	Term Accession Number	Raw Data File	Comment[Data Repository]	Comment[Data Record Accession]	Comment[Data Record URI]	Factor Value[session]
25629	Diffusion-weighted imaging	Magnetic Resonance Imaging	Siemens 3T TIM Trio	Siemens	3	tesla	UO	UO:0000228	head	8	Diffusion-weighted imaging	256	millimeter	UO	UO:0000016	128x128	millimeter	UO	UO:0000016	2.0x2.0x2.0	millimeter	UO	UO:0000016	11000	millisecond	UO	UO:0000028	98	millisecond	UO	UO:0000028	90	degree	UO	UO:0000185	60	2	millimeter	UO	UO:0000016	717	second	UO	UO:0000010	\...\slim_sub-25629_sub-25629.tar\sub-25629\ses-1\DWI\sub-25629_ses-1_dwi.nii.gz	Functional Connectomes Project International Neuroimaging Data-Sharing Initiative	10.15387/fcp_indi.retro.slim	http://dx.doi.org/10.15387/fcp_indi.retro.slim	Time1
30699	Diffusion-weighted imaging	Magnetic Resonance Imaging	Siemens 3T TIM Trio	Siemens	3	tesla	UO	UO:0000228	head	8	Diffusion-weighted imaging	256	millimeter	UO	UO:0000016	128x128	millimeter	UO	UO:0000016	2.0x2.0x2.0	millimeter	UO	UO:0000016	11000	millisecond	UO	UO:0000028	98	millisecond	UO	UO:0000028	90	degree	UO	UO:0000185	60	2	millimeter	UO	UO:0000016	717	second	UO	UO:0000010	\...\slim_sub-30699_sub-30699.tar\sub-30699\ses-1\DWI\sub-30699_ses-1_dwi.nii.gz	Functional Connectomes Project International Neuroimaging Data-Sharing Initiative	10.15387/fcp_indi.retro.slim	http://dx.doi.org/10.15387/fcp_indi.retro.slim	Time1
25630	Diffusion-weighted imaging	Magnetic Resonance Imaging	Siemens 3T TIM Trio	Siemens	3	tesla	UO	UO:0000228	head	8	Diffusion-weighted imaging	256	millimeter	UO	UO:0000016	128x128	millimeter	UO	UO:0000016	2.0x2.0x2.0	millimeter	UO	UO:0000016	11000	millisecond	UO	UO:0000028	98	millisecond	UO	UO:0000028	90	degree	UO	UO:0000185	60	2	millimeter	UO	UO:0000016	717	second	UO	UO:0000010	\...\slim_sub-25630_sub-25630.tar\sub-25630\ses-1\DWI\sub-25630_ses-1_dwi.nii.gz	Functional Connectomes Project International Neuroimaging Data-Sharing Initiative	10.15387/fcp_indi.retro.slim	http://dx.doi.org/10.15387/fcp_indi.retro.slim	Time1
30701	Diffusion-weighted imaging	Magnetic Resonance Imaging	Siemens 3T TIM Trio	Siemens	3	tesla	UO	UO:0000228	head	8	Diffusion-weighted imaging	256	millimeter	UO	UO:0000016	128x128	millimeter	UO	UO:0000016	2.0x2.0x2.0	millimeter	UO	UO:0000016	11000	millisecond	UO	UO:0000028	98	millisecond	UO	UO:0000028	90	degree	UO	UO:0000185	60	2	millimeter	UO	UO:0000016	717	second	UO	UO:0000010	\...\slim_sub-30701_sub-30701.tar\sub-30701\ses-1\DWI\sub-30701_ses-1_dwi.nii.gz	Functional Connectomes Project International Neuroimaging Data-Sharing Initiative	10.15387/fcp_indi.retro.slim	http://dx.doi.org/10.15387/fcp_indi.retro.slim	Time1
25631	Diffusion-weighted imaging	Magnetic Resonance Imaging	Siemens 3T TIM Trio	Siemens	3	tesla	UO	UO:0000228	head	8	Diffusion-weighted imaging	256	millimeter	UO	UO:0000016	128x128	millimeter	UO	UO:0000016	2.0x2.0x2.0	millimeter	UO	UO:0000016	11000	millisecond	UO	UO:0000028	98	millisecond	UO	UO:0000028	90	degree	UO	UO:0000185	60	2	millimeter	UO	UO:0000016	717	second	UO	UO:0000010	\...\slim_sub-25631_sub-25631.tar\sub-25631\ses-1\DWI\sub-25631_ses-1_dwi.nii.gz	Functional Connectomes Project International Neuroimaging Data-Sharing Initiative	10.15387/fcp_indi.retro.slim	http://dx.doi.org/10.15387/fcp_indi.retro.slim	Time1
25632	Diffusion-weighted imaging	Magnetic Resonance Imaging	Siemens 3T TIM Trio	Siemens	3	tesla	UO	UO:0000228	head	8	Diffusion-weighted imaging	256	millimeter	UO	UO:0000016	128x128	millimeter	UO	UO:0000016	2.0x2.0x2.0	millimeter	UO	UO:0000016	11000	millisecond	UO	UO:0000028	98	millisecond	UO	UO:0000028	90	degree	UO	UO:0000185	60	2	millimeter	UO	UO:0000016	717	second	UO	UO:0000010	\...\slim_sub-25632_sub-25632.tar\sub-25632\ses-1\DWI\sub-25632_ses-1_dwi.nii.gz	Functional Connectomes Project International Neuroimaging Data-Sharing Initiative	10.15387/fcp_indi.retro.slim	http://dx.doi.org/10.15387/fcp_indi.retro.slim	Time1
30702	Diffusion-weighted imaging	Magnetic Resonance Imaging	Siemens 3T TIM Trio	Siemens	3	tesla	UO	UO:0000228	head	8	Diffusion-weighted imaging	256	millimeter	UO	UO:0000016	128x128	millimeter	UO	UO:0000016	2.0x2.0x2.0	millimeter	UO	UO:0000016	11000	millisecond	UO	UO:0000028	98	millisecond	UO	UO:0000028	90	degree	UO	UO:0000185	60	2	millimeter	UO	UO:0000016	717	second	UO	UO:0000010	\...\slim_sub-30702_sub-30702.tar\sub-30702\ses-1\DWI\sub-30702_ses-1_dwi.nii.gz	Functional Connectomes Project International Neuroimaging Data-Sharing Initiative	10.15387/fcp_indi.retro.slim	http://dx.doi.org/10.15387/fcp_indi.retro.slim	Time1
25633	Diffusion-weighted imaging	Magnetic Resonance Imaging	Siemens 3T TIM Trio	Siemens	3	tesla	UO	UO:0000228	head	8	Diffusion-weighted imaging	256	millimeter	UO	UO:0000016	128x128	millimeter	UO	UO:0000016	2.0x2.0x2.0	millimeter	UO	UO:0000016	11000	millisecond	UO	UO:0000028	98	millisecond	UO	UO:0000028	90	degree	UO	UO:0000185	60	2	millimeter	UO	UO:0000016	717	second	UO	UO:0000010	\...\slim_sub-25633_sub-25633.tar\sub-25633\ses-1\DWI\sub-25633_ses-1_dwi.nii.gz	Functional Connectomes Project International Neuroimaging Data-Sharing Initiative	10.15387/fcp_indi.retro.slim	http://dx.doi.org/10.15387/fcp_indi.retro.slim	Time1
30703	Diffusion-weighted imaging	Magnetic Resonance Imaging	Siemens 3T TIM Trio	Siemens	3	tesla	UO	UO:0000228	head	8	Diffusion-weighted imaging	256	millimeter	UO	UO:0000016	128x128	millimeter	UO	UO:0000016	2.0x2.0x2.0	millimeter	UO	UO:0000016	11000	millisecond	UO	UO:0000028	98	millisecond	UO	UO:0000028	90	degree	UO	UO:0000185	60	2	millimeter	UO	UO:0000016	717	second	UO	UO:0000010	\...\slim_sub-30703_sub-30703.tar\sub-30703\ses-1\DWI\sub-30703_ses-1_dwi.nii.gz	Functional Connectomes Project International Neuroimaging Data-Sharing Initiative	10.15387/fcp_indi.retro.slim	http://dx.doi.org/10.15387/fcp_indi.retro.slim	Time1
30704	Diffusion-weighted imaging	Magnetic Resonance Imaging	Siemens 3T TIM Trio	Siemens	3	tesla	UO	UO:0000228	head	8	Diffusion-weighted imaging	256	millimeter	UO	UO:0000016	128x128	millimeter	UO	UO:0000016	2.0x2.0x2.0	millimeter	UO	UO:0000016	11000	millisecond	UO	UO:0000028	98	millisecond	UO	UO:0000028	90	degree	UO	UO:0000185	60	2	millimeter	UO	UO:0000016	717	second	UO	UO:0000010	\...\slim_sub-30704_sub-30704.tar\sub-30704\ses-1\DWI\sub-30704_ses-1_dwi.nii.gz	Functional Connectomes Project International Neuroimaging Data-Sharing Initiative	10.15387/fcp_indi.retro.slim	http://dx.doi.org/10.15387/fcp_indi.retro.slim	Time1
30705	Diffusion-weighted imaging	Magnetic Resonance Imaging	Siemens 3T TIM Trio	Siemens	3	tesla	UO	UO:0000228	head	8	Diffusion-weighted imaging	256	millimeter	UO	UO:0000016	128x128	millimeter	UO	UO:0000016	2.0x2.0x2.0	millimeter	UO	UO:0000016	11000	millisecond	UO	UO:0000028	98	millisecond	UO	UO:0000028	90	degree	UO	UO:0000185	60	2	millimeter	UO	UO:0000016	717	second	UO	UO:0000010	\...\slim_sub-30705_sub-30705.tar\sub-30705\ses-1\DWI\sub-30705_ses-1_dwi.nii.gz	Functional Connectomes Project International Neuroimaging Data-Sharing Initiative	10.15387/fcp_indi.retro.slim	http://dx.doi.org/10.15387/fcp_indi.retro.slim	Time1
30706	Diffusion-weighted imaging	Magnetic Resonance Imaging	Siemens 3T TIM Trio	Siemens	3	tesla	UO	UO:0000228	head	8	Diffusion-weighted imaging	256	millimeter	UO	UO:0000016	128x128	millimeter	UO	UO:0000016	2.0x2.0x2.0	millimeter	UO	UO:0000016	11000	millisecond	UO	UO:0000028	98	millisecond	UO	UO:0000028	90	degree	UO	UO:0000185	60	2	millimeter	UO	UO:0000016	717	second	UO	UO:0000010	\...\slim_sub-30706_sub-30706.tar\sub-30706\ses-1\DWI\sub-30706_ses-1_dwi.nii.gz	Functional Connectomes Project International Neuroimaging Data-Sharing Initiative	10.15387/fcp_indi.retro.slim	http://dx.doi.org/10.15387/fcp_indi.retro.slim	Time1
25634	Diffusion-weighted imaging	Magnetic Resonance Imaging	Siemens 3T TIM Trio	Siemens	3	tesla	UO	UO:0000228	head	8	Diffusion-weighted imaging	256	millimeter	UO	UO:0000016	128x128	millimeter	UO	UO:0000016	2.0x2.0x2.0	millimeter	UO	UO:0000016	11000	millisecond	UO	UO:0000028	98	millisecond	UO	UO:0000028	90	degree	UO	UO:0000185	60	2	millimeter	UO	UO:0000016	717	second	UO	UO:0000010	\...\slim_sub-25634_sub-25634.tar\sub-25634\ses-1\DWI\sub-25634_ses-1_dwi.nii.gz	Functional Connectomes Project International Neuroimaging Data-Sharing Initiative	10.15387/fcp_indi.retro.slim	http://dx.doi.org/10.15387/fcp_indi.retro.slim	Time1
30707	Diffusion-weighted imaging	Magnetic Resonance Imaging	Siemens 3T TIM Trio	Siemens	3	tesla	UO	UO:0000228	head	8	Diffusion-weighted imaging	256	millimeter	UO	UO:0000016	128x128	millimeter	UO	UO:0000016	2.0x2.0x2.0	millimeter	UO	UO:0000016	11000	millisecond	UO	UO:0000028	98	millisecond	UO	UO:0000028	90	degree	UO	UO:0000185	60	2	millimeter	UO	UO:0000016	717	second	UO	UO:0000010	\...\slim_sub-30707_sub-30707.tar\sub-30707\ses-1\DWI\sub-30707_ses-1_dwi.nii.gz	Functional Connectomes Project International Neuroimaging Data-Sharing Initiative	10.15387/fcp_indi.retro.slim	http://dx.doi.org/10.15387/fcp_indi.retro.slim	Time1
30708	Diffusion-weighted imaging	Magnetic Resonance Imaging	Siemens 3T TIM Trio	Siemens	3	tesla	UO	UO:0000228	head	8	Diffusion-weighted imaging	256	millimeter	UO	UO:0000016	128x128	millimeter	UO	UO:0000016	2.0x2.0x2.0	millimeter	UO	UO:0000016	11000	millisecond	UO	UO:0000028	98	millisecond	UO	UO:0000028	90	degree	UO	UO:0000185	60	2	millimeter	UO	UO:0000016	717	second	UO	UO:0000010	\...\slim_sub-30708_sub-30708.tar\sub-30708\ses-1\DWI\sub-30708_ses-1_dwi.nii.gz	Functional Connectomes Project International Neuroimaging Data-Sharing Initiative	10.15387/fcp_indi.retro.slim	http://dx.doi.org/10.15387/fcp_indi.retro.slim	Time1
30709	Diffusion-weighted imaging	Magnetic Resonance Imaging	Siemens 3T TIM Trio	Siemens	3	tesla	UO	UO:0000228	head	8	Diffusion-weighted imaging	256	millimeter	UO	UO:0000016	128x128	millimeter	UO	UO:0000016	2.0x2.0x2.0	millimeter	UO	UO:0000016	11000	millisecond	UO	UO:0000028	98	millisecond	UO	UO:0000028	90	degree	UO	UO:0000185	60	2	millimeter	UO	UO:0000016	717	second	UO	UO:0000010	\...\slim_sub-30709_sub-30709.tar\sub-30709\ses-1\DWI\sub-30709_ses-1_dwi.nii.gz	Functional Connectomes Project International Neuroimaging Data-Sharing Initiative	10.15387/fcp_indi.retro.slim	http://dx.doi.org/10.15387/fcp_indi.retro.slim	Time1
30710	Diffusion-weighted imaging	Magnetic Resonance Imaging	Siemens 3T TIM Trio	Siemens	3	tesla	UO	UO:0000228	head	8	Diffusion-weighted imaging	256	millimeter	UO	UO:0000016	128x128	millimeter	UO	UO:0000016	2.0x2.0x2.0	millimeter	UO	UO:0000016	11000	millisecond	UO	UO:0000028	98	millisecond	UO	UO:0000028	90	degree	UO	UO:0000185	60	2	millimeter	UO	UO:0000016	717	second	UO	UO:0000010	\...\slim_sub-30710_sub-30710.tar\sub-30710\ses-1\DWI\sub-30710_ses-1_dwi.nii.gz	Functional Connectomes Project International Neuroimaging Data-Sharing Initiative	10.15387/fcp_indi.retro.slim	http://dx.doi.org/10.15387/fcp_indi.retro.slim	Time1
30711	Diffusion-weighted imaging	Magnetic Resonance Imaging	Siemens 3T TIM Trio	Siemens	3	tesla	UO	UO:0000228	head	8	Diffusion-weighted imaging	256	millimeter	UO	UO:0000016	128x128	millimeter	UO	UO:0000016	2.0x2.0x2.0	millimeter	UO	UO:0000016	11000	millisecond	UO	UO:0000028	98	millisecond	UO	UO:0000028	90	degree	UO	UO:0000185	60	2	millimeter	UO	UO:0000016	717	second	UO	UO:0000010	\...\slim_sub-30711_sub-30711.tar\sub-30711\ses-1\DWI\sub-30711_ses-1_dwi.nii.gz	Functional Connectomes Project International Neuroimaging Data-Sharing Initiative	10.15387/fcp_indi.retro.slim	http://dx.doi.org/10.15387/fcp_indi.retro.slim	Time1
30712	Diffusion-weighted imaging	Magnetic Resonance Imaging	Siemens 3T TIM Trio	Siemens	3	tesla	UO	UO:0000228	head	8	Diffusion-weighted imaging	256	millimeter	UO	UO:0000016	128x128	millimeter	UO	UO:0000016	2.0x2.0x2.0	millimeter	UO	UO:0000016	11000	millisecond	UO	UO:0000028	98	millisecond	UO	UO:0000028	90	degree	UO	UO:0000185	60	2	millimeter	UO	UO:0000016	717	second	UO	UO:0000010	\...\slim_sub-30712_sub-30712.tar\sub-30712\ses-1\DWI\sub-30712_ses-1_dwi.nii.gz	Functional Connectomes Project International Neuroimaging Data-Sharing Initiative	10.15387/fcp_indi.retro.slim	http://dx.doi.org/10.15387/fcp_indi.retro.slim	Time1
25635	Diffusion-weighted imaging	Magnetic Resonance Imaging	Siemens 3T TIM Trio	Siemens	3	tesla	UO	UO:0000228	head	8	Diffusion-weighted imaging	256	millimeter	UO	UO:0000016	128x128	millimeter	UO	UO:0000016	2.0x2.0x2.0	millimeter	UO	UO:0000016	11000	millisecond	UO	UO:0000028	98	millisecond	UO	UO:0000028	90	degree	UO	UO:0000185	60	2	millimeter	UO	UO:0000016	717	second	UO	UO:0000010	\...\slim_sub-25635_sub-25635.tar\sub-25635\ses-1\DWI\sub-25635_ses-1_dwi.nii.gz	Functional Connectomes Project International Neuroimaging Data-Sharing Initiative	10.15387/fcp_indi.retro.slim	http://dx.doi.org/10.15387/fcp_indi.retro.slim	Time1
30713	Diffusion-weighted imaging	Magnetic Resonance Imaging	Siemens 3T TIM Trio	Siemens	3	tesla	UO	UO:0000228	head	8	Diffusion-weighted imaging	256	millimeter	UO	UO:0000016	128x128	millimeter	UO	UO:0000016	2.0x2.0x2.0	millimeter	UO	UO:0000016	11000	millisecond	UO	UO:0000028	98	millisecond	UO	UO:0000028	90	degree	UO	UO:0000185	60	2	millimeter	UO	UO:0000016	717	second	UO	UO:0000010	\...\slim_sub-30713_sub-30713.tar\sub-30713\ses-1\DWI\sub-30713_ses-1_dwi.nii.gz	Functional Connectomes Project International Neuroimaging Data-Sharing Initiative	10.15387/fcp_indi.retro.slim	http://dx.doi.org/10.15387/fcp_indi.retro.slim	Time1
30714	Diffusion-weighted imaging	Magnetic Resonance Imaging	Siemens 3T TIM Trio	Siemens	3	tesla	UO	UO:0000228	head	8	Diffusion-weighted imaging	256	millimeter	UO	UO:0000016	128x128	millimeter	UO	UO:0000016	2.0x2.0x2.0	millimeter	UO	UO:0000016	11000	millisecond	UO	UO:0000028	98	millisecond	UO	UO:0000028	90	degree	UO	UO:0000185	60	2	millimeter	UO	UO:0000016	717	second	UO	UO:0000010	\...\slim_sub-30714_sub-30714.tar\sub-30714\ses-1\DWI\sub-30714_ses-1_dwi.nii.gz	Functional Connectomes Project International Neuroimaging Data-Sharing Initiative	10.15387/fcp_indi.retro.slim	http://dx.doi.org/10.15387/fcp_indi.retro.slim	Time1
30715	Diffusion-weighted imaging	Magnetic Resonance Imaging	Siemens 3T TIM Trio	Siemens	3	tesla	UO	UO:0000228	head	8	Diffusion-weighted imaging	256	millimeter	UO	UO:0000016	128x128	millimeter	UO	UO:0000016	2.0x2.0x2.0	millimeter	UO	UO:0000016	11000	millisecond	UO	UO:0000028	98	millisecond	UO	UO:0000028	90	degree	UO	UO:0000185	60	2	millimeter	UO	UO:0000016	717	second	UO	UO:0000010	\...\slim_sub-30715_sub-30715.tar\sub-30715\ses-1\DWI\sub-30715_ses-1_dwi.nii.gz	Functional Connectomes Project International Neuroimaging Data-Sharing Initiative	10.15387/fcp_indi.retro.slim	http://dx.doi.org/10.15387/fcp_indi.retro.slim	Time1
25636	Diffusion-weighted imaging	Magnetic Resonance Imaging	Siemens 3T TIM Trio	Siemens	3	tesla	UO	UO:0000228	head	8	Diffusion-weighted imaging	256	millimeter	UO	UO:0000016	128x128	millimeter	UO	UO:0000016	2.0x2.0x2.0	millimeter	UO	UO:0000016	11000	millisecond	UO	UO:0000028	98	millisecond	UO	UO:0000028	90	degree	UO	UO:0000185	60	2	millimeter	UO	UO:0000016	717	second	UO	UO:0000010	\...\slim_sub-25636_sub-25636.tar\sub-25636\ses-1\DWI\sub-25636_ses-1_dwi.nii.gz	Functional Connectomes Project International Neuroimaging Data-Sharing Initiative	10.15387/fcp_indi.retro.slim	http://dx.doi.org/10.15387/fcp_indi.retro.slim	Time1
30716	Diffusion-weighted imaging	Magnetic Resonance Imaging	Siemens 3T TIM Trio	Siemens	3	tesla	UO	UO:0000228	head	8	Diffusion-weighted imaging	256	millimeter	UO	UO:0000016	128x128	millimeter	UO	UO:0000016	2.0x2.0x2.0	millimeter	UO	UO:0000016	11000	millisecond	UO	UO:0000028	98	millisecond	UO	UO:0000028	90	degree	UO	UO:0000185	60	2	millimeter	UO	UO:0000016	717	second	UO	UO:0000010	\...\slim_sub-30716_sub-30716.tar\sub-30716\ses-1\DWI\sub-30716_ses-1_dwi.nii.gz	Functional Connectomes Project International Neuroimaging Data-Sharing Initiative	10.15387/fcp_indi.retro.slim	http://dx.doi.org/10.15387/fcp_indi.retro.slim	Time1
30717	Diffusion-weighted imaging	Magnetic Resonance Imaging	Siemens 3T TIM Trio	Siemens	3	tesla	UO	UO:0000228	head	8	Diffusion-weighted imaging	256	millimeter	UO	UO:0000016	128x128	millimeter	UO	UO:0000016	2.0x2.0x2.0	millimeter	UO	UO:0000016	11000	millisecond	UO	UO:0000028	98	millisecond	UO	UO:0000028	90	degree	UO	UO:0000185	60	2	millimeter	UO	UO:0000016	717	second	UO	UO:0000010	\...\slim_sub-30717_sub-30717.tar\sub-30717\ses-1\DWI\sub-30717_ses-1_dwi.nii.gz	Functional Connectomes Project International Neuroimaging Data-Sharing Initiative	10.15387/fcp_indi.retro.slim	http://dx.doi.org/10.15387/fcp_indi.retro.slim	Time1
30718	Diffusion-weighted imaging	Magnetic Resonance Imaging	Siemens 3T TIM Trio	Siemens	3	tesla	UO	UO:0000228	head	8	Diffusion-weighted imaging	256	millimeter	UO	UO:0000016	128x128	millimeter	UO	UO:0000016	2.0x2.0x2.0	millimeter	UO	UO:0000016	11000	millisecond	UO	UO:0000028	98	millisecond	UO	UO:0000028	90	degree	UO	UO:0000185	60	2	millimeter	UO	UO:0000016	717	second	UO	UO:0000010	\...\slim_sub-30718_sub-30718.tar\sub-30718\ses-1\DWI\sub-30718_ses-1_dwi.nii.gz	Functional Connectomes Project International Neuroimaging Data-Sharing Initiative	10.15387/fcp_indi.retro.slim	http://dx.doi.org/10.15387/fcp_indi.retro.slim	Time1
30719	Diffusion-weighted imaging	Magnetic Resonance Imaging	Siemens 3T TIM Trio	Siemens	3	tesla	UO	UO:0000228	head	8	Diffusion-weighted imaging	256	millimeter	UO	UO:0000016	128x128	millimeter	UO	UO:0000016	2.0x2.0x2.0	millimeter	UO	UO:0000016	11000	millisecond	UO	UO:0000028	98	millisecond	UO	UO:0000028	90	degree	UO	UO:0000185	60	2	millimeter	UO	UO:0000016	717	second	UO	UO:0000010	\...\slim_sub-30719_sub-30719.tar\sub-30719\ses-1\DWI\sub-30719_ses-1_dwi.nii.gz	Functional Connectomes Project International Neuroimaging Data-Sharing Initiative	10.15387/fcp_indi.retro.slim	http://dx.doi.org/10.15387/fcp_indi.retro.slim	Time1
25637	Diffusion-weighted imaging	Magnetic Resonance Imaging	Siemens 3T TIM Trio	Siemens	3	tesla	UO	UO:0000228	head	8	Diffusion-weighted imaging	256	millimeter	UO	UO:0000016	128x128	millimeter	UO	UO:0000016	2.0x2.0x2.0	millimeter	UO	UO:0000016	11000	millisecond	UO	UO:0000028	98	millisecond	UO	UO:0000028	90	degree	UO	UO:0000185	60	2	millimeter	UO	UO:0000016	717	second	UO	UO:0000010	\...\slim_sub-25637_sub-25637.tar\sub-25637\ses-1\DWI\sub-25637_ses-1_dwi.nii.gz	Functional Connectomes Project International Neuroimaging Data-Sharing Initiative	10.15387/fcp_indi.retro.slim	http://dx.doi.org/10.15387/fcp_indi.retro.slim	Time1
30720	Diffusion-weighted imaging	Magnetic Resonance Imaging	Siemens 3T TIM Trio	Siemens	3	tesla	UO	UO:0000228	head	8	Diffusion-weighted imaging	256	millimeter	UO	UO:0000016	128x128	millimeter	UO	UO:0000016	2.0x2.0x2.0	millimeter	UO	UO:0000016	11000	millisecond	UO	UO:0000028	98	millisecond	UO	UO:0000028	90	degree	UO	UO:0000185	60	2	millimeter	UO	UO:0000016	717	second	UO	UO:0000010	\...\slim_sub-30720_sub-30720.tar\sub-30720\ses-1\DWI\sub-30720_ses-1_dwi.nii.gz	Functional Connectomes Project International Neuroimaging Data-Sharing Initiative	10.15387/fcp_indi.retro.slim	http://dx.doi.org/10.15387/fcp_indi.retro.slim	Time1
25638	Diffusion-weighted imaging	Magnetic Resonance Imaging	Siemens 3T TIM Trio	Siemens	3	tesla	UO	UO:0000228	head	8	Diffusion-weighted imaging	256	millimeter	UO	UO:0000016	128x128	millimeter	UO	UO:0000016	2.0x2.0x2.0	millimeter	UO	UO:0000016	11000	millisecond	UO	UO:0000028	98	millisecond	UO	UO:0000028	90	degree	UO	UO:0000185	60	2	millimeter	UO	UO:0000016	717	second	UO	UO:0000010	\...\slim_sub-25638_sub-25638.tar\sub-25638\ses-1\DWI\sub-25638_ses-1_dwi.nii.gz	Functional Connectomes Project International Neuroimaging Data-Sharing Initiative	10.15387/fcp_indi.retro.slim	http://dx.doi.org/10.15387/fcp_indi.retro.slim	Time1
25739	Diffusion-weighted imaging	Magnetic Resonance Imaging	Siemens 3T TIM Trio	Siemens	3	tesla	UO	UO:0000228	head	8	Diffusion-weighted imaging	256	millimeter	UO	UO:0000016	128x128	millimeter	UO	UO:0000016	2.0x2.0x2.0	millimeter	UO	UO:0000016	11000	millisecond	UO	UO:0000028	98	millisecond	UO	UO:0000028	90	degree	UO	UO:0000185	60	2	millimeter	UO	UO:0000016	717	second	UO	UO:0000010	\...\slim_sub-25739_sub-25739.tar\sub-25739\ses-1\DWI\sub-25739_ses-1_dwi.nii.gz	Functional Connectomes Project International Neuroimaging Data-Sharing Initiative	10.15387/fcp_indi.retro.slim	http://dx.doi.org/10.15387/fcp_indi.retro.slim	Time1
25740	Diffusion-weighted imaging	Magnetic Resonance Imaging	Siemens 3T TIM Trio	Siemens	3	tesla	UO	UO:0000228	head	8	Diffusion-weighted imaging	256	millimeter	UO	UO:0000016	128x128	millimeter	UO	UO:0000016	2.0x2.0x2.0	millimeter	UO	UO:0000016	11000	millisecond	UO	UO:0000028	98	millisecond	UO	UO:0000028	90	degree	UO	UO:0000185	60	2	millimeter	UO	UO:0000016	717	second	UO	UO:0000010	\...\slim_sub-25740_sub-25740.tar\sub-25740\ses-1\DWI\sub-25740_ses-1_dwi.nii.gz	Functional Connectomes Project International Neuroimaging Data-Sharing Initiative	10.15387/fcp_indi.retro.slim	http://dx.doi.org/10.15387/fcp_indi.retro.slim	Time1
30721	Diffusion-weighted imaging	Magnetic Resonance Imaging	Siemens 3T TIM Trio	Siemens	3	tesla	UO	UO:0000228	head	8	Diffusion-weighted imaging	256	millimeter	UO	UO:0000016	128x128	millimeter	UO	UO:0000016	2.0x2.0x2.0	millimeter	UO	UO:0000016	11000	millisecond	UO	UO:0000028	98	millisecond	UO	UO:0000028	90	degree	UO	UO:0000185	60	2	millimeter	UO	UO:0000016	717	second	UO	UO:0000010	\...\slim_sub-30721_sub-30721.tar\sub-30721\ses-1\DWI\sub-30721_ses-1_dwi.nii.gz	Functional Connectomes Project International Neuroimaging Data-Sharing Initiative	10.15387/fcp_indi.retro.slim	http://dx.doi.org/10.15387/fcp_indi.retro.slim	Time1
25741	Diffusion-weighted imaging	Magnetic Resonance Imaging	Siemens 3T TIM Trio	Siemens	3	tesla	UO	UO:0000228	head	8	Diffusion-weighted imaging	256	millimeter	UO	UO:0000016	128x128	millimeter	UO	UO:0000016	2.0x2.0x2.0	millimeter	UO	UO:0000016	11000	millisecond	UO	UO:0000028	98	millisecond	UO	UO:0000028	90	degree	UO	UO:0000185	60	2	millimeter	UO	UO:0000016	717	second	UO	UO:0000010	\...\slim_sub-25741_sub-25741.tar\sub-25741\ses-1\DWI\sub-25741_ses-1_dwi.nii.gz	Functional Connectomes Project International Neuroimaging Data-Sharing Initiative	10.15387/fcp_indi.retro.slim	http://dx.doi.org/10.15387/fcp_indi.retro.slim	Time1
30722	Diffusion-weighted imaging	Magnetic Resonance Imaging	Siemens 3T TIM Trio	Siemens	3	tesla	UO	UO:0000228	head	8	Diffusion-weighted imaging	256	millimeter	UO	UO:0000016	128x128	millimeter	UO	UO:0000016	2.0x2.0x2.0	millimeter	UO	UO:0000016	11000	millisecond	UO	UO:0000028	98	millisecond	UO	UO:0000028	90	degree	UO	UO:0000185	60	2	millimeter	UO	UO:0000016	717	second	UO	UO:0000010	\...\slim_sub-30722_sub-30722.tar\sub-30722\ses-1\DWI\sub-30722_ses-1_dwi.nii.gz	Functional Connectomes Project International Neuroimaging Data-Sharing Initiative	10.15387/fcp_indi.retro.slim	http://dx.doi.org/10.15387/fcp_indi.retro.slim	Time1
25742	Diffusion-weighted imaging	Magnetic Resonance Imaging	Siemens 3T TIM Trio	Siemens	3	tesla	UO	UO:0000228	head	8	Diffusion-weighted imaging	256	millimeter	UO	UO:0000016	128x128	millimeter	UO	UO:0000016	2.0x2.0x2.0	millimeter	UO	UO:0000016	11000	millisecond	UO	UO:0000028	98	millisecond	UO	UO:0000028	90	degree	UO	UO:0000185	60	2	millimeter	UO	UO:0000016	717	second	UO	UO:0000010	\...\slim_sub-25742_sub-25742.tar\sub-25742\ses-1\DWI\sub-25742_ses-1_dwi.nii.gz	Functional Connectomes Project International Neuroimaging Data-Sharing Initiative	10.15387/fcp_indi.retro.slim	http://dx.doi.org/10.15387/fcp_indi.retro.slim	Time1
30723	Diffusion-weighted imaging	Magnetic Resonance Imaging	Siemens 3T TIM Trio	Siemens	3	tesla	UO	UO:0000228	head	8	Diffusion-weighted imaging	256	millimeter	UO	UO:0000016	128x128	millimeter	UO	UO:0000016	2.0x2.0x2.0	millimeter	UO	UO:0000016	11000	millisecond	UO	UO:0000028	98	millisecond	UO	UO:0000028	90	degree	UO	UO:0000185	60	2	millimeter	UO	UO:0000016	717	second	UO	UO:0000010	\...\slim_sub-30723_sub-30723.tar\sub-30723\ses-1\DWI\sub-30723_ses-1_dwi.nii.gz	Functional Connectomes Project International Neuroimaging Data-Sharing Initiative	10.15387/fcp_indi.retro.slim	http://dx.doi.org/10.15387/fcp_indi.retro.slim	Time1
30724	Diffusion-weighted imaging	Magnetic Resonance Imaging	Siemens 3T TIM Trio	Siemens	3	tesla	UO	UO:0000228	head	8	Diffusion-weighted imaging	256	millimeter	UO	UO:0000016	128x128	millimeter	UO	UO:0000016	2.0x2.0x2.0	millimeter	UO	UO:0000016	11000	millisecond	UO	UO:0000028	98	millisecond	UO	UO:0000028	90	degree	UO	UO:0000185	60	2	millimeter	UO	UO:0000016	717	second	UO	UO:0000010	\...\slim_sub-30724_sub-30724.tar\sub-30724\ses-1\DWI\sub-30724_ses-1_dwi.nii.gz	Functional Connectomes Project International Neuroimaging Data-Sharing Initiative	10.15387/fcp_indi.retro.slim	http://dx.doi.org/10.15387/fcp_indi.retro.slim	Time1
25743	Diffusion-weighted imaging	Magnetic Resonance Imaging	Siemens 3T TIM Trio	Siemens	3	tesla	UO	UO:0000228	head	8	Diffusion-weighted imaging	256	millimeter	UO	UO:0000016	128x128	millimeter	UO	UO:0000016	2.0x2.0x2.0	millimeter	UO	UO:0000016	11000	millisecond	UO	UO:0000028	98	millisecond	UO	UO:0000028	90	degree	UO	UO:0000185	60	2	millimeter	UO	UO:0000016	717	second	UO	UO:0000010	\...\slim_sub-25743_sub-25743.tar\sub-25743\ses-1\DWI\sub-25743_ses-1_dwi.nii.gz	Functional Connectomes Project International Neuroimaging Data-Sharing Initiative	10.15387/fcp_indi.retro.slim	http://dx.doi.org/10.15387/fcp_indi.retro.slim	Time1
30725	Diffusion-weighted imaging	Magnetic Resonance Imaging	Siemens 3T TIM Trio	Siemens	3	tesla	UO	UO:0000228	head	8	Diffusion-weighted imaging	256	millimeter	UO	UO:0000016	128x128	millimeter	UO	UO:0000016	2.0x2.0x2.0	millimeter	UO	UO:0000016	11000	millisecond	UO	UO:0000028	98	millisecond	UO	UO:0000028	90	degree	UO	UO:0000185	60	2	millimeter	UO	UO:0000016	717	second	UO	UO:0000010	\...\slim_sub-30725_sub-30725.tar\sub-30725\ses-1\DWI\sub-30725_ses-1_dwi.nii.gz	Functional Connectomes Project International Neuroimaging Data-Sharing Initiative	10.15387/fcp_indi.retro.slim	http://dx.doi.org/10.15387/fcp_indi.retro.slim	Time1
25744	Diffusion-weighted imaging	Magnetic Resonance Imaging	Siemens 3T TIM Trio	Siemens	3	tesla	UO	UO:0000228	head	8	Diffusion-weighted imaging	256	millimeter	UO	UO:0000016	128x128	millimeter	UO	UO:0000016	2.0x2.0x2.0	millimeter	UO	UO:0000016	11000	millisecond	UO	UO:0000028	98	millisecond	UO	UO:0000028	90	degree	UO	UO:0000185	60	2	millimeter	UO	UO:0000016	717	second	UO	UO:0000010	\...\slim_sub-25744_sub-25744.tar\sub-25744\ses-1\DWI\sub-25744_ses-1_dwi.nii.gz	Functional Connectomes Project International Neuroimaging Data-Sharing Initiative	10.15387/fcp_indi.retro.slim	http://dx.doi.org/10.15387/fcp_indi.retro.slim	Time1
30726	Diffusion-weighted imaging	Magnetic Resonance Imaging	Siemens 3T TIM Trio	Siemens	3	tesla	UO	UO:0000228	head	8	Diffusion-weighted imaging	256	millimeter	UO	UO:0000016	128x128	millimeter	UO	UO:0000016	2.0x2.0x2.0	millimeter	UO	UO:0000016	11000	millisecond	UO	UO:0000028	98	millisecond	UO	UO:0000028	90	degree	UO	UO:0000185	60	2	millimeter	UO	UO:0000016	717	second	UO	UO:0000010	\...\slim_sub-30726_sub-30726.tar\sub-30726\ses-1\DWI\sub-30726_ses-1_dwi.nii.gz	Functional Connectomes Project International Neuroimaging Data-Sharing Initiative	10.15387/fcp_indi.retro.slim	http://dx.doi.org/10.15387/fcp_indi.retro.slim	Time1
30727	Diffusion-weighted imaging	Magnetic Resonance Imaging	Siemens 3T TIM Trio	Siemens	3	tesla	UO	UO:0000228	head	8	Diffusion-weighted imaging	256	millimeter	UO	UO:0000016	128x128	millimeter	UO	UO:0000016	2.0x2.0x2.0	millimeter	UO	UO:0000016	11000	millisecond	UO	UO:0000028	98	millisecond	UO	UO:0000028	90	degree	UO	UO:0000185	60	2	millimeter	UO	UO:0000016	717	second	UO	UO:0000010	\...\slim_sub-30727_sub-30727.tar\sub-30727\ses-1\DWI\sub-30727_ses-1_dwi.nii.gz	Functional Connectomes Project International Neuroimaging Data-Sharing Initiative	10.15387/fcp_indi.retro.slim	http://dx.doi.org/10.15387/fcp_indi.retro.slim	Time1
30728	Diffusion-weighted imaging	Magnetic Resonance Imaging	Siemens 3T TIM Trio	Siemens	3	tesla	UO	UO:0000228	head	8	Diffusion-weighted imaging	256	millimeter	UO	UO:0000016	128x128	millimeter	UO	UO:0000016	2.0x2.0x2.0	millimeter	UO	UO:0000016	11000	millisecond	UO	UO:0000028	98	millisecond	UO	UO:0000028	90	degree	UO	UO:0000185	60	2	millimeter	UO	UO:0000016	717	second	UO	UO:0000010	\...\slim_sub-30728_sub-30728.tar\sub-30728\ses-1\DWI\sub-30728_ses-1_dwi.nii.gz	Functional Connectomes Project International Neuroimaging Data-Sharing Initiative	10.15387/fcp_indi.retro.slim	http://dx.doi.org/10.15387/fcp_indi.retro.slim	Time1
25745	Diffusion-weighted imaging	Magnetic Resonance Imaging	Siemens 3T TIM Trio	Siemens	3	tesla	UO	UO:0000228	head	8	Diffusion-weighted imaging	256	millimeter	UO	UO:0000016	128x128	millimeter	UO	UO:0000016	2.0x2.0x2.0	millimeter	UO	UO:0000016	11000	millisecond	UO	UO:0000028	98	millisecond	UO	UO:0000028	90	degree	UO	UO:0000185	60	2	millimeter	UO	UO:0000016	717	second	UO	UO:0000010	\...\slim_sub-25745_sub-25745.tar\sub-25745\ses-1\DWI\sub-25745_ses-1_dwi.nii.gz	Functional Connectomes Project International Neuroimaging Data-Sharing Initiative	10.15387/fcp_indi.retro.slim	http://dx.doi.org/10.15387/fcp_indi.retro.slim	Time1
30729	Diffusion-weighted imaging	Magnetic Resonance Imaging	Siemens 3T TIM Trio	Siemens	3	tesla	UO	UO:0000228	head	8	Diffusion-weighted imaging	256	millimeter	UO	UO:0000016	128x128	millimeter	UO	UO:0000016	2.0x2.0x2.0	millimeter	UO	UO:0000016	11000	millisecond	UO	UO:0000028	98	millisecond	UO	UO:0000028	90	degree	UO	UO:0000185	60	2	millimeter	UO	UO:0000016	717	second	UO	UO:0000010	\...\slim_sub-30729_sub-30729.tar\sub-30729\ses-1\DWI\sub-30729_ses-1_dwi.nii.gz	Functional Connectomes Project International Neuroimaging Data-Sharing Initiative	10.15387/fcp_indi.retro.slim	http://dx.doi.org/10.15387/fcp_indi.retro.slim	Time1
30730	Diffusion-weighted imaging	Magnetic Resonance Imaging	Siemens 3T TIM Trio	Siemens	3	tesla	UO	UO:0000228	head	8	Diffusion-weighted imaging	256	millimeter	UO	UO:0000016	128x128	millimeter	UO	UO:0000016	2.0x2.0x2.0	millimeter	UO	UO:0000016	11000	millisecond	UO	UO:0000028	98	millisecond	UO	UO:0000028	90	degree	UO	UO:0000185	60	2	millimeter	UO	UO:0000016	717	second	UO	UO:0000010	\...\slim_sub-30730_sub-30730.tar\sub-30730\ses-1\DWI\sub-30730_ses-1_dwi.nii.gz	Functional Connectomes Project International Neuroimaging Data-Sharing Initiative	10.15387/fcp_indi.retro.slim	http://dx.doi.org/10.15387/fcp_indi.retro.slim	Time1
30731	Diffusion-weighted imaging	Magnetic Resonance Imaging	Siemens 3T TIM Trio	Siemens	3	tesla	UO	UO:0000228	head	8	Diffusion-weighted imaging	256	millimeter	UO	UO:0000016	128x128	millimeter	UO	UO:0000016	2.0x2.0x2.0	millimeter	UO	UO:0000016	11000	millisecond	UO	UO:0000028	98	millisecond	UO	UO:0000028	90	degree	UO	UO:0000185	60	2	millimeter	UO	UO:0000016	717	second	UO	UO:0000010	\...\slim_sub-30731_sub-30731.tar\sub-30731\ses-1\DWI\sub-30731_ses-1_dwi.nii.gz	Functional Connectomes Project International Neuroimaging Data-Sharing Initiative	10.15387/fcp_indi.retro.slim	http://dx.doi.org/10.15387/fcp_indi.retro.slim	Time1
30732	Diffusion-weighted imaging	Magnetic Resonance Imaging	Siemens 3T TIM Trio	Siemens	3	tesla	UO	UO:0000228	head	8	Diffusion-weighted imaging	256	millimeter	UO	UO:0000016	128x128	millimeter	UO	UO:0000016	2.0x2.0x2.0	millimeter	UO	UO:0000016	11000	millisecond	UO	UO:0000028	98	millisecond	UO	UO:0000028	90	degree	UO	UO:0000185	60	2	millimeter	UO	UO:0000016	717	second	UO	UO:0000010	\...\slim_sub-30732_sub-30732.tar\sub-30732\ses-1\DWI\sub-30732_ses-1_dwi.nii.gz	Functional Connectomes Project International Neuroimaging Data-Sharing Initiative	10.15387/fcp_indi.retro.slim	http://dx.doi.org/10.15387/fcp_indi.retro.slim	Time1
30733	Diffusion-weighted imaging	Magnetic Resonance Imaging	Siemens 3T TIM Trio	Siemens	3	tesla	UO	UO:0000228	head	8	Diffusion-weighted imaging	256	millimeter	UO	UO:0000016	128x128	millimeter	UO	UO:0000016	2.0x2.0x2.0	millimeter	UO	UO:0000016	11000	millisecond	UO	UO:0000028	98	millisecond	UO	UO:0000028	90	degree	UO	UO:0000185	60	2	millimeter	UO	UO:0000016	717	second	UO	UO:0000010	\...\slim_sub-30733_sub-30733.tar\sub-30733\ses-1\DWI\sub-30733_ses-1_dwi.nii.gz	Functional Connectomes Project International Neuroimaging Data-Sharing Initiative	10.15387/fcp_indi.retro.slim	http://dx.doi.org/10.15387/fcp_indi.retro.slim	Time1
30734	Diffusion-weighted imaging	Magnetic Resonance Imaging	Siemens 3T TIM Trio	Siemens	3	tesla	UO	UO:0000228	head	8	Diffusion-weighted imaging	256	millimeter	UO	UO:0000016	128x128	millimeter	UO	UO:0000016	2.0x2.0x2.0	millimeter	UO	UO:0000016	11000	millisecond	UO	UO:0000028	98	millisecond	UO	UO:0000028	90	degree	UO	UO:0000185	60	2	millimeter	UO	UO:0000016	717	second	UO	UO:0000010	\...\slim_sub-30734_sub-30734.tar\sub-30734\ses-1\DWI\sub-30734_ses-1_dwi.nii.gz	Functional Connectomes Project International Neuroimaging Data-Sharing Initiative	10.15387/fcp_indi.retro.slim	http://dx.doi.org/10.15387/fcp_indi.retro.slim	Time1
25747	Diffusion-weighted imaging	Magnetic Resonance Imaging	Siemens 3T TIM Trio	Siemens	3	tesla	UO	UO:0000228	head	8	Diffusion-weighted imaging	256	millimeter	UO	UO:0000016	128x128	millimeter	UO	UO:0000016	2.0x2.0x2.0	millimeter	UO	UO:0000016	11000	millisecond	UO	UO:0000028	98	millisecond	UO	UO:0000028	90	degree	UO	UO:0000185	60	2	millimeter	UO	UO:0000016	717	second	UO	UO:0000010	\...\slim_sub-25747_sub-25747.tar\sub-25747\ses-1\DWI\sub-25747_ses-1_dwi.nii.gz	Functional Connectomes Project International Neuroimaging Data-Sharing Initiative	10.15387/fcp_indi.retro.slim	http://dx.doi.org/10.15387/fcp_indi.retro.slim	Time1
30735	Diffusion-weighted imaging	Magnetic Resonance Imaging	Siemens 3T TIM Trio	Siemens	3	tesla	UO	UO:0000228	head	8	Diffusion-weighted imaging	256	millimeter	UO	UO:0000016	128x128	millimeter	UO	UO:0000016	2.0x2.0x2.0	millimeter	UO	UO:0000016	11000	millisecond	UO	UO:0000028	98	millisecond	UO	UO:0000028	90	degree	UO	UO:0000185	60	2	millimeter	UO	UO:0000016	717	second	UO	UO:0000010	\...\slim_sub-30735_sub-30735.tar\sub-30735\ses-1\DWI\sub-30735_ses-1_dwi.nii.gz	Functional Connectomes Project International Neuroimaging Data-Sharing Initiative	10.15387/fcp_indi.retro.slim	http://dx.doi.org/10.15387/fcp_indi.retro.slim	Time1
30736	Diffusion-weighted imaging	Magnetic Resonance Imaging	Siemens 3T TIM Trio	Siemens	3	tesla	UO	UO:0000228	head	8	Diffusion-weighted imaging	256	millimeter	UO	UO:0000016	128x128	millimeter	UO	UO:0000016	2.0x2.0x2.0	millimeter	UO	UO:0000016	11000	millisecond	UO	UO:0000028	98	millisecond	UO	UO:0000028	90	degree	UO	UO:0000185	60	2	millimeter	UO	UO:0000016	717	second	UO	UO:0000010	\...\slim_sub-30736_sub-30736.tar\sub-30736\ses-1\DWI\sub-30736_ses-1_dwi.nii.gz	Functional Connectomes Project International Neuroimaging Data-Sharing Initiative	10.15387/fcp_indi.retro.slim	http://dx.doi.org/10.15387/fcp_indi.retro.slim	Time1
30737	Diffusion-weighted imaging	Magnetic Resonance Imaging	Siemens 3T TIM Trio	Siemens	3	tesla	UO	UO:0000228	head	8	Diffusion-weighted imaging	256	millimeter	UO	UO:0000016	128x128	millimeter	UO	UO:0000016	2.0x2.0x2.0	millimeter	UO	UO:0000016	11000	millisecond	UO	UO:0000028	98	millisecond	UO	UO:0000028	90	degree	UO	UO:0000185	60	2	millimeter	UO	UO:0000016	717	second	UO	UO:0000010	\...\slim_sub-30737_sub-30737.tar\sub-30737\ses-1\DWI\sub-30737_ses-1_dwi.nii.gz	Functional Connectomes Project International Neuroimaging Data-Sharing Initiative	10.15387/fcp_indi.retro.slim	http://dx.doi.org/10.15387/fcp_indi.retro.slim	Time1
25748	Diffusion-weighted imaging	Magnetic Resonance Imaging	Siemens 3T TIM Trio	Siemens	3	tesla	UO	UO:0000228	head	8	Diffusion-weighted imaging	256	millimeter	UO	UO:0000016	128x128	millimeter	UO	UO:0000016	2.0x2.0x2.0	millimeter	UO	UO:0000016	11000	millisecond	UO	UO:0000028	98	millisecond	UO	UO:0000028	90	degree	UO	UO:0000185	60	2	millimeter	UO	UO:0000016	717	second	UO	UO:0000010	\...\slim_sub-25748_sub-25748.tar\sub-25748\ses-1\DWI\sub-25748_ses-1_dwi.nii.gz	Functional Connectomes Project International Neuroimaging Data-Sharing Initiative	10.15387/fcp_indi.retro.slim	http://dx.doi.org/10.15387/fcp_indi.retro.slim	Time1
25794	Diffusion-weighted imaging	Magnetic Resonance Imaging	Siemens 3T TIM Trio	Siemens	3	tesla	UO	UO:0000228	head	8	Diffusion-weighted imaging	256	millimeter	UO	UO:0000016	128x128	millimeter	UO	UO:0000016	2.0x2.0x2.0	millimeter	UO	UO:0000016	11000	millisecond	UO	UO:0000028	98	millisecond	UO	UO:0000028	90	degree	UO	UO:0000185	60	2	millimeter	UO	UO:0000016	717	second	UO	UO:0000010	\...\slim_sub-25794_sub-25794.tar\sub-25794\ses-1\DWI\sub-25794_ses-1_dwi.nii.gz	Functional Connectomes Project International Neuroimaging Data-Sharing Initiative	10.15387/fcp_indi.retro.slim	http://dx.doi.org/10.15387/fcp_indi.retro.slim	Time1
30738	Diffusion-weighted imaging	Magnetic Resonance Imaging	Siemens 3T TIM Trio	Siemens	3	tesla	UO	UO:0000228	head	8	Diffusion-weighted imaging	256	millimeter	UO	UO:0000016	128x128	millimeter	UO	UO:0000016	2.0x2.0x2.0	millimeter	UO	UO:0000016	11000	millisecond	UO	UO:0000028	98	millisecond	UO	UO:0000028	90	degree	UO	UO:0000185	60	2	millimeter	UO	UO:0000016	717	second	UO	UO:0000010	\...\slim_sub-30738_sub-30738.tar\sub-30738\ses-1\DWI\sub-30738_ses-1_dwi.nii.gz	Functional Connectomes Project International Neuroimaging Data-Sharing Initiative	10.15387/fcp_indi.retro.slim	http://dx.doi.org/10.15387/fcp_indi.retro.slim	Time1
30739	Diffusion-weighted imaging	Magnetic Resonance Imaging	Siemens 3T TIM Trio	Siemens	3	tesla	UO	UO:0000228	head	8	Diffusion-weighted imaging	256	millimeter	UO	UO:0000016	128x128	millimeter	UO	UO:0000016	2.0x2.0x2.0	millimeter	UO	UO:0000016	11000	millisecond	UO	UO:0000028	98	millisecond	UO	UO:0000028	90	degree	UO	UO:0000185	60	2	millimeter	UO	UO:0000016	717	second	UO	UO:0000010	\...\slim_sub-30739_sub-30739.tar\sub-30739\ses-1\DWI\sub-30739_ses-1_dwi.nii.gz	Functional Connectomes Project International Neuroimaging Data-Sharing Initiative	10.15387/fcp_indi.retro.slim	http://dx.doi.org/10.15387/fcp_indi.retro.slim	Time1
30740	Diffusion-weighted imaging	Magnetic Resonance Imaging	Siemens 3T TIM Trio	Siemens	3	tesla	UO	UO:0000228	head	8	Diffusion-weighted imaging	256	millimeter	UO	UO:0000016	128x128	millimeter	UO	UO:0000016	2.0x2.0x2.0	millimeter	UO	UO:0000016	11000	millisecond	UO	UO:0000028	98	millisecond	UO	UO:0000028	90	degree	UO	UO:0000185	60	2	millimeter	UO	UO:0000016	717	second	UO	UO:0000010	\...\slim_sub-30740_sub-30740.tar\sub-30740\ses-1\DWI\sub-30740_ses-1_dwi.nii.gz	Functional Connectomes Project International Neuroimaging Data-Sharing Initiative	10.15387/fcp_indi.retro.slim	http://dx.doi.org/10.15387/fcp_indi.retro.slim	Time1
25795	Diffusion-weighted imaging	Magnetic Resonance Imaging	Siemens 3T TIM Trio	Siemens	3	tesla	UO	UO:0000228	head	8	Diffusion-weighted imaging	256	millimeter	UO	UO:0000016	128x128	millimeter	UO	UO:0000016	2.0x2.0x2.0	millimeter	UO	UO:0000016	11000	millisecond	UO	UO:0000028	98	millisecond	UO	UO:0000028	90	degree	UO	UO:0000185	60	2	millimeter	UO	UO:0000016	717	second	UO	UO:0000010	\...\slim_sub-25795_sub-25795.tar\sub-25795\ses-1\DWI\sub-25795_ses-1_dwi.nii.gz	Functional Connectomes Project International Neuroimaging Data-Sharing Initiative	10.15387/fcp_indi.retro.slim	http://dx.doi.org/10.15387/fcp_indi.retro.slim	Time1
30741	Diffusion-weighted imaging	Magnetic Resonance Imaging	Siemens 3T TIM Trio	Siemens	3	tesla	UO	UO:0000228	head	8	Diffusion-weighted imaging	256	millimeter	UO	UO:0000016	128x128	millimeter	UO	UO:0000016	2.0x2.0x2.0	millimeter	UO	UO:0000016	11000	millisecond	UO	UO:0000028	98	millisecond	UO	UO:0000028	90	degree	UO	UO:0000185	60	2	millimeter	UO	UO:0000016	717	second	UO	UO:0000010	\...\slim_sub-30741_sub-30741.tar\sub-30741\ses-1\DWI\sub-30741_ses-1_dwi.nii.gz	Functional Connectomes Project International Neuroimaging Data-Sharing Initiative	10.15387/fcp_indi.retro.slim	http://dx.doi.org/10.15387/fcp_indi.retro.slim	Time1
30742	Diffusion-weighted imaging	Magnetic Resonance Imaging	Siemens 3T TIM Trio	Siemens	3	tesla	UO	UO:0000228	head	8	Diffusion-weighted imaging	256	millimeter	UO	UO:0000016	128x128	millimeter	UO	UO:0000016	2.0x2.0x2.0	millimeter	UO	UO:0000016	11000	millisecond	UO	UO:0000028	98	millisecond	UO	UO:0000028	90	degree	UO	UO:0000185	60	2	millimeter	UO	UO:0000016	717	second	UO	UO:0000010	\...\slim_sub-30742_sub-30742.tar\sub-30742\ses-1\DWI\sub-30742_ses-1_dwi.nii.gz	Functional Connectomes Project International Neuroimaging Data-Sharing Initiative	10.15387/fcp_indi.retro.slim	http://dx.doi.org/10.15387/fcp_indi.retro.slim	Time1
30743	Diffusion-weighted imaging	Magnetic Resonance Imaging	Siemens 3T TIM Trio	Siemens	3	tesla	UO	UO:0000228	head	8	Diffusion-weighted imaging	256	millimeter	UO	UO:0000016	128x128	millimeter	UO	UO:0000016	2.0x2.0x2.0	millimeter	UO	UO:0000016	11000	millisecond	UO	UO:0000028	98	millisecond	UO	UO:0000028	90	degree	UO	UO:0000185	60	2	millimeter	UO	UO:0000016	717	second	UO	UO:0000010	\...\slim_sub-30743_sub-30743.tar\sub-30743\ses-1\DWI\sub-30743_ses-1_dwi.nii.gz	Functional Connectomes Project International Neuroimaging Data-Sharing Initiative	10.15387/fcp_indi.retro.slim	http://dx.doi.org/10.15387/fcp_indi.retro.slim	Time1
30744	Diffusion-weighted imaging	Magnetic Resonance Imaging	Siemens 3T TIM Trio	Siemens	3	tesla	UO	UO:0000228	head	8	Diffusion-weighted imaging	256	millimeter	UO	UO:0000016	128x128	millimeter	UO	UO:0000016	2.0x2.0x2.0	millimeter	UO	UO:0000016	11000	millisecond	UO	UO:0000028	98	millisecond	UO	UO:0000028	90	degree	UO	UO:0000185	60	2	millimeter	UO	UO:0000016	717	second	UO	UO:0000010	\...\slim_sub-30744_sub-30744.tar\sub-30744\ses-1\DWI\sub-30744_ses-1_dwi.nii.gz	Functional Connectomes Project International Neuroimaging Data-Sharing Initiative	10.15387/fcp_indi.retro.slim	http://dx.doi.org/10.15387/fcp_indi.retro.slim	Time1
25796	Diffusion-weighted imaging	Magnetic Resonance Imaging	Siemens 3T TIM Trio	Siemens	3	tesla	UO	UO:0000228	head	8	Diffusion-weighted imaging	256	millimeter	UO	UO:0000016	128x128	millimeter	UO	UO:0000016	2.0x2.0x2.0	millimeter	UO	UO:0000016	11000	millisecond	UO	UO:0000028	98	millisecond	UO	UO:0000028	90	degree	UO	UO:0000185	60	2	millimeter	UO	UO:0000016	717	second	UO	UO:0000010	\...\slim_sub-25796_sub-25796.tar\sub-25796\ses-1\DWI\sub-25796_ses-1_dwi.nii.gz	Functional Connectomes Project International Neuroimaging Data-Sharing Initiative	10.15387/fcp_indi.retro.slim	http://dx.doi.org/10.15387/fcp_indi.retro.slim	Time1
30747	Diffusion-weighted imaging	Magnetic Resonance Imaging	Siemens 3T TIM Trio	Siemens	3	tesla	UO	UO:0000228	head	8	Diffusion-weighted imaging	256	millimeter	UO	UO:0000016	128x128	millimeter	UO	UO:0000016	2.0x2.0x2.0	millimeter	UO	UO:0000016	11000	millisecond	UO	UO:0000028	98	millisecond	UO	UO:0000028	90	degree	UO	UO:0000185	60	2	millimeter	UO	UO:0000016	717	second	UO	UO:0000010	\...\slim_sub-30747_sub-30747.tar\sub-30747\ses-1\DWI\sub-30747_ses-1_dwi.nii.gz	Functional Connectomes Project International Neuroimaging Data-Sharing Initiative	10.15387/fcp_indi.retro.slim	http://dx.doi.org/10.15387/fcp_indi.retro.slim	Time1
30748	Diffusion-weighted imaging	Magnetic Resonance Imaging	Siemens 3T TIM Trio	Siemens	3	tesla	UO	UO:0000228	head	8	Diffusion-weighted imaging	256	millimeter	UO	UO:0000016	128x128	millimeter	UO	UO:0000016	2.0x2.0x2.0	millimeter	UO	UO:0000016	11000	millisecond	UO	UO:0000028	98	millisecond	UO	UO:0000028	90	degree	UO	UO:0000185	60	2	millimeter	UO	UO:0000016	717	second	UO	UO:0000010	\...\slim_sub-30748_sub-30748.tar\sub-30748\ses-1\DWI\sub-30748_ses-1_dwi.nii.gz	Functional Connectomes Project International Neuroimaging Data-Sharing Initiative	10.15387/fcp_indi.retro.slim	http://dx.doi.org/10.15387/fcp_indi.retro.slim	Time1
25797	Diffusion-weighted imaging	Magnetic Resonance Imaging	Siemens 3T TIM Trio	Siemens	3	tesla	UO	UO:0000228	head	8	Diffusion-weighted imaging	256	millimeter	UO	UO:0000016	128x128	millimeter	UO	UO:0000016	2.0x2.0x2.0	millimeter	UO	UO:0000016	11000	millisecond	UO	UO:0000028	98	millisecond	UO	UO:0000028	90	degree	UO	UO:0000185	60	2	millimeter	UO	UO:0000016	717	second	UO	UO:0000010	\...\slim_sub-25797_sub-25797.tar\sub-25797\ses-1\DWI\sub-25797_ses-1_dwi.nii.gz	Functional Connectomes Project International Neuroimaging Data-Sharing Initiative	10.15387/fcp_indi.retro.slim	http://dx.doi.org/10.15387/fcp_indi.retro.slim	Time1
30749	Diffusion-weighted imaging	Magnetic Resonance Imaging	Siemens 3T TIM Trio	Siemens	3	tesla	UO	UO:0000228	head	8	Diffusion-weighted imaging	256	millimeter	UO	UO:0000016	128x128	millimeter	UO	UO:0000016	2.0x2.0x2.0	millimeter	UO	UO:0000016	11000	millisecond	UO	UO:0000028	98	millisecond	UO	UO:0000028	90	degree	UO	UO:0000185	60	2	millimeter	UO	UO:0000016	717	second	UO	UO:0000010	\...\slim_sub-30749_sub-30749.tar\sub-30749\ses-1\DWI\sub-30749_ses-1_dwi.nii.gz	Functional Connectomes Project International Neuroimaging Data-Sharing Initiative	10.15387/fcp_indi.retro.slim	http://dx.doi.org/10.15387/fcp_indi.retro.slim	Time1
30750	Diffusion-weighted imaging	Magnetic Resonance Imaging	Siemens 3T TIM Trio	Siemens	3	tesla	UO	UO:0000228	head	8	Diffusion-weighted imaging	256	millimeter	UO	UO:0000016	128x128	millimeter	UO	UO:0000016	2.0x2.0x2.0	millimeter	UO	UO:0000016	11000	millisecond	UO	UO:0000028	98	millisecond	UO	UO:0000028	90	degree	UO	UO:0000185	60	2	millimeter	UO	UO:0000016	717	second	UO	UO:0000010	\...\slim_sub-30750_sub-30750.tar\sub-30750\ses-1\DWI\sub-30750_ses-1_dwi.nii.gz	Functional Connectomes Project International Neuroimaging Data-Sharing Initiative	10.15387/fcp_indi.retro.slim	http://dx.doi.org/10.15387/fcp_indi.retro.slim	Time1
25798	Diffusion-weighted imaging	Magnetic Resonance Imaging	Siemens 3T TIM Trio	Siemens	3	tesla	UO	UO:0000228	head	8	Diffusion-weighted imaging	256	millimeter	UO	UO:0000016	128x128	millimeter	UO	UO:0000016	2.0x2.0x2.0	millimeter	UO	UO:0000016	11000	millisecond	UO	UO:0000028	98	millisecond	UO	UO:0000028	90	degree	UO	UO:0000185	60	2	millimeter	UO	UO:0000016	717	second	UO	UO:0000010	\...\slim_sub-25798_sub-25798.tar\sub-25798\ses-1\DWI\sub-25798_ses-1_dwi.nii.gz	Functional Connectomes Project International Neuroimaging Data-Sharing Initiative	10.15387/fcp_indi.retro.slim	http://dx.doi.org/10.15387/fcp_indi.retro.slim	Time1
25799	Diffusion-weighted imaging	Magnetic Resonance Imaging	Siemens 3T TIM Trio	Siemens	3	tesla	UO	UO:0000228	head	8	Diffusion-weighted imaging	256	millimeter	UO	UO:0000016	128x128	millimeter	UO	UO:0000016	2.0x2.0x2.0	millimeter	UO	UO:0000016	11000	millisecond	UO	UO:0000028	98	millisecond	UO	UO:0000028	90	degree	UO	UO:0000185	60	2	millimeter	UO	UO:0000016	717	second	UO	UO:0000010	\...\slim_sub-25799_sub-25799.tar\sub-25799\ses-1\DWI\sub-25799_ses-1_dwi.nii.gz	Functional Connectomes Project International Neuroimaging Data-Sharing Initiative	10.15387/fcp_indi.retro.slim	http://dx.doi.org/10.15387/fcp_indi.retro.slim	Time1
25800	Diffusion-weighted imaging	Magnetic Resonance Imaging	Siemens 3T TIM Trio	Siemens	3	tesla	UO	UO:0000228	head	8	Diffusion-weighted imaging	256	millimeter	UO	UO:0000016	128x128	millimeter	UO	UO:0000016	2.0x2.0x2.0	millimeter	UO	UO:0000016	11000	millisecond	UO	UO:0000028	98	millisecond	UO	UO:0000028	90	degree	UO	UO:0000185	60	2	millimeter	UO	UO:0000016	717	second	UO	UO:0000010	\...\slim_sub-25800_sub-25800.tar\sub-25800\ses-1\DWI\sub-25800_ses-1_dwi.nii.gz	Functional Connectomes Project International Neuroimaging Data-Sharing Initiative	10.15387/fcp_indi.retro.slim	http://dx.doi.org/10.15387/fcp_indi.retro.slim	Time1
25802	Diffusion-weighted imaging	Magnetic Resonance Imaging	Siemens 3T TIM Trio	Siemens	3	tesla	UO	UO:0000228	head	8	Diffusion-weighted imaging	256	millimeter	UO	UO:0000016	128x128	millimeter	UO	UO:0000016	2.0x2.0x2.0	millimeter	UO	UO:0000016	11000	millisecond	UO	UO:0000028	98	millisecond	UO	UO:0000028	90	degree	UO	UO:0000185	60	2	millimeter	UO	UO:0000016	717	second	UO	UO:0000010	\...\slim_sub-25802_sub-25802.tar\sub-25802\ses-1\DWI\sub-25802_ses-1_dwi.nii.gz	Functional Connectomes Project International Neuroimaging Data-Sharing Initiative	10.15387/fcp_indi.retro.slim	http://dx.doi.org/10.15387/fcp_indi.retro.slim	Time1
25803	Diffusion-weighted imaging	Magnetic Resonance Imaging	Siemens 3T TIM Trio	Siemens	3	tesla	UO	UO:0000228	head	8	Diffusion-weighted imaging	256	millimeter	UO	UO:0000016	128x128	millimeter	UO	UO:0000016	2.0x2.0x2.0	millimeter	UO	UO:0000016	11000	millisecond	UO	UO:0000028	98	millisecond	UO	UO:0000028	90	degree	UO	UO:0000185	60	2	millimeter	UO	UO:0000016	717	second	UO	UO:0000010	\...\slim_sub-25803_sub-25803.tar\sub-25803\ses-1\DWI\sub-25803_ses-1_dwi.nii.gz	Functional Connectomes Project International Neuroimaging Data-Sharing Initiative	10.15387/fcp_indi.retro.slim	http://dx.doi.org/10.15387/fcp_indi.retro.slim	Time1
25804	Diffusion-weighted imaging	Magnetic Resonance Imaging	Siemens 3T TIM Trio	Siemens	3	tesla	UO	UO:0000228	head	8	Diffusion-weighted imaging	256	millimeter	UO	UO:0000016	128x128	millimeter	UO	UO:0000016	2.0x2.0x2.0	millimeter	UO	UO:0000016	11000	millisecond	UO	UO:0000028	98	millisecond	UO	UO:0000028	90	degree	UO	UO:0000185	60	2	millimeter	UO	UO:0000016	717	second	UO	UO:0000010	\...\slim_sub-25804_sub-25804.tar\sub-25804\ses-1\DWI\sub-25804_ses-1_dwi.nii.gz	Functional Connectomes Project International Neuroimaging Data-Sharing Initiative	10.15387/fcp_indi.retro.slim	http://dx.doi.org/10.15387/fcp_indi.retro.slim	Time1
30751	Diffusion-weighted imaging	Magnetic Resonance Imaging	Siemens 3T TIM Trio	Siemens	3	tesla	UO	UO:0000228	head	8	Diffusion-weighted imaging	256	millimeter	UO	UO:0000016	128x128	millimeter	UO	UO:0000016	2.0x2.0x2.0	millimeter	UO	UO:0000016	11000	millisecond	UO	UO:0000028	98	millisecond	UO	UO:0000028	90	degree	UO	UO:0000185	60	2	millimeter	UO	UO:0000016	717	second	UO	UO:0000010	\...\slim_sub-30751_sub-30751.tar\sub-30751\ses-1\DWI\sub-30751_ses-1_dwi.nii.gz	Functional Connectomes Project International Neuroimaging Data-Sharing Initiative	10.15387/fcp_indi.retro.slim	http://dx.doi.org/10.15387/fcp_indi.retro.slim	Time1
25805	Diffusion-weighted imaging	Magnetic Resonance Imaging	Siemens 3T TIM Trio	Siemens	3	tesla	UO	UO:0000228	head	8	Diffusion-weighted imaging	256	millimeter	UO	UO:0000016	128x128	millimeter	UO	UO:0000016	2.0x2.0x2.0	millimeter	UO	UO:0000016	11000	millisecond	UO	UO:0000028	98	millisecond	UO	UO:0000028	90	degree	UO	UO:0000185	60	2	millimeter	UO	UO:0000016	717	second	UO	UO:0000010	\...\slim_sub-25805_sub-25805.tar\sub-25805\ses-1\DWI\sub-25805_ses-1_dwi.nii.gz	Functional Connectomes Project International Neuroimaging Data-Sharing Initiative	10.15387/fcp_indi.retro.slim	http://dx.doi.org/10.15387/fcp_indi.retro.slim	Time1
25806	Diffusion-weighted imaging	Magnetic Resonance Imaging	Siemens 3T TIM Trio	Siemens	3	tesla	UO	UO:0000228	head	8	Diffusion-weighted imaging	256	millimeter	UO	UO:0000016	128x128	millimeter	UO	UO:0000016	2.0x2.0x2.0	millimeter	UO	UO:0000016	11000	millisecond	UO	UO:0000028	98	millisecond	UO	UO:0000028	90	degree	UO	UO:0000185	60	2	millimeter	UO	UO:0000016	717	second	UO	UO:0000010	\...\slim_sub-25806_sub-25806.tar\sub-25806\ses-1\DWI\sub-25806_ses-1_dwi.nii.gz	Functional Connectomes Project International Neuroimaging Data-Sharing Initiative	10.15387/fcp_indi.retro.slim	http://dx.doi.org/10.15387/fcp_indi.retro.slim	Time1
30753	Diffusion-weighted imaging	Magnetic Resonance Imaging	Siemens 3T TIM Trio	Siemens	3	tesla	UO	UO:0000228	head	8	Diffusion-weighted imaging	256	millimeter	UO	UO:0000016	128x128	millimeter	UO	UO:0000016	2.0x2.0x2.0	millimeter	UO	UO:0000016	11000	millisecond	UO	UO:0000028	98	millisecond	UO	UO:0000028	90	degree	UO	UO:0000185	60	2	millimeter	UO	UO:0000016	717	second	UO	UO:0000010	\...\slim_sub-30753_sub-30753.tar\sub-30753\ses-1\DWI\sub-30753_ses-1_dwi.nii.gz	Functional Connectomes Project International Neuroimaging Data-Sharing Initiative	10.15387/fcp_indi.retro.slim	http://dx.doi.org/10.15387/fcp_indi.retro.slim	Time1
30754	Diffusion-weighted imaging	Magnetic Resonance Imaging	Siemens 3T TIM Trio	Siemens	3	tesla	UO	UO:0000228	head	8	Diffusion-weighted imaging	256	millimeter	UO	UO:0000016	128x128	millimeter	UO	UO:0000016	2.0x2.0x2.0	millimeter	UO	UO:0000016	11000	millisecond	UO	UO:0000028	98	millisecond	UO	UO:0000028	90	degree	UO	UO:0000185	60	2	millimeter	UO	UO:0000016	717	second	UO	UO:0000010	\...\slim_sub-30754_sub-30754.tar\sub-30754\ses-1\DWI\sub-30754_ses-1_dwi.nii.gz	Functional Connectomes Project International Neuroimaging Data-Sharing Initiative	10.15387/fcp_indi.retro.slim	http://dx.doi.org/10.15387/fcp_indi.retro.slim	Time1
25807	Diffusion-weighted imaging	Magnetic Resonance Imaging	Siemens 3T TIM Trio	Siemens	3	tesla	UO	UO:0000228	head	8	Diffusion-weighted imaging	256	millimeter	UO	UO:0000016	128x128	millimeter	UO	UO:0000016	2.0x2.0x2.0	millimeter	UO	UO:0000016	11000	millisecond	UO	UO:0000028	98	millisecond	UO	UO:0000028	90	degree	UO	UO:0000185	60	2	millimeter	UO	UO:0000016	717	second	UO	UO:0000010	\...\slim_sub-25807_sub-25807.tar\sub-25807\ses-1\DWI\sub-25807_ses-1_dwi.nii.gz	Functional Connectomes Project International Neuroimaging Data-Sharing Initiative	10.15387/fcp_indi.retro.slim	http://dx.doi.org/10.15387/fcp_indi.retro.slim	Time1
25808	Diffusion-weighted imaging	Magnetic Resonance Imaging	Siemens 3T TIM Trio	Siemens	3	tesla	UO	UO:0000228	head	8	Diffusion-weighted imaging	256	millimeter	UO	UO:0000016	128x128	millimeter	UO	UO:0000016	2.0x2.0x2.0	millimeter	UO	UO:0000016	11000	millisecond	UO	UO:0000028	98	millisecond	UO	UO:0000028	90	degree	UO	UO:0000185	60	2	millimeter	UO	UO:0000016	717	second	UO	UO:0000010	\...\slim_sub-25808_sub-25808.tar\sub-25808\ses-1\DWI\sub-25808_ses-1_dwi.nii.gz	Functional Connectomes Project International Neuroimaging Data-Sharing Initiative	10.15387/fcp_indi.retro.slim	http://dx.doi.org/10.15387/fcp_indi.retro.slim	Time1
30755	Diffusion-weighted imaging	Magnetic Resonance Imaging	Siemens 3T TIM Trio	Siemens	3	tesla	UO	UO:0000228	head	8	Diffusion-weighted imaging	256	millimeter	UO	UO:0000016	128x128	millimeter	UO	UO:0000016	2.0x2.0x2.0	millimeter	UO	UO:0000016	11000	millisecond	UO	UO:0000028	98	millisecond	UO	UO:0000028	90	degree	UO	UO:0000185	60	2	millimeter	UO	UO:0000016	717	second	UO	UO:0000010	\...\slim_sub-30755_sub-30755.tar\sub-30755\ses-1\DWI\sub-30755_ses-1_dwi.nii.gz	Functional Connectomes Project International Neuroimaging Data-Sharing Initiative	10.15387/fcp_indi.retro.slim	http://dx.doi.org/10.15387/fcp_indi.retro.slim	Time1
30756	Diffusion-weighted imaging	Magnetic Resonance Imaging	Siemens 3T TIM Trio	Siemens	3	tesla	UO	UO:0000228	head	8	Diffusion-weighted imaging	256	millimeter	UO	UO:0000016	128x128	millimeter	UO	UO:0000016	2.0x2.0x2.0	millimeter	UO	UO:0000016	11000	millisecond	UO	UO:0000028	98	millisecond	UO	UO:0000028	90	degree	UO	UO:0000185	60	2	millimeter	UO	UO:0000016	717	second	UO	UO:0000010	\...\slim_sub-30756_sub-30756.tar\sub-30756\ses-1\DWI\sub-30756_ses-1_dwi.nii.gz	Functional Connectomes Project International Neuroimaging Data-Sharing Initiative	10.15387/fcp_indi.retro.slim	http://dx.doi.org/10.15387/fcp_indi.retro.slim	Time1
30757	Diffusion-weighted imaging	Magnetic Resonance Imaging	Siemens 3T TIM Trio	Siemens	3	tesla	UO	UO:0000228	head	8	Diffusion-weighted imaging	256	millimeter	UO	UO:0000016	128x128	millimeter	UO	UO:0000016	2.0x2.0x2.0	millimeter	UO	UO:0000016	11000	millisecond	UO	UO:0000028	98	millisecond	UO	UO:0000028	90	degree	UO	UO:0000185	60	2	millimeter	UO	UO:0000016	717	second	UO	UO:0000010	\...\slim_sub-30757_sub-30757.tar\sub-30757\ses-1\DWI\sub-30757_ses-1_dwi.nii.gz	Functional Connectomes Project International Neuroimaging Data-Sharing Initiative	10.15387/fcp_indi.retro.slim	http://dx.doi.org/10.15387/fcp_indi.retro.slim	Time1
30758	Diffusion-weighted imaging	Magnetic Resonance Imaging	Siemens 3T TIM Trio	Siemens	3	tesla	UO	UO:0000228	head	8	Diffusion-weighted imaging	256	millimeter	UO	UO:0000016	128x128	millimeter	UO	UO:0000016	2.0x2.0x2.0	millimeter	UO	UO:0000016	11000	millisecond	UO	UO:0000028	98	millisecond	UO	UO:0000028	90	degree	UO	UO:0000185	60	2	millimeter	UO	UO:0000016	717	second	UO	UO:0000010	\...\slim_sub-30758_sub-30758.tar\sub-30758\ses-1\DWI\sub-30758_ses-1_dwi.nii.gz	Functional Connectomes Project International Neuroimaging Data-Sharing Initiative	10.15387/fcp_indi.retro.slim	http://dx.doi.org/10.15387/fcp_indi.retro.slim	Time1
25809	Diffusion-weighted imaging	Magnetic Resonance Imaging	Siemens 3T TIM Trio	Siemens	3	tesla	UO	UO:0000228	head	8	Diffusion-weighted imaging	256	millimeter	UO	UO:0000016	128x128	millimeter	UO	UO:0000016	2.0x2.0x2.0	millimeter	UO	UO:0000016	11000	millisecond	UO	UO:0000028	98	millisecond	UO	UO:0000028	90	degree	UO	UO:0000185	60	2	millimeter	UO	UO:0000016	717	second	UO	UO:0000010	\...\slim_sub-25809_sub-25809.tar\sub-25809\ses-1\DWI\sub-25809_ses-1_dwi.nii.gz	Functional Connectomes Project International Neuroimaging Data-Sharing Initiative	10.15387/fcp_indi.retro.slim	http://dx.doi.org/10.15387/fcp_indi.retro.slim	Time1
25810	Diffusion-weighted imaging	Magnetic Resonance Imaging	Siemens 3T TIM Trio	Siemens	3	tesla	UO	UO:0000228	head	8	Diffusion-weighted imaging	256	millimeter	UO	UO:0000016	128x128	millimeter	UO	UO:0000016	2.0x2.0x2.0	millimeter	UO	UO:0000016	11000	millisecond	UO	UO:0000028	98	millisecond	UO	UO:0000028	90	degree	UO	UO:0000185	60	2	millimeter	UO	UO:0000016	717	second	UO	UO:0000010	\...\slim_sub-25810_sub-25810.tar\sub-25810\ses-1\DWI\sub-25810_ses-1_dwi.nii.gz	Functional Connectomes Project International Neuroimaging Data-Sharing Initiative	10.15387/fcp_indi.retro.slim	http://dx.doi.org/10.15387/fcp_indi.retro.slim	Time1
30759	Diffusion-weighted imaging	Magnetic Resonance Imaging	Siemens 3T TIM Trio	Siemens	3	tesla	UO	UO:0000228	head	8	Diffusion-weighted imaging	256	millimeter	UO	UO:0000016	128x128	millimeter	UO	UO:0000016	2.0x2.0x2.0	millimeter	UO	UO:0000016	11000	millisecond	UO	UO:0000028	98	millisecond	UO	UO:0000028	90	degree	UO	UO:0000185	60	2	millimeter	UO	UO:0000016	717	second	UO	UO:0000010	\...\slim_sub-30759_sub-30759.tar\sub-30759\ses-1\DWI\sub-30759_ses-1_dwi.nii.gz	Functional Connectomes Project International Neuroimaging Data-Sharing Initiative	10.15387/fcp_indi.retro.slim	http://dx.doi.org/10.15387/fcp_indi.retro.slim	Time1
30760	Diffusion-weighted imaging	Magnetic Resonance Imaging	Siemens 3T TIM Trio	Siemens	3	tesla	UO	UO:0000228	head	8	Diffusion-weighted imaging	256	millimeter	UO	UO:0000016	128x128	millimeter	UO	UO:0000016	2.0x2.0x2.0	millimeter	UO	UO:0000016	11000	millisecond	UO	UO:0000028	98	millisecond	UO	UO:0000028	90	degree	UO	UO:0000185	60	2	millimeter	UO	UO:0000016	717	second	UO	UO:0000010	\...\slim_sub-30760_sub-30760.tar\sub-30760\ses-1\DWI\sub-30760_ses-1_dwi.nii.gz	Functional Connectomes Project International Neuroimaging Data-Sharing Initiative	10.15387/fcp_indi.retro.slim	http://dx.doi.org/10.15387/fcp_indi.retro.slim	Time1
25811	Diffusion-weighted imaging	Magnetic Resonance Imaging	Siemens 3T TIM Trio	Siemens	3	tesla	UO	UO:0000228	head	8	Diffusion-weighted imaging	256	millimeter	UO	UO:0000016	128x128	millimeter	UO	UO:0000016	2.0x2.0x2.0	millimeter	UO	UO:0000016	11000	millisecond	UO	UO:0000028	98	millisecond	UO	UO:0000028	90	degree	UO	UO:0000185	60	2	millimeter	UO	UO:0000016	717	second	UO	UO:0000010	\...\slim_sub-25811_sub-25811.tar\sub-25811\ses-1\DWI\sub-25811_ses-1_dwi.nii.gz	Functional Connectomes Project International Neuroimaging Data-Sharing Initiative	10.15387/fcp_indi.retro.slim	http://dx.doi.org/10.15387/fcp_indi.retro.slim	Time1
25812	Diffusion-weighted imaging	Magnetic Resonance Imaging	Siemens 3T TIM Trio	Siemens	3	tesla	UO	UO:0000228	head	8	Diffusion-weighted imaging	256	millimeter	UO	UO:0000016	128x128	millimeter	UO	UO:0000016	2.0x2.0x2.0	millimeter	UO	UO:0000016	11000	millisecond	UO	UO:0000028	98	millisecond	UO	UO:0000028	90	degree	UO	UO:0000185	60	2	millimeter	UO	UO:0000016	717	second	UO	UO:0000010	\...\slim_sub-25812_sub-25812.tar\sub-25812\ses-1\DWI\sub-25812_ses-1_dwi.nii.gz	Functional Connectomes Project International Neuroimaging Data-Sharing Initiative	10.15387/fcp_indi.retro.slim	http://dx.doi.org/10.15387/fcp_indi.retro.slim	Time1
25813	Diffusion-weighted imaging	Magnetic Resonance Imaging	Siemens 3T TIM Trio	Siemens	3	tesla	UO	UO:0000228	head	8	Diffusion-weighted imaging	256	millimeter	UO	UO:0000016	128x128	millimeter	UO	UO:0000016	2.0x2.0x2.0	millimeter	UO	UO:0000016	11000	millisecond	UO	UO:0000028	98	millisecond	UO	UO:0000028	90	degree	UO	UO:0000185	60	2	millimeter	UO	UO:0000016	717	second	UO	UO:0000010	\...\slim_sub-25813_sub-25813.tar\sub-25813\ses-1\DWI\sub-25813_ses-1_dwi.nii.gz	Functional Connectomes Project International Neuroimaging Data-Sharing Initiative	10.15387/fcp_indi.retro.slim	http://dx.doi.org/10.15387/fcp_indi.retro.slim	Time1
25814	Diffusion-weighted imaging	Magnetic Resonance Imaging	Siemens 3T TIM Trio	Siemens	3	tesla	UO	UO:0000228	head	8	Diffusion-weighted imaging	256	millimeter	UO	UO:0000016	128x128	millimeter	UO	UO:0000016	2.0x2.0x2.0	millimeter	UO	UO:0000016	11000	millisecond	UO	UO:0000028	98	millisecond	UO	UO:0000028	90	degree	UO	UO:0000185	60	2	millimeter	UO	UO:0000016	717	second	UO	UO:0000010	\...\slim_sub-25814_sub-25814.tar\sub-25814\ses-1\DWI\sub-25814_ses-1_dwi.nii.gz	Functional Connectomes Project International Neuroimaging Data-Sharing Initiative	10.15387/fcp_indi.retro.slim	http://dx.doi.org/10.15387/fcp_indi.retro.slim	Time1
25815	Diffusion-weighted imaging	Magnetic Resonance Imaging	Siemens 3T TIM Trio	Siemens	3	tesla	UO	UO:0000228	head	8	Diffusion-weighted imaging	256	millimeter	UO	UO:0000016	128x128	millimeter	UO	UO:0000016	2.0x2.0x2.0	millimeter	UO	UO:0000016	11000	millisecond	UO	UO:0000028	98	millisecond	UO	UO:0000028	90	degree	UO	UO:0000185	60	2	millimeter	UO	UO:0000016	717	second	UO	UO:0000010	\...\slim_sub-25815_sub-25815.tar\sub-25815\ses-1\DWI\sub-25815_ses-1_dwi.nii.gz	Functional Connectomes Project International Neuroimaging Data-Sharing Initiative	10.15387/fcp_indi.retro.slim	http://dx.doi.org/10.15387/fcp_indi.retro.slim	Time1
30761	Diffusion-weighted imaging	Magnetic Resonance Imaging	Siemens 3T TIM Trio	Siemens	3	tesla	UO	UO:0000228	head	8	Diffusion-weighted imaging	256	millimeter	UO	UO:0000016	128x128	millimeter	UO	UO:0000016	2.0x2.0x2.0	millimeter	UO	UO:0000016	11000	millisecond	UO	UO:0000028	98	millisecond	UO	UO:0000028	90	degree	UO	UO:0000185	60	2	millimeter	UO	UO:0000016	717	second	UO	UO:0000010	\...\slim_sub-30761_sub-30761.tar\sub-30761\ses-1\DWI\sub-30761_ses-1_dwi.nii.gz	Functional Connectomes Project International Neuroimaging Data-Sharing Initiative	10.15387/fcp_indi.retro.slim	http://dx.doi.org/10.15387/fcp_indi.retro.slim	Time1
25816	Diffusion-weighted imaging	Magnetic Resonance Imaging	Siemens 3T TIM Trio	Siemens	3	tesla	UO	UO:0000228	head	8	Diffusion-weighted imaging	256	millimeter	UO	UO:0000016	128x128	millimeter	UO	UO:0000016	2.0x2.0x2.0	millimeter	UO	UO:0000016	11000	millisecond	UO	UO:0000028	98	millisecond	UO	UO:0000028	90	degree	UO	UO:0000185	60	2	millimeter	UO	UO:0000016	717	second	UO	UO:0000010	\...\slim_sub-25816_sub-25816.tar\sub-25816\ses-1\DWI\sub-25816_ses-1_dwi.nii.gz	Functional Connectomes Project International Neuroimaging Data-Sharing Initiative	10.15387/fcp_indi.retro.slim	http://dx.doi.org/10.15387/fcp_indi.retro.slim	Time1
25817	Diffusion-weighted imaging	Magnetic Resonance Imaging	Siemens 3T TIM Trio	Siemens	3	tesla	UO	UO:0000228	head	8	Diffusion-weighted imaging	256	millimeter	UO	UO:0000016	128x128	millimeter	UO	UO:0000016	2.0x2.0x2.0	millimeter	UO	UO:0000016	11000	millisecond	UO	UO:0000028	98	millisecond	UO	UO:0000028	90	degree	UO	UO:0000185	60	2	millimeter	UO	UO:0000016	717	second	UO	UO:0000010	\...\slim_sub-25817_sub-25817.tar\sub-25817\ses-1\DWI\sub-25817_ses-1_dwi.nii.gz	Functional Connectomes Project International Neuroimaging Data-Sharing Initiative	10.15387/fcp_indi.retro.slim	http://dx.doi.org/10.15387/fcp_indi.retro.slim	Time1
30762	Diffusion-weighted imaging	Magnetic Resonance Imaging	Siemens 3T TIM Trio	Siemens	3	tesla	UO	UO:0000228	head	8	Diffusion-weighted imaging	256	millimeter	UO	UO:0000016	128x128	millimeter	UO	UO:0000016	2.0x2.0x2.0	millimeter	UO	UO:0000016	11000	millisecond	UO	UO:0000028	98	millisecond	UO	UO:0000028	90	degree	UO	UO:0000185	60	2	millimeter	UO	UO:0000016	717	second	UO	UO:0000010	\...\slim_sub-30762_sub-30762.tar\sub-30762\ses-1\DWI\sub-30762_ses-1_dwi.nii.gz	Functional Connectomes Project International Neuroimaging Data-Sharing Initiative	10.15387/fcp_indi.retro.slim	http://dx.doi.org/10.15387/fcp_indi.retro.slim	Time1
25818	Diffusion-weighted imaging	Magnetic Resonance Imaging	Siemens 3T TIM Trio	Siemens	3	tesla	UO	UO:0000228	head	8	Diffusion-weighted imaging	256	millimeter	UO	UO:0000016	128x128	millimeter	UO	UO:0000016	2.0x2.0x2.0	millimeter	UO	UO:0000016	11000	millisecond	UO	UO:0000028	98	millisecond	UO	UO:0000028	90	degree	UO	UO:0000185	60	2	millimeter	UO	UO:0000016	717	second	UO	UO:0000010	\...\slim_sub-25818_sub-25818.tar\sub-25818\ses-1\DWI\sub-25818_ses-1_dwi.nii.gz	Functional Connectomes Project International Neuroimaging Data-Sharing Initiative	10.15387/fcp_indi.retro.slim	http://dx.doi.org/10.15387/fcp_indi.retro.slim	Time1
25819	Diffusion-weighted imaging	Magnetic Resonance Imaging	Siemens 3T TIM Trio	Siemens	3	tesla	UO	UO:0000228	head	8	Diffusion-weighted imaging	256	millimeter	UO	UO:0000016	128x128	millimeter	UO	UO:0000016	2.0x2.0x2.0	millimeter	UO	UO:0000016	11000	millisecond	UO	UO:0000028	98	millisecond	UO	UO:0000028	90	degree	UO	UO:0000185	60	2	millimeter	UO	UO:0000016	717	second	UO	UO:0000010	\...\slim_sub-25819_sub-25819.tar\sub-25819\ses-1\DWI\sub-25819_ses-1_dwi.nii.gz	Functional Connectomes Project International Neuroimaging Data-Sharing Initiative	10.15387/fcp_indi.retro.slim	http://dx.doi.org/10.15387/fcp_indi.retro.slim	Time1
25820	Diffusion-weighted imaging	Magnetic Resonance Imaging	Siemens 3T TIM Trio	Siemens	3	tesla	UO	UO:0000228	head	8	Diffusion-weighted imaging	256	millimeter	UO	UO:0000016	128x128	millimeter	UO	UO:0000016	2.0x2.0x2.0	millimeter	UO	UO:0000016	11000	millisecond	UO	UO:0000028	98	millisecond	UO	UO:0000028	90	degree	UO	UO:0000185	60	2	millimeter	UO	UO:0000016	717	second	UO	UO:0000010	\...\slim_sub-25820_sub-25820.tar\sub-25820\ses-1\DWI\sub-25820_ses-1_dwi.nii.gz	Functional Connectomes Project International Neuroimaging Data-Sharing Initiative	10.15387/fcp_indi.retro.slim	http://dx.doi.org/10.15387/fcp_indi.retro.slim	Time1
25821	Diffusion-weighted imaging	Magnetic Resonance Imaging	Siemens 3T TIM Trio	Siemens	3	tesla	UO	UO:0000228	head	8	Diffusion-weighted imaging	256	millimeter	UO	UO:0000016	128x128	millimeter	UO	UO:0000016	2.0x2.0x2.0	millimeter	UO	UO:0000016	11000	millisecond	UO	UO:0000028	98	millisecond	UO	UO:0000028	90	degree	UO	UO:0000185	60	2	millimeter	UO	UO:0000016	717	second	UO	UO:0000010	\...\slim_sub-25821_sub-25821.tar\sub-25821\ses-1\DWI\sub-25821_ses-1_dwi.nii.gz	Functional Connectomes Project International Neuroimaging Data-Sharing Initiative	10.15387/fcp_indi.retro.slim	http://dx.doi.org/10.15387/fcp_indi.retro.slim	Time1
30763	Diffusion-weighted imaging	Magnetic Resonance Imaging	Siemens 3T TIM Trio	Siemens	3	tesla	UO	UO:0000228	head	8	Diffusion-weighted imaging	256	millimeter	UO	UO:0000016	128x128	millimeter	UO	UO:0000016	2.0x2.0x2.0	millimeter	UO	UO:0000016	11000	millisecond	UO	UO:0000028	98	millisecond	UO	UO:0000028	90	degree	UO	UO:0000185	60	2	millimeter	UO	UO:0000016	717	second	UO	UO:0000010	\...\slim_sub-30763_sub-30763.tar\sub-30763\ses-1\DWI\sub-30763_ses-1_dwi.nii.gz	Functional Connectomes Project International Neuroimaging Data-Sharing Initiative	10.15387/fcp_indi.retro.slim	http://dx.doi.org/10.15387/fcp_indi.retro.slim	Time1
30764	Diffusion-weighted imaging	Magnetic Resonance Imaging	Siemens 3T TIM Trio	Siemens	3	tesla	UO	UO:0000228	head	8	Diffusion-weighted imaging	256	millimeter	UO	UO:0000016	128x128	millimeter	UO	UO:0000016	2.0x2.0x2.0	millimeter	UO	UO:0000016	11000	millisecond	UO	UO:0000028	98	millisecond	UO	UO:0000028	90	degree	UO	UO:0000185	60	2	millimeter	UO	UO:0000016	717	second	UO	UO:0000010	\...\slim_sub-30764_sub-30764.tar\sub-30764\ses-1\DWI\sub-30764_ses-1_dwi.nii.gz	Functional Connectomes Project International Neuroimaging Data-Sharing Initiative	10.15387/fcp_indi.retro.slim	http://dx.doi.org/10.15387/fcp_indi.retro.slim	Time1
25822	Diffusion-weighted imaging	Magnetic Resonance Imaging	Siemens 3T TIM Trio	Siemens	3	tesla	UO	UO:0000228	head	8	Diffusion-weighted imaging	256	millimeter	UO	UO:0000016	128x128	millimeter	UO	UO:0000016	2.0x2.0x2.0	millimeter	UO	UO:0000016	11000	millisecond	UO	UO:0000028	98	millisecond	UO	UO:0000028	90	degree	UO	UO:0000185	60	2	millimeter	UO	UO:0000016	717	second	UO	UO:0000010	\...\slim_sub-25822_sub-25822.tar\sub-25822\ses-1\DWI\sub-25822_ses-1_dwi.nii.gz	Functional Connectomes Project International Neuroimaging Data-Sharing Initiative	10.15387/fcp_indi.retro.slim	http://dx.doi.org/10.15387/fcp_indi.retro.slim	Time1
30765	Diffusion-weighted imaging	Magnetic Resonance Imaging	Siemens 3T TIM Trio	Siemens	3	tesla	UO	UO:0000228	head	8	Diffusion-weighted imaging	256	millimeter	UO	UO:0000016	128x128	millimeter	UO	UO:0000016	2.0x2.0x2.0	millimeter	UO	UO:0000016	11000	millisecond	UO	UO:0000028	98	millisecond	UO	UO:0000028	90	degree	UO	UO:0000185	60	2	millimeter	UO	UO:0000016	717	second	UO	UO:0000010	\...\slim_sub-30765_sub-30765.tar\sub-30765\ses-1\DWI\sub-30765_ses-1_dwi.nii.gz	Functional Connectomes Project International Neuroimaging Data-Sharing Initiative	10.15387/fcp_indi.retro.slim	http://dx.doi.org/10.15387/fcp_indi.retro.slim	Time1
25823	Diffusion-weighted imaging	Magnetic Resonance Imaging	Siemens 3T TIM Trio	Siemens	3	tesla	UO	UO:0000228	head	8	Diffusion-weighted imaging	256	millimeter	UO	UO:0000016	128x128	millimeter	UO	UO:0000016	2.0x2.0x2.0	millimeter	UO	UO:0000016	11000	millisecond	UO	UO:0000028	98	millisecond	UO	UO:0000028	90	degree	UO	UO:0000185	60	2	millimeter	UO	UO:0000016	717	second	UO	UO:0000010	\...\slim_sub-25823_sub-25823.tar\sub-25823\ses-1\DWI\sub-25823_ses-1_dwi.nii.gz	Functional Connectomes Project International Neuroimaging Data-Sharing Initiative	10.15387/fcp_indi.retro.slim	http://dx.doi.org/10.15387/fcp_indi.retro.slim	Time1
25824	Diffusion-weighted imaging	Magnetic Resonance Imaging	Siemens 3T TIM Trio	Siemens	3	tesla	UO	UO:0000228	head	8	Diffusion-weighted imaging	256	millimeter	UO	UO:0000016	128x128	millimeter	UO	UO:0000016	2.0x2.0x2.0	millimeter	UO	UO:0000016	11000	millisecond	UO	UO:0000028	98	millisecond	UO	UO:0000028	90	degree	UO	UO:0000185	60	2	millimeter	UO	UO:0000016	717	second	UO	UO:0000010	\...\slim_sub-25824_sub-25824.tar\sub-25824\ses-1\DWI\sub-25824_ses-1_dwi.nii.gz	Functional Connectomes Project International Neuroimaging Data-Sharing Initiative	10.15387/fcp_indi.retro.slim	http://dx.doi.org/10.15387/fcp_indi.retro.slim	Time1
25825	Diffusion-weighted imaging	Magnetic Resonance Imaging	Siemens 3T TIM Trio	Siemens	3	tesla	UO	UO:0000228	head	8	Diffusion-weighted imaging	256	millimeter	UO	UO:0000016	128x128	millimeter	UO	UO:0000016	2.0x2.0x2.0	millimeter	UO	UO:0000016	11000	millisecond	UO	UO:0000028	98	millisecond	UO	UO:0000028	90	degree	UO	UO:0000185	60	2	millimeter	UO	UO:0000016	717	second	UO	UO:0000010	\...\slim_sub-25825_sub-25825.tar\sub-25825\ses-1\DWI\sub-25825_ses-1_dwi.nii.gz	Functional Connectomes Project International Neuroimaging Data-Sharing Initiative	10.15387/fcp_indi.retro.slim	http://dx.doi.org/10.15387/fcp_indi.retro.slim	Time1
25826	Diffusion-weighted imaging	Magnetic Resonance Imaging	Siemens 3T TIM Trio	Siemens	3	tesla	UO	UO:0000228	head	8	Diffusion-weighted imaging	256	millimeter	UO	UO:0000016	128x128	millimeter	UO	UO:0000016	2.0x2.0x2.0	millimeter	UO	UO:0000016	11000	millisecond	UO	UO:0000028	98	millisecond	UO	UO:0000028	90	degree	UO	UO:0000185	60	2	millimeter	UO	UO:0000016	717	second	UO	UO:0000010	\...\slim_sub-25826_sub-25826.tar\sub-25826\ses-1\DWI\sub-25826_ses-1_dwi.nii.gz	Functional Connectomes Project International Neuroimaging Data-Sharing Initiative	10.15387/fcp_indi.retro.slim	http://dx.doi.org/10.15387/fcp_indi.retro.slim	Time1
30766	Diffusion-weighted imaging	Magnetic Resonance Imaging	Siemens 3T TIM Trio	Siemens	3	tesla	UO	UO:0000228	head	8	Diffusion-weighted imaging	256	millimeter	UO	UO:0000016	128x128	millimeter	UO	UO:0000016	2.0x2.0x2.0	millimeter	UO	UO:0000016	11000	millisecond	UO	UO:0000028	98	millisecond	UO	UO:0000028	90	degree	UO	UO:0000185	60	2	millimeter	UO	UO:0000016	717	second	UO	UO:0000010	\...\slim_sub-30766_sub-30766.tar\sub-30766\ses-1\DWI\sub-30766_ses-1_dwi.nii.gz	Functional Connectomes Project International Neuroimaging Data-Sharing Initiative	10.15387/fcp_indi.retro.slim	http://dx.doi.org/10.15387/fcp_indi.retro.slim	Time1
25827	Diffusion-weighted imaging	Magnetic Resonance Imaging	Siemens 3T TIM Trio	Siemens	3	tesla	UO	UO:0000228	head	8	Diffusion-weighted imaging	256	millimeter	UO	UO:0000016	128x128	millimeter	UO	UO:0000016	2.0x2.0x2.0	millimeter	UO	UO:0000016	11000	millisecond	UO	UO:0000028	98	millisecond	UO	UO:0000028	90	degree	UO	UO:0000185	60	2	millimeter	UO	UO:0000016	717	second	UO	UO:0000010	\...\slim_sub-25827_sub-25827.tar\sub-25827\ses-1\DWI\sub-25827_ses-1_dwi.nii.gz	Functional Connectomes Project International Neuroimaging Data-Sharing Initiative	10.15387/fcp_indi.retro.slim	http://dx.doi.org/10.15387/fcp_indi.retro.slim	Time1
25828	Diffusion-weighted imaging	Magnetic Resonance Imaging	Siemens 3T TIM Trio	Siemens	3	tesla	UO	UO:0000228	head	8	Diffusion-weighted imaging	256	millimeter	UO	UO:0000016	128x128	millimeter	UO	UO:0000016	2.0x2.0x2.0	millimeter	UO	UO:0000016	11000	millisecond	UO	UO:0000028	98	millisecond	UO	UO:0000028	90	degree	UO	UO:0000185	60	2	millimeter	UO	UO:0000016	717	second	UO	UO:0000010	\...\slim_sub-25828_sub-25828.tar\sub-25828\ses-1\DWI\sub-25828_ses-1_dwi.nii.gz	Functional Connectomes Project International Neuroimaging Data-Sharing Initiative	10.15387/fcp_indi.retro.slim	http://dx.doi.org/10.15387/fcp_indi.retro.slim	Time1
30767	Diffusion-weighted imaging	Magnetic Resonance Imaging	Siemens 3T TIM Trio	Siemens	3	tesla	UO	UO:0000228	head	8	Diffusion-weighted imaging	256	millimeter	UO	UO:0000016	128x128	millimeter	UO	UO:0000016	2.0x2.0x2.0	millimeter	UO	UO:0000016	11000	millisecond	UO	UO:0000028	98	millisecond	UO	UO:0000028	90	degree	UO	UO:0000185	60	2	millimeter	UO	UO:0000016	717	second	UO	UO:0000010	\...\slim_sub-30767_sub-30767.tar\sub-30767\ses-1\DWI\sub-30767_ses-1_dwi.nii.gz	Functional Connectomes Project International Neuroimaging Data-Sharing Initiative	10.15387/fcp_indi.retro.slim	http://dx.doi.org/10.15387/fcp_indi.retro.slim	Time1
30768	Diffusion-weighted imaging	Magnetic Resonance Imaging	Siemens 3T TIM Trio	Siemens	3	tesla	UO	UO:0000228	head	8	Diffusion-weighted imaging	256	millimeter	UO	UO:0000016	128x128	millimeter	UO	UO:0000016	2.0x2.0x2.0	millimeter	UO	UO:0000016	11000	millisecond	UO	UO:0000028	98	millisecond	UO	UO:0000028	90	degree	UO	UO:0000185	60	2	millimeter	UO	UO:0000016	717	second	UO	UO:0000010	\...\slim_sub-30768_sub-30768.tar\sub-30768\ses-1\DWI\sub-30768_ses-1_dwi.nii.gz	Functional Connectomes Project International Neuroimaging Data-Sharing Initiative	10.15387/fcp_indi.retro.slim	http://dx.doi.org/10.15387/fcp_indi.retro.slim	Time1
30769	Diffusion-weighted imaging	Magnetic Resonance Imaging	Siemens 3T TIM Trio	Siemens	3	tesla	UO	UO:0000228	head	8	Diffusion-weighted imaging	256	millimeter	UO	UO:0000016	128x128	millimeter	UO	UO:0000016	2.0x2.0x2.0	millimeter	UO	UO:0000016	11000	millisecond	UO	UO:0000028	98	millisecond	UO	UO:0000028	90	degree	UO	UO:0000185	60	2	millimeter	UO	UO:0000016	717	second	UO	UO:0000010	\...\slim_sub-30769_sub-30769.tar\sub-30769\ses-1\DWI\sub-30769_ses-1_dwi.nii.gz	Functional Connectomes Project International Neuroimaging Data-Sharing Initiative	10.15387/fcp_indi.retro.slim	http://dx.doi.org/10.15387/fcp_indi.retro.slim	Time1
25829	Diffusion-weighted imaging	Magnetic Resonance Imaging	Siemens 3T TIM Trio	Siemens	3	tesla	UO	UO:0000228	head	8	Diffusion-weighted imaging	256	millimeter	UO	UO:0000016	128x128	millimeter	UO	UO:0000016	2.0x2.0x2.0	millimeter	UO	UO:0000016	11000	millisecond	UO	UO:0000028	98	millisecond	UO	UO:0000028	90	degree	UO	UO:0000185	60	2	millimeter	UO	UO:0000016	717	second	UO	UO:0000010	\...\slim_sub-25829_sub-25829.tar\sub-25829\ses-1\DWI\sub-25829_ses-1_dwi.nii.gz	Functional Connectomes Project International Neuroimaging Data-Sharing Initiative	10.15387/fcp_indi.retro.slim	http://dx.doi.org/10.15387/fcp_indi.retro.slim	Time1
25830	Diffusion-weighted imaging	Magnetic Resonance Imaging	Siemens 3T TIM Trio	Siemens	3	tesla	UO	UO:0000228	head	8	Diffusion-weighted imaging	256	millimeter	UO	UO:0000016	128x128	millimeter	UO	UO:0000016	2.0x2.0x2.0	millimeter	UO	UO:0000016	11000	millisecond	UO	UO:0000028	98	millisecond	UO	UO:0000028	90	degree	UO	UO:0000185	60	2	millimeter	UO	UO:0000016	717	second	UO	UO:0000010	\...\slim_sub-25830_sub-25830.tar\sub-25830\ses-1\DWI\sub-25830_ses-1_dwi.nii.gz	Functional Connectomes Project International Neuroimaging Data-Sharing Initiative	10.15387/fcp_indi.retro.slim	http://dx.doi.org/10.15387/fcp_indi.retro.slim	Time1
30770	Diffusion-weighted imaging	Magnetic Resonance Imaging	Siemens 3T TIM Trio	Siemens	3	tesla	UO	UO:0000228	head	8	Diffusion-weighted imaging	256	millimeter	UO	UO:0000016	128x128	millimeter	UO	UO:0000016	2.0x2.0x2.0	millimeter	UO	UO:0000016	11000	millisecond	UO	UO:0000028	98	millisecond	UO	UO:0000028	90	degree	UO	UO:0000185	60	2	millimeter	UO	UO:0000016	717	second	UO	UO:0000010	\...\slim_sub-30770_sub-30770.tar\sub-30770\ses-1\DWI\sub-30770_ses-1_dwi.nii.gz	Functional Connectomes Project International Neuroimaging Data-Sharing Initiative	10.15387/fcp_indi.retro.slim	http://dx.doi.org/10.15387/fcp_indi.retro.slim	Time1
25831	Diffusion-weighted imaging	Magnetic Resonance Imaging	Siemens 3T TIM Trio	Siemens	3	tesla	UO	UO:0000228	head	8	Diffusion-weighted imaging	256	millimeter	UO	UO:0000016	128x128	millimeter	UO	UO:0000016	2.0x2.0x2.0	millimeter	UO	UO:0000016	11000	millisecond	UO	UO:0000028	98	millisecond	UO	UO:0000028	90	degree	UO	UO:0000185	60	2	millimeter	UO	UO:0000016	717	second	UO	UO:0000010	\...\slim_sub-25831_sub-25831.tar\sub-25831\ses-1\DWI\sub-25831_ses-1_dwi.nii.gz	Functional Connectomes Project International Neuroimaging Data-Sharing Initiative	10.15387/fcp_indi.retro.slim	http://dx.doi.org/10.15387/fcp_indi.retro.slim	Time1
30771	Diffusion-weighted imaging	Magnetic Resonance Imaging	Siemens 3T TIM Trio	Siemens	3	tesla	UO	UO:0000228	head	8	Diffusion-weighted imaging	256	millimeter	UO	UO:0000016	128x128	millimeter	UO	UO:0000016	2.0x2.0x2.0	millimeter	UO	UO:0000016	11000	millisecond	UO	UO:0000028	98	millisecond	UO	UO:0000028	90	degree	UO	UO:0000185	60	2	millimeter	UO	UO:0000016	717	second	UO	UO:0000010	\...\slim_sub-30771_sub-30771.tar\sub-30771\ses-1\DWI\sub-30771_ses-1_dwi.nii.gz	Functional Connectomes Project International Neuroimaging Data-Sharing Initiative	10.15387/fcp_indi.retro.slim	http://dx.doi.org/10.15387/fcp_indi.retro.slim	Time1
30772	Diffusion-weighted imaging	Magnetic Resonance Imaging	Siemens 3T TIM Trio	Siemens	3	tesla	UO	UO:0000228	head	8	Diffusion-weighted imaging	256	millimeter	UO	UO:0000016	128x128	millimeter	UO	UO:0000016	2.0x2.0x2.0	millimeter	UO	UO:0000016	11000	millisecond	UO	UO:0000028	98	millisecond	UO	UO:0000028	90	degree	UO	UO:0000185	60	2	millimeter	UO	UO:0000016	717	second	UO	UO:0000010	\...\slim_sub-30772_sub-30772.tar\sub-30772\ses-1\DWI\sub-30772_ses-1_dwi.nii.gz	Functional Connectomes Project International Neuroimaging Data-Sharing Initiative	10.15387/fcp_indi.retro.slim	http://dx.doi.org/10.15387/fcp_indi.retro.slim	Time1
30773	Diffusion-weighted imaging	Magnetic Resonance Imaging	Siemens 3T TIM Trio	Siemens	3	tesla	UO	UO:0000228	head	8	Diffusion-weighted imaging	256	millimeter	UO	UO:0000016	128x128	millimeter	UO	UO:0000016	2.0x2.0x2.0	millimeter	UO	UO:0000016	11000	millisecond	UO	UO:0000028	98	millisecond	UO	UO:0000028	90	degree	UO	UO:0000185	60	2	millimeter	UO	UO:0000016	717	second	UO	UO:0000010	\...\slim_sub-30773_sub-30773.tar\sub-30773\ses-1\DWI\sub-30773_ses-1_dwi.nii.gz	Functional Connectomes Project International Neuroimaging Data-Sharing Initiative	10.15387/fcp_indi.retro.slim	http://dx.doi.org/10.15387/fcp_indi.retro.slim	Time1
30774	Diffusion-weighted imaging	Magnetic Resonance Imaging	Siemens 3T TIM Trio	Siemens	3	tesla	UO	UO:0000228	head	8	Diffusion-weighted imaging	256	millimeter	UO	UO:0000016	128x128	millimeter	UO	UO:0000016	2.0x2.0x2.0	millimeter	UO	UO:0000016	11000	millisecond	UO	UO:0000028	98	millisecond	UO	UO:0000028	90	degree	UO	UO:0000185	60	2	millimeter	UO	UO:0000016	717	second	UO	UO:0000010	\...\slim_sub-30774_sub-30774.tar\sub-30774\ses-1\DWI\sub-30774_ses-1_dwi.nii.gz	Functional Connectomes Project International Neuroimaging Data-Sharing Initiative	10.15387/fcp_indi.retro.slim	http://dx.doi.org/10.15387/fcp_indi.retro.slim	Time1
25832	Diffusion-weighted imaging	Magnetic Resonance Imaging	Siemens 3T TIM Trio	Siemens	3	tesla	UO	UO:0000228	head	8	Diffusion-weighted imaging	256	millimeter	UO	UO:0000016	128x128	millimeter	UO	UO:0000016	2.0x2.0x2.0	millimeter	UO	UO:0000016	11000	millisecond	UO	UO:0000028	98	millisecond	UO	UO:0000028	90	degree	UO	UO:0000185	60	2	millimeter	UO	UO:0000016	717	second	UO	UO:0000010	\...\slim_sub-25832_sub-25832.tar\sub-25832\ses-1\DWI\sub-25832_ses-1_dwi.nii.gz	Functional Connectomes Project International Neuroimaging Data-Sharing Initiative	10.15387/fcp_indi.retro.slim	http://dx.doi.org/10.15387/fcp_indi.retro.slim	Time1
30775	Diffusion-weighted imaging	Magnetic Resonance Imaging	Siemens 3T TIM Trio	Siemens	3	tesla	UO	UO:0000228	head	8	Diffusion-weighted imaging	256	millimeter	UO	UO:0000016	128x128	millimeter	UO	UO:0000016	2.0x2.0x2.0	millimeter	UO	UO:0000016	11000	millisecond	UO	UO:0000028	98	millisecond	UO	UO:0000028	90	degree	UO	UO:0000185	60	2	millimeter	UO	UO:0000016	717	second	UO	UO:0000010	\...\slim_sub-30775_sub-30775.tar\sub-30775\ses-1\DWI\sub-30775_ses-1_dwi.nii.gz	Functional Connectomes Project International Neuroimaging Data-Sharing Initiative	10.15387/fcp_indi.retro.slim	http://dx.doi.org/10.15387/fcp_indi.retro.slim	Time1
25833	Diffusion-weighted imaging	Magnetic Resonance Imaging	Siemens 3T TIM Trio	Siemens	3	tesla	UO	UO:0000228	head	8	Diffusion-weighted imaging	256	millimeter	UO	UO:0000016	128x128	millimeter	UO	UO:0000016	2.0x2.0x2.0	millimeter	UO	UO:0000016	11000	millisecond	UO	UO:0000028	98	millisecond	UO	UO:0000028	90	degree	UO	UO:0000185	60	2	millimeter	UO	UO:0000016	717	second	UO	UO:0000010	\...\slim_sub-25833_sub-25833.tar\sub-25833\ses-1\DWI\sub-25833_ses-1_dwi.nii.gz	Functional Connectomes Project International Neuroimaging Data-Sharing Initiative	10.15387/fcp_indi.retro.slim	http://dx.doi.org/10.15387/fcp_indi.retro.slim	Time1
25834	Diffusion-weighted imaging	Magnetic Resonance Imaging	Siemens 3T TIM Trio	Siemens	3	tesla	UO	UO:0000228	head	8	Diffusion-weighted imaging	256	millimeter	UO	UO:0000016	128x128	millimeter	UO	UO:0000016	2.0x2.0x2.0	millimeter	UO	UO:0000016	11000	millisecond	UO	UO:0000028	98	millisecond	UO	UO:0000028	90	degree	UO	UO:0000185	60	2	millimeter	UO	UO:0000016	717	second	UO	UO:0000010	\...\slim_sub-25834_sub-25834.tar\sub-25834\ses-1\DWI\sub-25834_ses-1_dwi.nii.gz	Functional Connectomes Project International Neuroimaging Data-Sharing Initiative	10.15387/fcp_indi.retro.slim	http://dx.doi.org/10.15387/fcp_indi.retro.slim	Time1
25835	Diffusion-weighted imaging	Magnetic Resonance Imaging	Siemens 3T TIM Trio	Siemens	3	tesla	UO	UO:0000228	head	8	Diffusion-weighted imaging	256	millimeter	UO	UO:0000016	128x128	millimeter	UO	UO:0000016	2.0x2.0x2.0	millimeter	UO	UO:0000016	11000	millisecond	UO	UO:0000028	98	millisecond	UO	UO:0000028	90	degree	UO	UO:0000185	60	2	millimeter	UO	UO:0000016	717	second	UO	UO:0000010	\...\slim_sub-25835_sub-25835.tar\sub-25835\ses-1\DWI\sub-25835_ses-1_dwi.nii.gz	Functional Connectomes Project International Neuroimaging Data-Sharing Initiative	10.15387/fcp_indi.retro.slim	http://dx.doi.org/10.15387/fcp_indi.retro.slim	Time1
30776	Diffusion-weighted imaging	Magnetic Resonance Imaging	Siemens 3T TIM Trio	Siemens	3	tesla	UO	UO:0000228	head	8	Diffusion-weighted imaging	256	millimeter	UO	UO:0000016	128x128	millimeter	UO	UO:0000016	2.0x2.0x2.0	millimeter	UO	UO:0000016	11000	millisecond	UO	UO:0000028	98	millisecond	UO	UO:0000028	90	degree	UO	UO:0000185	60	2	millimeter	UO	UO:0000016	717	second	UO	UO:0000010	\...\slim_sub-30776_sub-30776.tar\sub-30776\ses-1\DWI\sub-30776_ses-1_dwi.nii.gz	Functional Connectomes Project International Neuroimaging Data-Sharing Initiative	10.15387/fcp_indi.retro.slim	http://dx.doi.org/10.15387/fcp_indi.retro.slim	Time1
25836	Diffusion-weighted imaging	Magnetic Resonance Imaging	Siemens 3T TIM Trio	Siemens	3	tesla	UO	UO:0000228	head	8	Diffusion-weighted imaging	256	millimeter	UO	UO:0000016	128x128	millimeter	UO	UO:0000016	2.0x2.0x2.0	millimeter	UO	UO:0000016	11000	millisecond	UO	UO:0000028	98	millisecond	UO	UO:0000028	90	degree	UO	UO:0000185	60	2	millimeter	UO	UO:0000016	717	second	UO	UO:0000010	\...\slim_sub-25836_sub-25836.tar\sub-25836\ses-1\DWI\sub-25836_ses-1_dwi.nii.gz	Functional Connectomes Project International Neuroimaging Data-Sharing Initiative	10.15387/fcp_indi.retro.slim	http://dx.doi.org/10.15387/fcp_indi.retro.slim	Time1
25837	Diffusion-weighted imaging	Magnetic Resonance Imaging	Siemens 3T TIM Trio	Siemens	3	tesla	UO	UO:0000228	head	8	Diffusion-weighted imaging	256	millimeter	UO	UO:0000016	128x128	millimeter	UO	UO:0000016	2.0x2.0x2.0	millimeter	UO	UO:0000016	11000	millisecond	UO	UO:0000028	98	millisecond	UO	UO:0000028	90	degree	UO	UO:0000185	60	2	millimeter	UO	UO:0000016	717	second	UO	UO:0000010	\...\slim_sub-25837_sub-25837.tar\sub-25837\ses-1\DWI\sub-25837_ses-1_dwi.nii.gz	Functional Connectomes Project International Neuroimaging Data-Sharing Initiative	10.15387/fcp_indi.retro.slim	http://dx.doi.org/10.15387/fcp_indi.retro.slim	Time1
25838	Diffusion-weighted imaging	Magnetic Resonance Imaging	Siemens 3T TIM Trio	Siemens	3	tesla	UO	UO:0000228	head	8	Diffusion-weighted imaging	256	millimeter	UO	UO:0000016	128x128	millimeter	UO	UO:0000016	2.0x2.0x2.0	millimeter	UO	UO:0000016	11000	millisecond	UO	UO:0000028	98	millisecond	UO	UO:0000028	90	degree	UO	UO:0000185	60	2	millimeter	UO	UO:0000016	717	second	UO	UO:0000010	\...\slim_sub-25838_sub-25838.tar\sub-25838\ses-1\DWI\sub-25838_ses-1_dwi.nii.gz	Functional Connectomes Project International Neuroimaging Data-Sharing Initiative	10.15387/fcp_indi.retro.slim	http://dx.doi.org/10.15387/fcp_indi.retro.slim	Time1
25839	Diffusion-weighted imaging	Magnetic Resonance Imaging	Siemens 3T TIM Trio	Siemens	3	tesla	UO	UO:0000228	head	8	Diffusion-weighted imaging	256	millimeter	UO	UO:0000016	128x128	millimeter	UO	UO:0000016	2.0x2.0x2.0	millimeter	UO	UO:0000016	11000	millisecond	UO	UO:0000028	98	millisecond	UO	UO:0000028	90	degree	UO	UO:0000185	60	2	millimeter	UO	UO:0000016	717	second	UO	UO:0000010	\...\slim_sub-25839_sub-25839.tar\sub-25839\ses-1\DWI\sub-25839_ses-1_dwi.nii.gz	Functional Connectomes Project International Neuroimaging Data-Sharing Initiative	10.15387/fcp_indi.retro.slim	http://dx.doi.org/10.15387/fcp_indi.retro.slim	Time1
25840	Diffusion-weighted imaging	Magnetic Resonance Imaging	Siemens 3T TIM Trio	Siemens	3	tesla	UO	UO:0000228	head	8	Diffusion-weighted imaging	256	millimeter	UO	UO:0000016	128x128	millimeter	UO	UO:0000016	2.0x2.0x2.0	millimeter	UO	UO:0000016	11000	millisecond	UO	UO:0000028	98	millisecond	UO	UO:0000028	90	degree	UO	UO:0000185	60	2	millimeter	UO	UO:0000016	717	second	UO	UO:0000010	\...\slim_sub-25840_sub-25840.tar\sub-25840\ses-1\DWI\sub-25840_ses-1_dwi.nii.gz	Functional Connectomes Project International Neuroimaging Data-Sharing Initiative	10.15387/fcp_indi.retro.slim	http://dx.doi.org/10.15387/fcp_indi.retro.slim	Time1
30777	Diffusion-weighted imaging	Magnetic Resonance Imaging	Siemens 3T TIM Trio	Siemens	3	tesla	UO	UO:0000228	head	8	Diffusion-weighted imaging	256	millimeter	UO	UO:0000016	128x128	millimeter	UO	UO:0000016	2.0x2.0x2.0	millimeter	UO	UO:0000016	11000	millisecond	UO	UO:0000028	98	millisecond	UO	UO:0000028	90	degree	UO	UO:0000185	60	2	millimeter	UO	UO:0000016	717	second	UO	UO:0000010	\...\slim_sub-30777_sub-30777.tar\sub-30777\ses-1\DWI\sub-30777_ses-1_dwi.nii.gz	Functional Connectomes Project International Neuroimaging Data-Sharing Initiative	10.15387/fcp_indi.retro.slim	http://dx.doi.org/10.15387/fcp_indi.retro.slim	Time1
30778	Diffusion-weighted imaging	Magnetic Resonance Imaging	Siemens 3T TIM Trio	Siemens	3	tesla	UO	UO:0000228	head	8	Diffusion-weighted imaging	256	millimeter	UO	UO:0000016	128x128	millimeter	UO	UO:0000016	2.0x2.0x2.0	millimeter	UO	UO:0000016	11000	millisecond	UO	UO:0000028	98	millisecond	UO	UO:0000028	90	degree	UO	UO:0000185	60	2	millimeter	UO	UO:0000016	717	second	UO	UO:0000010	\...\slim_sub-30778_sub-30778.tar\sub-30778\ses-1\DWI\sub-30778_ses-1_dwi.nii.gz	Functional Connectomes Project International Neuroimaging Data-Sharing Initiative	10.15387/fcp_indi.retro.slim	http://dx.doi.org/10.15387/fcp_indi.retro.slim	Time1
25841	Diffusion-weighted imaging	Magnetic Resonance Imaging	Siemens 3T TIM Trio	Siemens	3	tesla	UO	UO:0000228	head	8	Diffusion-weighted imaging	256	millimeter	UO	UO:0000016	128x128	millimeter	UO	UO:0000016	2.0x2.0x2.0	millimeter	UO	UO:0000016	11000	millisecond	UO	UO:0000028	98	millisecond	UO	UO:0000028	90	degree	UO	UO:0000185	60	2	millimeter	UO	UO:0000016	717	second	UO	UO:0000010	\...\slim_sub-25841_sub-25841.tar\sub-25841\ses-1\DWI\sub-25841_ses-1_dwi.nii.gz	Functional Connectomes Project International Neuroimaging Data-Sharing Initiative	10.15387/fcp_indi.retro.slim	http://dx.doi.org/10.15387/fcp_indi.retro.slim	Time1
25842	Diffusion-weighted imaging	Magnetic Resonance Imaging	Siemens 3T TIM Trio	Siemens	3	tesla	UO	UO:0000228	head	8	Diffusion-weighted imaging	256	millimeter	UO	UO:0000016	128x128	millimeter	UO	UO:0000016	2.0x2.0x2.0	millimeter	UO	UO:0000016	11000	millisecond	UO	UO:0000028	98	millisecond	UO	UO:0000028	90	degree	UO	UO:0000185	60	2	millimeter	UO	UO:0000016	717	second	UO	UO:0000010	\...\slim_sub-25842_sub-25842.tar\sub-25842\ses-1\DWI\sub-25842_ses-1_dwi.nii.gz	Functional Connectomes Project International Neuroimaging Data-Sharing Initiative	10.15387/fcp_indi.retro.slim	http://dx.doi.org/10.15387/fcp_indi.retro.slim	Time1
25843	Diffusion-weighted imaging	Magnetic Resonance Imaging	Siemens 3T TIM Trio	Siemens	3	tesla	UO	UO:0000228	head	8	Diffusion-weighted imaging	256	millimeter	UO	UO:0000016	128x128	millimeter	UO	UO:0000016	2.0x2.0x2.0	millimeter	UO	UO:0000016	11000	millisecond	UO	UO:0000028	98	millisecond	UO	UO:0000028	90	degree	UO	UO:0000185	60	2	millimeter	UO	UO:0000016	717	second	UO	UO:0000010	\...\slim_sub-25843_sub-25843.tar\sub-25843\ses-1\DWI\sub-25843_ses-1_dwi.nii.gz	Functional Connectomes Project International Neuroimaging Data-Sharing Initiative	10.15387/fcp_indi.retro.slim	http://dx.doi.org/10.15387/fcp_indi.retro.slim	Time1
30779	Diffusion-weighted imaging	Magnetic Resonance Imaging	Siemens 3T TIM Trio	Siemens	3	tesla	UO	UO:0000228	head	8	Diffusion-weighted imaging	256	millimeter	UO	UO:0000016	128x128	millimeter	UO	UO:0000016	2.0x2.0x2.0	millimeter	UO	UO:0000016	11000	millisecond	UO	UO:0000028	98	millisecond	UO	UO:0000028	90	degree	UO	UO:0000185	60	2	millimeter	UO	UO:0000016	717	second	UO	UO:0000010	\...\slim_sub-30779_sub-30779.tar\sub-30779\ses-1\DWI\sub-30779_ses-1_dwi.nii.gz	Functional Connectomes Project International Neuroimaging Data-Sharing Initiative	10.15387/fcp_indi.retro.slim	http://dx.doi.org/10.15387/fcp_indi.retro.slim	Time1
25844	Diffusion-weighted imaging	Magnetic Resonance Imaging	Siemens 3T TIM Trio	Siemens	3	tesla	UO	UO:0000228	head	8	Diffusion-weighted imaging	256	millimeter	UO	UO:0000016	128x128	millimeter	UO	UO:0000016	2.0x2.0x2.0	millimeter	UO	UO:0000016	11000	millisecond	UO	UO:0000028	98	millisecond	UO	UO:0000028	90	degree	UO	UO:0000185	60	2	millimeter	UO	UO:0000016	717	second	UO	UO:0000010	\...\slim_sub-25844_sub-25844.tar\sub-25844\ses-1\DWI\sub-25844_ses-1_dwi.nii.gz	Functional Connectomes Project International Neuroimaging Data-Sharing Initiative	10.15387/fcp_indi.retro.slim	http://dx.doi.org/10.15387/fcp_indi.retro.slim	Time1
25845	Diffusion-weighted imaging	Magnetic Resonance Imaging	Siemens 3T TIM Trio	Siemens	3	tesla	UO	UO:0000228	head	8	Diffusion-weighted imaging	256	millimeter	UO	UO:0000016	128x128	millimeter	UO	UO:0000016	2.0x2.0x2.0	millimeter	UO	UO:0000016	11000	millisecond	UO	UO:0000028	98	millisecond	UO	UO:0000028	90	degree	UO	UO:0000185	60	2	millimeter	UO	UO:0000016	717	second	UO	UO:0000010	\...\slim_sub-25845_sub-25845.tar\sub-25845\ses-1\DWI\sub-25845_ses-1_dwi.nii.gz	Functional Connectomes Project International Neuroimaging Data-Sharing Initiative	10.15387/fcp_indi.retro.slim	http://dx.doi.org/10.15387/fcp_indi.retro.slim	Time1
25846	Diffusion-weighted imaging	Magnetic Resonance Imaging	Siemens 3T TIM Trio	Siemens	3	tesla	UO	UO:0000228	head	8	Diffusion-weighted imaging	256	millimeter	UO	UO:0000016	128x128	millimeter	UO	UO:0000016	2.0x2.0x2.0	millimeter	UO	UO:0000016	11000	millisecond	UO	UO:0000028	98	millisecond	UO	UO:0000028	90	degree	UO	UO:0000185	60	2	millimeter	UO	UO:0000016	717	second	UO	UO:0000010	\...\slim_sub-25846_sub-25846.tar\sub-25846\ses-1\DWI\sub-25846_ses-1_dwi.nii.gz	Functional Connectomes Project International Neuroimaging Data-Sharing Initiative	10.15387/fcp_indi.retro.slim	http://dx.doi.org/10.15387/fcp_indi.retro.slim	Time1
30780	Diffusion-weighted imaging	Magnetic Resonance Imaging	Siemens 3T TIM Trio	Siemens	3	tesla	UO	UO:0000228	head	8	Diffusion-weighted imaging	256	millimeter	UO	UO:0000016	128x128	millimeter	UO	UO:0000016	2.0x2.0x2.0	millimeter	UO	UO:0000016	11000	millisecond	UO	UO:0000028	98	millisecond	UO	UO:0000028	90	degree	UO	UO:0000185	60	2	millimeter	UO	UO:0000016	717	second	UO	UO:0000010	\...\slim_sub-30780_sub-30780.tar\sub-30780\ses-1\DWI\sub-30780_ses-1_dwi.nii.gz	Functional Connectomes Project International Neuroimaging Data-Sharing Initiative	10.15387/fcp_indi.retro.slim	http://dx.doi.org/10.15387/fcp_indi.retro.slim	Time1
25847	Diffusion-weighted imaging	Magnetic Resonance Imaging	Siemens 3T TIM Trio	Siemens	3	tesla	UO	UO:0000228	head	8	Diffusion-weighted imaging	256	millimeter	UO	UO:0000016	128x128	millimeter	UO	UO:0000016	2.0x2.0x2.0	millimeter	UO	UO:0000016	11000	millisecond	UO	UO:0000028	98	millisecond	UO	UO:0000028	90	degree	UO	UO:0000185	60	2	millimeter	UO	UO:0000016	717	second	UO	UO:0000010	\...\slim_sub-25847_sub-25847.tar\sub-25847\ses-1\DWI\sub-25847_ses-1_dwi.nii.gz	Functional Connectomes Project International Neuroimaging Data-Sharing Initiative	10.15387/fcp_indi.retro.slim	http://dx.doi.org/10.15387/fcp_indi.retro.slim	Time1
25848	Diffusion-weighted imaging	Magnetic Resonance Imaging	Siemens 3T TIM Trio	Siemens	3	tesla	UO	UO:0000228	head	8	Diffusion-weighted imaging	256	millimeter	UO	UO:0000016	128x128	millimeter	UO	UO:0000016	2.0x2.0x2.0	millimeter	UO	UO:0000016	11000	millisecond	UO	UO:0000028	98	millisecond	UO	UO:0000028	90	degree	UO	UO:0000185	60	2	millimeter	UO	UO:0000016	717	second	UO	UO:0000010	\...\slim_sub-25848_sub-25848.tar\sub-25848\ses-1\DWI\sub-25848_ses-1_dwi.nii.gz	Functional Connectomes Project International Neuroimaging Data-Sharing Initiative	10.15387/fcp_indi.retro.slim	http://dx.doi.org/10.15387/fcp_indi.retro.slim	Time1
30781	Diffusion-weighted imaging	Magnetic Resonance Imaging	Siemens 3T TIM Trio	Siemens	3	tesla	UO	UO:0000228	head	8	Diffusion-weighted imaging	256	millimeter	UO	UO:0000016	128x128	millimeter	UO	UO:0000016	2.0x2.0x2.0	millimeter	UO	UO:0000016	11000	millisecond	UO	UO:0000028	98	millisecond	UO	UO:0000028	90	degree	UO	UO:0000185	60	2	millimeter	UO	UO:0000016	717	second	UO	UO:0000010	\...\slim_sub-30781_sub-30781.tar\sub-30781\ses-1\DWI\sub-30781_ses-1_dwi.nii.gz	Functional Connectomes Project International Neuroimaging Data-Sharing Initiative	10.15387/fcp_indi.retro.slim	http://dx.doi.org/10.15387/fcp_indi.retro.slim	Time1
30782	Diffusion-weighted imaging	Magnetic Resonance Imaging	Siemens 3T TIM Trio	Siemens	3	tesla	UO	UO:0000228	head	8	Diffusion-weighted imaging	256	millimeter	UO	UO:0000016	128x128	millimeter	UO	UO:0000016	2.0x2.0x2.0	millimeter	UO	UO:0000016	11000	millisecond	UO	UO:0000028	98	millisecond	UO	UO:0000028	90	degree	UO	UO:0000185	60	2	millimeter	UO	UO:0000016	717	second	UO	UO:0000010	\...\slim_sub-30782_sub-30782.tar\sub-30782\ses-1\DWI\sub-30782_ses-1_dwi.nii.gz	Functional Connectomes Project International Neuroimaging Data-Sharing Initiative	10.15387/fcp_indi.retro.slim	http://dx.doi.org/10.15387/fcp_indi.retro.slim	Time1
30783	Diffusion-weighted imaging	Magnetic Resonance Imaging	Siemens 3T TIM Trio	Siemens	3	tesla	UO	UO:0000228	head	8	Diffusion-weighted imaging	256	millimeter	UO	UO:0000016	128x128	millimeter	UO	UO:0000016	2.0x2.0x2.0	millimeter	UO	UO:0000016	11000	millisecond	UO	UO:0000028	98	millisecond	UO	UO:0000028	90	degree	UO	UO:0000185	60	2	millimeter	UO	UO:0000016	717	second	UO	UO:0000010	\...\slim_sub-30783_sub-30783.tar\sub-30783\ses-1\DWI\sub-30783_ses-1_dwi.nii.gz	Functional Connectomes Project International Neuroimaging Data-Sharing Initiative	10.15387/fcp_indi.retro.slim	http://dx.doi.org/10.15387/fcp_indi.retro.slim	Time1
30784	Diffusion-weighted imaging	Magnetic Resonance Imaging	Siemens 3T TIM Trio	Siemens	3	tesla	UO	UO:0000228	head	8	Diffusion-weighted imaging	256	millimeter	UO	UO:0000016	128x128	millimeter	UO	UO:0000016	2.0x2.0x2.0	millimeter	UO	UO:0000016	11000	millisecond	UO	UO:0000028	98	millisecond	UO	UO:0000028	90	degree	UO	UO:0000185	60	2	millimeter	UO	UO:0000016	717	second	UO	UO:0000010	\...\slim_sub-30784_sub-30784.tar\sub-30784\ses-1\DWI\sub-30784_ses-1_dwi.nii.gz	Functional Connectomes Project International Neuroimaging Data-Sharing Initiative	10.15387/fcp_indi.retro.slim	http://dx.doi.org/10.15387/fcp_indi.retro.slim	Time1
25849	Diffusion-weighted imaging	Magnetic Resonance Imaging	Siemens 3T TIM Trio	Siemens	3	tesla	UO	UO:0000228	head	8	Diffusion-weighted imaging	256	millimeter	UO	UO:0000016	128x128	millimeter	UO	UO:0000016	2.0x2.0x2.0	millimeter	UO	UO:0000016	11000	millisecond	UO	UO:0000028	98	millisecond	UO	UO:0000028	90	degree	UO	UO:0000185	60	2	millimeter	UO	UO:0000016	717	second	UO	UO:0000010	\...\slim_sub-25849_sub-25849.tar\sub-25849\ses-1\DWI\sub-25849_ses-1_dwi.nii.gz	Functional Connectomes Project International Neuroimaging Data-Sharing Initiative	10.15387/fcp_indi.retro.slim	http://dx.doi.org/10.15387/fcp_indi.retro.slim	Time1
30785	Diffusion-weighted imaging	Magnetic Resonance Imaging	Siemens 3T TIM Trio	Siemens	3	tesla	UO	UO:0000228	head	8	Diffusion-weighted imaging	256	millimeter	UO	UO:0000016	128x128	millimeter	UO	UO:0000016	2.0x2.0x2.0	millimeter	UO	UO:0000016	11000	millisecond	UO	UO:0000028	98	millisecond	UO	UO:0000028	90	degree	UO	UO:0000185	60	2	millimeter	UO	UO:0000016	717	second	UO	UO:0000010	\...\slim_sub-30785_sub-30785.tar\sub-30785\ses-1\DWI\sub-30785_ses-1_dwi.nii.gz	Functional Connectomes Project International Neuroimaging Data-Sharing Initiative	10.15387/fcp_indi.retro.slim	http://dx.doi.org/10.15387/fcp_indi.retro.slim	Time1
30786	Diffusion-weighted imaging	Magnetic Resonance Imaging	Siemens 3T TIM Trio	Siemens	3	tesla	UO	UO:0000228	head	8	Diffusion-weighted imaging	256	millimeter	UO	UO:0000016	128x128	millimeter	UO	UO:0000016	2.0x2.0x2.0	millimeter	UO	UO:0000016	11000	millisecond	UO	UO:0000028	98	millisecond	UO	UO:0000028	90	degree	UO	UO:0000185	60	2	millimeter	UO	UO:0000016	717	second	UO	UO:0000010	\...\slim_sub-30786_sub-30786.tar\sub-30786\ses-1\DWI\sub-30786_ses-1_dwi.nii.gz	Functional Connectomes Project International Neuroimaging Data-Sharing Initiative	10.15387/fcp_indi.retro.slim	http://dx.doi.org/10.15387/fcp_indi.retro.slim	Time1
30787	Diffusion-weighted imaging	Magnetic Resonance Imaging	Siemens 3T TIM Trio	Siemens	3	tesla	UO	UO:0000228	head	8	Diffusion-weighted imaging	256	millimeter	UO	UO:0000016	128x128	millimeter	UO	UO:0000016	2.0x2.0x2.0	millimeter	UO	UO:0000016	11000	millisecond	UO	UO:0000028	98	millisecond	UO	UO:0000028	90	degree	UO	UO:0000185	60	2	millimeter	UO	UO:0000016	717	second	UO	UO:0000010	\...\slim_sub-30787_sub-30787.tar\sub-30787\ses-1\DWI\sub-30787_ses-1_dwi.nii.gz	Functional Connectomes Project International Neuroimaging Data-Sharing Initiative	10.15387/fcp_indi.retro.slim	http://dx.doi.org/10.15387/fcp_indi.retro.slim	Time1
30788	Diffusion-weighted imaging	Magnetic Resonance Imaging	Siemens 3T TIM Trio	Siemens	3	tesla	UO	UO:0000228	head	8	Diffusion-weighted imaging	256	millimeter	UO	UO:0000016	128x128	millimeter	UO	UO:0000016	2.0x2.0x2.0	millimeter	UO	UO:0000016	11000	millisecond	UO	UO:0000028	98	millisecond	UO	UO:0000028	90	degree	UO	UO:0000185	60	2	millimeter	UO	UO:0000016	717	second	UO	UO:0000010	\...\slim_sub-30788_sub-30788.tar\sub-30788\ses-1\DWI\sub-30788_ses-1_dwi.nii.gz	Functional Connectomes Project International Neuroimaging Data-Sharing Initiative	10.15387/fcp_indi.retro.slim	http://dx.doi.org/10.15387/fcp_indi.retro.slim	Time1
30789	Diffusion-weighted imaging	Magnetic Resonance Imaging	Siemens 3T TIM Trio	Siemens	3	tesla	UO	UO:0000228	head	8	Diffusion-weighted imaging	256	millimeter	UO	UO:0000016	128x128	millimeter	UO	UO:0000016	2.0x2.0x2.0	millimeter	UO	UO:0000016	11000	millisecond	UO	UO:0000028	98	millisecond	UO	UO:0000028	90	degree	UO	UO:0000185	60	2	millimeter	UO	UO:0000016	717	second	UO	UO:0000010	\...\slim_sub-30789_sub-30789.tar\sub-30789\ses-1\DWI\sub-30789_ses-1_dwi.nii.gz	Functional Connectomes Project International Neuroimaging Data-Sharing Initiative	10.15387/fcp_indi.retro.slim	http://dx.doi.org/10.15387/fcp_indi.retro.slim	Time1
30790	Diffusion-weighted imaging	Magnetic Resonance Imaging	Siemens 3T TIM Trio	Siemens	3	tesla	UO	UO:0000228	head	8	Diffusion-weighted imaging	256	millimeter	UO	UO:0000016	128x128	millimeter	UO	UO:0000016	2.0x2.0x2.0	millimeter	UO	UO:0000016	11000	millisecond	UO	UO:0000028	98	millisecond	UO	UO:0000028	90	degree	UO	UO:0000185	60	2	millimeter	UO	UO:0000016	717	second	UO	UO:0000010	\...\slim_sub-30790_sub-30790.tar\sub-30790\ses-1\DWI\sub-30790_ses-1_dwi.nii.gz	Functional Connectomes Project International Neuroimaging Data-Sharing Initiative	10.15387/fcp_indi.retro.slim	http://dx.doi.org/10.15387/fcp_indi.retro.slim	Time1
30791	Diffusion-weighted imaging	Magnetic Resonance Imaging	Siemens 3T TIM Trio	Siemens	3	tesla	UO	UO:0000228	head	8	Diffusion-weighted imaging	256	millimeter	UO	UO:0000016	128x128	millimeter	UO	UO:0000016	2.0x2.0x2.0	millimeter	UO	UO:0000016	11000	millisecond	UO	UO:0000028	98	millisecond	UO	UO:0000028	90	degree	UO	UO:0000185	60	2	millimeter	UO	UO:0000016	717	second	UO	UO:0000010	\...\slim_sub-30791_sub-30791.tar\sub-30791\ses-1\DWI\sub-30791_ses-1_dwi.nii.gz	Functional Connectomes Project International Neuroimaging Data-Sharing Initiative	10.15387/fcp_indi.retro.slim	http://dx.doi.org/10.15387/fcp_indi.retro.slim	Time1
30792	Diffusion-weighted imaging	Magnetic Resonance Imaging	Siemens 3T TIM Trio	Siemens	3	tesla	UO	UO:0000228	head	8	Diffusion-weighted imaging	256	millimeter	UO	UO:0000016	128x128	millimeter	UO	UO:0000016	2.0x2.0x2.0	millimeter	UO	UO:0000016	11000	millisecond	UO	UO:0000028	98	millisecond	UO	UO:0000028	90	degree	UO	UO:0000185	60	2	millimeter	UO	UO:0000016	717	second	UO	UO:0000010	\...\slim_sub-30792_sub-30792.tar\sub-30792\ses-1\DWI\sub-30792_ses-1_dwi.nii.gz	Functional Connectomes Project International Neuroimaging Data-Sharing Initiative	10.15387/fcp_indi.retro.slim	http://dx.doi.org/10.15387/fcp_indi.retro.slim	Time1
25850	Diffusion-weighted imaging	Magnetic Resonance Imaging	Siemens 3T TIM Trio	Siemens	3	tesla	UO	UO:0000228	head	8	Diffusion-weighted imaging	256	millimeter	UO	UO:0000016	128x128	millimeter	UO	UO:0000016	2.0x2.0x2.0	millimeter	UO	UO:0000016	11000	millisecond	UO	UO:0000028	98	millisecond	UO	UO:0000028	90	degree	UO	UO:0000185	60	2	millimeter	UO	UO:0000016	717	second	UO	UO:0000010	\...\slim_sub-25850_sub-25850.tar\sub-25850\ses-1\DWI\sub-25850_ses-1_dwi.nii.gz	Functional Connectomes Project International Neuroimaging Data-Sharing Initiative	10.15387/fcp_indi.retro.slim	http://dx.doi.org/10.15387/fcp_indi.retro.slim	Time1
25851	Diffusion-weighted imaging	Magnetic Resonance Imaging	Siemens 3T TIM Trio	Siemens	3	tesla	UO	UO:0000228	head	8	Diffusion-weighted imaging	256	millimeter	UO	UO:0000016	128x128	millimeter	UO	UO:0000016	2.0x2.0x2.0	millimeter	UO	UO:0000016	11000	millisecond	UO	UO:0000028	98	millisecond	UO	UO:0000028	90	degree	UO	UO:0000185	60	2	millimeter	UO	UO:0000016	717	second	UO	UO:0000010	\...\slim_sub-25851_sub-25851.tar\sub-25851\ses-1\DWI\sub-25851_ses-1_dwi.nii.gz	Functional Connectomes Project International Neuroimaging Data-Sharing Initiative	10.15387/fcp_indi.retro.slim	http://dx.doi.org/10.15387/fcp_indi.retro.slim	Time1
30793	Diffusion-weighted imaging	Magnetic Resonance Imaging	Siemens 3T TIM Trio	Siemens	3	tesla	UO	UO:0000228	head	8	Diffusion-weighted imaging	256	millimeter	UO	UO:0000016	128x128	millimeter	UO	UO:0000016	2.0x2.0x2.0	millimeter	UO	UO:0000016	11000	millisecond	UO	UO:0000028	98	millisecond	UO	UO:0000028	90	degree	UO	UO:0000185	60	2	millimeter	UO	UO:0000016	717	second	UO	UO:0000010	\...\slim_sub-30793_sub-30793.tar\sub-30793\ses-1\DWI\sub-30793_ses-1_dwi.nii.gz	Functional Connectomes Project International Neuroimaging Data-Sharing Initiative	10.15387/fcp_indi.retro.slim	http://dx.doi.org/10.15387/fcp_indi.retro.slim	Time1
30794	Diffusion-weighted imaging	Magnetic Resonance Imaging	Siemens 3T TIM Trio	Siemens	3	tesla	UO	UO:0000228	head	8	Diffusion-weighted imaging	256	millimeter	UO	UO:0000016	128x128	millimeter	UO	UO:0000016	2.0x2.0x2.0	millimeter	UO	UO:0000016	11000	millisecond	UO	UO:0000028	98	millisecond	UO	UO:0000028	90	degree	UO	UO:0000185	60	2	millimeter	UO	UO:0000016	717	second	UO	UO:0000010	\...\slim_sub-30794_sub-30794.tar\sub-30794\ses-1\DWI\sub-30794_ses-1_dwi.nii.gz	Functional Connectomes Project International Neuroimaging Data-Sharing Initiative	10.15387/fcp_indi.retro.slim	http://dx.doi.org/10.15387/fcp_indi.retro.slim	Time1
30795	Diffusion-weighted imaging	Magnetic Resonance Imaging	Siemens 3T TIM Trio	Siemens	3	tesla	UO	UO:0000228	head	8	Diffusion-weighted imaging	256	millimeter	UO	UO:0000016	128x128	millimeter	UO	UO:0000016	2.0x2.0x2.0	millimeter	UO	UO:0000016	11000	millisecond	UO	UO:0000028	98	millisecond	UO	UO:0000028	90	degree	UO	UO:0000185	60	2	millimeter	UO	UO:0000016	717	second	UO	UO:0000010	\...\slim_sub-30795_sub-30795.tar\sub-30795\ses-1\DWI\sub-30795_ses-1_dwi.nii.gz	Functional Connectomes Project International Neuroimaging Data-Sharing Initiative	10.15387/fcp_indi.retro.slim	http://dx.doi.org/10.15387/fcp_indi.retro.slim	Time1
30796	Diffusion-weighted imaging	Magnetic Resonance Imaging	Siemens 3T TIM Trio	Siemens	3	tesla	UO	UO:0000228	head	8	Diffusion-weighted imaging	256	millimeter	UO	UO:0000016	128x128	millimeter	UO	UO:0000016	2.0x2.0x2.0	millimeter	UO	UO:0000016	11000	millisecond	UO	UO:0000028	98	millisecond	UO	UO:0000028	90	degree	UO	UO:0000185	60	2	millimeter	UO	UO:0000016	717	second	UO	UO:0000010	\...\slim_sub-30796_sub-30796.tar\sub-30796\ses-1\DWI\sub-30796_ses-1_dwi.nii.gz	Functional Connectomes Project International Neuroimaging Data-Sharing Initiative	10.15387/fcp_indi.retro.slim	http://dx.doi.org/10.15387/fcp_indi.retro.slim	Time1
25852	Diffusion-weighted imaging	Magnetic Resonance Imaging	Siemens 3T TIM Trio	Siemens	3	tesla	UO	UO:0000228	head	8	Diffusion-weighted imaging	256	millimeter	UO	UO:0000016	128x128	millimeter	UO	UO:0000016	2.0x2.0x2.0	millimeter	UO	UO:0000016	11000	millisecond	UO	UO:0000028	98	millisecond	UO	UO:0000028	90	degree	UO	UO:0000185	60	2	millimeter	UO	UO:0000016	717	second	UO	UO:0000010	\...\slim_sub-25852_sub-25852.tar\sub-25852\ses-1\DWI\sub-25852_ses-1_dwi.nii.gz	Functional Connectomes Project International Neuroimaging Data-Sharing Initiative	10.15387/fcp_indi.retro.slim	http://dx.doi.org/10.15387/fcp_indi.retro.slim	Time1
30797	Diffusion-weighted imaging	Magnetic Resonance Imaging	Siemens 3T TIM Trio	Siemens	3	tesla	UO	UO:0000228	head	8	Diffusion-weighted imaging	256	millimeter	UO	UO:0000016	128x128	millimeter	UO	UO:0000016	2.0x2.0x2.0	millimeter	UO	UO:0000016	11000	millisecond	UO	UO:0000028	98	millisecond	UO	UO:0000028	90	degree	UO	UO:0000185	60	2	millimeter	UO	UO:0000016	717	second	UO	UO:0000010	\...\slim_sub-30797_sub-30797.tar\sub-30797\ses-1\DWI\sub-30797_ses-1_dwi.nii.gz	Functional Connectomes Project International Neuroimaging Data-Sharing Initiative	10.15387/fcp_indi.retro.slim	http://dx.doi.org/10.15387/fcp_indi.retro.slim	Time1
30798	Diffusion-weighted imaging	Magnetic Resonance Imaging	Siemens 3T TIM Trio	Siemens	3	tesla	UO	UO:0000228	head	8	Diffusion-weighted imaging	256	millimeter	UO	UO:0000016	128x128	millimeter	UO	UO:0000016	2.0x2.0x2.0	millimeter	UO	UO:0000016	11000	millisecond	UO	UO:0000028	98	millisecond	UO	UO:0000028	90	degree	UO	UO:0000185	60	2	millimeter	UO	UO:0000016	717	second	UO	UO:0000010	\...\slim_sub-30798_sub-30798.tar\sub-30798\ses-1\DWI\sub-30798_ses-1_dwi.nii.gz	Functional Connectomes Project International Neuroimaging Data-Sharing Initiative	10.15387/fcp_indi.retro.slim	http://dx.doi.org/10.15387/fcp_indi.retro.slim	Time1
25853	Diffusion-weighted imaging	Magnetic Resonance Imaging	Siemens 3T TIM Trio	Siemens	3	tesla	UO	UO:0000228	head	8	Diffusion-weighted imaging	256	millimeter	UO	UO:0000016	128x128	millimeter	UO	UO:0000016	2.0x2.0x2.0	millimeter	UO	UO:0000016	11000	millisecond	UO	UO:0000028	98	millisecond	UO	UO:0000028	90	degree	UO	UO:0000185	60	2	millimeter	UO	UO:0000016	717	second	UO	UO:0000010	\...\slim_sub-25853_sub-25853.tar\sub-25853\ses-1\DWI\sub-25853_ses-1_dwi.nii.gz	Functional Connectomes Project International Neuroimaging Data-Sharing Initiative	10.15387/fcp_indi.retro.slim	http://dx.doi.org/10.15387/fcp_indi.retro.slim	Time1
25854	Diffusion-weighted imaging	Magnetic Resonance Imaging	Siemens 3T TIM Trio	Siemens	3	tesla	UO	UO:0000228	head	8	Diffusion-weighted imaging	256	millimeter	UO	UO:0000016	128x128	millimeter	UO	UO:0000016	2.0x2.0x2.0	millimeter	UO	UO:0000016	11000	millisecond	UO	UO:0000028	98	millisecond	UO	UO:0000028	90	degree	UO	UO:0000185	60	2	millimeter	UO	UO:0000016	717	second	UO	UO:0000010	\...\slim_sub-25854_sub-25854.tar\sub-25854\ses-1\DWI\sub-25854_ses-1_dwi.nii.gz	Functional Connectomes Project International Neuroimaging Data-Sharing Initiative	10.15387/fcp_indi.retro.slim	http://dx.doi.org/10.15387/fcp_indi.retro.slim	Time1
25855	Diffusion-weighted imaging	Magnetic Resonance Imaging	Siemens 3T TIM Trio	Siemens	3	tesla	UO	UO:0000228	head	8	Diffusion-weighted imaging	256	millimeter	UO	UO:0000016	128x128	millimeter	UO	UO:0000016	2.0x2.0x2.0	millimeter	UO	UO:0000016	11000	millisecond	UO	UO:0000028	98	millisecond	UO	UO:0000028	90	degree	UO	UO:0000185	60	2	millimeter	UO	UO:0000016	717	second	UO	UO:0000010	\...\slim_sub-25855_sub-25855.tar\sub-25855\ses-1\DWI\sub-25855_ses-1_dwi.nii.gz	Functional Connectomes Project International Neuroimaging Data-Sharing Initiative	10.15387/fcp_indi.retro.slim	http://dx.doi.org/10.15387/fcp_indi.retro.slim	Time1
25856	Diffusion-weighted imaging	Magnetic Resonance Imaging	Siemens 3T TIM Trio	Siemens	3	tesla	UO	UO:0000228	head	8	Diffusion-weighted imaging	256	millimeter	UO	UO:0000016	128x128	millimeter	UO	UO:0000016	2.0x2.0x2.0	millimeter	UO	UO:0000016	11000	millisecond	UO	UO:0000028	98	millisecond	UO	UO:0000028	90	degree	UO	UO:0000185	60	2	millimeter	UO	UO:0000016	717	second	UO	UO:0000010	\...\slim_sub-25856_sub-25856.tar\sub-25856\ses-1\DWI\sub-25856_ses-1_dwi.nii.gz	Functional Connectomes Project International Neuroimaging Data-Sharing Initiative	10.15387/fcp_indi.retro.slim	http://dx.doi.org/10.15387/fcp_indi.retro.slim	Time1
25857	Diffusion-weighted imaging	Magnetic Resonance Imaging	Siemens 3T TIM Trio	Siemens	3	tesla	UO	UO:0000228	head	8	Diffusion-weighted imaging	256	millimeter	UO	UO:0000016	128x128	millimeter	UO	UO:0000016	2.0x2.0x2.0	millimeter	UO	UO:0000016	11000	millisecond	UO	UO:0000028	98	millisecond	UO	UO:0000028	90	degree	UO	UO:0000185	60	2	millimeter	UO	UO:0000016	717	second	UO	UO:0000010	\...\slim_sub-25857_sub-25857.tar\sub-25857\ses-1\DWI\sub-25857_ses-1_dwi.nii.gz	Functional Connectomes Project International Neuroimaging Data-Sharing Initiative	10.15387/fcp_indi.retro.slim	http://dx.doi.org/10.15387/fcp_indi.retro.slim	Time1
30799	Diffusion-weighted imaging	Magnetic Resonance Imaging	Siemens 3T TIM Trio	Siemens	3	tesla	UO	UO:0000228	head	8	Diffusion-weighted imaging	256	millimeter	UO	UO:0000016	128x128	millimeter	UO	UO:0000016	2.0x2.0x2.0	millimeter	UO	UO:0000016	11000	millisecond	UO	UO:0000028	98	millisecond	UO	UO:0000028	90	degree	UO	UO:0000185	60	2	millimeter	UO	UO:0000016	717	second	UO	UO:0000010	\...\slim_sub-30799_sub-30799.tar\sub-30799\ses-1\DWI\sub-30799_ses-1_dwi.nii.gz	Functional Connectomes Project International Neuroimaging Data-Sharing Initiative	10.15387/fcp_indi.retro.slim	http://dx.doi.org/10.15387/fcp_indi.retro.slim	Time1
30800	Diffusion-weighted imaging	Magnetic Resonance Imaging	Siemens 3T TIM Trio	Siemens	3	tesla	UO	UO:0000228	head	8	Diffusion-weighted imaging	256	millimeter	UO	UO:0000016	128x128	millimeter	UO	UO:0000016	2.0x2.0x2.0	millimeter	UO	UO:0000016	11000	millisecond	UO	UO:0000028	98	millisecond	UO	UO:0000028	90	degree	UO	UO:0000185	60	2	millimeter	UO	UO:0000016	717	second	UO	UO:0000010	\...\slim_sub-30800_sub-30800.tar\sub-30800\ses-1\DWI\sub-30800_ses-1_dwi.nii.gz	Functional Connectomes Project International Neuroimaging Data-Sharing Initiative	10.15387/fcp_indi.retro.slim	http://dx.doi.org/10.15387/fcp_indi.retro.slim	Time1
30801	Diffusion-weighted imaging	Magnetic Resonance Imaging	Siemens 3T TIM Trio	Siemens	3	tesla	UO	UO:0000228	head	8	Diffusion-weighted imaging	256	millimeter	UO	UO:0000016	128x128	millimeter	UO	UO:0000016	2.0x2.0x2.0	millimeter	UO	UO:0000016	11000	millisecond	UO	UO:0000028	98	millisecond	UO	UO:0000028	90	degree	UO	UO:0000185	60	2	millimeter	UO	UO:0000016	717	second	UO	UO:0000010	\...\slim_sub-30801_sub-30801.tar\sub-30801\ses-1\DWI\sub-30801_ses-1_dwi.nii.gz	Functional Connectomes Project International Neuroimaging Data-Sharing Initiative	10.15387/fcp_indi.retro.slim	http://dx.doi.org/10.15387/fcp_indi.retro.slim	Time1
25858	Diffusion-weighted imaging	Magnetic Resonance Imaging	Siemens 3T TIM Trio	Siemens	3	tesla	UO	UO:0000228	head	8	Diffusion-weighted imaging	256	millimeter	UO	UO:0000016	128x128	millimeter	UO	UO:0000016	2.0x2.0x2.0	millimeter	UO	UO:0000016	11000	millisecond	UO	UO:0000028	98	millisecond	UO	UO:0000028	90	degree	UO	UO:0000185	60	2	millimeter	UO	UO:0000016	717	second	UO	UO:0000010	\...\slim_sub-25858_sub-25858.tar\sub-25858\ses-1\DWI\sub-25858_ses-1_dwi.nii.gz	Functional Connectomes Project International Neuroimaging Data-Sharing Initiative	10.15387/fcp_indi.retro.slim	http://dx.doi.org/10.15387/fcp_indi.retro.slim	Time1
30802	Diffusion-weighted imaging	Magnetic Resonance Imaging	Siemens 3T TIM Trio	Siemens	3	tesla	UO	UO:0000228	head	8	Diffusion-weighted imaging	256	millimeter	UO	UO:0000016	128x128	millimeter	UO	UO:0000016	2.0x2.0x2.0	millimeter	UO	UO:0000016	11000	millisecond	UO	UO:0000028	98	millisecond	UO	UO:0000028	90	degree	UO	UO:0000185	60	2	millimeter	UO	UO:0000016	717	second	UO	UO:0000010	\...\slim_sub-30802_sub-30802.tar\sub-30802\ses-1\DWI\sub-30802_ses-1_dwi.nii.gz	Functional Connectomes Project International Neuroimaging Data-Sharing Initiative	10.15387/fcp_indi.retro.slim	http://dx.doi.org/10.15387/fcp_indi.retro.slim	Time1
25859	Diffusion-weighted imaging	Magnetic Resonance Imaging	Siemens 3T TIM Trio	Siemens	3	tesla	UO	UO:0000228	head	8	Diffusion-weighted imaging	256	millimeter	UO	UO:0000016	128x128	millimeter	UO	UO:0000016	2.0x2.0x2.0	millimeter	UO	UO:0000016	11000	millisecond	UO	UO:0000028	98	millisecond	UO	UO:0000028	90	degree	UO	UO:0000185	60	2	millimeter	UO	UO:0000016	717	second	UO	UO:0000010	\...\slim_sub-25859_sub-25859.tar\sub-25859\ses-1\DWI\sub-25859_ses-1_dwi.nii.gz	Functional Connectomes Project International Neuroimaging Data-Sharing Initiative	10.15387/fcp_indi.retro.slim	http://dx.doi.org/10.15387/fcp_indi.retro.slim	Time1
30803	Diffusion-weighted imaging	Magnetic Resonance Imaging	Siemens 3T TIM Trio	Siemens	3	tesla	UO	UO:0000228	head	8	Diffusion-weighted imaging	256	millimeter	UO	UO:0000016	128x128	millimeter	UO	UO:0000016	2.0x2.0x2.0	millimeter	UO	UO:0000016	11000	millisecond	UO	UO:0000028	98	millisecond	UO	UO:0000028	90	degree	UO	UO:0000185	60	2	millimeter	UO	UO:0000016	717	second	UO	UO:0000010	\...\slim_sub-30803_sub-30803.tar\sub-30803\ses-1\DWI\sub-30803_ses-1_dwi.nii.gz	Functional Connectomes Project International Neuroimaging Data-Sharing Initiative	10.15387/fcp_indi.retro.slim	http://dx.doi.org/10.15387/fcp_indi.retro.slim	Time1
25860	Diffusion-weighted imaging	Magnetic Resonance Imaging	Siemens 3T TIM Trio	Siemens	3	tesla	UO	UO:0000228	head	8	Diffusion-weighted imaging	256	millimeter	UO	UO:0000016	128x128	millimeter	UO	UO:0000016	2.0x2.0x2.0	millimeter	UO	UO:0000016	11000	millisecond	UO	UO:0000028	98	millisecond	UO	UO:0000028	90	degree	UO	UO:0000185	60	2	millimeter	UO	UO:0000016	717	second	UO	UO:0000010	\...\slim_sub-25860_sub-25860.tar\sub-25860\ses-1\DWI\sub-25860_ses-1_dwi.nii.gz	Functional Connectomes Project International Neuroimaging Data-Sharing Initiative	10.15387/fcp_indi.retro.slim	http://dx.doi.org/10.15387/fcp_indi.retro.slim	Time1
25861	Diffusion-weighted imaging	Magnetic Resonance Imaging	Siemens 3T TIM Trio	Siemens	3	tesla	UO	UO:0000228	head	8	Diffusion-weighted imaging	256	millimeter	UO	UO:0000016	128x128	millimeter	UO	UO:0000016	2.0x2.0x2.0	millimeter	UO	UO:0000016	11000	millisecond	UO	UO:0000028	98	millisecond	UO	UO:0000028	90	degree	UO	UO:0000185	60	2	millimeter	UO	UO:0000016	717	second	UO	UO:0000010	\...\slim_sub-25861_sub-25861.tar\sub-25861\ses-1\DWI\sub-25861_ses-1_dwi.nii.gz	Functional Connectomes Project International Neuroimaging Data-Sharing Initiative	10.15387/fcp_indi.retro.slim	http://dx.doi.org/10.15387/fcp_indi.retro.slim	Time1
25862	Diffusion-weighted imaging	Magnetic Resonance Imaging	Siemens 3T TIM Trio	Siemens	3	tesla	UO	UO:0000228	head	8	Diffusion-weighted imaging	256	millimeter	UO	UO:0000016	128x128	millimeter	UO	UO:0000016	2.0x2.0x2.0	millimeter	UO	UO:0000016	11000	millisecond	UO	UO:0000028	98	millisecond	UO	UO:0000028	90	degree	UO	UO:0000185	60	2	millimeter	UO	UO:0000016	717	second	UO	UO:0000010	\...\slim_sub-25862_sub-25862.tar\sub-25862\ses-1\DWI\sub-25862_ses-1_dwi.nii.gz	Functional Connectomes Project International Neuroimaging Data-Sharing Initiative	10.15387/fcp_indi.retro.slim	http://dx.doi.org/10.15387/fcp_indi.retro.slim	Time1
25863	Diffusion-weighted imaging	Magnetic Resonance Imaging	Siemens 3T TIM Trio	Siemens	3	tesla	UO	UO:0000228	head	8	Diffusion-weighted imaging	256	millimeter	UO	UO:0000016	128x128	millimeter	UO	UO:0000016	2.0x2.0x2.0	millimeter	UO	UO:0000016	11000	millisecond	UO	UO:0000028	98	millisecond	UO	UO:0000028	90	degree	UO	UO:0000185	60	2	millimeter	UO	UO:0000016	717	second	UO	UO:0000010	\...\slim_sub-25863_sub-25863.tar\sub-25863\ses-1\DWI\sub-25863_ses-1_dwi.nii.gz	Functional Connectomes Project International Neuroimaging Data-Sharing Initiative	10.15387/fcp_indi.retro.slim	http://dx.doi.org/10.15387/fcp_indi.retro.slim	Time1
30804	Diffusion-weighted imaging	Magnetic Resonance Imaging	Siemens 3T TIM Trio	Siemens	3	tesla	UO	UO:0000228	head	8	Diffusion-weighted imaging	256	millimeter	UO	UO:0000016	128x128	millimeter	UO	UO:0000016	2.0x2.0x2.0	millimeter	UO	UO:0000016	11000	millisecond	UO	UO:0000028	98	millisecond	UO	UO:0000028	90	degree	UO	UO:0000185	60	2	millimeter	UO	UO:0000016	717	second	UO	UO:0000010	\...\slim_sub-30804_sub-30804.tar\sub-30804\ses-1\DWI\sub-30804_ses-1_dwi.nii.gz	Functional Connectomes Project International Neuroimaging Data-Sharing Initiative	10.15387/fcp_indi.retro.slim	http://dx.doi.org/10.15387/fcp_indi.retro.slim	Time1
30805	Diffusion-weighted imaging	Magnetic Resonance Imaging	Siemens 3T TIM Trio	Siemens	3	tesla	UO	UO:0000228	head	8	Diffusion-weighted imaging	256	millimeter	UO	UO:0000016	128x128	millimeter	UO	UO:0000016	2.0x2.0x2.0	millimeter	UO	UO:0000016	11000	millisecond	UO	UO:0000028	98	millisecond	UO	UO:0000028	90	degree	UO	UO:0000185	60	2	millimeter	UO	UO:0000016	717	second	UO	UO:0000010	\...\slim_sub-30805_sub-30805.tar\sub-30805\ses-1\DWI\sub-30805_ses-1_dwi.nii.gz	Functional Connectomes Project International Neuroimaging Data-Sharing Initiative	10.15387/fcp_indi.retro.slim	http://dx.doi.org/10.15387/fcp_indi.retro.slim	Time1
30806	Diffusion-weighted imaging	Magnetic Resonance Imaging	Siemens 3T TIM Trio	Siemens	3	tesla	UO	UO:0000228	head	8	Diffusion-weighted imaging	256	millimeter	UO	UO:0000016	128x128	millimeter	UO	UO:0000016	2.0x2.0x2.0	millimeter	UO	UO:0000016	11000	millisecond	UO	UO:0000028	98	millisecond	UO	UO:0000028	90	degree	UO	UO:0000185	60	2	millimeter	UO	UO:0000016	717	second	UO	UO:0000010	\...\slim_sub-30806_sub-30806.tar\sub-30806\ses-1\DWI\sub-30806_ses-1_dwi.nii.gz	Functional Connectomes Project International Neuroimaging Data-Sharing Initiative	10.15387/fcp_indi.retro.slim	http://dx.doi.org/10.15387/fcp_indi.retro.slim	Time1
30807	Diffusion-weighted imaging	Magnetic Resonance Imaging	Siemens 3T TIM Trio	Siemens	3	tesla	UO	UO:0000228	head	8	Diffusion-weighted imaging	256	millimeter	UO	UO:0000016	128x128	millimeter	UO	UO:0000016	2.0x2.0x2.0	millimeter	UO	UO:0000016	11000	millisecond	UO	UO:0000028	98	millisecond	UO	UO:0000028	90	degree	UO	UO:0000185	60	2	millimeter	UO	UO:0000016	717	second	UO	UO:0000010	\...\slim_sub-30807_sub-30807.tar\sub-30807\ses-1\DWI\sub-30807_ses-1_dwi.nii.gz	Functional Connectomes Project International Neuroimaging Data-Sharing Initiative	10.15387/fcp_indi.retro.slim	http://dx.doi.org/10.15387/fcp_indi.retro.slim	Time1
25640	Diffusion-weighted imaging	Magnetic Resonance Imaging	Siemens 3T TIM Trio	Siemens	3	tesla	UO	UO:0000228	head	8	Diffusion-weighted imaging	256	millimeter	UO	UO:0000016	128x128	millimeter	UO	UO:0000016	2.0x2.0x2.0	millimeter	UO	UO:0000016	11000	millisecond	UO	UO:0000028	98	millisecond	UO	UO:0000028	90	degree	UO	UO:0000185	60	2	millimeter	UO	UO:0000016	717	second	UO	UO:0000010	\...\slim_sub-25640_sub-25640.tar\sub-25640\ses-1\DWI\sub-25640_ses-1_dwi.nii.gz	Functional Connectomes Project International Neuroimaging Data-Sharing Initiative	10.15387/fcp_indi.retro.slim	http://dx.doi.org/10.15387/fcp_indi.retro.slim	Time1
30808	Diffusion-weighted imaging	Magnetic Resonance Imaging	Siemens 3T TIM Trio	Siemens	3	tesla	UO	UO:0000228	head	8	Diffusion-weighted imaging	256	millimeter	UO	UO:0000016	128x128	millimeter	UO	UO:0000016	2.0x2.0x2.0	millimeter	UO	UO:0000016	11000	millisecond	UO	UO:0000028	98	millisecond	UO	UO:0000028	90	degree	UO	UO:0000185	60	2	millimeter	UO	UO:0000016	717	second	UO	UO:0000010	\...\slim_sub-30808_sub-30808.tar\sub-30808\ses-1\DWI\sub-30808_ses-1_dwi.nii.gz	Functional Connectomes Project International Neuroimaging Data-Sharing Initiative	10.15387/fcp_indi.retro.slim	http://dx.doi.org/10.15387/fcp_indi.retro.slim	Time1
30809	Diffusion-weighted imaging	Magnetic Resonance Imaging	Siemens 3T TIM Trio	Siemens	3	tesla	UO	UO:0000228	head	8	Diffusion-weighted imaging	256	millimeter	UO	UO:0000016	128x128	millimeter	UO	UO:0000016	2.0x2.0x2.0	millimeter	UO	UO:0000016	11000	millisecond	UO	UO:0000028	98	millisecond	UO	UO:0000028	90	degree	UO	UO:0000185	60	2	millimeter	UO	UO:0000016	717	second	UO	UO:0000010	\...\slim_sub-30809_sub-30809.tar\sub-30809\ses-1\DWI\sub-30809_ses-1_dwi.nii.gz	Functional Connectomes Project International Neuroimaging Data-Sharing Initiative	10.15387/fcp_indi.retro.slim	http://dx.doi.org/10.15387/fcp_indi.retro.slim	Time1
25641	Diffusion-weighted imaging	Magnetic Resonance Imaging	Siemens 3T TIM Trio	Siemens	3	tesla	UO	UO:0000228	head	8	Diffusion-weighted imaging	256	millimeter	UO	UO:0000016	128x128	millimeter	UO	UO:0000016	2.0x2.0x2.0	millimeter	UO	UO:0000016	11000	millisecond	UO	UO:0000028	98	millisecond	UO	UO:0000028	90	degree	UO	UO:0000185	60	2	millimeter	UO	UO:0000016	717	second	UO	UO:0000010	\...\slim_sub-25641_sub-25641.tar\sub-25641\ses-1\DWI\sub-25641_ses-1_dwi.nii.gz	Functional Connectomes Project International Neuroimaging Data-Sharing Initiative	10.15387/fcp_indi.retro.slim	http://dx.doi.org/10.15387/fcp_indi.retro.slim	Time1
30810	Diffusion-weighted imaging	Magnetic Resonance Imaging	Siemens 3T TIM Trio	Siemens	3	tesla	UO	UO:0000228	head	8	Diffusion-weighted imaging	256	millimeter	UO	UO:0000016	128x128	millimeter	UO	UO:0000016	2.0x2.0x2.0	millimeter	UO	UO:0000016	11000	millisecond	UO	UO:0000028	98	millisecond	UO	UO:0000028	90	degree	UO	UO:0000185	60	2	millimeter	UO	UO:0000016	717	second	UO	UO:0000010	\...\slim_sub-30810_sub-30810.tar\sub-30810\ses-1\DWI\sub-30810_ses-1_dwi.nii.gz	Functional Connectomes Project International Neuroimaging Data-Sharing Initiative	10.15387/fcp_indi.retro.slim	http://dx.doi.org/10.15387/fcp_indi.retro.slim	Time1
25642	Diffusion-weighted imaging	Magnetic Resonance Imaging	Siemens 3T TIM Trio	Siemens	3	tesla	UO	UO:0000228	head	8	Diffusion-weighted imaging	256	millimeter	UO	UO:0000016	128x128	millimeter	UO	UO:0000016	2.0x2.0x2.0	millimeter	UO	UO:0000016	11000	millisecond	UO	UO:0000028	98	millisecond	UO	UO:0000028	90	degree	UO	UO:0000185	60	2	millimeter	UO	UO:0000016	717	second	UO	UO:0000010	\...\slim_sub-25642_sub-25642.tar\sub-25642\ses-1\DWI\sub-25642_ses-1_dwi.nii.gz	Functional Connectomes Project International Neuroimaging Data-Sharing Initiative	10.15387/fcp_indi.retro.slim	http://dx.doi.org/10.15387/fcp_indi.retro.slim	Time1
30811	Diffusion-weighted imaging	Magnetic Resonance Imaging	Siemens 3T TIM Trio	Siemens	3	tesla	UO	UO:0000228	head	8	Diffusion-weighted imaging	256	millimeter	UO	UO:0000016	128x128	millimeter	UO	UO:0000016	2.0x2.0x2.0	millimeter	UO	UO:0000016	11000	millisecond	UO	UO:0000028	98	millisecond	UO	UO:0000028	90	degree	UO	UO:0000185	60	2	millimeter	UO	UO:0000016	717	second	UO	UO:0000010	\...\slim_sub-30811_sub-30811.tar\sub-30811\ses-1\DWI\sub-30811_ses-1_dwi.nii.gz	Functional Connectomes Project International Neuroimaging Data-Sharing Initiative	10.15387/fcp_indi.retro.slim	http://dx.doi.org/10.15387/fcp_indi.retro.slim	Time1
30812	Diffusion-weighted imaging	Magnetic Resonance Imaging	Siemens 3T TIM Trio	Siemens	3	tesla	UO	UO:0000228	head	8	Diffusion-weighted imaging	256	millimeter	UO	UO:0000016	128x128	millimeter	UO	UO:0000016	2.0x2.0x2.0	millimeter	UO	UO:0000016	11000	millisecond	UO	UO:0000028	98	millisecond	UO	UO:0000028	90	degree	UO	UO:0000185	60	2	millimeter	UO	UO:0000016	717	second	UO	UO:0000010	\...\slim_sub-30812_sub-30812.tar\sub-30812\ses-1\DWI\sub-30812_ses-1_dwi.nii.gz	Functional Connectomes Project International Neuroimaging Data-Sharing Initiative	10.15387/fcp_indi.retro.slim	http://dx.doi.org/10.15387/fcp_indi.retro.slim	Time1
30813	Diffusion-weighted imaging	Magnetic Resonance Imaging	Siemens 3T TIM Trio	Siemens	3	tesla	UO	UO:0000228	head	8	Diffusion-weighted imaging	256	millimeter	UO	UO:0000016	128x128	millimeter	UO	UO:0000016	2.0x2.0x2.0	millimeter	UO	UO:0000016	11000	millisecond	UO	UO:0000028	98	millisecond	UO	UO:0000028	90	degree	UO	UO:0000185	60	2	millimeter	UO	UO:0000016	717	second	UO	UO:0000010	\...\slim_sub-30813_sub-30813.tar\sub-30813\ses-1\DWI\sub-30813_ses-1_dwi.nii.gz	Functional Connectomes Project International Neuroimaging Data-Sharing Initiative	10.15387/fcp_indi.retro.slim	http://dx.doi.org/10.15387/fcp_indi.retro.slim	Time1
30814	Diffusion-weighted imaging	Magnetic Resonance Imaging	Siemens 3T TIM Trio	Siemens	3	tesla	UO	UO:0000228	head	8	Diffusion-weighted imaging	256	millimeter	UO	UO:0000016	128x128	millimeter	UO	UO:0000016	2.0x2.0x2.0	millimeter	UO	UO:0000016	11000	millisecond	UO	UO:0000028	98	millisecond	UO	UO:0000028	90	degree	UO	UO:0000185	60	2	millimeter	UO	UO:0000016	717	second	UO	UO:0000010	\...\slim_sub-30814_sub-30814.tar\sub-30814\ses-1\DWI\sub-30814_ses-1_dwi.nii.gz	Functional Connectomes Project International Neuroimaging Data-Sharing Initiative	10.15387/fcp_indi.retro.slim	http://dx.doi.org/10.15387/fcp_indi.retro.slim	Time1
25643	Diffusion-weighted imaging	Magnetic Resonance Imaging	Siemens 3T TIM Trio	Siemens	3	tesla	UO	UO:0000228	head	8	Diffusion-weighted imaging	256	millimeter	UO	UO:0000016	128x128	millimeter	UO	UO:0000016	2.0x2.0x2.0	millimeter	UO	UO:0000016	11000	millisecond	UO	UO:0000028	98	millisecond	UO	UO:0000028	90	degree	UO	UO:0000185	60	2	millimeter	UO	UO:0000016	717	second	UO	UO:0000010	\...\slim_sub-25643_sub-25643.tar\sub-25643\ses-1\DWI\sub-25643_ses-1_dwi.nii.gz	Functional Connectomes Project International Neuroimaging Data-Sharing Initiative	10.15387/fcp_indi.retro.slim	http://dx.doi.org/10.15387/fcp_indi.retro.slim	Time1
25644	Diffusion-weighted imaging	Magnetic Resonance Imaging	Siemens 3T TIM Trio	Siemens	3	tesla	UO	UO:0000228	head	8	Diffusion-weighted imaging	256	millimeter	UO	UO:0000016	128x128	millimeter	UO	UO:0000016	2.0x2.0x2.0	millimeter	UO	UO:0000016	11000	millisecond	UO	UO:0000028	98	millisecond	UO	UO:0000028	90	degree	UO	UO:0000185	60	2	millimeter	UO	UO:0000016	717	second	UO	UO:0000010	\...\slim_sub-25644_sub-25644.tar\sub-25644\ses-1\DWI\sub-25644_ses-1_dwi.nii.gz	Functional Connectomes Project International Neuroimaging Data-Sharing Initiative	10.15387/fcp_indi.retro.slim	http://dx.doi.org/10.15387/fcp_indi.retro.slim	Time1
30815	Diffusion-weighted imaging	Magnetic Resonance Imaging	Siemens 3T TIM Trio	Siemens	3	tesla	UO	UO:0000228	head	8	Diffusion-weighted imaging	256	millimeter	UO	UO:0000016	128x128	millimeter	UO	UO:0000016	2.0x2.0x2.0	millimeter	UO	UO:0000016	11000	millisecond	UO	UO:0000028	98	millisecond	UO	UO:0000028	90	degree	UO	UO:0000185	60	2	millimeter	UO	UO:0000016	717	second	UO	UO:0000010	\...\slim_sub-30815_sub-30815.tar\sub-30815\ses-1\DWI\sub-30815_ses-1_dwi.nii.gz	Functional Connectomes Project International Neuroimaging Data-Sharing Initiative	10.15387/fcp_indi.retro.slim	http://dx.doi.org/10.15387/fcp_indi.retro.slim	Time1
30816	Diffusion-weighted imaging	Magnetic Resonance Imaging	Siemens 3T TIM Trio	Siemens	3	tesla	UO	UO:0000228	head	8	Diffusion-weighted imaging	256	millimeter	UO	UO:0000016	128x128	millimeter	UO	UO:0000016	2.0x2.0x2.0	millimeter	UO	UO:0000016	11000	millisecond	UO	UO:0000028	98	millisecond	UO	UO:0000028	90	degree	UO	UO:0000185	60	2	millimeter	UO	UO:0000016	717	second	UO	UO:0000010	\...\slim_sub-30816_sub-30816.tar\sub-30816\ses-1\DWI\sub-30816_ses-1_dwi.nii.gz	Functional Connectomes Project International Neuroimaging Data-Sharing Initiative	10.15387/fcp_indi.retro.slim	http://dx.doi.org/10.15387/fcp_indi.retro.slim	Time1
25645	Diffusion-weighted imaging	Magnetic Resonance Imaging	Siemens 3T TIM Trio	Siemens	3	tesla	UO	UO:0000228	head	8	Diffusion-weighted imaging	256	millimeter	UO	UO:0000016	128x128	millimeter	UO	UO:0000016	2.0x2.0x2.0	millimeter	UO	UO:0000016	11000	millisecond	UO	UO:0000028	98	millisecond	UO	UO:0000028	90	degree	UO	UO:0000185	60	2	millimeter	UO	UO:0000016	717	second	UO	UO:0000010	\...\slim_sub-25645_sub-25645.tar\sub-25645\ses-1\DWI\sub-25645_ses-1_dwi.nii.gz	Functional Connectomes Project International Neuroimaging Data-Sharing Initiative	10.15387/fcp_indi.retro.slim	http://dx.doi.org/10.15387/fcp_indi.retro.slim	Time1
25646	Diffusion-weighted imaging	Magnetic Resonance Imaging	Siemens 3T TIM Trio	Siemens	3	tesla	UO	UO:0000228	head	8	Diffusion-weighted imaging	256	millimeter	UO	UO:0000016	128x128	millimeter	UO	UO:0000016	2.0x2.0x2.0	millimeter	UO	UO:0000016	11000	millisecond	UO	UO:0000028	98	millisecond	UO	UO:0000028	90	degree	UO	UO:0000185	60	2	millimeter	UO	UO:0000016	717	second	UO	UO:0000010	\...\slim_sub-25646_sub-25646.tar\sub-25646\ses-1\DWI\sub-25646_ses-1_dwi.nii.gz	Functional Connectomes Project International Neuroimaging Data-Sharing Initiative	10.15387/fcp_indi.retro.slim	http://dx.doi.org/10.15387/fcp_indi.retro.slim	Time1
25647	Diffusion-weighted imaging	Magnetic Resonance Imaging	Siemens 3T TIM Trio	Siemens	3	tesla	UO	UO:0000228	head	8	Diffusion-weighted imaging	256	millimeter	UO	UO:0000016	128x128	millimeter	UO	UO:0000016	2.0x2.0x2.0	millimeter	UO	UO:0000016	11000	millisecond	UO	UO:0000028	98	millisecond	UO	UO:0000028	90	degree	UO	UO:0000185	60	2	millimeter	UO	UO:0000016	717	second	UO	UO:0000010	\...\slim_sub-25647_sub-25647.tar\sub-25647\ses-1\DWI\sub-25647_ses-1_dwi.nii.gz	Functional Connectomes Project International Neuroimaging Data-Sharing Initiative	10.15387/fcp_indi.retro.slim	http://dx.doi.org/10.15387/fcp_indi.retro.slim	Time1
25648	Diffusion-weighted imaging	Magnetic Resonance Imaging	Siemens 3T TIM Trio	Siemens	3	tesla	UO	UO:0000228	head	8	Diffusion-weighted imaging	256	millimeter	UO	UO:0000016	128x128	millimeter	UO	UO:0000016	2.0x2.0x2.0	millimeter	UO	UO:0000016	11000	millisecond	UO	UO:0000028	98	millisecond	UO	UO:0000028	90	degree	UO	UO:0000185	60	2	millimeter	UO	UO:0000016	717	second	UO	UO:0000010	\...\slim_sub-25648_sub-25648.tar\sub-25648\ses-1\DWI\sub-25648_ses-1_dwi.nii.gz	Functional Connectomes Project International Neuroimaging Data-Sharing Initiative	10.15387/fcp_indi.retro.slim	http://dx.doi.org/10.15387/fcp_indi.retro.slim	Time1
30817	Diffusion-weighted imaging	Magnetic Resonance Imaging	Siemens 3T TIM Trio	Siemens	3	tesla	UO	UO:0000228	head	8	Diffusion-weighted imaging	256	millimeter	UO	UO:0000016	128x128	millimeter	UO	UO:0000016	2.0x2.0x2.0	millimeter	UO	UO:0000016	11000	millisecond	UO	UO:0000028	98	millisecond	UO	UO:0000028	90	degree	UO	UO:0000185	60	2	millimeter	UO	UO:0000016	717	second	UO	UO:0000010	\...\slim_sub-30817_sub-30817.tar\sub-30817\ses-1\DWI\sub-30817_ses-1_dwi.nii.gz	Functional Connectomes Project International Neuroimaging Data-Sharing Initiative	10.15387/fcp_indi.retro.slim	http://dx.doi.org/10.15387/fcp_indi.retro.slim	Time1
30818	Diffusion-weighted imaging	Magnetic Resonance Imaging	Siemens 3T TIM Trio	Siemens	3	tesla	UO	UO:0000228	head	8	Diffusion-weighted imaging	256	millimeter	UO	UO:0000016	128x128	millimeter	UO	UO:0000016	2.0x2.0x2.0	millimeter	UO	UO:0000016	11000	millisecond	UO	UO:0000028	98	millisecond	UO	UO:0000028	90	degree	UO	UO:0000185	60	2	millimeter	UO	UO:0000016	717	second	UO	UO:0000010	\...\slim_sub-30818_sub-30818.tar\sub-30818\ses-1\DWI\sub-30818_ses-1_dwi.nii.gz	Functional Connectomes Project International Neuroimaging Data-Sharing Initiative	10.15387/fcp_indi.retro.slim	http://dx.doi.org/10.15387/fcp_indi.retro.slim	Time1
30819	Diffusion-weighted imaging	Magnetic Resonance Imaging	Siemens 3T TIM Trio	Siemens	3	tesla	UO	UO:0000228	head	8	Diffusion-weighted imaging	256	millimeter	UO	UO:0000016	128x128	millimeter	UO	UO:0000016	2.0x2.0x2.0	millimeter	UO	UO:0000016	11000	millisecond	UO	UO:0000028	98	millisecond	UO	UO:0000028	90	degree	UO	UO:0000185	60	2	millimeter	UO	UO:0000016	717	second	UO	UO:0000010	\...\slim_sub-30819_sub-30819.tar\sub-30819\ses-1\DWI\sub-30819_ses-1_dwi.nii.gz	Functional Connectomes Project International Neuroimaging Data-Sharing Initiative	10.15387/fcp_indi.retro.slim	http://dx.doi.org/10.15387/fcp_indi.retro.slim	Time1
30820	Diffusion-weighted imaging	Magnetic Resonance Imaging	Siemens 3T TIM Trio	Siemens	3	tesla	UO	UO:0000228	head	8	Diffusion-weighted imaging	256	millimeter	UO	UO:0000016	128x128	millimeter	UO	UO:0000016	2.0x2.0x2.0	millimeter	UO	UO:0000016	11000	millisecond	UO	UO:0000028	98	millisecond	UO	UO:0000028	90	degree	UO	UO:0000185	60	2	millimeter	UO	UO:0000016	717	second	UO	UO:0000010	\...\slim_sub-30820_sub-30820.tar\sub-30820\ses-1\DWI\sub-30820_ses-1_dwi.nii.gz	Functional Connectomes Project International Neuroimaging Data-Sharing Initiative	10.15387/fcp_indi.retro.slim	http://dx.doi.org/10.15387/fcp_indi.retro.slim	Time1
30821	Diffusion-weighted imaging	Magnetic Resonance Imaging	Siemens 3T TIM Trio	Siemens	3	tesla	UO	UO:0000228	head	8	Diffusion-weighted imaging	256	millimeter	UO	UO:0000016	128x128	millimeter	UO	UO:0000016	2.0x2.0x2.0	millimeter	UO	UO:0000016	11000	millisecond	UO	UO:0000028	98	millisecond	UO	UO:0000028	90	degree	UO	UO:0000185	60	2	millimeter	UO	UO:0000016	717	second	UO	UO:0000010	\...\slim_sub-30821_sub-30821.tar\sub-30821\ses-1\DWI\sub-30821_ses-1_dwi.nii.gz	Functional Connectomes Project International Neuroimaging Data-Sharing Initiative	10.15387/fcp_indi.retro.slim	http://dx.doi.org/10.15387/fcp_indi.retro.slim	Time1
30822	Diffusion-weighted imaging	Magnetic Resonance Imaging	Siemens 3T TIM Trio	Siemens	3	tesla	UO	UO:0000228	head	8	Diffusion-weighted imaging	256	millimeter	UO	UO:0000016	128x128	millimeter	UO	UO:0000016	2.0x2.0x2.0	millimeter	UO	UO:0000016	11000	millisecond	UO	UO:0000028	98	millisecond	UO	UO:0000028	90	degree	UO	UO:0000185	60	2	millimeter	UO	UO:0000016	717	second	UO	UO:0000010	\...\slim_sub-30822_sub-30822.tar\sub-30822\ses-1\DWI\sub-30822_ses-1_dwi.nii.gz	Functional Connectomes Project International Neuroimaging Data-Sharing Initiative	10.15387/fcp_indi.retro.slim	http://dx.doi.org/10.15387/fcp_indi.retro.slim	Time1
30823	Diffusion-weighted imaging	Magnetic Resonance Imaging	Siemens 3T TIM Trio	Siemens	3	tesla	UO	UO:0000228	head	8	Diffusion-weighted imaging	256	millimeter	UO	UO:0000016	128x128	millimeter	UO	UO:0000016	2.0x2.0x2.0	millimeter	UO	UO:0000016	11000	millisecond	UO	UO:0000028	98	millisecond	UO	UO:0000028	90	degree	UO	UO:0000185	60	2	millimeter	UO	UO:0000016	717	second	UO	UO:0000010	\...\slim_sub-30823_sub-30823.tar\sub-30823\ses-1\DWI\sub-30823_ses-1_dwi.nii.gz	Functional Connectomes Project International Neuroimaging Data-Sharing Initiative	10.15387/fcp_indi.retro.slim	http://dx.doi.org/10.15387/fcp_indi.retro.slim	Time1
30824	Diffusion-weighted imaging	Magnetic Resonance Imaging	Siemens 3T TIM Trio	Siemens	3	tesla	UO	UO:0000228	head	8	Diffusion-weighted imaging	256	millimeter	UO	UO:0000016	128x128	millimeter	UO	UO:0000016	2.0x2.0x2.0	millimeter	UO	UO:0000016	11000	millisecond	UO	UO:0000028	98	millisecond	UO	UO:0000028	90	degree	UO	UO:0000185	60	2	millimeter	UO	UO:0000016	717	second	UO	UO:0000010	\...\slim_sub-30824_sub-30824.tar\sub-30824\ses-1\DWI\sub-30824_ses-1_dwi.nii.gz	Functional Connectomes Project International Neuroimaging Data-Sharing Initiative	10.15387/fcp_indi.retro.slim	http://dx.doi.org/10.15387/fcp_indi.retro.slim	Time1
30825	Diffusion-weighted imaging	Magnetic Resonance Imaging	Siemens 3T TIM Trio	Siemens	3	tesla	UO	UO:0000228	head	8	Diffusion-weighted imaging	256	millimeter	UO	UO:0000016	128x128	millimeter	UO	UO:0000016	2.0x2.0x2.0	millimeter	UO	UO:0000016	11000	millisecond	UO	UO:0000028	98	millisecond	UO	UO:0000028	90	degree	UO	UO:0000185	60	2	millimeter	UO	UO:0000016	717	second	UO	UO:0000010	\...\slim_sub-30825_sub-30825.tar\sub-30825\ses-1\DWI\sub-30825_ses-1_dwi.nii.gz	Functional Connectomes Project International Neuroimaging Data-Sharing Initiative	10.15387/fcp_indi.retro.slim	http://dx.doi.org/10.15387/fcp_indi.retro.slim	Time1
30826	Diffusion-weighted imaging	Magnetic Resonance Imaging	Siemens 3T TIM Trio	Siemens	3	tesla	UO	UO:0000228	head	8	Diffusion-weighted imaging	256	millimeter	UO	UO:0000016	128x128	millimeter	UO	UO:0000016	2.0x2.0x2.0	millimeter	UO	UO:0000016	11000	millisecond	UO	UO:0000028	98	millisecond	UO	UO:0000028	90	degree	UO	UO:0000185	60	2	millimeter	UO	UO:0000016	717	second	UO	UO:0000010	\...\slim_sub-30826_sub-30826.tar\sub-30826\ses-1\DWI\sub-30826_ses-1_dwi.nii.gz	Functional Connectomes Project International Neuroimaging Data-Sharing Initiative	10.15387/fcp_indi.retro.slim	http://dx.doi.org/10.15387/fcp_indi.retro.slim	Time1
25649	Diffusion-weighted imaging	Magnetic Resonance Imaging	Siemens 3T TIM Trio	Siemens	3	tesla	UO	UO:0000228	head	8	Diffusion-weighted imaging	256	millimeter	UO	UO:0000016	128x128	millimeter	UO	UO:0000016	2.0x2.0x2.0	millimeter	UO	UO:0000016	11000	millisecond	UO	UO:0000028	98	millisecond	UO	UO:0000028	90	degree	UO	UO:0000185	60	2	millimeter	UO	UO:0000016	717	second	UO	UO:0000010	\...\slim_sub-25649_sub-25649.tar\sub-25649\ses-1\DWI\sub-25649_ses-1_dwi.nii.gz	Functional Connectomes Project International Neuroimaging Data-Sharing Initiative	10.15387/fcp_indi.retro.slim	http://dx.doi.org/10.15387/fcp_indi.retro.slim	Time1
30827	Diffusion-weighted imaging	Magnetic Resonance Imaging	Siemens 3T TIM Trio	Siemens	3	tesla	UO	UO:0000228	head	8	Diffusion-weighted imaging	256	millimeter	UO	UO:0000016	128x128	millimeter	UO	UO:0000016	2.0x2.0x2.0	millimeter	UO	UO:0000016	11000	millisecond	UO	UO:0000028	98	millisecond	UO	UO:0000028	90	degree	UO	UO:0000185	60	2	millimeter	UO	UO:0000016	717	second	UO	UO:0000010	\...\slim_sub-30827_sub-30827.tar\sub-30827\ses-1\DWI\sub-30827_ses-1_dwi.nii.gz	Functional Connectomes Project International Neuroimaging Data-Sharing Initiative	10.15387/fcp_indi.retro.slim	http://dx.doi.org/10.15387/fcp_indi.retro.slim	Time1
30828	Diffusion-weighted imaging	Magnetic Resonance Imaging	Siemens 3T TIM Trio	Siemens	3	tesla	UO	UO:0000228	head	8	Diffusion-weighted imaging	256	millimeter	UO	UO:0000016	128x128	millimeter	UO	UO:0000016	2.0x2.0x2.0	millimeter	UO	UO:0000016	11000	millisecond	UO	UO:0000028	98	millisecond	UO	UO:0000028	90	degree	UO	UO:0000185	60	2	millimeter	UO	UO:0000016	717	second	UO	UO:0000010	\...\slim_sub-30828_sub-30828.tar\sub-30828\ses-1\DWI\sub-30828_ses-1_dwi.nii.gz	Functional Connectomes Project International Neuroimaging Data-Sharing Initiative	10.15387/fcp_indi.retro.slim	http://dx.doi.org/10.15387/fcp_indi.retro.slim	Time1
25650	Diffusion-weighted imaging	Magnetic Resonance Imaging	Siemens 3T TIM Trio	Siemens	3	tesla	UO	UO:0000228	head	8	Diffusion-weighted imaging	256	millimeter	UO	UO:0000016	128x128	millimeter	UO	UO:0000016	2.0x2.0x2.0	millimeter	UO	UO:0000016	11000	millisecond	UO	UO:0000028	98	millisecond	UO	UO:0000028	90	degree	UO	UO:0000185	60	2	millimeter	UO	UO:0000016	717	second	UO	UO:0000010	\...\slim_sub-25650_sub-25650.tar\sub-25650\ses-1\DWI\sub-25650_ses-1_dwi.nii.gz	Functional Connectomes Project International Neuroimaging Data-Sharing Initiative	10.15387/fcp_indi.retro.slim	http://dx.doi.org/10.15387/fcp_indi.retro.slim	Time1
30829	Diffusion-weighted imaging	Magnetic Resonance Imaging	Siemens 3T TIM Trio	Siemens	3	tesla	UO	UO:0000228	head	8	Diffusion-weighted imaging	256	millimeter	UO	UO:0000016	128x128	millimeter	UO	UO:0000016	2.0x2.0x2.0	millimeter	UO	UO:0000016	11000	millisecond	UO	UO:0000028	98	millisecond	UO	UO:0000028	90	degree	UO	UO:0000185	60	2	millimeter	UO	UO:0000016	717	second	UO	UO:0000010	\...\slim_sub-30829_sub-30829.tar\sub-30829\ses-1\DWI\sub-30829_ses-1_dwi.nii.gz	Functional Connectomes Project International Neuroimaging Data-Sharing Initiative	10.15387/fcp_indi.retro.slim	http://dx.doi.org/10.15387/fcp_indi.retro.slim	Time1
30830	Diffusion-weighted imaging	Magnetic Resonance Imaging	Siemens 3T TIM Trio	Siemens	3	tesla	UO	UO:0000228	head	8	Diffusion-weighted imaging	256	millimeter	UO	UO:0000016	128x128	millimeter	UO	UO:0000016	2.0x2.0x2.0	millimeter	UO	UO:0000016	11000	millisecond	UO	UO:0000028	98	millisecond	UO	UO:0000028	90	degree	UO	UO:0000185	60	2	millimeter	UO	UO:0000016	717	second	UO	UO:0000010	\...\slim_sub-30830_sub-30830.tar\sub-30830\ses-1\DWI\sub-30830_ses-1_dwi.nii.gz	Functional Connectomes Project International Neuroimaging Data-Sharing Initiative	10.15387/fcp_indi.retro.slim	http://dx.doi.org/10.15387/fcp_indi.retro.slim	Time1
30831	Diffusion-weighted imaging	Magnetic Resonance Imaging	Siemens 3T TIM Trio	Siemens	3	tesla	UO	UO:0000228	head	8	Diffusion-weighted imaging	256	millimeter	UO	UO:0000016	128x128	millimeter	UO	UO:0000016	2.0x2.0x2.0	millimeter	UO	UO:0000016	11000	millisecond	UO	UO:0000028	98	millisecond	UO	UO:0000028	90	degree	UO	UO:0000185	60	2	millimeter	UO	UO:0000016	717	second	UO	UO:0000010	\...\slim_sub-30831_sub-30831.tar\sub-30831\ses-1\DWI\sub-30831_ses-1_dwi.nii.gz	Functional Connectomes Project International Neuroimaging Data-Sharing Initiative	10.15387/fcp_indi.retro.slim	http://dx.doi.org/10.15387/fcp_indi.retro.slim	Time1
30832	Diffusion-weighted imaging	Magnetic Resonance Imaging	Siemens 3T TIM Trio	Siemens	3	tesla	UO	UO:0000228	head	8	Diffusion-weighted imaging	256	millimeter	UO	UO:0000016	128x128	millimeter	UO	UO:0000016	2.0x2.0x2.0	millimeter	UO	UO:0000016	11000	millisecond	UO	UO:0000028	98	millisecond	UO	UO:0000028	90	degree	UO	UO:0000185	60	2	millimeter	UO	UO:0000016	717	second	UO	UO:0000010	\...\slim_sub-30832_sub-30832.tar\sub-30832\ses-1\DWI\sub-30832_ses-1_dwi.nii.gz	Functional Connectomes Project International Neuroimaging Data-Sharing Initiative	10.15387/fcp_indi.retro.slim	http://dx.doi.org/10.15387/fcp_indi.retro.slim	Time1
30833	Diffusion-weighted imaging	Magnetic Resonance Imaging	Siemens 3T TIM Trio	Siemens	3	tesla	UO	UO:0000228	head	8	Diffusion-weighted imaging	256	millimeter	UO	UO:0000016	128x128	millimeter	UO	UO:0000016	2.0x2.0x2.0	millimeter	UO	UO:0000016	11000	millisecond	UO	UO:0000028	98	millisecond	UO	UO:0000028	90	degree	UO	UO:0000185	60	2	millimeter	UO	UO:0000016	717	second	UO	UO:0000010	\...\slim_sub-30833_sub-30833.tar\sub-30833\ses-1\DWI\sub-30833_ses-1_dwi.nii.gz	Functional Connectomes Project International Neuroimaging Data-Sharing Initiative	10.15387/fcp_indi.retro.slim	http://dx.doi.org/10.15387/fcp_indi.retro.slim	Time1
30834	Diffusion-weighted imaging	Magnetic Resonance Imaging	Siemens 3T TIM Trio	Siemens	3	tesla	UO	UO:0000228	head	8	Diffusion-weighted imaging	256	millimeter	UO	UO:0000016	128x128	millimeter	UO	UO:0000016	2.0x2.0x2.0	millimeter	UO	UO:0000016	11000	millisecond	UO	UO:0000028	98	millisecond	UO	UO:0000028	90	degree	UO	UO:0000185	60	2	millimeter	UO	UO:0000016	717	second	UO	UO:0000010	\...\slim_sub-30834_sub-30834.tar\sub-30834\ses-1\DWI\sub-30834_ses-1_dwi.nii.gz	Functional Connectomes Project International Neuroimaging Data-Sharing Initiative	10.15387/fcp_indi.retro.slim	http://dx.doi.org/10.15387/fcp_indi.retro.slim	Time1
30835	Diffusion-weighted imaging	Magnetic Resonance Imaging	Siemens 3T TIM Trio	Siemens	3	tesla	UO	UO:0000228	head	8	Diffusion-weighted imaging	256	millimeter	UO	UO:0000016	128x128	millimeter	UO	UO:0000016	2.0x2.0x2.0	millimeter	UO	UO:0000016	11000	millisecond	UO	UO:0000028	98	millisecond	UO	UO:0000028	90	degree	UO	UO:0000185	60	2	millimeter	UO	UO:0000016	717	second	UO	UO:0000010	\...\slim_sub-30835_sub-30835.tar\sub-30835\ses-1\DWI\sub-30835_ses-1_dwi.nii.gz	Functional Connectomes Project International Neuroimaging Data-Sharing Initiative	10.15387/fcp_indi.retro.slim	http://dx.doi.org/10.15387/fcp_indi.retro.slim	Time1
30836	Diffusion-weighted imaging	Magnetic Resonance Imaging	Siemens 3T TIM Trio	Siemens	3	tesla	UO	UO:0000228	head	8	Diffusion-weighted imaging	256	millimeter	UO	UO:0000016	128x128	millimeter	UO	UO:0000016	2.0x2.0x2.0	millimeter	UO	UO:0000016	11000	millisecond	UO	UO:0000028	98	millisecond	UO	UO:0000028	90	degree	UO	UO:0000185	60	2	millimeter	UO	UO:0000016	717	second	UO	UO:0000010	\...\slim_sub-30836_sub-30836.tar\sub-30836\ses-1\DWI\sub-30836_ses-1_dwi.nii.gz	Functional Connectomes Project International Neuroimaging Data-Sharing Initiative	10.15387/fcp_indi.retro.slim	http://dx.doi.org/10.15387/fcp_indi.retro.slim	Time1
30837	Diffusion-weighted imaging	Magnetic Resonance Imaging	Siemens 3T TIM Trio	Siemens	3	tesla	UO	UO:0000228	head	8	Diffusion-weighted imaging	256	millimeter	UO	UO:0000016	128x128	millimeter	UO	UO:0000016	2.0x2.0x2.0	millimeter	UO	UO:0000016	11000	millisecond	UO	UO:0000028	98	millisecond	UO	UO:0000028	90	degree	UO	UO:0000185	60	2	millimeter	UO	UO:0000016	717	second	UO	UO:0000010	\...\slim_sub-30837_sub-30837.tar\sub-30837\ses-1\DWI\sub-30837_ses-1_dwi.nii.gz	Functional Connectomes Project International Neuroimaging Data-Sharing Initiative	10.15387/fcp_indi.retro.slim	http://dx.doi.org/10.15387/fcp_indi.retro.slim	Time1
30838	Diffusion-weighted imaging	Magnetic Resonance Imaging	Siemens 3T TIM Trio	Siemens	3	tesla	UO	UO:0000228	head	8	Diffusion-weighted imaging	256	millimeter	UO	UO:0000016	128x128	millimeter	UO	UO:0000016	2.0x2.0x2.0	millimeter	UO	UO:0000016	11000	millisecond	UO	UO:0000028	98	millisecond	UO	UO:0000028	90	degree	UO	UO:0000185	60	2	millimeter	UO	UO:0000016	717	second	UO	UO:0000010	\...\slim_sub-30838_sub-30838.tar\sub-30838\ses-1\DWI\sub-30838_ses-1_dwi.nii.gz	Functional Connectomes Project International Neuroimaging Data-Sharing Initiative	10.15387/fcp_indi.retro.slim	http://dx.doi.org/10.15387/fcp_indi.retro.slim	Time1
25651	Diffusion-weighted imaging	Magnetic Resonance Imaging	Siemens 3T TIM Trio	Siemens	3	tesla	UO	UO:0000228	head	8	Diffusion-weighted imaging	256	millimeter	UO	UO:0000016	128x128	millimeter	UO	UO:0000016	2.0x2.0x2.0	millimeter	UO	UO:0000016	11000	millisecond	UO	UO:0000028	98	millisecond	UO	UO:0000028	90	degree	UO	UO:0000185	60	2	millimeter	UO	UO:0000016	717	second	UO	UO:0000010	\...\slim_sub-25651_sub-25651.tar\sub-25651\ses-1\DWI\sub-25651_ses-1_dwi.nii.gz	Functional Connectomes Project International Neuroimaging Data-Sharing Initiative	10.15387/fcp_indi.retro.slim	http://dx.doi.org/10.15387/fcp_indi.retro.slim	Time1
30839	Diffusion-weighted imaging	Magnetic Resonance Imaging	Siemens 3T TIM Trio	Siemens	3	tesla	UO	UO:0000228	head	8	Diffusion-weighted imaging	256	millimeter	UO	UO:0000016	128x128	millimeter	UO	UO:0000016	2.0x2.0x2.0	millimeter	UO	UO:0000016	11000	millisecond	UO	UO:0000028	98	millisecond	UO	UO:0000028	90	degree	UO	UO:0000185	60	2	millimeter	UO	UO:0000016	717	second	UO	UO:0000010	\...\slim_sub-30839_sub-30839.tar\sub-30839\ses-1\DWI\sub-30839_ses-1_dwi.nii.gz	Functional Connectomes Project International Neuroimaging Data-Sharing Initiative	10.15387/fcp_indi.retro.slim	http://dx.doi.org/10.15387/fcp_indi.retro.slim	Time1
25652	Diffusion-weighted imaging	Magnetic Resonance Imaging	Siemens 3T TIM Trio	Siemens	3	tesla	UO	UO:0000228	head	8	Diffusion-weighted imaging	256	millimeter	UO	UO:0000016	128x128	millimeter	UO	UO:0000016	2.0x2.0x2.0	millimeter	UO	UO:0000016	11000	millisecond	UO	UO:0000028	98	millisecond	UO	UO:0000028	90	degree	UO	UO:0000185	60	2	millimeter	UO	UO:0000016	717	second	UO	UO:0000010	\...\slim_sub-25652_sub-25652.tar\sub-25652\ses-1\DWI\sub-25652_ses-1_dwi.nii.gz	Functional Connectomes Project International Neuroimaging Data-Sharing Initiative	10.15387/fcp_indi.retro.slim	http://dx.doi.org/10.15387/fcp_indi.retro.slim	Time1
30840	Diffusion-weighted imaging	Magnetic Resonance Imaging	Siemens 3T TIM Trio	Siemens	3	tesla	UO	UO:0000228	head	8	Diffusion-weighted imaging	256	millimeter	UO	UO:0000016	128x128	millimeter	UO	UO:0000016	2.0x2.0x2.0	millimeter	UO	UO:0000016	11000	millisecond	UO	UO:0000028	98	millisecond	UO	UO:0000028	90	degree	UO	UO:0000185	60	2	millimeter	UO	UO:0000016	717	second	UO	UO:0000010	\...\slim_sub-30840_sub-30840.tar\sub-30840\ses-1\DWI\sub-30840_ses-1_dwi.nii.gz	Functional Connectomes Project International Neuroimaging Data-Sharing Initiative	10.15387/fcp_indi.retro.slim	http://dx.doi.org/10.15387/fcp_indi.retro.slim	Time1
30841	Diffusion-weighted imaging	Magnetic Resonance Imaging	Siemens 3T TIM Trio	Siemens	3	tesla	UO	UO:0000228	head	8	Diffusion-weighted imaging	256	millimeter	UO	UO:0000016	128x128	millimeter	UO	UO:0000016	2.0x2.0x2.0	millimeter	UO	UO:0000016	11000	millisecond	UO	UO:0000028	98	millisecond	UO	UO:0000028	90	degree	UO	UO:0000185	60	2	millimeter	UO	UO:0000016	717	second	UO	UO:0000010	\...\slim_sub-30841_sub-30841.tar\sub-30841\ses-1\DWI\sub-30841_ses-1_dwi.nii.gz	Functional Connectomes Project International Neuroimaging Data-Sharing Initiative	10.15387/fcp_indi.retro.slim	http://dx.doi.org/10.15387/fcp_indi.retro.slim	Time1
30842	Diffusion-weighted imaging	Magnetic Resonance Imaging	Siemens 3T TIM Trio	Siemens	3	tesla	UO	UO:0000228	head	8	Diffusion-weighted imaging	256	millimeter	UO	UO:0000016	128x128	millimeter	UO	UO:0000016	2.0x2.0x2.0	millimeter	UO	UO:0000016	11000	millisecond	UO	UO:0000028	98	millisecond	UO	UO:0000028	90	degree	UO	UO:0000185	60	2	millimeter	UO	UO:0000016	717	second	UO	UO:0000010	\...\slim_sub-30842_sub-30842.tar\sub-30842\ses-1\DWI\sub-30842_ses-1_dwi.nii.gz	Functional Connectomes Project International Neuroimaging Data-Sharing Initiative	10.15387/fcp_indi.retro.slim	http://dx.doi.org/10.15387/fcp_indi.retro.slim	Time1
30843	Diffusion-weighted imaging	Magnetic Resonance Imaging	Siemens 3T TIM Trio	Siemens	3	tesla	UO	UO:0000228	head	8	Diffusion-weighted imaging	256	millimeter	UO	UO:0000016	128x128	millimeter	UO	UO:0000016	2.0x2.0x2.0	millimeter	UO	UO:0000016	11000	millisecond	UO	UO:0000028	98	millisecond	UO	UO:0000028	90	degree	UO	UO:0000185	60	2	millimeter	UO	UO:0000016	717	second	UO	UO:0000010	\...\slim_sub-30843_sub-30843.tar\sub-30843\ses-1\DWI\sub-30843_ses-1_dwi.nii.gz	Functional Connectomes Project International Neuroimaging Data-Sharing Initiative	10.15387/fcp_indi.retro.slim	http://dx.doi.org/10.15387/fcp_indi.retro.slim	Time1
30844	Diffusion-weighted imaging	Magnetic Resonance Imaging	Siemens 3T TIM Trio	Siemens	3	tesla	UO	UO:0000228	head	8	Diffusion-weighted imaging	256	millimeter	UO	UO:0000016	128x128	millimeter	UO	UO:0000016	2.0x2.0x2.0	millimeter	UO	UO:0000016	11000	millisecond	UO	UO:0000028	98	millisecond	UO	UO:0000028	90	degree	UO	UO:0000185	60	2	millimeter	UO	UO:0000016	717	second	UO	UO:0000010	\...\slim_sub-30844_sub-30844.tar\sub-30844\ses-1\DWI\sub-30844_ses-1_dwi.nii.gz	Functional Connectomes Project International Neuroimaging Data-Sharing Initiative	10.15387/fcp_indi.retro.slim	http://dx.doi.org/10.15387/fcp_indi.retro.slim	Time1
30845	Diffusion-weighted imaging	Magnetic Resonance Imaging	Siemens 3T TIM Trio	Siemens	3	tesla	UO	UO:0000228	head	8	Diffusion-weighted imaging	256	millimeter	UO	UO:0000016	128x128	millimeter	UO	UO:0000016	2.0x2.0x2.0	millimeter	UO	UO:0000016	11000	millisecond	UO	UO:0000028	98	millisecond	UO	UO:0000028	90	degree	UO	UO:0000185	60	2	millimeter	UO	UO:0000016	717	second	UO	UO:0000010	\...\slim_sub-30845_sub-30845.tar\sub-30845\ses-1\DWI\sub-30845_ses-1_dwi.nii.gz	Functional Connectomes Project International Neuroimaging Data-Sharing Initiative	10.15387/fcp_indi.retro.slim	http://dx.doi.org/10.15387/fcp_indi.retro.slim	Time1
30846	Diffusion-weighted imaging	Magnetic Resonance Imaging	Siemens 3T TIM Trio	Siemens	3	tesla	UO	UO:0000228	head	8	Diffusion-weighted imaging	256	millimeter	UO	UO:0000016	128x128	millimeter	UO	UO:0000016	2.0x2.0x2.0	millimeter	UO	UO:0000016	11000	millisecond	UO	UO:0000028	98	millisecond	UO	UO:0000028	90	degree	UO	UO:0000185	60	2	millimeter	UO	UO:0000016	717	second	UO	UO:0000010	\...\slim_sub-30846_sub-30846.tar\sub-30846\ses-1\DWI\sub-30846_ses-1_dwi.nii.gz	Functional Connectomes Project International Neuroimaging Data-Sharing Initiative	10.15387/fcp_indi.retro.slim	http://dx.doi.org/10.15387/fcp_indi.retro.slim	Time1
25653	Diffusion-weighted imaging	Magnetic Resonance Imaging	Siemens 3T TIM Trio	Siemens	3	tesla	UO	UO:0000228	head	8	Diffusion-weighted imaging	256	millimeter	UO	UO:0000016	128x128	millimeter	UO	UO:0000016	2.0x2.0x2.0	millimeter	UO	UO:0000016	11000	millisecond	UO	UO:0000028	98	millisecond	UO	UO:0000028	90	degree	UO	UO:0000185	60	2	millimeter	UO	UO:0000016	717	second	UO	UO:0000010	\...\slim_sub-25653_sub-25653.tar\sub-25653\ses-1\DWI\sub-25653_ses-1_dwi.nii.gz	Functional Connectomes Project International Neuroimaging Data-Sharing Initiative	10.15387/fcp_indi.retro.slim	http://dx.doi.org/10.15387/fcp_indi.retro.slim	Time1
30847	Diffusion-weighted imaging	Magnetic Resonance Imaging	Siemens 3T TIM Trio	Siemens	3	tesla	UO	UO:0000228	head	8	Diffusion-weighted imaging	256	millimeter	UO	UO:0000016	128x128	millimeter	UO	UO:0000016	2.0x2.0x2.0	millimeter	UO	UO:0000016	11000	millisecond	UO	UO:0000028	98	millisecond	UO	UO:0000028	90	degree	UO	UO:0000185	60	2	millimeter	UO	UO:0000016	717	second	UO	UO:0000010	\...\slim_sub-30847_sub-30847.tar\sub-30847\ses-1\DWI\sub-30847_ses-1_dwi.nii.gz	Functional Connectomes Project International Neuroimaging Data-Sharing Initiative	10.15387/fcp_indi.retro.slim	http://dx.doi.org/10.15387/fcp_indi.retro.slim	Time1
30848	Diffusion-weighted imaging	Magnetic Resonance Imaging	Siemens 3T TIM Trio	Siemens	3	tesla	UO	UO:0000228	head	8	Diffusion-weighted imaging	256	millimeter	UO	UO:0000016	128x128	millimeter	UO	UO:0000016	2.0x2.0x2.0	millimeter	UO	UO:0000016	11000	millisecond	UO	UO:0000028	98	millisecond	UO	UO:0000028	90	degree	UO	UO:0000185	60	2	millimeter	UO	UO:0000016	717	second	UO	UO:0000010	\...\slim_sub-30848_sub-30848.tar\sub-30848\ses-1\DWI\sub-30848_ses-1_dwi.nii.gz	Functional Connectomes Project International Neuroimaging Data-Sharing Initiative	10.15387/fcp_indi.retro.slim	http://dx.doi.org/10.15387/fcp_indi.retro.slim	Time1
30849	Diffusion-weighted imaging	Magnetic Resonance Imaging	Siemens 3T TIM Trio	Siemens	3	tesla	UO	UO:0000228	head	8	Diffusion-weighted imaging	256	millimeter	UO	UO:0000016	128x128	millimeter	UO	UO:0000016	2.0x2.0x2.0	millimeter	UO	UO:0000016	11000	millisecond	UO	UO:0000028	98	millisecond	UO	UO:0000028	90	degree	UO	UO:0000185	60	2	millimeter	UO	UO:0000016	717	second	UO	UO:0000010	\...\slim_sub-30849_sub-30849.tar\sub-30849\ses-1\DWI\sub-30849_ses-1_dwi.nii.gz	Functional Connectomes Project International Neuroimaging Data-Sharing Initiative	10.15387/fcp_indi.retro.slim	http://dx.doi.org/10.15387/fcp_indi.retro.slim	Time1
30850	Diffusion-weighted imaging	Magnetic Resonance Imaging	Siemens 3T TIM Trio	Siemens	3	tesla	UO	UO:0000228	head	8	Diffusion-weighted imaging	256	millimeter	UO	UO:0000016	128x128	millimeter	UO	UO:0000016	2.0x2.0x2.0	millimeter	UO	UO:0000016	11000	millisecond	UO	UO:0000028	98	millisecond	UO	UO:0000028	90	degree	UO	UO:0000185	60	2	millimeter	UO	UO:0000016	717	second	UO	UO:0000010	\...\slim_sub-30850_sub-30850.tar\sub-30850\ses-1\DWI\sub-30850_ses-1_dwi.nii.gz	Functional Connectomes Project International Neuroimaging Data-Sharing Initiative	10.15387/fcp_indi.retro.slim	http://dx.doi.org/10.15387/fcp_indi.retro.slim	Time1
25654	Diffusion-weighted imaging	Magnetic Resonance Imaging	Siemens 3T TIM Trio	Siemens	3	tesla	UO	UO:0000228	head	8	Diffusion-weighted imaging	256	millimeter	UO	UO:0000016	128x128	millimeter	UO	UO:0000016	2.0x2.0x2.0	millimeter	UO	UO:0000016	11000	millisecond	UO	UO:0000028	98	millisecond	UO	UO:0000028	90	degree	UO	UO:0000185	60	2	millimeter	UO	UO:0000016	717	second	UO	UO:0000010	\...\slim_sub-25654_sub-25654.tar\sub-25654\ses-1\DWI\sub-25654_ses-1_dwi.nii.gz	Functional Connectomes Project International Neuroimaging Data-Sharing Initiative	10.15387/fcp_indi.retro.slim	http://dx.doi.org/10.15387/fcp_indi.retro.slim	Time1
30851	Diffusion-weighted imaging	Magnetic Resonance Imaging	Siemens 3T TIM Trio	Siemens	3	tesla	UO	UO:0000228	head	8	Diffusion-weighted imaging	256	millimeter	UO	UO:0000016	128x128	millimeter	UO	UO:0000016	2.0x2.0x2.0	millimeter	UO	UO:0000016	11000	millisecond	UO	UO:0000028	98	millisecond	UO	UO:0000028	90	degree	UO	UO:0000185	60	2	millimeter	UO	UO:0000016	717	second	UO	UO:0000010	\...\slim_sub-30851_sub-30851.tar\sub-30851\ses-1\DWI\sub-30851_ses-1_dwi.nii.gz	Functional Connectomes Project International Neuroimaging Data-Sharing Initiative	10.15387/fcp_indi.retro.slim	http://dx.doi.org/10.15387/fcp_indi.retro.slim	Time1
30852	Diffusion-weighted imaging	Magnetic Resonance Imaging	Siemens 3T TIM Trio	Siemens	3	tesla	UO	UO:0000228	head	8	Diffusion-weighted imaging	256	millimeter	UO	UO:0000016	128x128	millimeter	UO	UO:0000016	2.0x2.0x2.0	millimeter	UO	UO:0000016	11000	millisecond	UO	UO:0000028	98	millisecond	UO	UO:0000028	90	degree	UO	UO:0000185	60	2	millimeter	UO	UO:0000016	717	second	UO	UO:0000010	\...\slim_sub-30852_sub-30852.tar\sub-30852\ses-1\DWI\sub-30852_ses-1_dwi.nii.gz	Functional Connectomes Project International Neuroimaging Data-Sharing Initiative	10.15387/fcp_indi.retro.slim	http://dx.doi.org/10.15387/fcp_indi.retro.slim	Time1
25655	Diffusion-weighted imaging	Magnetic Resonance Imaging	Siemens 3T TIM Trio	Siemens	3	tesla	UO	UO:0000228	head	8	Diffusion-weighted imaging	256	millimeter	UO	UO:0000016	128x128	millimeter	UO	UO:0000016	2.0x2.0x2.0	millimeter	UO	UO:0000016	11000	millisecond	UO	UO:0000028	98	millisecond	UO	UO:0000028	90	degree	UO	UO:0000185	60	2	millimeter	UO	UO:0000016	717	second	UO	UO:0000010	\...\slim_sub-25655_sub-25655.tar\sub-25655\ses-1\DWI\sub-25655_ses-1_dwi.nii.gz	Functional Connectomes Project International Neuroimaging Data-Sharing Initiative	10.15387/fcp_indi.retro.slim	http://dx.doi.org/10.15387/fcp_indi.retro.slim	Time1
25656	Diffusion-weighted imaging	Magnetic Resonance Imaging	Siemens 3T TIM Trio	Siemens	3	tesla	UO	UO:0000228	head	8	Diffusion-weighted imaging	256	millimeter	UO	UO:0000016	128x128	millimeter	UO	UO:0000016	2.0x2.0x2.0	millimeter	UO	UO:0000016	11000	millisecond	UO	UO:0000028	98	millisecond	UO	UO:0000028	90	degree	UO	UO:0000185	60	2	millimeter	UO	UO:0000016	717	second	UO	UO:0000010	\...\slim_sub-25656_sub-25656.tar\sub-25656\ses-1\DWI\sub-25656_ses-1_dwi.nii.gz	Functional Connectomes Project International Neuroimaging Data-Sharing Initiative	10.15387/fcp_indi.retro.slim	http://dx.doi.org/10.15387/fcp_indi.retro.slim	Time1
30853	Diffusion-weighted imaging	Magnetic Resonance Imaging	Siemens 3T TIM Trio	Siemens	3	tesla	UO	UO:0000228	head	8	Diffusion-weighted imaging	256	millimeter	UO	UO:0000016	128x128	millimeter	UO	UO:0000016	2.0x2.0x2.0	millimeter	UO	UO:0000016	11000	millisecond	UO	UO:0000028	98	millisecond	UO	UO:0000028	90	degree	UO	UO:0000185	60	2	millimeter	UO	UO:0000016	717	second	UO	UO:0000010	\...\slim_sub-30853_sub-30853.tar\sub-30853\ses-1\DWI\sub-30853_ses-1_dwi.nii.gz	Functional Connectomes Project International Neuroimaging Data-Sharing Initiative	10.15387/fcp_indi.retro.slim	http://dx.doi.org/10.15387/fcp_indi.retro.slim	Time1
30854	Diffusion-weighted imaging	Magnetic Resonance Imaging	Siemens 3T TIM Trio	Siemens	3	tesla	UO	UO:0000228	head	8	Diffusion-weighted imaging	256	millimeter	UO	UO:0000016	128x128	millimeter	UO	UO:0000016	2.0x2.0x2.0	millimeter	UO	UO:0000016	11000	millisecond	UO	UO:0000028	98	millisecond	UO	UO:0000028	90	degree	UO	UO:0000185	60	2	millimeter	UO	UO:0000016	717	second	UO	UO:0000010	\...\slim_sub-30854_sub-30854.tar\sub-30854\ses-1\DWI\sub-30854_ses-1_dwi.nii.gz	Functional Connectomes Project International Neuroimaging Data-Sharing Initiative	10.15387/fcp_indi.retro.slim	http://dx.doi.org/10.15387/fcp_indi.retro.slim	Time1
30855	Diffusion-weighted imaging	Magnetic Resonance Imaging	Siemens 3T TIM Trio	Siemens	3	tesla	UO	UO:0000228	head	8	Diffusion-weighted imaging	256	millimeter	UO	UO:0000016	128x128	millimeter	UO	UO:0000016	2.0x2.0x2.0	millimeter	UO	UO:0000016	11000	millisecond	UO	UO:0000028	98	millisecond	UO	UO:0000028	90	degree	UO	UO:0000185	60	2	millimeter	UO	UO:0000016	717	second	UO	UO:0000010	\...\slim_sub-30855_sub-30855.tar\sub-30855\ses-1\DWI\sub-30855_ses-1_dwi.nii.gz	Functional Connectomes Project International Neuroimaging Data-Sharing Initiative	10.15387/fcp_indi.retro.slim	http://dx.doi.org/10.15387/fcp_indi.retro.slim	Time1
25657	Diffusion-weighted imaging	Magnetic Resonance Imaging	Siemens 3T TIM Trio	Siemens	3	tesla	UO	UO:0000228	head	8	Diffusion-weighted imaging	256	millimeter	UO	UO:0000016	128x128	millimeter	UO	UO:0000016	2.0x2.0x2.0	millimeter	UO	UO:0000016	11000	millisecond	UO	UO:0000028	98	millisecond	UO	UO:0000028	90	degree	UO	UO:0000185	60	2	millimeter	UO	UO:0000016	717	second	UO	UO:0000010	\...\slim_sub-25657_sub-25657.tar\sub-25657\ses-1\DWI\sub-25657_ses-1_dwi.nii.gz	Functional Connectomes Project International Neuroimaging Data-Sharing Initiative	10.15387/fcp_indi.retro.slim	http://dx.doi.org/10.15387/fcp_indi.retro.slim	Time1
25658	Diffusion-weighted imaging	Magnetic Resonance Imaging	Siemens 3T TIM Trio	Siemens	3	tesla	UO	UO:0000228	head	8	Diffusion-weighted imaging	256	millimeter	UO	UO:0000016	128x128	millimeter	UO	UO:0000016	2.0x2.0x2.0	millimeter	UO	UO:0000016	11000	millisecond	UO	UO:0000028	98	millisecond	UO	UO:0000028	90	degree	UO	UO:0000185	60	2	millimeter	UO	UO:0000016	717	second	UO	UO:0000010	\...\slim_sub-25658_sub-25658.tar\sub-25658\ses-1\DWI\sub-25658_ses-1_dwi.nii.gz	Functional Connectomes Project International Neuroimaging Data-Sharing Initiative	10.15387/fcp_indi.retro.slim	http://dx.doi.org/10.15387/fcp_indi.retro.slim	Time1
25659	Diffusion-weighted imaging	Magnetic Resonance Imaging	Siemens 3T TIM Trio	Siemens	3	tesla	UO	UO:0000228	head	8	Diffusion-weighted imaging	256	millimeter	UO	UO:0000016	128x128	millimeter	UO	UO:0000016	2.0x2.0x2.0	millimeter	UO	UO:0000016	11000	millisecond	UO	UO:0000028	98	millisecond	UO	UO:0000028	90	degree	UO	UO:0000185	60	2	millimeter	UO	UO:0000016	717	second	UO	UO:0000010	\...\slim_sub-25659_sub-25659.tar\sub-25659\ses-1\DWI\sub-25659_ses-1_dwi.nii.gz	Functional Connectomes Project International Neuroimaging Data-Sharing Initiative	10.15387/fcp_indi.retro.slim	http://dx.doi.org/10.15387/fcp_indi.retro.slim	Time1
30856	Diffusion-weighted imaging	Magnetic Resonance Imaging	Siemens 3T TIM Trio	Siemens	3	tesla	UO	UO:0000228	head	8	Diffusion-weighted imaging	256	millimeter	UO	UO:0000016	128x128	millimeter	UO	UO:0000016	2.0x2.0x2.0	millimeter	UO	UO:0000016	11000	millisecond	UO	UO:0000028	98	millisecond	UO	UO:0000028	90	degree	UO	UO:0000185	60	2	millimeter	UO	UO:0000016	717	second	UO	UO:0000010	\...\slim_sub-30856_sub-30856.tar\sub-30856\ses-1\DWI\sub-30856_ses-1_dwi.nii.gz	Functional Connectomes Project International Neuroimaging Data-Sharing Initiative	10.15387/fcp_indi.retro.slim	http://dx.doi.org/10.15387/fcp_indi.retro.slim	Time1
30857	Diffusion-weighted imaging	Magnetic Resonance Imaging	Siemens 3T TIM Trio	Siemens	3	tesla	UO	UO:0000228	head	8	Diffusion-weighted imaging	256	millimeter	UO	UO:0000016	128x128	millimeter	UO	UO:0000016	2.0x2.0x2.0	millimeter	UO	UO:0000016	11000	millisecond	UO	UO:0000028	98	millisecond	UO	UO:0000028	90	degree	UO	UO:0000185	60	2	millimeter	UO	UO:0000016	717	second	UO	UO:0000010	\...\slim_sub-30857_sub-30857.tar\sub-30857\ses-1\DWI\sub-30857_ses-1_dwi.nii.gz	Functional Connectomes Project International Neuroimaging Data-Sharing Initiative	10.15387/fcp_indi.retro.slim	http://dx.doi.org/10.15387/fcp_indi.retro.slim	Time1
30858	Diffusion-weighted imaging	Magnetic Resonance Imaging	Siemens 3T TIM Trio	Siemens	3	tesla	UO	UO:0000228	head	8	Diffusion-weighted imaging	256	millimeter	UO	UO:0000016	128x128	millimeter	UO	UO:0000016	2.0x2.0x2.0	millimeter	UO	UO:0000016	11000	millisecond	UO	UO:0000028	98	millisecond	UO	UO:0000028	90	degree	UO	UO:0000185	60	2	millimeter	UO	UO:0000016	717	second	UO	UO:0000010	\...\slim_sub-30858_sub-30858.tar\sub-30858\ses-1\DWI\sub-30858_ses-1_dwi.nii.gz	Functional Connectomes Project International Neuroimaging Data-Sharing Initiative	10.15387/fcp_indi.retro.slim	http://dx.doi.org/10.15387/fcp_indi.retro.slim	Time1
30859	Diffusion-weighted imaging	Magnetic Resonance Imaging	Siemens 3T TIM Trio	Siemens	3	tesla	UO	UO:0000228	head	8	Diffusion-weighted imaging	256	millimeter	UO	UO:0000016	128x128	millimeter	UO	UO:0000016	2.0x2.0x2.0	millimeter	UO	UO:0000016	11000	millisecond	UO	UO:0000028	98	millisecond	UO	UO:0000028	90	degree	UO	UO:0000185	60	2	millimeter	UO	UO:0000016	717	second	UO	UO:0000010	\...\slim_sub-30859_sub-30859.tar\sub-30859\ses-1\DWI\sub-30859_ses-1_dwi.nii.gz	Functional Connectomes Project International Neuroimaging Data-Sharing Initiative	10.15387/fcp_indi.retro.slim	http://dx.doi.org/10.15387/fcp_indi.retro.slim	Time1
30860	Diffusion-weighted imaging	Magnetic Resonance Imaging	Siemens 3T TIM Trio	Siemens	3	tesla	UO	UO:0000228	head	8	Diffusion-weighted imaging	256	millimeter	UO	UO:0000016	128x128	millimeter	UO	UO:0000016	2.0x2.0x2.0	millimeter	UO	UO:0000016	11000	millisecond	UO	UO:0000028	98	millisecond	UO	UO:0000028	90	degree	UO	UO:0000185	60	2	millimeter	UO	UO:0000016	717	second	UO	UO:0000010	\...\slim_sub-30860_sub-30860.tar\sub-30860\ses-1\DWI\sub-30860_ses-1_dwi.nii.gz	Functional Connectomes Project International Neuroimaging Data-Sharing Initiative	10.15387/fcp_indi.retro.slim	http://dx.doi.org/10.15387/fcp_indi.retro.slim	Time1
25660	Diffusion-weighted imaging	Magnetic Resonance Imaging	Siemens 3T TIM Trio	Siemens	3	tesla	UO	UO:0000228	head	8	Diffusion-weighted imaging	256	millimeter	UO	UO:0000016	128x128	millimeter	UO	UO:0000016	2.0x2.0x2.0	millimeter	UO	UO:0000016	11000	millisecond	UO	UO:0000028	98	millisecond	UO	UO:0000028	90	degree	UO	UO:0000185	60	2	millimeter	UO	UO:0000016	717	second	UO	UO:0000010	\...\slim_sub-25660_sub-25660.tar\sub-25660\ses-1\DWI\sub-25660_ses-1_dwi.nii.gz	Functional Connectomes Project International Neuroimaging Data-Sharing Initiative	10.15387/fcp_indi.retro.slim	http://dx.doi.org/10.15387/fcp_indi.retro.slim	Time1
25661	Diffusion-weighted imaging	Magnetic Resonance Imaging	Siemens 3T TIM Trio	Siemens	3	tesla	UO	UO:0000228	head	8	Diffusion-weighted imaging	256	millimeter	UO	UO:0000016	128x128	millimeter	UO	UO:0000016	2.0x2.0x2.0	millimeter	UO	UO:0000016	11000	millisecond	UO	UO:0000028	98	millisecond	UO	UO:0000028	90	degree	UO	UO:0000185	60	2	millimeter	UO	UO:0000016	717	second	UO	UO:0000010	\...\slim_sub-25661_sub-25661.tar\sub-25661\ses-1\DWI\sub-25661_ses-1_dwi.nii.gz	Functional Connectomes Project International Neuroimaging Data-Sharing Initiative	10.15387/fcp_indi.retro.slim	http://dx.doi.org/10.15387/fcp_indi.retro.slim	Time1
25662	Diffusion-weighted imaging	Magnetic Resonance Imaging	Siemens 3T TIM Trio	Siemens	3	tesla	UO	UO:0000228	head	8	Diffusion-weighted imaging	256	millimeter	UO	UO:0000016	128x128	millimeter	UO	UO:0000016	2.0x2.0x2.0	millimeter	UO	UO:0000016	11000	millisecond	UO	UO:0000028	98	millisecond	UO	UO:0000028	90	degree	UO	UO:0000185	60	2	millimeter	UO	UO:0000016	717	second	UO	UO:0000010	\...\slim_sub-25662_sub-25662.tar\sub-25662\ses-1\DWI\sub-25662_ses-1_dwi.nii.gz	Functional Connectomes Project International Neuroimaging Data-Sharing Initiative	10.15387/fcp_indi.retro.slim	http://dx.doi.org/10.15387/fcp_indi.retro.slim	Time1
25663	Diffusion-weighted imaging	Magnetic Resonance Imaging	Siemens 3T TIM Trio	Siemens	3	tesla	UO	UO:0000228	head	8	Diffusion-weighted imaging	256	millimeter	UO	UO:0000016	128x128	millimeter	UO	UO:0000016	2.0x2.0x2.0	millimeter	UO	UO:0000016	11000	millisecond	UO	UO:0000028	98	millisecond	UO	UO:0000028	90	degree	UO	UO:0000185	60	2	millimeter	UO	UO:0000016	717	second	UO	UO:0000010	\...\slim_sub-25663_sub-25663.tar\sub-25663\ses-1\DWI\sub-25663_ses-1_dwi.nii.gz	Functional Connectomes Project International Neuroimaging Data-Sharing Initiative	10.15387/fcp_indi.retro.slim	http://dx.doi.org/10.15387/fcp_indi.retro.slim	Time1
30861	Diffusion-weighted imaging	Magnetic Resonance Imaging	Siemens 3T TIM Trio	Siemens	3	tesla	UO	UO:0000228	head	8	Diffusion-weighted imaging	256	millimeter	UO	UO:0000016	128x128	millimeter	UO	UO:0000016	2.0x2.0x2.0	millimeter	UO	UO:0000016	11000	millisecond	UO	UO:0000028	98	millisecond	UO	UO:0000028	90	degree	UO	UO:0000185	60	2	millimeter	UO	UO:0000016	717	second	UO	UO:0000010	\...\slim_sub-30861_sub-30861.tar\sub-30861\ses-1\DWI\sub-30861_ses-1_dwi.nii.gz	Functional Connectomes Project International Neuroimaging Data-Sharing Initiative	10.15387/fcp_indi.retro.slim	http://dx.doi.org/10.15387/fcp_indi.retro.slim	Time1
25664	Diffusion-weighted imaging	Magnetic Resonance Imaging	Siemens 3T TIM Trio	Siemens	3	tesla	UO	UO:0000228	head	8	Diffusion-weighted imaging	256	millimeter	UO	UO:0000016	128x128	millimeter	UO	UO:0000016	2.0x2.0x2.0	millimeter	UO	UO:0000016	11000	millisecond	UO	UO:0000028	98	millisecond	UO	UO:0000028	90	degree	UO	UO:0000185	60	2	millimeter	UO	UO:0000016	717	second	UO	UO:0000010	\...\slim_sub-25664_sub-25664.tar\sub-25664\ses-1\DWI\sub-25664_ses-1_dwi.nii.gz	Functional Connectomes Project International Neuroimaging Data-Sharing Initiative	10.15387/fcp_indi.retro.slim	http://dx.doi.org/10.15387/fcp_indi.retro.slim	Time1
30862	Diffusion-weighted imaging	Magnetic Resonance Imaging	Siemens 3T TIM Trio	Siemens	3	tesla	UO	UO:0000228	head	8	Diffusion-weighted imaging	256	millimeter	UO	UO:0000016	128x128	millimeter	UO	UO:0000016	2.0x2.0x2.0	millimeter	UO	UO:0000016	11000	millisecond	UO	UO:0000028	98	millisecond	UO	UO:0000028	90	degree	UO	UO:0000185	60	2	millimeter	UO	UO:0000016	717	second	UO	UO:0000010	\...\slim_sub-30862_sub-30862.tar\sub-30862\ses-1\DWI\sub-30862_ses-1_dwi.nii.gz	Functional Connectomes Project International Neuroimaging Data-Sharing Initiative	10.15387/fcp_indi.retro.slim	http://dx.doi.org/10.15387/fcp_indi.retro.slim	Time1
30863	Diffusion-weighted imaging	Magnetic Resonance Imaging	Siemens 3T TIM Trio	Siemens	3	tesla	UO	UO:0000228	head	8	Diffusion-weighted imaging	256	millimeter	UO	UO:0000016	128x128	millimeter	UO	UO:0000016	2.0x2.0x2.0	millimeter	UO	UO:0000016	11000	millisecond	UO	UO:0000028	98	millisecond	UO	UO:0000028	90	degree	UO	UO:0000185	60	2	millimeter	UO	UO:0000016	717	second	UO	UO:0000010	\...\slim_sub-30863_sub-30863.tar\sub-30863\ses-1\DWI\sub-30863_ses-1_dwi.nii.gz	Functional Connectomes Project International Neuroimaging Data-Sharing Initiative	10.15387/fcp_indi.retro.slim	http://dx.doi.org/10.15387/fcp_indi.retro.slim	Time1
30864	Diffusion-weighted imaging	Magnetic Resonance Imaging	Siemens 3T TIM Trio	Siemens	3	tesla	UO	UO:0000228	head	8	Diffusion-weighted imaging	256	millimeter	UO	UO:0000016	128x128	millimeter	UO	UO:0000016	2.0x2.0x2.0	millimeter	UO	UO:0000016	11000	millisecond	UO	UO:0000028	98	millisecond	UO	UO:0000028	90	degree	UO	UO:0000185	60	2	millimeter	UO	UO:0000016	717	second	UO	UO:0000010	\...\slim_sub-30864_sub-30864.tar\sub-30864\ses-1\DWI\sub-30864_ses-1_dwi.nii.gz	Functional Connectomes Project International Neuroimaging Data-Sharing Initiative	10.15387/fcp_indi.retro.slim	http://dx.doi.org/10.15387/fcp_indi.retro.slim	Time1
25665	Diffusion-weighted imaging	Magnetic Resonance Imaging	Siemens 3T TIM Trio	Siemens	3	tesla	UO	UO:0000228	head	8	Diffusion-weighted imaging	256	millimeter	UO	UO:0000016	128x128	millimeter	UO	UO:0000016	2.0x2.0x2.0	millimeter	UO	UO:0000016	11000	millisecond	UO	UO:0000028	98	millisecond	UO	UO:0000028	90	degree	UO	UO:0000185	60	2	millimeter	UO	UO:0000016	717	second	UO	UO:0000010	\...\slim_sub-25665_sub-25665.tar\sub-25665\ses-1\DWI\sub-25665_ses-1_dwi.nii.gz	Functional Connectomes Project International Neuroimaging Data-Sharing Initiative	10.15387/fcp_indi.retro.slim	http://dx.doi.org/10.15387/fcp_indi.retro.slim	Time1
30865	Diffusion-weighted imaging	Magnetic Resonance Imaging	Siemens 3T TIM Trio	Siemens	3	tesla	UO	UO:0000228	head	8	Diffusion-weighted imaging	256	millimeter	UO	UO:0000016	128x128	millimeter	UO	UO:0000016	2.0x2.0x2.0	millimeter	UO	UO:0000016	11000	millisecond	UO	UO:0000028	98	millisecond	UO	UO:0000028	90	degree	UO	UO:0000185	60	2	millimeter	UO	UO:0000016	717	second	UO	UO:0000010	\...\slim_sub-30865_sub-30865.tar\sub-30865\ses-1\DWI\sub-30865_ses-1_dwi.nii.gz	Functional Connectomes Project International Neuroimaging Data-Sharing Initiative	10.15387/fcp_indi.retro.slim	http://dx.doi.org/10.15387/fcp_indi.retro.slim	Time1
25666	Diffusion-weighted imaging	Magnetic Resonance Imaging	Siemens 3T TIM Trio	Siemens	3	tesla	UO	UO:0000228	head	8	Diffusion-weighted imaging	256	millimeter	UO	UO:0000016	128x128	millimeter	UO	UO:0000016	2.0x2.0x2.0	millimeter	UO	UO:0000016	11000	millisecond	UO	UO:0000028	98	millisecond	UO	UO:0000028	90	degree	UO	UO:0000185	60	2	millimeter	UO	UO:0000016	717	second	UO	UO:0000010	\...\slim_sub-25666_sub-25666.tar\sub-25666\ses-1\DWI\sub-25666_ses-1_dwi.nii.gz	Functional Connectomes Project International Neuroimaging Data-Sharing Initiative	10.15387/fcp_indi.retro.slim	http://dx.doi.org/10.15387/fcp_indi.retro.slim	Time1
25667	Diffusion-weighted imaging	Magnetic Resonance Imaging	Siemens 3T TIM Trio	Siemens	3	tesla	UO	UO:0000228	head	8	Diffusion-weighted imaging	256	millimeter	UO	UO:0000016	128x128	millimeter	UO	UO:0000016	2.0x2.0x2.0	millimeter	UO	UO:0000016	11000	millisecond	UO	UO:0000028	98	millisecond	UO	UO:0000028	90	degree	UO	UO:0000185	60	2	millimeter	UO	UO:0000016	717	second	UO	UO:0000010	\...\slim_sub-25667_sub-25667.tar\sub-25667\ses-1\DWI\sub-25667_ses-1_dwi.nii.gz	Functional Connectomes Project International Neuroimaging Data-Sharing Initiative	10.15387/fcp_indi.retro.slim	http://dx.doi.org/10.15387/fcp_indi.retro.slim	Time1
25668	Diffusion-weighted imaging	Magnetic Resonance Imaging	Siemens 3T TIM Trio	Siemens	3	tesla	UO	UO:0000228	head	8	Diffusion-weighted imaging	256	millimeter	UO	UO:0000016	128x128	millimeter	UO	UO:0000016	2.0x2.0x2.0	millimeter	UO	UO:0000016	11000	millisecond	UO	UO:0000028	98	millisecond	UO	UO:0000028	90	degree	UO	UO:0000185	60	2	millimeter	UO	UO:0000016	717	second	UO	UO:0000010	\...\slim_sub-25668_sub-25668.tar\sub-25668\ses-1\DWI\sub-25668_ses-1_dwi.nii.gz	Functional Connectomes Project International Neuroimaging Data-Sharing Initiative	10.15387/fcp_indi.retro.slim	http://dx.doi.org/10.15387/fcp_indi.retro.slim	Time1
30866	Diffusion-weighted imaging	Magnetic Resonance Imaging	Siemens 3T TIM Trio	Siemens	3	tesla	UO	UO:0000228	head	8	Diffusion-weighted imaging	256	millimeter	UO	UO:0000016	128x128	millimeter	UO	UO:0000016	2.0x2.0x2.0	millimeter	UO	UO:0000016	11000	millisecond	UO	UO:0000028	98	millisecond	UO	UO:0000028	90	degree	UO	UO:0000185	60	2	millimeter	UO	UO:0000016	717	second	UO	UO:0000010	\...\slim_sub-30866_sub-30866.tar\sub-30866\ses-1\DWI\sub-30866_ses-1_dwi.nii.gz	Functional Connectomes Project International Neuroimaging Data-Sharing Initiative	10.15387/fcp_indi.retro.slim	http://dx.doi.org/10.15387/fcp_indi.retro.slim	Time1
30867	Diffusion-weighted imaging	Magnetic Resonance Imaging	Siemens 3T TIM Trio	Siemens	3	tesla	UO	UO:0000228	head	8	Diffusion-weighted imaging	256	millimeter	UO	UO:0000016	128x128	millimeter	UO	UO:0000016	2.0x2.0x2.0	millimeter	UO	UO:0000016	11000	millisecond	UO	UO:0000028	98	millisecond	UO	UO:0000028	90	degree	UO	UO:0000185	60	2	millimeter	UO	UO:0000016	717	second	UO	UO:0000010	\...\slim_sub-30867_sub-30867.tar\sub-30867\ses-1\DWI\sub-30867_ses-1_dwi.nii.gz	Functional Connectomes Project International Neuroimaging Data-Sharing Initiative	10.15387/fcp_indi.retro.slim	http://dx.doi.org/10.15387/fcp_indi.retro.slim	Time1
30868	Diffusion-weighted imaging	Magnetic Resonance Imaging	Siemens 3T TIM Trio	Siemens	3	tesla	UO	UO:0000228	head	8	Diffusion-weighted imaging	256	millimeter	UO	UO:0000016	128x128	millimeter	UO	UO:0000016	2.0x2.0x2.0	millimeter	UO	UO:0000016	11000	millisecond	UO	UO:0000028	98	millisecond	UO	UO:0000028	90	degree	UO	UO:0000185	60	2	millimeter	UO	UO:0000016	717	second	UO	UO:0000010	\...\slim_sub-30868_sub-30868.tar\sub-30868\ses-1\DWI\sub-30868_ses-1_dwi.nii.gz	Functional Connectomes Project International Neuroimaging Data-Sharing Initiative	10.15387/fcp_indi.retro.slim	http://dx.doi.org/10.15387/fcp_indi.retro.slim	Time1
30869	Diffusion-weighted imaging	Magnetic Resonance Imaging	Siemens 3T TIM Trio	Siemens	3	tesla	UO	UO:0000228	head	8	Diffusion-weighted imaging	256	millimeter	UO	UO:0000016	128x128	millimeter	UO	UO:0000016	2.0x2.0x2.0	millimeter	UO	UO:0000016	11000	millisecond	UO	UO:0000028	98	millisecond	UO	UO:0000028	90	degree	UO	UO:0000185	60	2	millimeter	UO	UO:0000016	717	second	UO	UO:0000010	\...\slim_sub-30869_sub-30869.tar\sub-30869\ses-1\DWI\sub-30869_ses-1_dwi.nii.gz	Functional Connectomes Project International Neuroimaging Data-Sharing Initiative	10.15387/fcp_indi.retro.slim	http://dx.doi.org/10.15387/fcp_indi.retro.slim	Time1
30870	Diffusion-weighted imaging	Magnetic Resonance Imaging	Siemens 3T TIM Trio	Siemens	3	tesla	UO	UO:0000228	head	8	Diffusion-weighted imaging	256	millimeter	UO	UO:0000016	128x128	millimeter	UO	UO:0000016	2.0x2.0x2.0	millimeter	UO	UO:0000016	11000	millisecond	UO	UO:0000028	98	millisecond	UO	UO:0000028	90	degree	UO	UO:0000185	60	2	millimeter	UO	UO:0000016	717	second	UO	UO:0000010	\...\slim_sub-30870_sub-30870.tar\sub-30870\ses-1\DWI\sub-30870_ses-1_dwi.nii.gz	Functional Connectomes Project International Neuroimaging Data-Sharing Initiative	10.15387/fcp_indi.retro.slim	http://dx.doi.org/10.15387/fcp_indi.retro.slim	Time1
25669	Diffusion-weighted imaging	Magnetic Resonance Imaging	Siemens 3T TIM Trio	Siemens	3	tesla	UO	UO:0000228	head	8	Diffusion-weighted imaging	256	millimeter	UO	UO:0000016	128x128	millimeter	UO	UO:0000016	2.0x2.0x2.0	millimeter	UO	UO:0000016	11000	millisecond	UO	UO:0000028	98	millisecond	UO	UO:0000028	90	degree	UO	UO:0000185	60	2	millimeter	UO	UO:0000016	717	second	UO	UO:0000010	\...\slim_sub-25669_sub-25669.tar\sub-25669\ses-1\DWI\sub-25669_ses-1_dwi.nii.gz	Functional Connectomes Project International Neuroimaging Data-Sharing Initiative	10.15387/fcp_indi.retro.slim	http://dx.doi.org/10.15387/fcp_indi.retro.slim	Time1
25670	Diffusion-weighted imaging	Magnetic Resonance Imaging	Siemens 3T TIM Trio	Siemens	3	tesla	UO	UO:0000228	head	8	Diffusion-weighted imaging	256	millimeter	UO	UO:0000016	128x128	millimeter	UO	UO:0000016	2.0x2.0x2.0	millimeter	UO	UO:0000016	11000	millisecond	UO	UO:0000028	98	millisecond	UO	UO:0000028	90	degree	UO	UO:0000185	60	2	millimeter	UO	UO:0000016	717	second	UO	UO:0000010	\...\slim_sub-25670_sub-25670.tar\sub-25670\ses-1\DWI\sub-25670_ses-1_dwi.nii.gz	Functional Connectomes Project International Neuroimaging Data-Sharing Initiative	10.15387/fcp_indi.retro.slim	http://dx.doi.org/10.15387/fcp_indi.retro.slim	Time1
30871	Diffusion-weighted imaging	Magnetic Resonance Imaging	Siemens 3T TIM Trio	Siemens	3	tesla	UO	UO:0000228	head	8	Diffusion-weighted imaging	256	millimeter	UO	UO:0000016	128x128	millimeter	UO	UO:0000016	2.0x2.0x2.0	millimeter	UO	UO:0000016	11000	millisecond	UO	UO:0000028	98	millisecond	UO	UO:0000028	90	degree	UO	UO:0000185	60	2	millimeter	UO	UO:0000016	717	second	UO	UO:0000010	\...\slim_sub-30871_sub-30871.tar\sub-30871\ses-1\DWI\sub-30871_ses-1_dwi.nii.gz	Functional Connectomes Project International Neuroimaging Data-Sharing Initiative	10.15387/fcp_indi.retro.slim	http://dx.doi.org/10.15387/fcp_indi.retro.slim	Time1
25671	Diffusion-weighted imaging	Magnetic Resonance Imaging	Siemens 3T TIM Trio	Siemens	3	tesla	UO	UO:0000228	head	8	Diffusion-weighted imaging	256	millimeter	UO	UO:0000016	128x128	millimeter	UO	UO:0000016	2.0x2.0x2.0	millimeter	UO	UO:0000016	11000	millisecond	UO	UO:0000028	98	millisecond	UO	UO:0000028	90	degree	UO	UO:0000185	60	2	millimeter	UO	UO:0000016	717	second	UO	UO:0000010	\...\slim_sub-25671_sub-25671.tar\sub-25671\ses-1\DWI\sub-25671_ses-1_dwi.nii.gz	Functional Connectomes Project International Neuroimaging Data-Sharing Initiative	10.15387/fcp_indi.retro.slim	http://dx.doi.org/10.15387/fcp_indi.retro.slim	Time1
30872	Diffusion-weighted imaging	Magnetic Resonance Imaging	Siemens 3T TIM Trio	Siemens	3	tesla	UO	UO:0000228	head	8	Diffusion-weighted imaging	256	millimeter	UO	UO:0000016	128x128	millimeter	UO	UO:0000016	2.0x2.0x2.0	millimeter	UO	UO:0000016	11000	millisecond	UO	UO:0000028	98	millisecond	UO	UO:0000028	90	degree	UO	UO:0000185	60	2	millimeter	UO	UO:0000016	717	second	UO	UO:0000010	\...\slim_sub-30872_sub-30872.tar\sub-30872\ses-1\DWI\sub-30872_ses-1_dwi.nii.gz	Functional Connectomes Project International Neuroimaging Data-Sharing Initiative	10.15387/fcp_indi.retro.slim	http://dx.doi.org/10.15387/fcp_indi.retro.slim	Time1
30873	Diffusion-weighted imaging	Magnetic Resonance Imaging	Siemens 3T TIM Trio	Siemens	3	tesla	UO	UO:0000228	head	8	Diffusion-weighted imaging	256	millimeter	UO	UO:0000016	128x128	millimeter	UO	UO:0000016	2.0x2.0x2.0	millimeter	UO	UO:0000016	11000	millisecond	UO	UO:0000028	98	millisecond	UO	UO:0000028	90	degree	UO	UO:0000185	60	2	millimeter	UO	UO:0000016	717	second	UO	UO:0000010	\...\slim_sub-30873_sub-30873.tar\sub-30873\ses-1\DWI\sub-30873_ses-1_dwi.nii.gz	Functional Connectomes Project International Neuroimaging Data-Sharing Initiative	10.15387/fcp_indi.retro.slim	http://dx.doi.org/10.15387/fcp_indi.retro.slim	Time1
30874	Diffusion-weighted imaging	Magnetic Resonance Imaging	Siemens 3T TIM Trio	Siemens	3	tesla	UO	UO:0000228	head	8	Diffusion-weighted imaging	256	millimeter	UO	UO:0000016	128x128	millimeter	UO	UO:0000016	2.0x2.0x2.0	millimeter	UO	UO:0000016	11000	millisecond	UO	UO:0000028	98	millisecond	UO	UO:0000028	90	degree	UO	UO:0000185	60	2	millimeter	UO	UO:0000016	717	second	UO	UO:0000010	\...\slim_sub-30874_sub-30874.tar\sub-30874\ses-1\DWI\sub-30874_ses-1_dwi.nii.gz	Functional Connectomes Project International Neuroimaging Data-Sharing Initiative	10.15387/fcp_indi.retro.slim	http://dx.doi.org/10.15387/fcp_indi.retro.slim	Time1
30875	Diffusion-weighted imaging	Magnetic Resonance Imaging	Siemens 3T TIM Trio	Siemens	3	tesla	UO	UO:0000228	head	8	Diffusion-weighted imaging	256	millimeter	UO	UO:0000016	128x128	millimeter	UO	UO:0000016	2.0x2.0x2.0	millimeter	UO	UO:0000016	11000	millisecond	UO	UO:0000028	98	millisecond	UO	UO:0000028	90	degree	UO	UO:0000185	60	2	millimeter	UO	UO:0000016	717	second	UO	UO:0000010	\...\slim_sub-30875_sub-30875.tar\sub-30875\ses-1\DWI\sub-30875_ses-1_dwi.nii.gz	Functional Connectomes Project International Neuroimaging Data-Sharing Initiative	10.15387/fcp_indi.retro.slim	http://dx.doi.org/10.15387/fcp_indi.retro.slim	Time1
30876	Diffusion-weighted imaging	Magnetic Resonance Imaging	Siemens 3T TIM Trio	Siemens	3	tesla	UO	UO:0000228	head	8	Diffusion-weighted imaging	256	millimeter	UO	UO:0000016	128x128	millimeter	UO	UO:0000016	2.0x2.0x2.0	millimeter	UO	UO:0000016	11000	millisecond	UO	UO:0000028	98	millisecond	UO	UO:0000028	90	degree	UO	UO:0000185	60	2	millimeter	UO	UO:0000016	717	second	UO	UO:0000010	\...\slim_sub-30876_sub-30876.tar\sub-30876\ses-1\DWI\sub-30876_ses-1_dwi.nii.gz	Functional Connectomes Project International Neuroimaging Data-Sharing Initiative	10.15387/fcp_indi.retro.slim	http://dx.doi.org/10.15387/fcp_indi.retro.slim	Time1
30877	Diffusion-weighted imaging	Magnetic Resonance Imaging	Siemens 3T TIM Trio	Siemens	3	tesla	UO	UO:0000228	head	8	Diffusion-weighted imaging	256	millimeter	UO	UO:0000016	128x128	millimeter	UO	UO:0000016	2.0x2.0x2.0	millimeter	UO	UO:0000016	11000	millisecond	UO	UO:0000028	98	millisecond	UO	UO:0000028	90	degree	UO	UO:0000185	60	2	millimeter	UO	UO:0000016	717	second	UO	UO:0000010	\...\slim_sub-30877_sub-30877.tar\sub-30877\ses-1\DWI\sub-30877_ses-1_dwi.nii.gz	Functional Connectomes Project International Neuroimaging Data-Sharing Initiative	10.15387/fcp_indi.retro.slim	http://dx.doi.org/10.15387/fcp_indi.retro.slim	Time1
30878	Diffusion-weighted imaging	Magnetic Resonance Imaging	Siemens 3T TIM Trio	Siemens	3	tesla	UO	UO:0000228	head	8	Diffusion-weighted imaging	256	millimeter	UO	UO:0000016	128x128	millimeter	UO	UO:0000016	2.0x2.0x2.0	millimeter	UO	UO:0000016	11000	millisecond	UO	UO:0000028	98	millisecond	UO	UO:0000028	90	degree	UO	UO:0000185	60	2	millimeter	UO	UO:0000016	717	second	UO	UO:0000010	\...\slim_sub-30878_sub-30878.tar\sub-30878\ses-1\DWI\sub-30878_ses-1_dwi.nii.gz	Functional Connectomes Project International Neuroimaging Data-Sharing Initiative	10.15387/fcp_indi.retro.slim	http://dx.doi.org/10.15387/fcp_indi.retro.slim	Time1
30879	Diffusion-weighted imaging	Magnetic Resonance Imaging	Siemens 3T TIM Trio	Siemens	3	tesla	UO	UO:0000228	head	8	Diffusion-weighted imaging	256	millimeter	UO	UO:0000016	128x128	millimeter	UO	UO:0000016	2.0x2.0x2.0	millimeter	UO	UO:0000016	11000	millisecond	UO	UO:0000028	98	millisecond	UO	UO:0000028	90	degree	UO	UO:0000185	60	2	millimeter	UO	UO:0000016	717	second	UO	UO:0000010	\...\slim_sub-30879_sub-30879.tar\sub-30879\ses-1\DWI\sub-30879_ses-1_dwi.nii.gz	Functional Connectomes Project International Neuroimaging Data-Sharing Initiative	10.15387/fcp_indi.retro.slim	http://dx.doi.org/10.15387/fcp_indi.retro.slim	Time1
30880	Diffusion-weighted imaging	Magnetic Resonance Imaging	Siemens 3T TIM Trio	Siemens	3	tesla	UO	UO:0000228	head	8	Diffusion-weighted imaging	256	millimeter	UO	UO:0000016	128x128	millimeter	UO	UO:0000016	2.0x2.0x2.0	millimeter	UO	UO:0000016	11000	millisecond	UO	UO:0000028	98	millisecond	UO	UO:0000028	90	degree	UO	UO:0000185	60	2	millimeter	UO	UO:0000016	717	second	UO	UO:0000010	\...\slim_sub-30880_sub-30880.tar\sub-30880\ses-1\DWI\sub-30880_ses-1_dwi.nii.gz	Functional Connectomes Project International Neuroimaging Data-Sharing Initiative	10.15387/fcp_indi.retro.slim	http://dx.doi.org/10.15387/fcp_indi.retro.slim	Time1
30881	Diffusion-weighted imaging	Magnetic Resonance Imaging	Siemens 3T TIM Trio	Siemens	3	tesla	UO	UO:0000228	head	8	Diffusion-weighted imaging	256	millimeter	UO	UO:0000016	128x128	millimeter	UO	UO:0000016	2.0x2.0x2.0	millimeter	UO	UO:0000016	11000	millisecond	UO	UO:0000028	98	millisecond	UO	UO:0000028	90	degree	UO	UO:0000185	60	2	millimeter	UO	UO:0000016	717	second	UO	UO:0000010	\...\slim_sub-30881_sub-30881.tar\sub-30881\ses-1\DWI\sub-30881_ses-1_dwi.nii.gz	Functional Connectomes Project International Neuroimaging Data-Sharing Initiative	10.15387/fcp_indi.retro.slim	http://dx.doi.org/10.15387/fcp_indi.retro.slim	Time1
25672	Diffusion-weighted imaging	Magnetic Resonance Imaging	Siemens 3T TIM Trio	Siemens	3	tesla	UO	UO:0000228	head	8	Diffusion-weighted imaging	256	millimeter	UO	UO:0000016	128x128	millimeter	UO	UO:0000016	2.0x2.0x2.0	millimeter	UO	UO:0000016	11000	millisecond	UO	UO:0000028	98	millisecond	UO	UO:0000028	90	degree	UO	UO:0000185	60	2	millimeter	UO	UO:0000016	717	second	UO	UO:0000010	\...\slim_sub-25672_sub-25672.tar\sub-25672\ses-1\DWI\sub-25672_ses-1_dwi.nii.gz	Functional Connectomes Project International Neuroimaging Data-Sharing Initiative	10.15387/fcp_indi.retro.slim	http://dx.doi.org/10.15387/fcp_indi.retro.slim	Time1
30882	Diffusion-weighted imaging	Magnetic Resonance Imaging	Siemens 3T TIM Trio	Siemens	3	tesla	UO	UO:0000228	head	8	Diffusion-weighted imaging	256	millimeter	UO	UO:0000016	128x128	millimeter	UO	UO:0000016	2.0x2.0x2.0	millimeter	UO	UO:0000016	11000	millisecond	UO	UO:0000028	98	millisecond	UO	UO:0000028	90	degree	UO	UO:0000185	60	2	millimeter	UO	UO:0000016	717	second	UO	UO:0000010	\...\slim_sub-30882_sub-30882.tar\sub-30882\ses-1\DWI\sub-30882_ses-1_dwi.nii.gz	Functional Connectomes Project International Neuroimaging Data-Sharing Initiative	10.15387/fcp_indi.retro.slim	http://dx.doi.org/10.15387/fcp_indi.retro.slim	Time1
25673	Diffusion-weighted imaging	Magnetic Resonance Imaging	Siemens 3T TIM Trio	Siemens	3	tesla	UO	UO:0000228	head	8	Diffusion-weighted imaging	256	millimeter	UO	UO:0000016	128x128	millimeter	UO	UO:0000016	2.0x2.0x2.0	millimeter	UO	UO:0000016	11000	millisecond	UO	UO:0000028	98	millisecond	UO	UO:0000028	90	degree	UO	UO:0000185	60	2	millimeter	UO	UO:0000016	717	second	UO	UO:0000010	\...\slim_sub-25673_sub-25673.tar\sub-25673\ses-1\DWI\sub-25673_ses-1_dwi.nii.gz	Functional Connectomes Project International Neuroimaging Data-Sharing Initiative	10.15387/fcp_indi.retro.slim	http://dx.doi.org/10.15387/fcp_indi.retro.slim	Time1
25674	Diffusion-weighted imaging	Magnetic Resonance Imaging	Siemens 3T TIM Trio	Siemens	3	tesla	UO	UO:0000228	head	8	Diffusion-weighted imaging	256	millimeter	UO	UO:0000016	128x128	millimeter	UO	UO:0000016	2.0x2.0x2.0	millimeter	UO	UO:0000016	11000	millisecond	UO	UO:0000028	98	millisecond	UO	UO:0000028	90	degree	UO	UO:0000185	60	2	millimeter	UO	UO:0000016	717	second	UO	UO:0000010	\...\slim_sub-25674_sub-25674.tar\sub-25674\ses-1\DWI\sub-25674_ses-1_dwi.nii.gz	Functional Connectomes Project International Neuroimaging Data-Sharing Initiative	10.15387/fcp_indi.retro.slim	http://dx.doi.org/10.15387/fcp_indi.retro.slim	Time1
30883	Diffusion-weighted imaging	Magnetic Resonance Imaging	Siemens 3T TIM Trio	Siemens	3	tesla	UO	UO:0000228	head	8	Diffusion-weighted imaging	256	millimeter	UO	UO:0000016	128x128	millimeter	UO	UO:0000016	2.0x2.0x2.0	millimeter	UO	UO:0000016	11000	millisecond	UO	UO:0000028	98	millisecond	UO	UO:0000028	90	degree	UO	UO:0000185	60	2	millimeter	UO	UO:0000016	717	second	UO	UO:0000010	\...\slim_sub-30883_sub-30883.tar\sub-30883\ses-1\DWI\sub-30883_ses-1_dwi.nii.gz	Functional Connectomes Project International Neuroimaging Data-Sharing Initiative	10.15387/fcp_indi.retro.slim	http://dx.doi.org/10.15387/fcp_indi.retro.slim	Time1
25675	Diffusion-weighted imaging	Magnetic Resonance Imaging	Siemens 3T TIM Trio	Siemens	3	tesla	UO	UO:0000228	head	8	Diffusion-weighted imaging	256	millimeter	UO	UO:0000016	128x128	millimeter	UO	UO:0000016	2.0x2.0x2.0	millimeter	UO	UO:0000016	11000	millisecond	UO	UO:0000028	98	millisecond	UO	UO:0000028	90	degree	UO	UO:0000185	60	2	millimeter	UO	UO:0000016	717	second	UO	UO:0000010	\...\slim_sub-25675_sub-25675.tar\sub-25675\ses-1\DWI\sub-25675_ses-1_dwi.nii.gz	Functional Connectomes Project International Neuroimaging Data-Sharing Initiative	10.15387/fcp_indi.retro.slim	http://dx.doi.org/10.15387/fcp_indi.retro.slim	Time1
30884	Diffusion-weighted imaging	Magnetic Resonance Imaging	Siemens 3T TIM Trio	Siemens	3	tesla	UO	UO:0000228	head	8	Diffusion-weighted imaging	256	millimeter	UO	UO:0000016	128x128	millimeter	UO	UO:0000016	2.0x2.0x2.0	millimeter	UO	UO:0000016	11000	millisecond	UO	UO:0000028	98	millisecond	UO	UO:0000028	90	degree	UO	UO:0000185	60	2	millimeter	UO	UO:0000016	717	second	UO	UO:0000010	\...\slim_sub-30884_sub-30884.tar\sub-30884\ses-1\DWI\sub-30884_ses-1_dwi.nii.gz	Functional Connectomes Project International Neuroimaging Data-Sharing Initiative	10.15387/fcp_indi.retro.slim	http://dx.doi.org/10.15387/fcp_indi.retro.slim	Time1
30885	Diffusion-weighted imaging	Magnetic Resonance Imaging	Siemens 3T TIM Trio	Siemens	3	tesla	UO	UO:0000228	head	8	Diffusion-weighted imaging	256	millimeter	UO	UO:0000016	128x128	millimeter	UO	UO:0000016	2.0x2.0x2.0	millimeter	UO	UO:0000016	11000	millisecond	UO	UO:0000028	98	millisecond	UO	UO:0000028	90	degree	UO	UO:0000185	60	2	millimeter	UO	UO:0000016	717	second	UO	UO:0000010	\...\slim_sub-30885_sub-30885.tar\sub-30885\ses-1\DWI\sub-30885_ses-1_dwi.nii.gz	Functional Connectomes Project International Neuroimaging Data-Sharing Initiative	10.15387/fcp_indi.retro.slim	http://dx.doi.org/10.15387/fcp_indi.retro.slim	Time1
30886	Diffusion-weighted imaging	Magnetic Resonance Imaging	Siemens 3T TIM Trio	Siemens	3	tesla	UO	UO:0000228	head	8	Diffusion-weighted imaging	256	millimeter	UO	UO:0000016	128x128	millimeter	UO	UO:0000016	2.0x2.0x2.0	millimeter	UO	UO:0000016	11000	millisecond	UO	UO:0000028	98	millisecond	UO	UO:0000028	90	degree	UO	UO:0000185	60	2	millimeter	UO	UO:0000016	717	second	UO	UO:0000010	\...\slim_sub-30886_sub-30886.tar\sub-30886\ses-1\DWI\sub-30886_ses-1_dwi.nii.gz	Functional Connectomes Project International Neuroimaging Data-Sharing Initiative	10.15387/fcp_indi.retro.slim	http://dx.doi.org/10.15387/fcp_indi.retro.slim	Time1
30887	Diffusion-weighted imaging	Magnetic Resonance Imaging	Siemens 3T TIM Trio	Siemens	3	tesla	UO	UO:0000228	head	8	Diffusion-weighted imaging	256	millimeter	UO	UO:0000016	128x128	millimeter	UO	UO:0000016	2.0x2.0x2.0	millimeter	UO	UO:0000016	11000	millisecond	UO	UO:0000028	98	millisecond	UO	UO:0000028	90	degree	UO	UO:0000185	60	2	millimeter	UO	UO:0000016	717	second	UO	UO:0000010	\...\slim_sub-30887_sub-30887.tar\sub-30887\ses-1\DWI\sub-30887_ses-1_dwi.nii.gz	Functional Connectomes Project International Neuroimaging Data-Sharing Initiative	10.15387/fcp_indi.retro.slim	http://dx.doi.org/10.15387/fcp_indi.retro.slim	Time1
30888	Diffusion-weighted imaging	Magnetic Resonance Imaging	Siemens 3T TIM Trio	Siemens	3	tesla	UO	UO:0000228	head	8	Diffusion-weighted imaging	256	millimeter	UO	UO:0000016	128x128	millimeter	UO	UO:0000016	2.0x2.0x2.0	millimeter	UO	UO:0000016	11000	millisecond	UO	UO:0000028	98	millisecond	UO	UO:0000028	90	degree	UO	UO:0000185	60	2	millimeter	UO	UO:0000016	717	second	UO	UO:0000010	\...\slim_sub-30888_sub-30888.tar\sub-30888\ses-1\DWI\sub-30888_ses-1_dwi.nii.gz	Functional Connectomes Project International Neuroimaging Data-Sharing Initiative	10.15387/fcp_indi.retro.slim	http://dx.doi.org/10.15387/fcp_indi.retro.slim	Time1
30889	Diffusion-weighted imaging	Magnetic Resonance Imaging	Siemens 3T TIM Trio	Siemens	3	tesla	UO	UO:0000228	head	8	Diffusion-weighted imaging	256	millimeter	UO	UO:0000016	128x128	millimeter	UO	UO:0000016	2.0x2.0x2.0	millimeter	UO	UO:0000016	11000	millisecond	UO	UO:0000028	98	millisecond	UO	UO:0000028	90	degree	UO	UO:0000185	60	2	millimeter	UO	UO:0000016	717	second	UO	UO:0000010	\...\slim_sub-30889_sub-30889.tar\sub-30889\ses-1\DWI\sub-30889_ses-1_dwi.nii.gz	Functional Connectomes Project International Neuroimaging Data-Sharing Initiative	10.15387/fcp_indi.retro.slim	http://dx.doi.org/10.15387/fcp_indi.retro.slim	Time1
25676	Diffusion-weighted imaging	Magnetic Resonance Imaging	Siemens 3T TIM Trio	Siemens	3	tesla	UO	UO:0000228	head	8	Diffusion-weighted imaging	256	millimeter	UO	UO:0000016	128x128	millimeter	UO	UO:0000016	2.0x2.0x2.0	millimeter	UO	UO:0000016	11000	millisecond	UO	UO:0000028	98	millisecond	UO	UO:0000028	90	degree	UO	UO:0000185	60	2	millimeter	UO	UO:0000016	717	second	UO	UO:0000010	\...\slim_sub-25676_sub-25676.tar\sub-25676\ses-1\DWI\sub-25676_ses-1_dwi.nii.gz	Functional Connectomes Project International Neuroimaging Data-Sharing Initiative	10.15387/fcp_indi.retro.slim	http://dx.doi.org/10.15387/fcp_indi.retro.slim	Time1
25677	Diffusion-weighted imaging	Magnetic Resonance Imaging	Siemens 3T TIM Trio	Siemens	3	tesla	UO	UO:0000228	head	8	Diffusion-weighted imaging	256	millimeter	UO	UO:0000016	128x128	millimeter	UO	UO:0000016	2.0x2.0x2.0	millimeter	UO	UO:0000016	11000	millisecond	UO	UO:0000028	98	millisecond	UO	UO:0000028	90	degree	UO	UO:0000185	60	2	millimeter	UO	UO:0000016	717	second	UO	UO:0000010	\...\slim_sub-25677_sub-25677.tar\sub-25677\ses-1\DWI\sub-25677_ses-1_dwi.nii.gz	Functional Connectomes Project International Neuroimaging Data-Sharing Initiative	10.15387/fcp_indi.retro.slim	http://dx.doi.org/10.15387/fcp_indi.retro.slim	Time1
30890	Diffusion-weighted imaging	Magnetic Resonance Imaging	Siemens 3T TIM Trio	Siemens	3	tesla	UO	UO:0000228	head	8	Diffusion-weighted imaging	256	millimeter	UO	UO:0000016	128x128	millimeter	UO	UO:0000016	2.0x2.0x2.0	millimeter	UO	UO:0000016	11000	millisecond	UO	UO:0000028	98	millisecond	UO	UO:0000028	90	degree	UO	UO:0000185	60	2	millimeter	UO	UO:0000016	717	second	UO	UO:0000010	\...\slim_sub-30890_sub-30890.tar\sub-30890\ses-1\DWI\sub-30890_ses-1_dwi.nii.gz	Functional Connectomes Project International Neuroimaging Data-Sharing Initiative	10.15387/fcp_indi.retro.slim	http://dx.doi.org/10.15387/fcp_indi.retro.slim	Time1
30891	Diffusion-weighted imaging	Magnetic Resonance Imaging	Siemens 3T TIM Trio	Siemens	3	tesla	UO	UO:0000228	head	8	Diffusion-weighted imaging	256	millimeter	UO	UO:0000016	128x128	millimeter	UO	UO:0000016	2.0x2.0x2.0	millimeter	UO	UO:0000016	11000	millisecond	UO	UO:0000028	98	millisecond	UO	UO:0000028	90	degree	UO	UO:0000185	60	2	millimeter	UO	UO:0000016	717	second	UO	UO:0000010	\...\slim_sub-30891_sub-30891.tar\sub-30891\ses-1\DWI\sub-30891_ses-1_dwi.nii.gz	Functional Connectomes Project International Neuroimaging Data-Sharing Initiative	10.15387/fcp_indi.retro.slim	http://dx.doi.org/10.15387/fcp_indi.retro.slim	Time1
30892	Diffusion-weighted imaging	Magnetic Resonance Imaging	Siemens 3T TIM Trio	Siemens	3	tesla	UO	UO:0000228	head	8	Diffusion-weighted imaging	256	millimeter	UO	UO:0000016	128x128	millimeter	UO	UO:0000016	2.0x2.0x2.0	millimeter	UO	UO:0000016	11000	millisecond	UO	UO:0000028	98	millisecond	UO	UO:0000028	90	degree	UO	UO:0000185	60	2	millimeter	UO	UO:0000016	717	second	UO	UO:0000010	\...\slim_sub-30892_sub-30892.tar\sub-30892\ses-1\DWI\sub-30892_ses-1_dwi.nii.gz	Functional Connectomes Project International Neuroimaging Data-Sharing Initiative	10.15387/fcp_indi.retro.slim	http://dx.doi.org/10.15387/fcp_indi.retro.slim	Time1
25678	Diffusion-weighted imaging	Magnetic Resonance Imaging	Siemens 3T TIM Trio	Siemens	3	tesla	UO	UO:0000228	head	8	Diffusion-weighted imaging	256	millimeter	UO	UO:0000016	128x128	millimeter	UO	UO:0000016	2.0x2.0x2.0	millimeter	UO	UO:0000016	11000	millisecond	UO	UO:0000028	98	millisecond	UO	UO:0000028	90	degree	UO	UO:0000185	60	2	millimeter	UO	UO:0000016	717	second	UO	UO:0000010	\...\slim_sub-25678_sub-25678.tar\sub-25678\ses-1\DWI\sub-25678_ses-1_dwi.nii.gz	Functional Connectomes Project International Neuroimaging Data-Sharing Initiative	10.15387/fcp_indi.retro.slim	http://dx.doi.org/10.15387/fcp_indi.retro.slim	Time1
30893	Diffusion-weighted imaging	Magnetic Resonance Imaging	Siemens 3T TIM Trio	Siemens	3	tesla	UO	UO:0000228	head	8	Diffusion-weighted imaging	256	millimeter	UO	UO:0000016	128x128	millimeter	UO	UO:0000016	2.0x2.0x2.0	millimeter	UO	UO:0000016	11000	millisecond	UO	UO:0000028	98	millisecond	UO	UO:0000028	90	degree	UO	UO:0000185	60	2	millimeter	UO	UO:0000016	717	second	UO	UO:0000010	\...\slim_sub-30893_sub-30893.tar\sub-30893\ses-1\DWI\sub-30893_ses-1_dwi.nii.gz	Functional Connectomes Project International Neuroimaging Data-Sharing Initiative	10.15387/fcp_indi.retro.slim	http://dx.doi.org/10.15387/fcp_indi.retro.slim	Time1
30894	Diffusion-weighted imaging	Magnetic Resonance Imaging	Siemens 3T TIM Trio	Siemens	3	tesla	UO	UO:0000228	head	8	Diffusion-weighted imaging	256	millimeter	UO	UO:0000016	128x128	millimeter	UO	UO:0000016	2.0x2.0x2.0	millimeter	UO	UO:0000016	11000	millisecond	UO	UO:0000028	98	millisecond	UO	UO:0000028	90	degree	UO	UO:0000185	60	2	millimeter	UO	UO:0000016	717	second	UO	UO:0000010	\...\slim_sub-30894_sub-30894.tar\sub-30894\ses-1\DWI\sub-30894_ses-1_dwi.nii.gz	Functional Connectomes Project International Neuroimaging Data-Sharing Initiative	10.15387/fcp_indi.retro.slim	http://dx.doi.org/10.15387/fcp_indi.retro.slim	Time1
25679	Diffusion-weighted imaging	Magnetic Resonance Imaging	Siemens 3T TIM Trio	Siemens	3	tesla	UO	UO:0000228	head	8	Diffusion-weighted imaging	256	millimeter	UO	UO:0000016	128x128	millimeter	UO	UO:0000016	2.0x2.0x2.0	millimeter	UO	UO:0000016	11000	millisecond	UO	UO:0000028	98	millisecond	UO	UO:0000028	90	degree	UO	UO:0000185	60	2	millimeter	UO	UO:0000016	717	second	UO	UO:0000010	\...\slim_sub-25679_sub-25679.tar\sub-25679\ses-1\DWI\sub-25679_ses-1_dwi.nii.gz	Functional Connectomes Project International Neuroimaging Data-Sharing Initiative	10.15387/fcp_indi.retro.slim	http://dx.doi.org/10.15387/fcp_indi.retro.slim	Time1
25680	Diffusion-weighted imaging	Magnetic Resonance Imaging	Siemens 3T TIM Trio	Siemens	3	tesla	UO	UO:0000228	head	8	Diffusion-weighted imaging	256	millimeter	UO	UO:0000016	128x128	millimeter	UO	UO:0000016	2.0x2.0x2.0	millimeter	UO	UO:0000016	11000	millisecond	UO	UO:0000028	98	millisecond	UO	UO:0000028	90	degree	UO	UO:0000185	60	2	millimeter	UO	UO:0000016	717	second	UO	UO:0000010	\...\slim_sub-25680_sub-25680.tar\sub-25680\ses-1\DWI\sub-25680_ses-1_dwi.nii.gz	Functional Connectomes Project International Neuroimaging Data-Sharing Initiative	10.15387/fcp_indi.retro.slim	http://dx.doi.org/10.15387/fcp_indi.retro.slim	Time1
30895	Diffusion-weighted imaging	Magnetic Resonance Imaging	Siemens 3T TIM Trio	Siemens	3	tesla	UO	UO:0000228	head	8	Diffusion-weighted imaging	256	millimeter	UO	UO:0000016	128x128	millimeter	UO	UO:0000016	2.0x2.0x2.0	millimeter	UO	UO:0000016	11000	millisecond	UO	UO:0000028	98	millisecond	UO	UO:0000028	90	degree	UO	UO:0000185	60	2	millimeter	UO	UO:0000016	717	second	UO	UO:0000010	\...\slim_sub-30895_sub-30895.tar\sub-30895\ses-1\DWI\sub-30895_ses-1_dwi.nii.gz	Functional Connectomes Project International Neuroimaging Data-Sharing Initiative	10.15387/fcp_indi.retro.slim	http://dx.doi.org/10.15387/fcp_indi.retro.slim	Time1
25681	Diffusion-weighted imaging	Magnetic Resonance Imaging	Siemens 3T TIM Trio	Siemens	3	tesla	UO	UO:0000228	head	8	Diffusion-weighted imaging	256	millimeter	UO	UO:0000016	128x128	millimeter	UO	UO:0000016	2.0x2.0x2.0	millimeter	UO	UO:0000016	11000	millisecond	UO	UO:0000028	98	millisecond	UO	UO:0000028	90	degree	UO	UO:0000185	60	2	millimeter	UO	UO:0000016	717	second	UO	UO:0000010	\...\slim_sub-25681_sub-25681.tar\sub-25681\ses-1\DWI\sub-25681_ses-1_dwi.nii.gz	Functional Connectomes Project International Neuroimaging Data-Sharing Initiative	10.15387/fcp_indi.retro.slim	http://dx.doi.org/10.15387/fcp_indi.retro.slim	Time1
25682	Diffusion-weighted imaging	Magnetic Resonance Imaging	Siemens 3T TIM Trio	Siemens	3	tesla	UO	UO:0000228	head	8	Diffusion-weighted imaging	256	millimeter	UO	UO:0000016	128x128	millimeter	UO	UO:0000016	2.0x2.0x2.0	millimeter	UO	UO:0000016	11000	millisecond	UO	UO:0000028	98	millisecond	UO	UO:0000028	90	degree	UO	UO:0000185	60	2	millimeter	UO	UO:0000016	717	second	UO	UO:0000010	\...\slim_sub-25682_sub-25682.tar\sub-25682\ses-1\DWI\sub-25682_ses-1_dwi.nii.gz	Functional Connectomes Project International Neuroimaging Data-Sharing Initiative	10.15387/fcp_indi.retro.slim	http://dx.doi.org/10.15387/fcp_indi.retro.slim	Time1
25683	Diffusion-weighted imaging	Magnetic Resonance Imaging	Siemens 3T TIM Trio	Siemens	3	tesla	UO	UO:0000228	head	8	Diffusion-weighted imaging	256	millimeter	UO	UO:0000016	128x128	millimeter	UO	UO:0000016	2.0x2.0x2.0	millimeter	UO	UO:0000016	11000	millisecond	UO	UO:0000028	98	millisecond	UO	UO:0000028	90	degree	UO	UO:0000185	60	2	millimeter	UO	UO:0000016	717	second	UO	UO:0000010	\...\slim_sub-25683_sub-25683.tar\sub-25683\ses-1\DWI\sub-25683_ses-1_dwi.nii.gz	Functional Connectomes Project International Neuroimaging Data-Sharing Initiative	10.15387/fcp_indi.retro.slim	http://dx.doi.org/10.15387/fcp_indi.retro.slim	Time1
25684	Diffusion-weighted imaging	Magnetic Resonance Imaging	Siemens 3T TIM Trio	Siemens	3	tesla	UO	UO:0000228	head	8	Diffusion-weighted imaging	256	millimeter	UO	UO:0000016	128x128	millimeter	UO	UO:0000016	2.0x2.0x2.0	millimeter	UO	UO:0000016	11000	millisecond	UO	UO:0000028	98	millisecond	UO	UO:0000028	90	degree	UO	UO:0000185	60	2	millimeter	UO	UO:0000016	717	second	UO	UO:0000010	\...\slim_sub-25684_sub-25684.tar\sub-25684\ses-1\DWI\sub-25684_ses-1_dwi.nii.gz	Functional Connectomes Project International Neuroimaging Data-Sharing Initiative	10.15387/fcp_indi.retro.slim	http://dx.doi.org/10.15387/fcp_indi.retro.slim	Time1
30896	Diffusion-weighted imaging	Magnetic Resonance Imaging	Siemens 3T TIM Trio	Siemens	3	tesla	UO	UO:0000228	head	8	Diffusion-weighted imaging	256	millimeter	UO	UO:0000016	128x128	millimeter	UO	UO:0000016	2.0x2.0x2.0	millimeter	UO	UO:0000016	11000	millisecond	UO	UO:0000028	98	millisecond	UO	UO:0000028	90	degree	UO	UO:0000185	60	2	millimeter	UO	UO:0000016	717	second	UO	UO:0000010	\...\slim_sub-30896_sub-30896.tar\sub-30896\ses-1\DWI\sub-30896_ses-1_dwi.nii.gz	Functional Connectomes Project International Neuroimaging Data-Sharing Initiative	10.15387/fcp_indi.retro.slim	http://dx.doi.org/10.15387/fcp_indi.retro.slim	Time1
30897	Diffusion-weighted imaging	Magnetic Resonance Imaging	Siemens 3T TIM Trio	Siemens	3	tesla	UO	UO:0000228	head	8	Diffusion-weighted imaging	256	millimeter	UO	UO:0000016	128x128	millimeter	UO	UO:0000016	2.0x2.0x2.0	millimeter	UO	UO:0000016	11000	millisecond	UO	UO:0000028	98	millisecond	UO	UO:0000028	90	degree	UO	UO:0000185	60	2	millimeter	UO	UO:0000016	717	second	UO	UO:0000010	\...\slim_sub-30897_sub-30897.tar\sub-30897\ses-1\DWI\sub-30897_ses-1_dwi.nii.gz	Functional Connectomes Project International Neuroimaging Data-Sharing Initiative	10.15387/fcp_indi.retro.slim	http://dx.doi.org/10.15387/fcp_indi.retro.slim	Time1
30898	Diffusion-weighted imaging	Magnetic Resonance Imaging	Siemens 3T TIM Trio	Siemens	3	tesla	UO	UO:0000228	head	8	Diffusion-weighted imaging	256	millimeter	UO	UO:0000016	128x128	millimeter	UO	UO:0000016	2.0x2.0x2.0	millimeter	UO	UO:0000016	11000	millisecond	UO	UO:0000028	98	millisecond	UO	UO:0000028	90	degree	UO	UO:0000185	60	2	millimeter	UO	UO:0000016	717	second	UO	UO:0000010	\...\slim_sub-30898_sub-30898.tar\sub-30898\ses-1\DWI\sub-30898_ses-1_dwi.nii.gz	Functional Connectomes Project International Neuroimaging Data-Sharing Initiative	10.15387/fcp_indi.retro.slim	http://dx.doi.org/10.15387/fcp_indi.retro.slim	Time1
30899	Diffusion-weighted imaging	Magnetic Resonance Imaging	Siemens 3T TIM Trio	Siemens	3	tesla	UO	UO:0000228	head	8	Diffusion-weighted imaging	256	millimeter	UO	UO:0000016	128x128	millimeter	UO	UO:0000016	2.0x2.0x2.0	millimeter	UO	UO:0000016	11000	millisecond	UO	UO:0000028	98	millisecond	UO	UO:0000028	90	degree	UO	UO:0000185	60	2	millimeter	UO	UO:0000016	717	second	UO	UO:0000010	\...\slim_sub-30899_sub-30899.tar\sub-30899\ses-1\DWI\sub-30899_ses-1_dwi.nii.gz	Functional Connectomes Project International Neuroimaging Data-Sharing Initiative	10.15387/fcp_indi.retro.slim	http://dx.doi.org/10.15387/fcp_indi.retro.slim	Time1
25685	Diffusion-weighted imaging	Magnetic Resonance Imaging	Siemens 3T TIM Trio	Siemens	3	tesla	UO	UO:0000228	head	8	Diffusion-weighted imaging	256	millimeter	UO	UO:0000016	128x128	millimeter	UO	UO:0000016	2.0x2.0x2.0	millimeter	UO	UO:0000016	11000	millisecond	UO	UO:0000028	98	millisecond	UO	UO:0000028	90	degree	UO	UO:0000185	60	2	millimeter	UO	UO:0000016	717	second	UO	UO:0000010	\...\slim_sub-25685_sub-25685.tar\sub-25685\ses-1\DWI\sub-25685_ses-1_dwi.nii.gz	Functional Connectomes Project International Neuroimaging Data-Sharing Initiative	10.15387/fcp_indi.retro.slim	http://dx.doi.org/10.15387/fcp_indi.retro.slim	Time1
25686	Diffusion-weighted imaging	Magnetic Resonance Imaging	Siemens 3T TIM Trio	Siemens	3	tesla	UO	UO:0000228	head	8	Diffusion-weighted imaging	256	millimeter	UO	UO:0000016	128x128	millimeter	UO	UO:0000016	2.0x2.0x2.0	millimeter	UO	UO:0000016	11000	millisecond	UO	UO:0000028	98	millisecond	UO	UO:0000028	90	degree	UO	UO:0000185	60	2	millimeter	UO	UO:0000016	717	second	UO	UO:0000010	\...\slim_sub-25686_sub-25686.tar\sub-25686\ses-1\DWI\sub-25686_ses-1_dwi.nii.gz	Functional Connectomes Project International Neuroimaging Data-Sharing Initiative	10.15387/fcp_indi.retro.slim	http://dx.doi.org/10.15387/fcp_indi.retro.slim	Time1
30900	Diffusion-weighted imaging	Magnetic Resonance Imaging	Siemens 3T TIM Trio	Siemens	3	tesla	UO	UO:0000228	head	8	Diffusion-weighted imaging	256	millimeter	UO	UO:0000016	128x128	millimeter	UO	UO:0000016	2.0x2.0x2.0	millimeter	UO	UO:0000016	11000	millisecond	UO	UO:0000028	98	millisecond	UO	UO:0000028	90	degree	UO	UO:0000185	60	2	millimeter	UO	UO:0000016	717	second	UO	UO:0000010	\...\slim_sub-30900_sub-30900.tar\sub-30900\ses-1\DWI\sub-30900_ses-1_dwi.nii.gz	Functional Connectomes Project International Neuroimaging Data-Sharing Initiative	10.15387/fcp_indi.retro.slim	http://dx.doi.org/10.15387/fcp_indi.retro.slim	Time1
25687	Diffusion-weighted imaging	Magnetic Resonance Imaging	Siemens 3T TIM Trio	Siemens	3	tesla	UO	UO:0000228	head	8	Diffusion-weighted imaging	256	millimeter	UO	UO:0000016	128x128	millimeter	UO	UO:0000016	2.0x2.0x2.0	millimeter	UO	UO:0000016	11000	millisecond	UO	UO:0000028	98	millisecond	UO	UO:0000028	90	degree	UO	UO:0000185	60	2	millimeter	UO	UO:0000016	717	second	UO	UO:0000010	\...\slim_sub-25687_sub-25687.tar\sub-25687\ses-1\DWI\sub-25687_ses-1_dwi.nii.gz	Functional Connectomes Project International Neuroimaging Data-Sharing Initiative	10.15387/fcp_indi.retro.slim	http://dx.doi.org/10.15387/fcp_indi.retro.slim	Time1
25688	Diffusion-weighted imaging	Magnetic Resonance Imaging	Siemens 3T TIM Trio	Siemens	3	tesla	UO	UO:0000228	head	8	Diffusion-weighted imaging	256	millimeter	UO	UO:0000016	128x128	millimeter	UO	UO:0000016	2.0x2.0x2.0	millimeter	UO	UO:0000016	11000	millisecond	UO	UO:0000028	98	millisecond	UO	UO:0000028	90	degree	UO	UO:0000185	60	2	millimeter	UO	UO:0000016	717	second	UO	UO:0000010	\...\slim_sub-25688_sub-25688.tar\sub-25688\ses-1\DWI\sub-25688_ses-1_dwi.nii.gz	Functional Connectomes Project International Neuroimaging Data-Sharing Initiative	10.15387/fcp_indi.retro.slim	http://dx.doi.org/10.15387/fcp_indi.retro.slim	Time1
25689	Diffusion-weighted imaging	Magnetic Resonance Imaging	Siemens 3T TIM Trio	Siemens	3	tesla	UO	UO:0000228	head	8	Diffusion-weighted imaging	256	millimeter	UO	UO:0000016	128x128	millimeter	UO	UO:0000016	2.0x2.0x2.0	millimeter	UO	UO:0000016	11000	millisecond	UO	UO:0000028	98	millisecond	UO	UO:0000028	90	degree	UO	UO:0000185	60	2	millimeter	UO	UO:0000016	717	second	UO	UO:0000010	\...\slim_sub-25689_sub-25689.tar\sub-25689\ses-1\DWI\sub-25689_ses-1_dwi.nii.gz	Functional Connectomes Project International Neuroimaging Data-Sharing Initiative	10.15387/fcp_indi.retro.slim	http://dx.doi.org/10.15387/fcp_indi.retro.slim	Time1
30901	Diffusion-weighted imaging	Magnetic Resonance Imaging	Siemens 3T TIM Trio	Siemens	3	tesla	UO	UO:0000228	head	8	Diffusion-weighted imaging	256	millimeter	UO	UO:0000016	128x128	millimeter	UO	UO:0000016	2.0x2.0x2.0	millimeter	UO	UO:0000016	11000	millisecond	UO	UO:0000028	98	millisecond	UO	UO:0000028	90	degree	UO	UO:0000185	60	2	millimeter	UO	UO:0000016	717	second	UO	UO:0000010	\...\slim_sub-30901_sub-30901.tar\sub-30901\ses-1\DWI\sub-30901_ses-1_dwi.nii.gz	Functional Connectomes Project International Neuroimaging Data-Sharing Initiative	10.15387/fcp_indi.retro.slim	http://dx.doi.org/10.15387/fcp_indi.retro.slim	Time1
30902	Diffusion-weighted imaging	Magnetic Resonance Imaging	Siemens 3T TIM Trio	Siemens	3	tesla	UO	UO:0000228	head	8	Diffusion-weighted imaging	256	millimeter	UO	UO:0000016	128x128	millimeter	UO	UO:0000016	2.0x2.0x2.0	millimeter	UO	UO:0000016	11000	millisecond	UO	UO:0000028	98	millisecond	UO	UO:0000028	90	degree	UO	UO:0000185	60	2	millimeter	UO	UO:0000016	717	second	UO	UO:0000010	\...\slim_sub-30902_sub-30902.tar\sub-30902\ses-1\DWI\sub-30902_ses-1_dwi.nii.gz	Functional Connectomes Project International Neuroimaging Data-Sharing Initiative	10.15387/fcp_indi.retro.slim	http://dx.doi.org/10.15387/fcp_indi.retro.slim	Time1
25690	Diffusion-weighted imaging	Magnetic Resonance Imaging	Siemens 3T TIM Trio	Siemens	3	tesla	UO	UO:0000228	head	8	Diffusion-weighted imaging	256	millimeter	UO	UO:0000016	128x128	millimeter	UO	UO:0000016	2.0x2.0x2.0	millimeter	UO	UO:0000016	11000	millisecond	UO	UO:0000028	98	millisecond	UO	UO:0000028	90	degree	UO	UO:0000185	60	2	millimeter	UO	UO:0000016	717	second	UO	UO:0000010	\...\slim_sub-25690_sub-25690.tar\sub-25690\ses-1\DWI\sub-25690_ses-1_dwi.nii.gz	Functional Connectomes Project International Neuroimaging Data-Sharing Initiative	10.15387/fcp_indi.retro.slim	http://dx.doi.org/10.15387/fcp_indi.retro.slim	Time1
30903	Diffusion-weighted imaging	Magnetic Resonance Imaging	Siemens 3T TIM Trio	Siemens	3	tesla	UO	UO:0000228	head	8	Diffusion-weighted imaging	256	millimeter	UO	UO:0000016	128x128	millimeter	UO	UO:0000016	2.0x2.0x2.0	millimeter	UO	UO:0000016	11000	millisecond	UO	UO:0000028	98	millisecond	UO	UO:0000028	90	degree	UO	UO:0000185	60	2	millimeter	UO	UO:0000016	717	second	UO	UO:0000010	\...\slim_sub-30903_sub-30903.tar\sub-30903\ses-1\DWI\sub-30903_ses-1_dwi.nii.gz	Functional Connectomes Project International Neuroimaging Data-Sharing Initiative	10.15387/fcp_indi.retro.slim	http://dx.doi.org/10.15387/fcp_indi.retro.slim	Time1
30904	Diffusion-weighted imaging	Magnetic Resonance Imaging	Siemens 3T TIM Trio	Siemens	3	tesla	UO	UO:0000228	head	8	Diffusion-weighted imaging	256	millimeter	UO	UO:0000016	128x128	millimeter	UO	UO:0000016	2.0x2.0x2.0	millimeter	UO	UO:0000016	11000	millisecond	UO	UO:0000028	98	millisecond	UO	UO:0000028	90	degree	UO	UO:0000185	60	2	millimeter	UO	UO:0000016	717	second	UO	UO:0000010	\...\slim_sub-30904_sub-30904.tar\sub-30904\ses-1\DWI\sub-30904_ses-1_dwi.nii.gz	Functional Connectomes Project International Neuroimaging Data-Sharing Initiative	10.15387/fcp_indi.retro.slim	http://dx.doi.org/10.15387/fcp_indi.retro.slim	Time1
30905	Diffusion-weighted imaging	Magnetic Resonance Imaging	Siemens 3T TIM Trio	Siemens	3	tesla	UO	UO:0000228	head	8	Diffusion-weighted imaging	256	millimeter	UO	UO:0000016	128x128	millimeter	UO	UO:0000016	2.0x2.0x2.0	millimeter	UO	UO:0000016	11000	millisecond	UO	UO:0000028	98	millisecond	UO	UO:0000028	90	degree	UO	UO:0000185	60	2	millimeter	UO	UO:0000016	717	second	UO	UO:0000010	\...\slim_sub-30905_sub-30905.tar\sub-30905\ses-1\DWI\sub-30905_ses-1_dwi.nii.gz	Functional Connectomes Project International Neuroimaging Data-Sharing Initiative	10.15387/fcp_indi.retro.slim	http://dx.doi.org/10.15387/fcp_indi.retro.slim	Time1
30906	Diffusion-weighted imaging	Magnetic Resonance Imaging	Siemens 3T TIM Trio	Siemens	3	tesla	UO	UO:0000228	head	8	Diffusion-weighted imaging	256	millimeter	UO	UO:0000016	128x128	millimeter	UO	UO:0000016	2.0x2.0x2.0	millimeter	UO	UO:0000016	11000	millisecond	UO	UO:0000028	98	millisecond	UO	UO:0000028	90	degree	UO	UO:0000185	60	2	millimeter	UO	UO:0000016	717	second	UO	UO:0000010	\...\slim_sub-30906_sub-30906.tar\sub-30906\ses-1\DWI\sub-30906_ses-1_dwi.nii.gz	Functional Connectomes Project International Neuroimaging Data-Sharing Initiative	10.15387/fcp_indi.retro.slim	http://dx.doi.org/10.15387/fcp_indi.retro.slim	Time1
30907	Diffusion-weighted imaging	Magnetic Resonance Imaging	Siemens 3T TIM Trio	Siemens	3	tesla	UO	UO:0000228	head	8	Diffusion-weighted imaging	256	millimeter	UO	UO:0000016	128x128	millimeter	UO	UO:0000016	2.0x2.0x2.0	millimeter	UO	UO:0000016	11000	millisecond	UO	UO:0000028	98	millisecond	UO	UO:0000028	90	degree	UO	UO:0000185	60	2	millimeter	UO	UO:0000016	717	second	UO	UO:0000010	\...\slim_sub-30907_sub-30907.tar\sub-30907\ses-1\DWI\sub-30907_ses-1_dwi.nii.gz	Functional Connectomes Project International Neuroimaging Data-Sharing Initiative	10.15387/fcp_indi.retro.slim	http://dx.doi.org/10.15387/fcp_indi.retro.slim	Time1
25691	Diffusion-weighted imaging	Magnetic Resonance Imaging	Siemens 3T TIM Trio	Siemens	3	tesla	UO	UO:0000228	head	8	Diffusion-weighted imaging	256	millimeter	UO	UO:0000016	128x128	millimeter	UO	UO:0000016	2.0x2.0x2.0	millimeter	UO	UO:0000016	11000	millisecond	UO	UO:0000028	98	millisecond	UO	UO:0000028	90	degree	UO	UO:0000185	60	2	millimeter	UO	UO:0000016	717	second	UO	UO:0000010	\...\slim_sub-25691_sub-25691.tar\sub-25691\ses-1\DWI\sub-25691_ses-1_dwi.nii.gz	Functional Connectomes Project International Neuroimaging Data-Sharing Initiative	10.15387/fcp_indi.retro.slim	http://dx.doi.org/10.15387/fcp_indi.retro.slim	Time1
30908	Diffusion-weighted imaging	Magnetic Resonance Imaging	Siemens 3T TIM Trio	Siemens	3	tesla	UO	UO:0000228	head	8	Diffusion-weighted imaging	256	millimeter	UO	UO:0000016	128x128	millimeter	UO	UO:0000016	2.0x2.0x2.0	millimeter	UO	UO:0000016	11000	millisecond	UO	UO:0000028	98	millisecond	UO	UO:0000028	90	degree	UO	UO:0000185	60	2	millimeter	UO	UO:0000016	717	second	UO	UO:0000010	\...\slim_sub-30908_sub-30908.tar\sub-30908\ses-1\DWI\sub-30908_ses-1_dwi.nii.gz	Functional Connectomes Project International Neuroimaging Data-Sharing Initiative	10.15387/fcp_indi.retro.slim	http://dx.doi.org/10.15387/fcp_indi.retro.slim	Time1
30909	Diffusion-weighted imaging	Magnetic Resonance Imaging	Siemens 3T TIM Trio	Siemens	3	tesla	UO	UO:0000228	head	8	Diffusion-weighted imaging	256	millimeter	UO	UO:0000016	128x128	millimeter	UO	UO:0000016	2.0x2.0x2.0	millimeter	UO	UO:0000016	11000	millisecond	UO	UO:0000028	98	millisecond	UO	UO:0000028	90	degree	UO	UO:0000185	60	2	millimeter	UO	UO:0000016	717	second	UO	UO:0000010	\...\slim_sub-30909_sub-30909.tar\sub-30909\ses-1\DWI\sub-30909_ses-1_dwi.nii.gz	Functional Connectomes Project International Neuroimaging Data-Sharing Initiative	10.15387/fcp_indi.retro.slim	http://dx.doi.org/10.15387/fcp_indi.retro.slim	Time1
30910	Diffusion-weighted imaging	Magnetic Resonance Imaging	Siemens 3T TIM Trio	Siemens	3	tesla	UO	UO:0000228	head	8	Diffusion-weighted imaging	256	millimeter	UO	UO:0000016	128x128	millimeter	UO	UO:0000016	2.0x2.0x2.0	millimeter	UO	UO:0000016	11000	millisecond	UO	UO:0000028	98	millisecond	UO	UO:0000028	90	degree	UO	UO:0000185	60	2	millimeter	UO	UO:0000016	717	second	UO	UO:0000010	\...\slim_sub-30910_sub-30910.tar\sub-30910\ses-1\DWI\sub-30910_ses-1_dwi.nii.gz	Functional Connectomes Project International Neuroimaging Data-Sharing Initiative	10.15387/fcp_indi.retro.slim	http://dx.doi.org/10.15387/fcp_indi.retro.slim	Time1
30911	Diffusion-weighted imaging	Magnetic Resonance Imaging	Siemens 3T TIM Trio	Siemens	3	tesla	UO	UO:0000228	head	8	Diffusion-weighted imaging	256	millimeter	UO	UO:0000016	128x128	millimeter	UO	UO:0000016	2.0x2.0x2.0	millimeter	UO	UO:0000016	11000	millisecond	UO	UO:0000028	98	millisecond	UO	UO:0000028	90	degree	UO	UO:0000185	60	2	millimeter	UO	UO:0000016	717	second	UO	UO:0000010	\...\slim_sub-30911_sub-30911.tar\sub-30911\ses-1\DWI\sub-30911_ses-1_dwi.nii.gz	Functional Connectomes Project International Neuroimaging Data-Sharing Initiative	10.15387/fcp_indi.retro.slim	http://dx.doi.org/10.15387/fcp_indi.retro.slim	Time1
25692	Diffusion-weighted imaging	Magnetic Resonance Imaging	Siemens 3T TIM Trio	Siemens	3	tesla	UO	UO:0000228	head	8	Diffusion-weighted imaging	256	millimeter	UO	UO:0000016	128x128	millimeter	UO	UO:0000016	2.0x2.0x2.0	millimeter	UO	UO:0000016	11000	millisecond	UO	UO:0000028	98	millisecond	UO	UO:0000028	90	degree	UO	UO:0000185	60	2	millimeter	UO	UO:0000016	717	second	UO	UO:0000010	\...\slim_sub-25692_sub-25692.tar\sub-25692\ses-1\DWI\sub-25692_ses-1_dwi.nii.gz	Functional Connectomes Project International Neuroimaging Data-Sharing Initiative	10.15387/fcp_indi.retro.slim	http://dx.doi.org/10.15387/fcp_indi.retro.slim	Time1
30912	Diffusion-weighted imaging	Magnetic Resonance Imaging	Siemens 3T TIM Trio	Siemens	3	tesla	UO	UO:0000228	head	8	Diffusion-weighted imaging	256	millimeter	UO	UO:0000016	128x128	millimeter	UO	UO:0000016	2.0x2.0x2.0	millimeter	UO	UO:0000016	11000	millisecond	UO	UO:0000028	98	millisecond	UO	UO:0000028	90	degree	UO	UO:0000185	60	2	millimeter	UO	UO:0000016	717	second	UO	UO:0000010	\...\slim_sub-30912_sub-30912.tar\sub-30912\ses-1\DWI\sub-30912_ses-1_dwi.nii.gz	Functional Connectomes Project International Neuroimaging Data-Sharing Initiative	10.15387/fcp_indi.retro.slim	http://dx.doi.org/10.15387/fcp_indi.retro.slim	Time1
25693	Diffusion-weighted imaging	Magnetic Resonance Imaging	Siemens 3T TIM Trio	Siemens	3	tesla	UO	UO:0000228	head	8	Diffusion-weighted imaging	256	millimeter	UO	UO:0000016	128x128	millimeter	UO	UO:0000016	2.0x2.0x2.0	millimeter	UO	UO:0000016	11000	millisecond	UO	UO:0000028	98	millisecond	UO	UO:0000028	90	degree	UO	UO:0000185	60	2	millimeter	UO	UO:0000016	717	second	UO	UO:0000010	\...\slim_sub-25693_sub-25693.tar\sub-25693\ses-1\DWI\sub-25693_ses-1_dwi.nii.gz	Functional Connectomes Project International Neuroimaging Data-Sharing Initiative	10.15387/fcp_indi.retro.slim	http://dx.doi.org/10.15387/fcp_indi.retro.slim	Time1
30913	Diffusion-weighted imaging	Magnetic Resonance Imaging	Siemens 3T TIM Trio	Siemens	3	tesla	UO	UO:0000228	head	8	Diffusion-weighted imaging	256	millimeter	UO	UO:0000016	128x128	millimeter	UO	UO:0000016	2.0x2.0x2.0	millimeter	UO	UO:0000016	11000	millisecond	UO	UO:0000028	98	millisecond	UO	UO:0000028	90	degree	UO	UO:0000185	60	2	millimeter	UO	UO:0000016	717	second	UO	UO:0000010	\...\slim_sub-30913_sub-30913.tar\sub-30913\ses-1\DWI\sub-30913_ses-1_dwi.nii.gz	Functional Connectomes Project International Neuroimaging Data-Sharing Initiative	10.15387/fcp_indi.retro.slim	http://dx.doi.org/10.15387/fcp_indi.retro.slim	Time1
30914	Diffusion-weighted imaging	Magnetic Resonance Imaging	Siemens 3T TIM Trio	Siemens	3	tesla	UO	UO:0000228	head	8	Diffusion-weighted imaging	256	millimeter	UO	UO:0000016	128x128	millimeter	UO	UO:0000016	2.0x2.0x2.0	millimeter	UO	UO:0000016	11000	millisecond	UO	UO:0000028	98	millisecond	UO	UO:0000028	90	degree	UO	UO:0000185	60	2	millimeter	UO	UO:0000016	717	second	UO	UO:0000010	\...\slim_sub-30914_sub-30914.tar\sub-30914\ses-1\DWI\sub-30914_ses-1_dwi.nii.gz	Functional Connectomes Project International Neuroimaging Data-Sharing Initiative	10.15387/fcp_indi.retro.slim	http://dx.doi.org/10.15387/fcp_indi.retro.slim	Time1
25694	Diffusion-weighted imaging	Magnetic Resonance Imaging	Siemens 3T TIM Trio	Siemens	3	tesla	UO	UO:0000228	head	8	Diffusion-weighted imaging	256	millimeter	UO	UO:0000016	128x128	millimeter	UO	UO:0000016	2.0x2.0x2.0	millimeter	UO	UO:0000016	11000	millisecond	UO	UO:0000028	98	millisecond	UO	UO:0000028	90	degree	UO	UO:0000185	60	2	millimeter	UO	UO:0000016	717	second	UO	UO:0000010	\...\slim_sub-25694_sub-25694.tar\sub-25694\ses-1\DWI\sub-25694_ses-1_dwi.nii.gz	Functional Connectomes Project International Neuroimaging Data-Sharing Initiative	10.15387/fcp_indi.retro.slim	http://dx.doi.org/10.15387/fcp_indi.retro.slim	Time1
30915	Diffusion-weighted imaging	Magnetic Resonance Imaging	Siemens 3T TIM Trio	Siemens	3	tesla	UO	UO:0000228	head	8	Diffusion-weighted imaging	256	millimeter	UO	UO:0000016	128x128	millimeter	UO	UO:0000016	2.0x2.0x2.0	millimeter	UO	UO:0000016	11000	millisecond	UO	UO:0000028	98	millisecond	UO	UO:0000028	90	degree	UO	UO:0000185	60	2	millimeter	UO	UO:0000016	717	second	UO	UO:0000010	\...\slim_sub-30915_sub-30915.tar\sub-30915\ses-1\DWI\sub-30915_ses-1_dwi.nii.gz	Functional Connectomes Project International Neuroimaging Data-Sharing Initiative	10.15387/fcp_indi.retro.slim	http://dx.doi.org/10.15387/fcp_indi.retro.slim	Time1
30916	Diffusion-weighted imaging	Magnetic Resonance Imaging	Siemens 3T TIM Trio	Siemens	3	tesla	UO	UO:0000228	head	8	Diffusion-weighted imaging	256	millimeter	UO	UO:0000016	128x128	millimeter	UO	UO:0000016	2.0x2.0x2.0	millimeter	UO	UO:0000016	11000	millisecond	UO	UO:0000028	98	millisecond	UO	UO:0000028	90	degree	UO	UO:0000185	60	2	millimeter	UO	UO:0000016	717	second	UO	UO:0000010	\...\slim_sub-30916_sub-30916.tar\sub-30916\ses-1\DWI\sub-30916_ses-1_dwi.nii.gz	Functional Connectomes Project International Neuroimaging Data-Sharing Initiative	10.15387/fcp_indi.retro.slim	http://dx.doi.org/10.15387/fcp_indi.retro.slim	Time1
25695	Diffusion-weighted imaging	Magnetic Resonance Imaging	Siemens 3T TIM Trio	Siemens	3	tesla	UO	UO:0000228	head	8	Diffusion-weighted imaging	256	millimeter	UO	UO:0000016	128x128	millimeter	UO	UO:0000016	2.0x2.0x2.0	millimeter	UO	UO:0000016	11000	millisecond	UO	UO:0000028	98	millisecond	UO	UO:0000028	90	degree	UO	UO:0000185	60	2	millimeter	UO	UO:0000016	717	second	UO	UO:0000010	\...\slim_sub-25695_sub-25695.tar\sub-25695\ses-1\DWI\sub-25695_ses-1_dwi.nii.gz	Functional Connectomes Project International Neuroimaging Data-Sharing Initiative	10.15387/fcp_indi.retro.slim	http://dx.doi.org/10.15387/fcp_indi.retro.slim	Time1
25696	Diffusion-weighted imaging	Magnetic Resonance Imaging	Siemens 3T TIM Trio	Siemens	3	tesla	UO	UO:0000228	head	8	Diffusion-weighted imaging	256	millimeter	UO	UO:0000016	128x128	millimeter	UO	UO:0000016	2.0x2.0x2.0	millimeter	UO	UO:0000016	11000	millisecond	UO	UO:0000028	98	millisecond	UO	UO:0000028	90	degree	UO	UO:0000185	60	2	millimeter	UO	UO:0000016	717	second	UO	UO:0000010	\...\slim_sub-25696_sub-25696.tar\sub-25696\ses-1\DWI\sub-25696_ses-1_dwi.nii.gz	Functional Connectomes Project International Neuroimaging Data-Sharing Initiative	10.15387/fcp_indi.retro.slim	http://dx.doi.org/10.15387/fcp_indi.retro.slim	Time1
30917	Diffusion-weighted imaging	Magnetic Resonance Imaging	Siemens 3T TIM Trio	Siemens	3	tesla	UO	UO:0000228	head	8	Diffusion-weighted imaging	256	millimeter	UO	UO:0000016	128x128	millimeter	UO	UO:0000016	2.0x2.0x2.0	millimeter	UO	UO:0000016	11000	millisecond	UO	UO:0000028	98	millisecond	UO	UO:0000028	90	degree	UO	UO:0000185	60	2	millimeter	UO	UO:0000016	717	second	UO	UO:0000010	\...\slim_sub-30917_sub-30917.tar\sub-30917\ses-1\DWI\sub-30917_ses-1_dwi.nii.gz	Functional Connectomes Project International Neuroimaging Data-Sharing Initiative	10.15387/fcp_indi.retro.slim	http://dx.doi.org/10.15387/fcp_indi.retro.slim	Time1
30918	Diffusion-weighted imaging	Magnetic Resonance Imaging	Siemens 3T TIM Trio	Siemens	3	tesla	UO	UO:0000228	head	8	Diffusion-weighted imaging	256	millimeter	UO	UO:0000016	128x128	millimeter	UO	UO:0000016	2.0x2.0x2.0	millimeter	UO	UO:0000016	11000	millisecond	UO	UO:0000028	98	millisecond	UO	UO:0000028	90	degree	UO	UO:0000185	60	2	millimeter	UO	UO:0000016	717	second	UO	UO:0000010	\...\slim_sub-30918_sub-30918.tar\sub-30918\ses-1\DWI\sub-30918_ses-1_dwi.nii.gz	Functional Connectomes Project International Neuroimaging Data-Sharing Initiative	10.15387/fcp_indi.retro.slim	http://dx.doi.org/10.15387/fcp_indi.retro.slim	Time1
25697	Diffusion-weighted imaging	Magnetic Resonance Imaging	Siemens 3T TIM Trio	Siemens	3	tesla	UO	UO:0000228	head	8	Diffusion-weighted imaging	256	millimeter	UO	UO:0000016	128x128	millimeter	UO	UO:0000016	2.0x2.0x2.0	millimeter	UO	UO:0000016	11000	millisecond	UO	UO:0000028	98	millisecond	UO	UO:0000028	90	degree	UO	UO:0000185	60	2	millimeter	UO	UO:0000016	717	second	UO	UO:0000010	\...\slim_sub-25697_sub-25697.tar\sub-25697\ses-1\DWI\sub-25697_ses-1_dwi.nii.gz	Functional Connectomes Project International Neuroimaging Data-Sharing Initiative	10.15387/fcp_indi.retro.slim	http://dx.doi.org/10.15387/fcp_indi.retro.slim	Time1
25698	Diffusion-weighted imaging	Magnetic Resonance Imaging	Siemens 3T TIM Trio	Siemens	3	tesla	UO	UO:0000228	head	8	Diffusion-weighted imaging	256	millimeter	UO	UO:0000016	128x128	millimeter	UO	UO:0000016	2.0x2.0x2.0	millimeter	UO	UO:0000016	11000	millisecond	UO	UO:0000028	98	millisecond	UO	UO:0000028	90	degree	UO	UO:0000185	60	2	millimeter	UO	UO:0000016	717	second	UO	UO:0000010	\...\slim_sub-25698_sub-25698.tar\sub-25698\ses-1\DWI\sub-25698_ses-1_dwi.nii.gz	Functional Connectomes Project International Neuroimaging Data-Sharing Initiative	10.15387/fcp_indi.retro.slim	http://dx.doi.org/10.15387/fcp_indi.retro.slim	Time1
25699	Diffusion-weighted imaging	Magnetic Resonance Imaging	Siemens 3T TIM Trio	Siemens	3	tesla	UO	UO:0000228	head	8	Diffusion-weighted imaging	256	millimeter	UO	UO:0000016	128x128	millimeter	UO	UO:0000016	2.0x2.0x2.0	millimeter	UO	UO:0000016	11000	millisecond	UO	UO:0000028	98	millisecond	UO	UO:0000028	90	degree	UO	UO:0000185	60	2	millimeter	UO	UO:0000016	717	second	UO	UO:0000010	\...\slim_sub-25699_sub-25699.tar\sub-25699\ses-1\DWI\sub-25699_ses-1_dwi.nii.gz	Functional Connectomes Project International Neuroimaging Data-Sharing Initiative	10.15387/fcp_indi.retro.slim	http://dx.doi.org/10.15387/fcp_indi.retro.slim	Time1
25700	Diffusion-weighted imaging	Magnetic Resonance Imaging	Siemens 3T TIM Trio	Siemens	3	tesla	UO	UO:0000228	head	8	Diffusion-weighted imaging	256	millimeter	UO	UO:0000016	128x128	millimeter	UO	UO:0000016	2.0x2.0x2.0	millimeter	UO	UO:0000016	11000	millisecond	UO	UO:0000028	98	millisecond	UO	UO:0000028	90	degree	UO	UO:0000185	60	2	millimeter	UO	UO:0000016	717	second	UO	UO:0000010	\...\slim_sub-25700_sub-25700.tar\sub-25700\ses-1\DWI\sub-25700_ses-1_dwi.nii.gz	Functional Connectomes Project International Neuroimaging Data-Sharing Initiative	10.15387/fcp_indi.retro.slim	http://dx.doi.org/10.15387/fcp_indi.retro.slim	Time1
30919	Diffusion-weighted imaging	Magnetic Resonance Imaging	Siemens 3T TIM Trio	Siemens	3	tesla	UO	UO:0000228	head	8	Diffusion-weighted imaging	256	millimeter	UO	UO:0000016	128x128	millimeter	UO	UO:0000016	2.0x2.0x2.0	millimeter	UO	UO:0000016	11000	millisecond	UO	UO:0000028	98	millisecond	UO	UO:0000028	90	degree	UO	UO:0000185	60	2	millimeter	UO	UO:0000016	717	second	UO	UO:0000010	\...\slim_sub-30919_sub-30919.tar\sub-30919\ses-1\DWI\sub-30919_ses-1_dwi.nii.gz	Functional Connectomes Project International Neuroimaging Data-Sharing Initiative	10.15387/fcp_indi.retro.slim	http://dx.doi.org/10.15387/fcp_indi.retro.slim	Time1
30920	Diffusion-weighted imaging	Magnetic Resonance Imaging	Siemens 3T TIM Trio	Siemens	3	tesla	UO	UO:0000228	head	8	Diffusion-weighted imaging	256	millimeter	UO	UO:0000016	128x128	millimeter	UO	UO:0000016	2.0x2.0x2.0	millimeter	UO	UO:0000016	11000	millisecond	UO	UO:0000028	98	millisecond	UO	UO:0000028	90	degree	UO	UO:0000185	60	2	millimeter	UO	UO:0000016	717	second	UO	UO:0000010	\...\slim_sub-30920_sub-30920.tar\sub-30920\ses-1\DWI\sub-30920_ses-1_dwi.nii.gz	Functional Connectomes Project International Neuroimaging Data-Sharing Initiative	10.15387/fcp_indi.retro.slim	http://dx.doi.org/10.15387/fcp_indi.retro.slim	Time1
25701	Diffusion-weighted imaging	Magnetic Resonance Imaging	Siemens 3T TIM Trio	Siemens	3	tesla	UO	UO:0000228	head	8	Diffusion-weighted imaging	256	millimeter	UO	UO:0000016	128x128	millimeter	UO	UO:0000016	2.0x2.0x2.0	millimeter	UO	UO:0000016	11000	millisecond	UO	UO:0000028	98	millisecond	UO	UO:0000028	90	degree	UO	UO:0000185	60	2	millimeter	UO	UO:0000016	717	second	UO	UO:0000010	\...\slim_sub-25701_sub-25701.tar\sub-25701\ses-1\DWI\sub-25701_ses-1_dwi.nii.gz	Functional Connectomes Project International Neuroimaging Data-Sharing Initiative	10.15387/fcp_indi.retro.slim	http://dx.doi.org/10.15387/fcp_indi.retro.slim	Time1
30921	Diffusion-weighted imaging	Magnetic Resonance Imaging	Siemens 3T TIM Trio	Siemens	3	tesla	UO	UO:0000228	head	8	Diffusion-weighted imaging	256	millimeter	UO	UO:0000016	128x128	millimeter	UO	UO:0000016	2.0x2.0x2.0	millimeter	UO	UO:0000016	11000	millisecond	UO	UO:0000028	98	millisecond	UO	UO:0000028	90	degree	UO	UO:0000185	60	2	millimeter	UO	UO:0000016	717	second	UO	UO:0000010	\...\slim_sub-30921_sub-30921.tar\sub-30921\ses-1\DWI\sub-30921_ses-1_dwi.nii.gz	Functional Connectomes Project International Neuroimaging Data-Sharing Initiative	10.15387/fcp_indi.retro.slim	http://dx.doi.org/10.15387/fcp_indi.retro.slim	Time1
30922	Diffusion-weighted imaging	Magnetic Resonance Imaging	Siemens 3T TIM Trio	Siemens	3	tesla	UO	UO:0000228	head	8	Diffusion-weighted imaging	256	millimeter	UO	UO:0000016	128x128	millimeter	UO	UO:0000016	2.0x2.0x2.0	millimeter	UO	UO:0000016	11000	millisecond	UO	UO:0000028	98	millisecond	UO	UO:0000028	90	degree	UO	UO:0000185	60	2	millimeter	UO	UO:0000016	717	second	UO	UO:0000010	\...\slim_sub-30922_sub-30922.tar\sub-30922\ses-1\DWI\sub-30922_ses-1_dwi.nii.gz	Functional Connectomes Project International Neuroimaging Data-Sharing Initiative	10.15387/fcp_indi.retro.slim	http://dx.doi.org/10.15387/fcp_indi.retro.slim	Time1
30923	Diffusion-weighted imaging	Magnetic Resonance Imaging	Siemens 3T TIM Trio	Siemens	3	tesla	UO	UO:0000228	head	8	Diffusion-weighted imaging	256	millimeter	UO	UO:0000016	128x128	millimeter	UO	UO:0000016	2.0x2.0x2.0	millimeter	UO	UO:0000016	11000	millisecond	UO	UO:0000028	98	millisecond	UO	UO:0000028	90	degree	UO	UO:0000185	60	2	millimeter	UO	UO:0000016	717	second	UO	UO:0000010	\...\slim_sub-30923_sub-30923.tar\sub-30923\ses-1\DWI\sub-30923_ses-1_dwi.nii.gz	Functional Connectomes Project International Neuroimaging Data-Sharing Initiative	10.15387/fcp_indi.retro.slim	http://dx.doi.org/10.15387/fcp_indi.retro.slim	Time1
25702	Diffusion-weighted imaging	Magnetic Resonance Imaging	Siemens 3T TIM Trio	Siemens	3	tesla	UO	UO:0000228	head	8	Diffusion-weighted imaging	256	millimeter	UO	UO:0000016	128x128	millimeter	UO	UO:0000016	2.0x2.0x2.0	millimeter	UO	UO:0000016	11000	millisecond	UO	UO:0000028	98	millisecond	UO	UO:0000028	90	degree	UO	UO:0000185	60	2	millimeter	UO	UO:0000016	717	second	UO	UO:0000010	\...\slim_sub-25702_sub-25702.tar\sub-25702\ses-1\DWI\sub-25702_ses-1_dwi.nii.gz	Functional Connectomes Project International Neuroimaging Data-Sharing Initiative	10.15387/fcp_indi.retro.slim	http://dx.doi.org/10.15387/fcp_indi.retro.slim	Time1
30924	Diffusion-weighted imaging	Magnetic Resonance Imaging	Siemens 3T TIM Trio	Siemens	3	tesla	UO	UO:0000228	head	8	Diffusion-weighted imaging	256	millimeter	UO	UO:0000016	128x128	millimeter	UO	UO:0000016	2.0x2.0x2.0	millimeter	UO	UO:0000016	11000	millisecond	UO	UO:0000028	98	millisecond	UO	UO:0000028	90	degree	UO	UO:0000185	60	2	millimeter	UO	UO:0000016	717	second	UO	UO:0000010	\...\slim_sub-30924_sub-30924.tar\sub-30924\ses-1\DWI\sub-30924_ses-1_dwi.nii.gz	Functional Connectomes Project International Neuroimaging Data-Sharing Initiative	10.15387/fcp_indi.retro.slim	http://dx.doi.org/10.15387/fcp_indi.retro.slim	Time1
25703	Diffusion-weighted imaging	Magnetic Resonance Imaging	Siemens 3T TIM Trio	Siemens	3	tesla	UO	UO:0000228	head	8	Diffusion-weighted imaging	256	millimeter	UO	UO:0000016	128x128	millimeter	UO	UO:0000016	2.0x2.0x2.0	millimeter	UO	UO:0000016	11000	millisecond	UO	UO:0000028	98	millisecond	UO	UO:0000028	90	degree	UO	UO:0000185	60	2	millimeter	UO	UO:0000016	717	second	UO	UO:0000010	\...\slim_sub-25703_sub-25703.tar\sub-25703\ses-1\DWI\sub-25703_ses-1_dwi.nii.gz	Functional Connectomes Project International Neuroimaging Data-Sharing Initiative	10.15387/fcp_indi.retro.slim	http://dx.doi.org/10.15387/fcp_indi.retro.slim	Time1
30925	Diffusion-weighted imaging	Magnetic Resonance Imaging	Siemens 3T TIM Trio	Siemens	3	tesla	UO	UO:0000228	head	8	Diffusion-weighted imaging	256	millimeter	UO	UO:0000016	128x128	millimeter	UO	UO:0000016	2.0x2.0x2.0	millimeter	UO	UO:0000016	11000	millisecond	UO	UO:0000028	98	millisecond	UO	UO:0000028	90	degree	UO	UO:0000185	60	2	millimeter	UO	UO:0000016	717	second	UO	UO:0000010	\...\slim_sub-30925_sub-30925.tar\sub-30925\ses-1\DWI\sub-30925_ses-1_dwi.nii.gz	Functional Connectomes Project International Neuroimaging Data-Sharing Initiative	10.15387/fcp_indi.retro.slim	http://dx.doi.org/10.15387/fcp_indi.retro.slim	Time1
30926	Diffusion-weighted imaging	Magnetic Resonance Imaging	Siemens 3T TIM Trio	Siemens	3	tesla	UO	UO:0000228	head	8	Diffusion-weighted imaging	256	millimeter	UO	UO:0000016	128x128	millimeter	UO	UO:0000016	2.0x2.0x2.0	millimeter	UO	UO:0000016	11000	millisecond	UO	UO:0000028	98	millisecond	UO	UO:0000028	90	degree	UO	UO:0000185	60	2	millimeter	UO	UO:0000016	717	second	UO	UO:0000010	\...\slim_sub-30926_sub-30926.tar\sub-30926\ses-1\DWI\sub-30926_ses-1_dwi.nii.gz	Functional Connectomes Project International Neuroimaging Data-Sharing Initiative	10.15387/fcp_indi.retro.slim	http://dx.doi.org/10.15387/fcp_indi.retro.slim	Time1
30927	Diffusion-weighted imaging	Magnetic Resonance Imaging	Siemens 3T TIM Trio	Siemens	3	tesla	UO	UO:0000228	head	8	Diffusion-weighted imaging	256	millimeter	UO	UO:0000016	128x128	millimeter	UO	UO:0000016	2.0x2.0x2.0	millimeter	UO	UO:0000016	11000	millisecond	UO	UO:0000028	98	millisecond	UO	UO:0000028	90	degree	UO	UO:0000185	60	2	millimeter	UO	UO:0000016	717	second	UO	UO:0000010	\...\slim_sub-30927_sub-30927.tar\sub-30927\ses-1\DWI\sub-30927_ses-1_dwi.nii.gz	Functional Connectomes Project International Neuroimaging Data-Sharing Initiative	10.15387/fcp_indi.retro.slim	http://dx.doi.org/10.15387/fcp_indi.retro.slim	Time1
30928	Diffusion-weighted imaging	Magnetic Resonance Imaging	Siemens 3T TIM Trio	Siemens	3	tesla	UO	UO:0000228	head	8	Diffusion-weighted imaging	256	millimeter	UO	UO:0000016	128x128	millimeter	UO	UO:0000016	2.0x2.0x2.0	millimeter	UO	UO:0000016	11000	millisecond	UO	UO:0000028	98	millisecond	UO	UO:0000028	90	degree	UO	UO:0000185	60	2	millimeter	UO	UO:0000016	717	second	UO	UO:0000010	\...\slim_sub-30928_sub-30928.tar\sub-30928\ses-1\DWI\sub-30928_ses-1_dwi.nii.gz	Functional Connectomes Project International Neuroimaging Data-Sharing Initiative	10.15387/fcp_indi.retro.slim	http://dx.doi.org/10.15387/fcp_indi.retro.slim	Time1
30929	Diffusion-weighted imaging	Magnetic Resonance Imaging	Siemens 3T TIM Trio	Siemens	3	tesla	UO	UO:0000228	head	8	Diffusion-weighted imaging	256	millimeter	UO	UO:0000016	128x128	millimeter	UO	UO:0000016	2.0x2.0x2.0	millimeter	UO	UO:0000016	11000	millisecond	UO	UO:0000028	98	millisecond	UO	UO:0000028	90	degree	UO	UO:0000185	60	2	millimeter	UO	UO:0000016	717	second	UO	UO:0000010	\...\slim_sub-30929_sub-30929.tar\sub-30929\ses-1\DWI\sub-30929_ses-1_dwi.nii.gz	Functional Connectomes Project International Neuroimaging Data-Sharing Initiative	10.15387/fcp_indi.retro.slim	http://dx.doi.org/10.15387/fcp_indi.retro.slim	Time1
30930	Diffusion-weighted imaging	Magnetic Resonance Imaging	Siemens 3T TIM Trio	Siemens	3	tesla	UO	UO:0000228	head	8	Diffusion-weighted imaging	256	millimeter	UO	UO:0000016	128x128	millimeter	UO	UO:0000016	2.0x2.0x2.0	millimeter	UO	UO:0000016	11000	millisecond	UO	UO:0000028	98	millisecond	UO	UO:0000028	90	degree	UO	UO:0000185	60	2	millimeter	UO	UO:0000016	717	second	UO	UO:0000010	\...\slim_sub-30930_sub-30930.tar\sub-30930\ses-1\DWI\sub-30930_ses-1_dwi.nii.gz	Functional Connectomes Project International Neuroimaging Data-Sharing Initiative	10.15387/fcp_indi.retro.slim	http://dx.doi.org/10.15387/fcp_indi.retro.slim	Time1
25704	Diffusion-weighted imaging	Magnetic Resonance Imaging	Siemens 3T TIM Trio	Siemens	3	tesla	UO	UO:0000228	head	8	Diffusion-weighted imaging	256	millimeter	UO	UO:0000016	128x128	millimeter	UO	UO:0000016	2.0x2.0x2.0	millimeter	UO	UO:0000016	11000	millisecond	UO	UO:0000028	98	millisecond	UO	UO:0000028	90	degree	UO	UO:0000185	60	2	millimeter	UO	UO:0000016	717	second	UO	UO:0000010	\...\slim_sub-25704_sub-25704.tar\sub-25704\ses-1\DWI\sub-25704_ses-1_dwi.nii.gz	Functional Connectomes Project International Neuroimaging Data-Sharing Initiative	10.15387/fcp_indi.retro.slim	http://dx.doi.org/10.15387/fcp_indi.retro.slim	Time1
25705	Diffusion-weighted imaging	Magnetic Resonance Imaging	Siemens 3T TIM Trio	Siemens	3	tesla	UO	UO:0000228	head	8	Diffusion-weighted imaging	256	millimeter	UO	UO:0000016	128x128	millimeter	UO	UO:0000016	2.0x2.0x2.0	millimeter	UO	UO:0000016	11000	millisecond	UO	UO:0000028	98	millisecond	UO	UO:0000028	90	degree	UO	UO:0000185	60	2	millimeter	UO	UO:0000016	717	second	UO	UO:0000010	\...\slim_sub-25705_sub-25705.tar\sub-25705\ses-1\DWI\sub-25705_ses-1_dwi.nii.gz	Functional Connectomes Project International Neuroimaging Data-Sharing Initiative	10.15387/fcp_indi.retro.slim	http://dx.doi.org/10.15387/fcp_indi.retro.slim	Time1
30931	Diffusion-weighted imaging	Magnetic Resonance Imaging	Siemens 3T TIM Trio	Siemens	3	tesla	UO	UO:0000228	head	8	Diffusion-weighted imaging	256	millimeter	UO	UO:0000016	128x128	millimeter	UO	UO:0000016	2.0x2.0x2.0	millimeter	UO	UO:0000016	11000	millisecond	UO	UO:0000028	98	millisecond	UO	UO:0000028	90	degree	UO	UO:0000185	60	2	millimeter	UO	UO:0000016	717	second	UO	UO:0000010	\...\slim_sub-30931_sub-30931.tar\sub-30931\ses-1\DWI\sub-30931_ses-1_dwi.nii.gz	Functional Connectomes Project International Neuroimaging Data-Sharing Initiative	10.15387/fcp_indi.retro.slim	http://dx.doi.org/10.15387/fcp_indi.retro.slim	Time1
25706	Diffusion-weighted imaging	Magnetic Resonance Imaging	Siemens 3T TIM Trio	Siemens	3	tesla	UO	UO:0000228	head	8	Diffusion-weighted imaging	256	millimeter	UO	UO:0000016	128x128	millimeter	UO	UO:0000016	2.0x2.0x2.0	millimeter	UO	UO:0000016	11000	millisecond	UO	UO:0000028	98	millisecond	UO	UO:0000028	90	degree	UO	UO:0000185	60	2	millimeter	UO	UO:0000016	717	second	UO	UO:0000010	\...\slim_sub-25706_sub-25706.tar\sub-25706\ses-1\DWI\sub-25706_ses-1_dwi.nii.gz	Functional Connectomes Project International Neuroimaging Data-Sharing Initiative	10.15387/fcp_indi.retro.slim	http://dx.doi.org/10.15387/fcp_indi.retro.slim	Time1
30932	Diffusion-weighted imaging	Magnetic Resonance Imaging	Siemens 3T TIM Trio	Siemens	3	tesla	UO	UO:0000228	head	8	Diffusion-weighted imaging	256	millimeter	UO	UO:0000016	128x128	millimeter	UO	UO:0000016	2.0x2.0x2.0	millimeter	UO	UO:0000016	11000	millisecond	UO	UO:0000028	98	millisecond	UO	UO:0000028	90	degree	UO	UO:0000185	60	2	millimeter	UO	UO:0000016	717	second	UO	UO:0000010	\...\slim_sub-30932_sub-30932.tar\sub-30932\ses-1\DWI\sub-30932_ses-1_dwi.nii.gz	Functional Connectomes Project International Neuroimaging Data-Sharing Initiative	10.15387/fcp_indi.retro.slim	http://dx.doi.org/10.15387/fcp_indi.retro.slim	Time1
30933	Diffusion-weighted imaging	Magnetic Resonance Imaging	Siemens 3T TIM Trio	Siemens	3	tesla	UO	UO:0000228	head	8	Diffusion-weighted imaging	256	millimeter	UO	UO:0000016	128x128	millimeter	UO	UO:0000016	2.0x2.0x2.0	millimeter	UO	UO:0000016	11000	millisecond	UO	UO:0000028	98	millisecond	UO	UO:0000028	90	degree	UO	UO:0000185	60	2	millimeter	UO	UO:0000016	717	second	UO	UO:0000010	\...\slim_sub-30933_sub-30933.tar\sub-30933\ses-1\DWI\sub-30933_ses-1_dwi.nii.gz	Functional Connectomes Project International Neuroimaging Data-Sharing Initiative	10.15387/fcp_indi.retro.slim	http://dx.doi.org/10.15387/fcp_indi.retro.slim	Time1
30934	Diffusion-weighted imaging	Magnetic Resonance Imaging	Siemens 3T TIM Trio	Siemens	3	tesla	UO	UO:0000228	head	8	Diffusion-weighted imaging	256	millimeter	UO	UO:0000016	128x128	millimeter	UO	UO:0000016	2.0x2.0x2.0	millimeter	UO	UO:0000016	11000	millisecond	UO	UO:0000028	98	millisecond	UO	UO:0000028	90	degree	UO	UO:0000185	60	2	millimeter	UO	UO:0000016	717	second	UO	UO:0000010	\...\slim_sub-30934_sub-30934.tar\sub-30934\ses-1\DWI\sub-30934_ses-1_dwi.nii.gz	Functional Connectomes Project International Neuroimaging Data-Sharing Initiative	10.15387/fcp_indi.retro.slim	http://dx.doi.org/10.15387/fcp_indi.retro.slim	Time1
30935	Diffusion-weighted imaging	Magnetic Resonance Imaging	Siemens 3T TIM Trio	Siemens	3	tesla	UO	UO:0000228	head	8	Diffusion-weighted imaging	256	millimeter	UO	UO:0000016	128x128	millimeter	UO	UO:0000016	2.0x2.0x2.0	millimeter	UO	UO:0000016	11000	millisecond	UO	UO:0000028	98	millisecond	UO	UO:0000028	90	degree	UO	UO:0000185	60	2	millimeter	UO	UO:0000016	717	second	UO	UO:0000010	\...\slim_sub-30935_sub-30935.tar\sub-30935\ses-1\DWI\sub-30935_ses-1_dwi.nii.gz	Functional Connectomes Project International Neuroimaging Data-Sharing Initiative	10.15387/fcp_indi.retro.slim	http://dx.doi.org/10.15387/fcp_indi.retro.slim	Time1
25707	Diffusion-weighted imaging	Magnetic Resonance Imaging	Siemens 3T TIM Trio	Siemens	3	tesla	UO	UO:0000228	head	8	Diffusion-weighted imaging	256	millimeter	UO	UO:0000016	128x128	millimeter	UO	UO:0000016	2.0x2.0x2.0	millimeter	UO	UO:0000016	11000	millisecond	UO	UO:0000028	98	millisecond	UO	UO:0000028	90	degree	UO	UO:0000185	60	2	millimeter	UO	UO:0000016	717	second	UO	UO:0000010	\...\slim_sub-25707_sub-25707.tar\sub-25707\ses-1\DWI\sub-25707_ses-1_dwi.nii.gz	Functional Connectomes Project International Neuroimaging Data-Sharing Initiative	10.15387/fcp_indi.retro.slim	http://dx.doi.org/10.15387/fcp_indi.retro.slim	Time1
25708	Diffusion-weighted imaging	Magnetic Resonance Imaging	Siemens 3T TIM Trio	Siemens	3	tesla	UO	UO:0000228	head	8	Diffusion-weighted imaging	256	millimeter	UO	UO:0000016	128x128	millimeter	UO	UO:0000016	2.0x2.0x2.0	millimeter	UO	UO:0000016	11000	millisecond	UO	UO:0000028	98	millisecond	UO	UO:0000028	90	degree	UO	UO:0000185	60	2	millimeter	UO	UO:0000016	717	second	UO	UO:0000010	\...\slim_sub-25708_sub-25708.tar\sub-25708\ses-1\DWI\sub-25708_ses-1_dwi.nii.gz	Functional Connectomes Project International Neuroimaging Data-Sharing Initiative	10.15387/fcp_indi.retro.slim	http://dx.doi.org/10.15387/fcp_indi.retro.slim	Time1
25709	Diffusion-weighted imaging	Magnetic Resonance Imaging	Siemens 3T TIM Trio	Siemens	3	tesla	UO	UO:0000228	head	8	Diffusion-weighted imaging	256	millimeter	UO	UO:0000016	128x128	millimeter	UO	UO:0000016	2.0x2.0x2.0	millimeter	UO	UO:0000016	11000	millisecond	UO	UO:0000028	98	millisecond	UO	UO:0000028	90	degree	UO	UO:0000185	60	2	millimeter	UO	UO:0000016	717	second	UO	UO:0000010	\...\slim_sub-25709_sub-25709.tar\sub-25709\ses-1\DWI\sub-25709_ses-1_dwi.nii.gz	Functional Connectomes Project International Neuroimaging Data-Sharing Initiative	10.15387/fcp_indi.retro.slim	http://dx.doi.org/10.15387/fcp_indi.retro.slim	Time1
25710	Diffusion-weighted imaging	Magnetic Resonance Imaging	Siemens 3T TIM Trio	Siemens	3	tesla	UO	UO:0000228	head	8	Diffusion-weighted imaging	256	millimeter	UO	UO:0000016	128x128	millimeter	UO	UO:0000016	2.0x2.0x2.0	millimeter	UO	UO:0000016	11000	millisecond	UO	UO:0000028	98	millisecond	UO	UO:0000028	90	degree	UO	UO:0000185	60	2	millimeter	UO	UO:0000016	717	second	UO	UO:0000010	\...\slim_sub-25710_sub-25710.tar\sub-25710\ses-1\DWI\sub-25710_ses-1_dwi.nii.gz	Functional Connectomes Project International Neuroimaging Data-Sharing Initiative	10.15387/fcp_indi.retro.slim	http://dx.doi.org/10.15387/fcp_indi.retro.slim	Time1
30936	Diffusion-weighted imaging	Magnetic Resonance Imaging	Siemens 3T TIM Trio	Siemens	3	tesla	UO	UO:0000228	head	8	Diffusion-weighted imaging	256	millimeter	UO	UO:0000016	128x128	millimeter	UO	UO:0000016	2.0x2.0x2.0	millimeter	UO	UO:0000016	11000	millisecond	UO	UO:0000028	98	millisecond	UO	UO:0000028	90	degree	UO	UO:0000185	60	2	millimeter	UO	UO:0000016	717	second	UO	UO:0000010	\...\slim_sub-30936_sub-30936.tar\sub-30936\ses-1\DWI\sub-30936_ses-1_dwi.nii.gz	Functional Connectomes Project International Neuroimaging Data-Sharing Initiative	10.15387/fcp_indi.retro.slim	http://dx.doi.org/10.15387/fcp_indi.retro.slim	Time1
25711	Diffusion-weighted imaging	Magnetic Resonance Imaging	Siemens 3T TIM Trio	Siemens	3	tesla	UO	UO:0000228	head	8	Diffusion-weighted imaging	256	millimeter	UO	UO:0000016	128x128	millimeter	UO	UO:0000016	2.0x2.0x2.0	millimeter	UO	UO:0000016	11000	millisecond	UO	UO:0000028	98	millisecond	UO	UO:0000028	90	degree	UO	UO:0000185	60	2	millimeter	UO	UO:0000016	717	second	UO	UO:0000010	\...\slim_sub-25711_sub-25711.tar\sub-25711\ses-1\DWI\sub-25711_ses-1_dwi.nii.gz	Functional Connectomes Project International Neuroimaging Data-Sharing Initiative	10.15387/fcp_indi.retro.slim	http://dx.doi.org/10.15387/fcp_indi.retro.slim	Time1
30938	Diffusion-weighted imaging	Magnetic Resonance Imaging	Siemens 3T TIM Trio	Siemens	3	tesla	UO	UO:0000228	head	8	Diffusion-weighted imaging	256	millimeter	UO	UO:0000016	128x128	millimeter	UO	UO:0000016	2.0x2.0x2.0	millimeter	UO	UO:0000016	11000	millisecond	UO	UO:0000028	98	millisecond	UO	UO:0000028	90	degree	UO	UO:0000185	60	2	millimeter	UO	UO:0000016	717	second	UO	UO:0000010	\...\slim_sub-30938_sub-30938.tar\sub-30938\ses-1\DWI\sub-30938_ses-1_dwi.nii.gz	Functional Connectomes Project International Neuroimaging Data-Sharing Initiative	10.15387/fcp_indi.retro.slim	http://dx.doi.org/10.15387/fcp_indi.retro.slim	Time1
25712	Diffusion-weighted imaging	Magnetic Resonance Imaging	Siemens 3T TIM Trio	Siemens	3	tesla	UO	UO:0000228	head	8	Diffusion-weighted imaging	256	millimeter	UO	UO:0000016	128x128	millimeter	UO	UO:0000016	2.0x2.0x2.0	millimeter	UO	UO:0000016	11000	millisecond	UO	UO:0000028	98	millisecond	UO	UO:0000028	90	degree	UO	UO:0000185	60	2	millimeter	UO	UO:0000016	717	second	UO	UO:0000010	\...\slim_sub-25712_sub-25712.tar\sub-25712\ses-1\DWI\sub-25712_ses-1_dwi.nii.gz	Functional Connectomes Project International Neuroimaging Data-Sharing Initiative	10.15387/fcp_indi.retro.slim	http://dx.doi.org/10.15387/fcp_indi.retro.slim	Time1
25713	Diffusion-weighted imaging	Magnetic Resonance Imaging	Siemens 3T TIM Trio	Siemens	3	tesla	UO	UO:0000228	head	8	Diffusion-weighted imaging	256	millimeter	UO	UO:0000016	128x128	millimeter	UO	UO:0000016	2.0x2.0x2.0	millimeter	UO	UO:0000016	11000	millisecond	UO	UO:0000028	98	millisecond	UO	UO:0000028	90	degree	UO	UO:0000185	60	2	millimeter	UO	UO:0000016	717	second	UO	UO:0000010	\...\slim_sub-25713_sub-25713.tar\sub-25713\ses-1\DWI\sub-25713_ses-1_dwi.nii.gz	Functional Connectomes Project International Neuroimaging Data-Sharing Initiative	10.15387/fcp_indi.retro.slim	http://dx.doi.org/10.15387/fcp_indi.retro.slim	Time1
25714	Diffusion-weighted imaging	Magnetic Resonance Imaging	Siemens 3T TIM Trio	Siemens	3	tesla	UO	UO:0000228	head	8	Diffusion-weighted imaging	256	millimeter	UO	UO:0000016	128x128	millimeter	UO	UO:0000016	2.0x2.0x2.0	millimeter	UO	UO:0000016	11000	millisecond	UO	UO:0000028	98	millisecond	UO	UO:0000028	90	degree	UO	UO:0000185	60	2	millimeter	UO	UO:0000016	717	second	UO	UO:0000010	\...\slim_sub-25714_sub-25714.tar\sub-25714\ses-1\DWI\sub-25714_ses-1_dwi.nii.gz	Functional Connectomes Project International Neuroimaging Data-Sharing Initiative	10.15387/fcp_indi.retro.slim	http://dx.doi.org/10.15387/fcp_indi.retro.slim	Time1
25715	Diffusion-weighted imaging	Magnetic Resonance Imaging	Siemens 3T TIM Trio	Siemens	3	tesla	UO	UO:0000228	head	8	Diffusion-weighted imaging	256	millimeter	UO	UO:0000016	128x128	millimeter	UO	UO:0000016	2.0x2.0x2.0	millimeter	UO	UO:0000016	11000	millisecond	UO	UO:0000028	98	millisecond	UO	UO:0000028	90	degree	UO	UO:0000185	60	2	millimeter	UO	UO:0000016	717	second	UO	UO:0000010	\...\slim_sub-25715_sub-25715.tar\sub-25715\ses-1\DWI\sub-25715_ses-1_dwi.nii.gz	Functional Connectomes Project International Neuroimaging Data-Sharing Initiative	10.15387/fcp_indi.retro.slim	http://dx.doi.org/10.15387/fcp_indi.retro.slim	Time1
25716	Diffusion-weighted imaging	Magnetic Resonance Imaging	Siemens 3T TIM Trio	Siemens	3	tesla	UO	UO:0000228	head	8	Diffusion-weighted imaging	256	millimeter	UO	UO:0000016	128x128	millimeter	UO	UO:0000016	2.0x2.0x2.0	millimeter	UO	UO:0000016	11000	millisecond	UO	UO:0000028	98	millisecond	UO	UO:0000028	90	degree	UO	UO:0000185	60	2	millimeter	UO	UO:0000016	717	second	UO	UO:0000010	\...\slim_sub-25716_sub-25716.tar\sub-25716\ses-1\DWI\sub-25716_ses-1_dwi.nii.gz	Functional Connectomes Project International Neuroimaging Data-Sharing Initiative	10.15387/fcp_indi.retro.slim	http://dx.doi.org/10.15387/fcp_indi.retro.slim	Time1
30940	Diffusion-weighted imaging	Magnetic Resonance Imaging	Siemens 3T TIM Trio	Siemens	3	tesla	UO	UO:0000228	head	8	Diffusion-weighted imaging	256	millimeter	UO	UO:0000016	128x128	millimeter	UO	UO:0000016	2.0x2.0x2.0	millimeter	UO	UO:0000016	11000	millisecond	UO	UO:0000028	98	millisecond	UO	UO:0000028	90	degree	UO	UO:0000185	60	2	millimeter	UO	UO:0000016	717	second	UO	UO:0000010	\...\slim_sub-30940_sub-30940.tar\sub-30940\ses-1\DWI\sub-30940_ses-1_dwi.nii.gz	Functional Connectomes Project International Neuroimaging Data-Sharing Initiative	10.15387/fcp_indi.retro.slim	http://dx.doi.org/10.15387/fcp_indi.retro.slim	Time1
30941	Diffusion-weighted imaging	Magnetic Resonance Imaging	Siemens 3T TIM Trio	Siemens	3	tesla	UO	UO:0000228	head	8	Diffusion-weighted imaging	256	millimeter	UO	UO:0000016	128x128	millimeter	UO	UO:0000016	2.0x2.0x2.0	millimeter	UO	UO:0000016	11000	millisecond	UO	UO:0000028	98	millisecond	UO	UO:0000028	90	degree	UO	UO:0000185	60	2	millimeter	UO	UO:0000016	717	second	UO	UO:0000010	\...\slim_sub-30941_sub-30941.tar\sub-30941\ses-1\DWI\sub-30941_ses-1_dwi.nii.gz	Functional Connectomes Project International Neuroimaging Data-Sharing Initiative	10.15387/fcp_indi.retro.slim	http://dx.doi.org/10.15387/fcp_indi.retro.slim	Time1
25717	Diffusion-weighted imaging	Magnetic Resonance Imaging	Siemens 3T TIM Trio	Siemens	3	tesla	UO	UO:0000228	head	8	Diffusion-weighted imaging	256	millimeter	UO	UO:0000016	128x128	millimeter	UO	UO:0000016	2.0x2.0x2.0	millimeter	UO	UO:0000016	11000	millisecond	UO	UO:0000028	98	millisecond	UO	UO:0000028	90	degree	UO	UO:0000185	60	2	millimeter	UO	UO:0000016	717	second	UO	UO:0000010	\...\slim_sub-25717_sub-25717.tar\sub-25717\ses-1\DWI\sub-25717_ses-1_dwi.nii.gz	Functional Connectomes Project International Neuroimaging Data-Sharing Initiative	10.15387/fcp_indi.retro.slim	http://dx.doi.org/10.15387/fcp_indi.retro.slim	Time1
30942	Diffusion-weighted imaging	Magnetic Resonance Imaging	Siemens 3T TIM Trio	Siemens	3	tesla	UO	UO:0000228	head	8	Diffusion-weighted imaging	256	millimeter	UO	UO:0000016	128x128	millimeter	UO	UO:0000016	2.0x2.0x2.0	millimeter	UO	UO:0000016	11000	millisecond	UO	UO:0000028	98	millisecond	UO	UO:0000028	90	degree	UO	UO:0000185	60	2	millimeter	UO	UO:0000016	717	second	UO	UO:0000010	\...\slim_sub-30942_sub-30942.tar\sub-30942\ses-1\DWI\sub-30942_ses-1_dwi.nii.gz	Functional Connectomes Project International Neuroimaging Data-Sharing Initiative	10.15387/fcp_indi.retro.slim	http://dx.doi.org/10.15387/fcp_indi.retro.slim	Time1
25718	Diffusion-weighted imaging	Magnetic Resonance Imaging	Siemens 3T TIM Trio	Siemens	3	tesla	UO	UO:0000228	head	8	Diffusion-weighted imaging	256	millimeter	UO	UO:0000016	128x128	millimeter	UO	UO:0000016	2.0x2.0x2.0	millimeter	UO	UO:0000016	11000	millisecond	UO	UO:0000028	98	millisecond	UO	UO:0000028	90	degree	UO	UO:0000185	60	2	millimeter	UO	UO:0000016	717	second	UO	UO:0000010	\...\slim_sub-25718_sub-25718.tar\sub-25718\ses-1\DWI\sub-25718_ses-1_dwi.nii.gz	Functional Connectomes Project International Neuroimaging Data-Sharing Initiative	10.15387/fcp_indi.retro.slim	http://dx.doi.org/10.15387/fcp_indi.retro.slim	Time1
30943	Diffusion-weighted imaging	Magnetic Resonance Imaging	Siemens 3T TIM Trio	Siemens	3	tesla	UO	UO:0000228	head	8	Diffusion-weighted imaging	256	millimeter	UO	UO:0000016	128x128	millimeter	UO	UO:0000016	2.0x2.0x2.0	millimeter	UO	UO:0000016	11000	millisecond	UO	UO:0000028	98	millisecond	UO	UO:0000028	90	degree	UO	UO:0000185	60	2	millimeter	UO	UO:0000016	717	second	UO	UO:0000010	\...\slim_sub-30943_sub-30943.tar\sub-30943\ses-1\DWI\sub-30943_ses-1_dwi.nii.gz	Functional Connectomes Project International Neuroimaging Data-Sharing Initiative	10.15387/fcp_indi.retro.slim	http://dx.doi.org/10.15387/fcp_indi.retro.slim	Time1
30944	Diffusion-weighted imaging	Magnetic Resonance Imaging	Siemens 3T TIM Trio	Siemens	3	tesla	UO	UO:0000228	head	8	Diffusion-weighted imaging	256	millimeter	UO	UO:0000016	128x128	millimeter	UO	UO:0000016	2.0x2.0x2.0	millimeter	UO	UO:0000016	11000	millisecond	UO	UO:0000028	98	millisecond	UO	UO:0000028	90	degree	UO	UO:0000185	60	2	millimeter	UO	UO:0000016	717	second	UO	UO:0000010	\...\slim_sub-30944_sub-30944.tar\sub-30944\ses-1\DWI\sub-30944_ses-1_dwi.nii.gz	Functional Connectomes Project International Neuroimaging Data-Sharing Initiative	10.15387/fcp_indi.retro.slim	http://dx.doi.org/10.15387/fcp_indi.retro.slim	Time1
30945	Diffusion-weighted imaging	Magnetic Resonance Imaging	Siemens 3T TIM Trio	Siemens	3	tesla	UO	UO:0000228	head	8	Diffusion-weighted imaging	256	millimeter	UO	UO:0000016	128x128	millimeter	UO	UO:0000016	2.0x2.0x2.0	millimeter	UO	UO:0000016	11000	millisecond	UO	UO:0000028	98	millisecond	UO	UO:0000028	90	degree	UO	UO:0000185	60	2	millimeter	UO	UO:0000016	717	second	UO	UO:0000010	\...\slim_sub-30945_sub-30945.tar\sub-30945\ses-1\DWI\sub-30945_ses-1_dwi.nii.gz	Functional Connectomes Project International Neuroimaging Data-Sharing Initiative	10.15387/fcp_indi.retro.slim	http://dx.doi.org/10.15387/fcp_indi.retro.slim	Time1
30946	Diffusion-weighted imaging	Magnetic Resonance Imaging	Siemens 3T TIM Trio	Siemens	3	tesla	UO	UO:0000228	head	8	Diffusion-weighted imaging	256	millimeter	UO	UO:0000016	128x128	millimeter	UO	UO:0000016	2.0x2.0x2.0	millimeter	UO	UO:0000016	11000	millisecond	UO	UO:0000028	98	millisecond	UO	UO:0000028	90	degree	UO	UO:0000185	60	2	millimeter	UO	UO:0000016	717	second	UO	UO:0000010	\...\slim_sub-30946_sub-30946.tar\sub-30946\ses-1\DWI\sub-30946_ses-1_dwi.nii.gz	Functional Connectomes Project International Neuroimaging Data-Sharing Initiative	10.15387/fcp_indi.retro.slim	http://dx.doi.org/10.15387/fcp_indi.retro.slim	Time1
30947	Diffusion-weighted imaging	Magnetic Resonance Imaging	Siemens 3T TIM Trio	Siemens	3	tesla	UO	UO:0000228	head	8	Diffusion-weighted imaging	256	millimeter	UO	UO:0000016	128x128	millimeter	UO	UO:0000016	2.0x2.0x2.0	millimeter	UO	UO:0000016	11000	millisecond	UO	UO:0000028	98	millisecond	UO	UO:0000028	90	degree	UO	UO:0000185	60	2	millimeter	UO	UO:0000016	717	second	UO	UO:0000010	\...\slim_sub-30947_sub-30947.tar\sub-30947\ses-1\DWI\sub-30947_ses-1_dwi.nii.gz	Functional Connectomes Project International Neuroimaging Data-Sharing Initiative	10.15387/fcp_indi.retro.slim	http://dx.doi.org/10.15387/fcp_indi.retro.slim	Time1
30948	Diffusion-weighted imaging	Magnetic Resonance Imaging	Siemens 3T TIM Trio	Siemens	3	tesla	UO	UO:0000228	head	8	Diffusion-weighted imaging	256	millimeter	UO	UO:0000016	128x128	millimeter	UO	UO:0000016	2.0x2.0x2.0	millimeter	UO	UO:0000016	11000	millisecond	UO	UO:0000028	98	millisecond	UO	UO:0000028	90	degree	UO	UO:0000185	60	2	millimeter	UO	UO:0000016	717	second	UO	UO:0000010	\...\slim_sub-30948_sub-30948.tar\sub-30948\ses-1\DWI\sub-30948_ses-1_dwi.nii.gz	Functional Connectomes Project International Neuroimaging Data-Sharing Initiative	10.15387/fcp_indi.retro.slim	http://dx.doi.org/10.15387/fcp_indi.retro.slim	Time1
30949	Diffusion-weighted imaging	Magnetic Resonance Imaging	Siemens 3T TIM Trio	Siemens	3	tesla	UO	UO:0000228	head	8	Diffusion-weighted imaging	256	millimeter	UO	UO:0000016	128x128	millimeter	UO	UO:0000016	2.0x2.0x2.0	millimeter	UO	UO:0000016	11000	millisecond	UO	UO:0000028	98	millisecond	UO	UO:0000028	90	degree	UO	UO:0000185	60	2	millimeter	UO	UO:0000016	717	second	UO	UO:0000010	\...\slim_sub-30949_sub-30949.tar\sub-30949\ses-1\DWI\sub-30949_ses-1_dwi.nii.gz	Functional Connectomes Project International Neuroimaging Data-Sharing Initiative	10.15387/fcp_indi.retro.slim	http://dx.doi.org/10.15387/fcp_indi.retro.slim	Time1
30950	Diffusion-weighted imaging	Magnetic Resonance Imaging	Siemens 3T TIM Trio	Siemens	3	tesla	UO	UO:0000228	head	8	Diffusion-weighted imaging	256	millimeter	UO	UO:0000016	128x128	millimeter	UO	UO:0000016	2.0x2.0x2.0	millimeter	UO	UO:0000016	11000	millisecond	UO	UO:0000028	98	millisecond	UO	UO:0000028	90	degree	UO	UO:0000185	60	2	millimeter	UO	UO:0000016	717	second	UO	UO:0000010	\...\slim_sub-30950_sub-30950.tar\sub-30950\ses-1\DWI\sub-30950_ses-1_dwi.nii.gz	Functional Connectomes Project International Neuroimaging Data-Sharing Initiative	10.15387/fcp_indi.retro.slim	http://dx.doi.org/10.15387/fcp_indi.retro.slim	Time1
30951	Diffusion-weighted imaging	Magnetic Resonance Imaging	Siemens 3T TIM Trio	Siemens	3	tesla	UO	UO:0000228	head	8	Diffusion-weighted imaging	256	millimeter	UO	UO:0000016	128x128	millimeter	UO	UO:0000016	2.0x2.0x2.0	millimeter	UO	UO:0000016	11000	millisecond	UO	UO:0000028	98	millisecond	UO	UO:0000028	90	degree	UO	UO:0000185	60	2	millimeter	UO	UO:0000016	717	second	UO	UO:0000010	\...\slim_sub-30951_sub-30951.tar\sub-30951\ses-1\DWI\sub-30951_ses-1_dwi.nii.gz	Functional Connectomes Project International Neuroimaging Data-Sharing Initiative	10.15387/fcp_indi.retro.slim	http://dx.doi.org/10.15387/fcp_indi.retro.slim	Time1
30952	Diffusion-weighted imaging	Magnetic Resonance Imaging	Siemens 3T TIM Trio	Siemens	3	tesla	UO	UO:0000228	head	8	Diffusion-weighted imaging	256	millimeter	UO	UO:0000016	128x128	millimeter	UO	UO:0000016	2.0x2.0x2.0	millimeter	UO	UO:0000016	11000	millisecond	UO	UO:0000028	98	millisecond	UO	UO:0000028	90	degree	UO	UO:0000185	60	2	millimeter	UO	UO:0000016	717	second	UO	UO:0000010	\...\slim_sub-30952_sub-30952.tar\sub-30952\ses-1\DWI\sub-30952_ses-1_dwi.nii.gz	Functional Connectomes Project International Neuroimaging Data-Sharing Initiative	10.15387/fcp_indi.retro.slim	http://dx.doi.org/10.15387/fcp_indi.retro.slim	Time1
30953	Diffusion-weighted imaging	Magnetic Resonance Imaging	Siemens 3T TIM Trio	Siemens	3	tesla	UO	UO:0000228	head	8	Diffusion-weighted imaging	256	millimeter	UO	UO:0000016	128x128	millimeter	UO	UO:0000016	2.0x2.0x2.0	millimeter	UO	UO:0000016	11000	millisecond	UO	UO:0000028	98	millisecond	UO	UO:0000028	90	degree	UO	UO:0000185	60	2	millimeter	UO	UO:0000016	717	second	UO	UO:0000010	\...\slim_sub-30953_sub-30953.tar\sub-30953\ses-1\DWI\sub-30953_ses-1_dwi.nii.gz	Functional Connectomes Project International Neuroimaging Data-Sharing Initiative	10.15387/fcp_indi.retro.slim	http://dx.doi.org/10.15387/fcp_indi.retro.slim	Time1
30954	Diffusion-weighted imaging	Magnetic Resonance Imaging	Siemens 3T TIM Trio	Siemens	3	tesla	UO	UO:0000228	head	8	Diffusion-weighted imaging	256	millimeter	UO	UO:0000016	128x128	millimeter	UO	UO:0000016	2.0x2.0x2.0	millimeter	UO	UO:0000016	11000	millisecond	UO	UO:0000028	98	millisecond	UO	UO:0000028	90	degree	UO	UO:0000185	60	2	millimeter	UO	UO:0000016	717	second	UO	UO:0000010	\...\slim_sub-30954_sub-30954.tar\sub-30954\ses-1\DWI\sub-30954_ses-1_dwi.nii.gz	Functional Connectomes Project International Neuroimaging Data-Sharing Initiative	10.15387/fcp_indi.retro.slim	http://dx.doi.org/10.15387/fcp_indi.retro.slim	Time1
30955	Diffusion-weighted imaging	Magnetic Resonance Imaging	Siemens 3T TIM Trio	Siemens	3	tesla	UO	UO:0000228	head	8	Diffusion-weighted imaging	256	millimeter	UO	UO:0000016	128x128	millimeter	UO	UO:0000016	2.0x2.0x2.0	millimeter	UO	UO:0000016	11000	millisecond	UO	UO:0000028	98	millisecond	UO	UO:0000028	90	degree	UO	UO:0000185	60	2	millimeter	UO	UO:0000016	717	second	UO	UO:0000010	\...\slim_sub-30955_sub-30955.tar\sub-30955\ses-1\DWI\sub-30955_ses-1_dwi.nii.gz	Functional Connectomes Project International Neuroimaging Data-Sharing Initiative	10.15387/fcp_indi.retro.slim	http://dx.doi.org/10.15387/fcp_indi.retro.slim	Time1
30956	Diffusion-weighted imaging	Magnetic Resonance Imaging	Siemens 3T TIM Trio	Siemens	3	tesla	UO	UO:0000228	head	8	Diffusion-weighted imaging	256	millimeter	UO	UO:0000016	128x128	millimeter	UO	UO:0000016	2.0x2.0x2.0	millimeter	UO	UO:0000016	11000	millisecond	UO	UO:0000028	98	millisecond	UO	UO:0000028	90	degree	UO	UO:0000185	60	2	millimeter	UO	UO:0000016	717	second	UO	UO:0000010	\...\slim_sub-30956_sub-30956.tar\sub-30956\ses-1\DWI\sub-30956_ses-1_dwi.nii.gz	Functional Connectomes Project International Neuroimaging Data-Sharing Initiative	10.15387/fcp_indi.retro.slim	http://dx.doi.org/10.15387/fcp_indi.retro.slim	Time1
25719	Diffusion-weighted imaging	Magnetic Resonance Imaging	Siemens 3T TIM Trio	Siemens	3	tesla	UO	UO:0000228	head	8	Diffusion-weighted imaging	256	millimeter	UO	UO:0000016	128x128	millimeter	UO	UO:0000016	2.0x2.0x2.0	millimeter	UO	UO:0000016	11000	millisecond	UO	UO:0000028	98	millisecond	UO	UO:0000028	90	degree	UO	UO:0000185	60	2	millimeter	UO	UO:0000016	717	second	UO	UO:0000010	\...\slim_sub-25719_sub-25719.tar\sub-25719\ses-1\DWI\sub-25719_ses-1_dwi.nii.gz	Functional Connectomes Project International Neuroimaging Data-Sharing Initiative	10.15387/fcp_indi.retro.slim	http://dx.doi.org/10.15387/fcp_indi.retro.slim	Time1
30957	Diffusion-weighted imaging	Magnetic Resonance Imaging	Siemens 3T TIM Trio	Siemens	3	tesla	UO	UO:0000228	head	8	Diffusion-weighted imaging	256	millimeter	UO	UO:0000016	128x128	millimeter	UO	UO:0000016	2.0x2.0x2.0	millimeter	UO	UO:0000016	11000	millisecond	UO	UO:0000028	98	millisecond	UO	UO:0000028	90	degree	UO	UO:0000185	60	2	millimeter	UO	UO:0000016	717	second	UO	UO:0000010	\...\slim_sub-30957_sub-30957.tar\sub-30957\ses-1\DWI\sub-30957_ses-1_dwi.nii.gz	Functional Connectomes Project International Neuroimaging Data-Sharing Initiative	10.15387/fcp_indi.retro.slim	http://dx.doi.org/10.15387/fcp_indi.retro.slim	Time1
30958	Diffusion-weighted imaging	Magnetic Resonance Imaging	Siemens 3T TIM Trio	Siemens	3	tesla	UO	UO:0000228	head	8	Diffusion-weighted imaging	256	millimeter	UO	UO:0000016	128x128	millimeter	UO	UO:0000016	2.0x2.0x2.0	millimeter	UO	UO:0000016	11000	millisecond	UO	UO:0000028	98	millisecond	UO	UO:0000028	90	degree	UO	UO:0000185	60	2	millimeter	UO	UO:0000016	717	second	UO	UO:0000010	\...\slim_sub-30958_sub-30958.tar\sub-30958\ses-1\DWI\sub-30958_ses-1_dwi.nii.gz	Functional Connectomes Project International Neuroimaging Data-Sharing Initiative	10.15387/fcp_indi.retro.slim	http://dx.doi.org/10.15387/fcp_indi.retro.slim	Time1
25720	Diffusion-weighted imaging	Magnetic Resonance Imaging	Siemens 3T TIM Trio	Siemens	3	tesla	UO	UO:0000228	head	8	Diffusion-weighted imaging	256	millimeter	UO	UO:0000016	128x128	millimeter	UO	UO:0000016	2.0x2.0x2.0	millimeter	UO	UO:0000016	11000	millisecond	UO	UO:0000028	98	millisecond	UO	UO:0000028	90	degree	UO	UO:0000185	60	2	millimeter	UO	UO:0000016	717	second	UO	UO:0000010	\...\slim_sub-25720_sub-25720.tar\sub-25720\ses-1\DWI\sub-25720_ses-1_dwi.nii.gz	Functional Connectomes Project International Neuroimaging Data-Sharing Initiative	10.15387/fcp_indi.retro.slim	http://dx.doi.org/10.15387/fcp_indi.retro.slim	Time1
25721	Diffusion-weighted imaging	Magnetic Resonance Imaging	Siemens 3T TIM Trio	Siemens	3	tesla	UO	UO:0000228	head	8	Diffusion-weighted imaging	256	millimeter	UO	UO:0000016	128x128	millimeter	UO	UO:0000016	2.0x2.0x2.0	millimeter	UO	UO:0000016	11000	millisecond	UO	UO:0000028	98	millisecond	UO	UO:0000028	90	degree	UO	UO:0000185	60	2	millimeter	UO	UO:0000016	717	second	UO	UO:0000010	\...\slim_sub-25721_sub-25721.tar\sub-25721\ses-1\DWI\sub-25721_ses-1_dwi.nii.gz	Functional Connectomes Project International Neuroimaging Data-Sharing Initiative	10.15387/fcp_indi.retro.slim	http://dx.doi.org/10.15387/fcp_indi.retro.slim	Time1
30959	Diffusion-weighted imaging	Magnetic Resonance Imaging	Siemens 3T TIM Trio	Siemens	3	tesla	UO	UO:0000228	head	8	Diffusion-weighted imaging	256	millimeter	UO	UO:0000016	128x128	millimeter	UO	UO:0000016	2.0x2.0x2.0	millimeter	UO	UO:0000016	11000	millisecond	UO	UO:0000028	98	millisecond	UO	UO:0000028	90	degree	UO	UO:0000185	60	2	millimeter	UO	UO:0000016	717	second	UO	UO:0000010	\...\slim_sub-30959_sub-30959.tar\sub-30959\ses-1\DWI\sub-30959_ses-1_dwi.nii.gz	Functional Connectomes Project International Neuroimaging Data-Sharing Initiative	10.15387/fcp_indi.retro.slim	http://dx.doi.org/10.15387/fcp_indi.retro.slim	Time1
30960	Diffusion-weighted imaging	Magnetic Resonance Imaging	Siemens 3T TIM Trio	Siemens	3	tesla	UO	UO:0000228	head	8	Diffusion-weighted imaging	256	millimeter	UO	UO:0000016	128x128	millimeter	UO	UO:0000016	2.0x2.0x2.0	millimeter	UO	UO:0000016	11000	millisecond	UO	UO:0000028	98	millisecond	UO	UO:0000028	90	degree	UO	UO:0000185	60	2	millimeter	UO	UO:0000016	717	second	UO	UO:0000010	\...\slim_sub-30960_sub-30960.tar\sub-30960\ses-1\DWI\sub-30960_ses-1_dwi.nii.gz	Functional Connectomes Project International Neuroimaging Data-Sharing Initiative	10.15387/fcp_indi.retro.slim	http://dx.doi.org/10.15387/fcp_indi.retro.slim	Time1
25722	Diffusion-weighted imaging	Magnetic Resonance Imaging	Siemens 3T TIM Trio	Siemens	3	tesla	UO	UO:0000228	head	8	Diffusion-weighted imaging	256	millimeter	UO	UO:0000016	128x128	millimeter	UO	UO:0000016	2.0x2.0x2.0	millimeter	UO	UO:0000016	11000	millisecond	UO	UO:0000028	98	millisecond	UO	UO:0000028	90	degree	UO	UO:0000185	60	2	millimeter	UO	UO:0000016	717	second	UO	UO:0000010	\...\slim_sub-25722_sub-25722.tar\sub-25722\ses-1\DWI\sub-25722_ses-1_dwi.nii.gz	Functional Connectomes Project International Neuroimaging Data-Sharing Initiative	10.15387/fcp_indi.retro.slim	http://dx.doi.org/10.15387/fcp_indi.retro.slim	Time1
25723	Diffusion-weighted imaging	Magnetic Resonance Imaging	Siemens 3T TIM Trio	Siemens	3	tesla	UO	UO:0000228	head	8	Diffusion-weighted imaging	256	millimeter	UO	UO:0000016	128x128	millimeter	UO	UO:0000016	2.0x2.0x2.0	millimeter	UO	UO:0000016	11000	millisecond	UO	UO:0000028	98	millisecond	UO	UO:0000028	90	degree	UO	UO:0000185	60	2	millimeter	UO	UO:0000016	717	second	UO	UO:0000010	\...\slim_sub-25723_sub-25723.tar\sub-25723\ses-1\DWI\sub-25723_ses-1_dwi.nii.gz	Functional Connectomes Project International Neuroimaging Data-Sharing Initiative	10.15387/fcp_indi.retro.slim	http://dx.doi.org/10.15387/fcp_indi.retro.slim	Time1
30961	Diffusion-weighted imaging	Magnetic Resonance Imaging	Siemens 3T TIM Trio	Siemens	3	tesla	UO	UO:0000228	head	8	Diffusion-weighted imaging	256	millimeter	UO	UO:0000016	128x128	millimeter	UO	UO:0000016	2.0x2.0x2.0	millimeter	UO	UO:0000016	11000	millisecond	UO	UO:0000028	98	millisecond	UO	UO:0000028	90	degree	UO	UO:0000185	60	2	millimeter	UO	UO:0000016	717	second	UO	UO:0000010	\...\slim_sub-30961_sub-30961.tar\sub-30961\ses-1\DWI\sub-30961_ses-1_dwi.nii.gz	Functional Connectomes Project International Neuroimaging Data-Sharing Initiative	10.15387/fcp_indi.retro.slim	http://dx.doi.org/10.15387/fcp_indi.retro.slim	Time1
30962	Diffusion-weighted imaging	Magnetic Resonance Imaging	Siemens 3T TIM Trio	Siemens	3	tesla	UO	UO:0000228	head	8	Diffusion-weighted imaging	256	millimeter	UO	UO:0000016	128x128	millimeter	UO	UO:0000016	2.0x2.0x2.0	millimeter	UO	UO:0000016	11000	millisecond	UO	UO:0000028	98	millisecond	UO	UO:0000028	90	degree	UO	UO:0000185	60	2	millimeter	UO	UO:0000016	717	second	UO	UO:0000010	\...\slim_sub-30962_sub-30962.tar\sub-30962\ses-1\DWI\sub-30962_ses-1_dwi.nii.gz	Functional Connectomes Project International Neuroimaging Data-Sharing Initiative	10.15387/fcp_indi.retro.slim	http://dx.doi.org/10.15387/fcp_indi.retro.slim	Time1
30963	Diffusion-weighted imaging	Magnetic Resonance Imaging	Siemens 3T TIM Trio	Siemens	3	tesla	UO	UO:0000228	head	8	Diffusion-weighted imaging	256	millimeter	UO	UO:0000016	128x128	millimeter	UO	UO:0000016	2.0x2.0x2.0	millimeter	UO	UO:0000016	11000	millisecond	UO	UO:0000028	98	millisecond	UO	UO:0000028	90	degree	UO	UO:0000185	60	2	millimeter	UO	UO:0000016	717	second	UO	UO:0000010	\...\slim_sub-30963_sub-30963.tar\sub-30963\ses-1\DWI\sub-30963_ses-1_dwi.nii.gz	Functional Connectomes Project International Neuroimaging Data-Sharing Initiative	10.15387/fcp_indi.retro.slim	http://dx.doi.org/10.15387/fcp_indi.retro.slim	Time1
30964	Diffusion-weighted imaging	Magnetic Resonance Imaging	Siemens 3T TIM Trio	Siemens	3	tesla	UO	UO:0000228	head	8	Diffusion-weighted imaging	256	millimeter	UO	UO:0000016	128x128	millimeter	UO	UO:0000016	2.0x2.0x2.0	millimeter	UO	UO:0000016	11000	millisecond	UO	UO:0000028	98	millisecond	UO	UO:0000028	90	degree	UO	UO:0000185	60	2	millimeter	UO	UO:0000016	717	second	UO	UO:0000010	\...\slim_sub-30964_sub-30964.tar\sub-30964\ses-1\DWI\sub-30964_ses-1_dwi.nii.gz	Functional Connectomes Project International Neuroimaging Data-Sharing Initiative	10.15387/fcp_indi.retro.slim	http://dx.doi.org/10.15387/fcp_indi.retro.slim	Time1
25724	Diffusion-weighted imaging	Magnetic Resonance Imaging	Siemens 3T TIM Trio	Siemens	3	tesla	UO	UO:0000228	head	8	Diffusion-weighted imaging	256	millimeter	UO	UO:0000016	128x128	millimeter	UO	UO:0000016	2.0x2.0x2.0	millimeter	UO	UO:0000016	11000	millisecond	UO	UO:0000028	98	millisecond	UO	UO:0000028	90	degree	UO	UO:0000185	60	2	millimeter	UO	UO:0000016	717	second	UO	UO:0000010	\...\slim_sub-25724_sub-25724.tar\sub-25724\ses-1\DWI\sub-25724_ses-1_dwi.nii.gz	Functional Connectomes Project International Neuroimaging Data-Sharing Initiative	10.15387/fcp_indi.retro.slim	http://dx.doi.org/10.15387/fcp_indi.retro.slim	Time1
25725	Diffusion-weighted imaging	Magnetic Resonance Imaging	Siemens 3T TIM Trio	Siemens	3	tesla	UO	UO:0000228	head	8	Diffusion-weighted imaging	256	millimeter	UO	UO:0000016	128x128	millimeter	UO	UO:0000016	2.0x2.0x2.0	millimeter	UO	UO:0000016	11000	millisecond	UO	UO:0000028	98	millisecond	UO	UO:0000028	90	degree	UO	UO:0000185	60	2	millimeter	UO	UO:0000016	717	second	UO	UO:0000010	\...\slim_sub-25725_sub-25725.tar\sub-25725\ses-1\DWI\sub-25725_ses-1_dwi.nii.gz	Functional Connectomes Project International Neuroimaging Data-Sharing Initiative	10.15387/fcp_indi.retro.slim	http://dx.doi.org/10.15387/fcp_indi.retro.slim	Time1
30965	Diffusion-weighted imaging	Magnetic Resonance Imaging	Siemens 3T TIM Trio	Siemens	3	tesla	UO	UO:0000228	head	8	Diffusion-weighted imaging	256	millimeter	UO	UO:0000016	128x128	millimeter	UO	UO:0000016	2.0x2.0x2.0	millimeter	UO	UO:0000016	11000	millisecond	UO	UO:0000028	98	millisecond	UO	UO:0000028	90	degree	UO	UO:0000185	60	2	millimeter	UO	UO:0000016	717	second	UO	UO:0000010	\...\slim_sub-30965_sub-30965.tar\sub-30965\ses-1\DWI\sub-30965_ses-1_dwi.nii.gz	Functional Connectomes Project International Neuroimaging Data-Sharing Initiative	10.15387/fcp_indi.retro.slim	http://dx.doi.org/10.15387/fcp_indi.retro.slim	Time1
25726	Diffusion-weighted imaging	Magnetic Resonance Imaging	Siemens 3T TIM Trio	Siemens	3	tesla	UO	UO:0000228	head	8	Diffusion-weighted imaging	256	millimeter	UO	UO:0000016	128x128	millimeter	UO	UO:0000016	2.0x2.0x2.0	millimeter	UO	UO:0000016	11000	millisecond	UO	UO:0000028	98	millisecond	UO	UO:0000028	90	degree	UO	UO:0000185	60	2	millimeter	UO	UO:0000016	717	second	UO	UO:0000010	\...\slim_sub-25726_sub-25726.tar\sub-25726\ses-1\DWI\sub-25726_ses-1_dwi.nii.gz	Functional Connectomes Project International Neuroimaging Data-Sharing Initiative	10.15387/fcp_indi.retro.slim	http://dx.doi.org/10.15387/fcp_indi.retro.slim	Time1
25727	Diffusion-weighted imaging	Magnetic Resonance Imaging	Siemens 3T TIM Trio	Siemens	3	tesla	UO	UO:0000228	head	8	Diffusion-weighted imaging	256	millimeter	UO	UO:0000016	128x128	millimeter	UO	UO:0000016	2.0x2.0x2.0	millimeter	UO	UO:0000016	11000	millisecond	UO	UO:0000028	98	millisecond	UO	UO:0000028	90	degree	UO	UO:0000185	60	2	millimeter	UO	UO:0000016	717	second	UO	UO:0000010	\...\slim_sub-25727_sub-25727.tar\sub-25727\ses-1\DWI\sub-25727_ses-1_dwi.nii.gz	Functional Connectomes Project International Neuroimaging Data-Sharing Initiative	10.15387/fcp_indi.retro.slim	http://dx.doi.org/10.15387/fcp_indi.retro.slim	Time1
30966	Diffusion-weighted imaging	Magnetic Resonance Imaging	Siemens 3T TIM Trio	Siemens	3	tesla	UO	UO:0000228	head	8	Diffusion-weighted imaging	256	millimeter	UO	UO:0000016	128x128	millimeter	UO	UO:0000016	2.0x2.0x2.0	millimeter	UO	UO:0000016	11000	millisecond	UO	UO:0000028	98	millisecond	UO	UO:0000028	90	degree	UO	UO:0000185	60	2	millimeter	UO	UO:0000016	717	second	UO	UO:0000010	\...\slim_sub-30966_sub-30966.tar\sub-30966\ses-1\DWI\sub-30966_ses-1_dwi.nii.gz	Functional Connectomes Project International Neuroimaging Data-Sharing Initiative	10.15387/fcp_indi.retro.slim	http://dx.doi.org/10.15387/fcp_indi.retro.slim	Time1
25728	Diffusion-weighted imaging	Magnetic Resonance Imaging	Siemens 3T TIM Trio	Siemens	3	tesla	UO	UO:0000228	head	8	Diffusion-weighted imaging	256	millimeter	UO	UO:0000016	128x128	millimeter	UO	UO:0000016	2.0x2.0x2.0	millimeter	UO	UO:0000016	11000	millisecond	UO	UO:0000028	98	millisecond	UO	UO:0000028	90	degree	UO	UO:0000185	60	2	millimeter	UO	UO:0000016	717	second	UO	UO:0000010	\...\slim_sub-25728_sub-25728.tar\sub-25728\ses-1\DWI\sub-25728_ses-1_dwi.nii.gz	Functional Connectomes Project International Neuroimaging Data-Sharing Initiative	10.15387/fcp_indi.retro.slim	http://dx.doi.org/10.15387/fcp_indi.retro.slim	Time1
25729	Diffusion-weighted imaging	Magnetic Resonance Imaging	Siemens 3T TIM Trio	Siemens	3	tesla	UO	UO:0000228	head	8	Diffusion-weighted imaging	256	millimeter	UO	UO:0000016	128x128	millimeter	UO	UO:0000016	2.0x2.0x2.0	millimeter	UO	UO:0000016	11000	millisecond	UO	UO:0000028	98	millisecond	UO	UO:0000028	90	degree	UO	UO:0000185	60	2	millimeter	UO	UO:0000016	717	second	UO	UO:0000010	\...\slim_sub-25729_sub-25729.tar\sub-25729\ses-1\DWI\sub-25729_ses-1_dwi.nii.gz	Functional Connectomes Project International Neuroimaging Data-Sharing Initiative	10.15387/fcp_indi.retro.slim	http://dx.doi.org/10.15387/fcp_indi.retro.slim	Time1
25730	Diffusion-weighted imaging	Magnetic Resonance Imaging	Siemens 3T TIM Trio	Siemens	3	tesla	UO	UO:0000228	head	8	Diffusion-weighted imaging	256	millimeter	UO	UO:0000016	128x128	millimeter	UO	UO:0000016	2.0x2.0x2.0	millimeter	UO	UO:0000016	11000	millisecond	UO	UO:0000028	98	millisecond	UO	UO:0000028	90	degree	UO	UO:0000185	60	2	millimeter	UO	UO:0000016	717	second	UO	UO:0000010	\...\slim_sub-25730_sub-25730.tar\sub-25730\ses-1\DWI\sub-25730_ses-1_dwi.nii.gz	Functional Connectomes Project International Neuroimaging Data-Sharing Initiative	10.15387/fcp_indi.retro.slim	http://dx.doi.org/10.15387/fcp_indi.retro.slim	Time1
25731	Diffusion-weighted imaging	Magnetic Resonance Imaging	Siemens 3T TIM Trio	Siemens	3	tesla	UO	UO:0000228	head	8	Diffusion-weighted imaging	256	millimeter	UO	UO:0000016	128x128	millimeter	UO	UO:0000016	2.0x2.0x2.0	millimeter	UO	UO:0000016	11000	millisecond	UO	UO:0000028	98	millisecond	UO	UO:0000028	90	degree	UO	UO:0000185	60	2	millimeter	UO	UO:0000016	717	second	UO	UO:0000010	\...\slim_sub-25731_sub-25731.tar\sub-25731\ses-1\DWI\sub-25731_ses-1_dwi.nii.gz	Functional Connectomes Project International Neuroimaging Data-Sharing Initiative	10.15387/fcp_indi.retro.slim	http://dx.doi.org/10.15387/fcp_indi.retro.slim	Time1
30967	Diffusion-weighted imaging	Magnetic Resonance Imaging	Siemens 3T TIM Trio	Siemens	3	tesla	UO	UO:0000228	head	8	Diffusion-weighted imaging	256	millimeter	UO	UO:0000016	128x128	millimeter	UO	UO:0000016	2.0x2.0x2.0	millimeter	UO	UO:0000016	11000	millisecond	UO	UO:0000028	98	millisecond	UO	UO:0000028	90	degree	UO	UO:0000185	60	2	millimeter	UO	UO:0000016	717	second	UO	UO:0000010	\...\slim_sub-30967_sub-30967.tar\sub-30967\ses-1\DWI\sub-30967_ses-1_dwi.nii.gz	Functional Connectomes Project International Neuroimaging Data-Sharing Initiative	10.15387/fcp_indi.retro.slim	http://dx.doi.org/10.15387/fcp_indi.retro.slim	Time1
25732	Diffusion-weighted imaging	Magnetic Resonance Imaging	Siemens 3T TIM Trio	Siemens	3	tesla	UO	UO:0000228	head	8	Diffusion-weighted imaging	256	millimeter	UO	UO:0000016	128x128	millimeter	UO	UO:0000016	2.0x2.0x2.0	millimeter	UO	UO:0000016	11000	millisecond	UO	UO:0000028	98	millisecond	UO	UO:0000028	90	degree	UO	UO:0000185	60	2	millimeter	UO	UO:0000016	717	second	UO	UO:0000010	\...\slim_sub-25732_sub-25732.tar\sub-25732\ses-1\DWI\sub-25732_ses-1_dwi.nii.gz	Functional Connectomes Project International Neuroimaging Data-Sharing Initiative	10.15387/fcp_indi.retro.slim	http://dx.doi.org/10.15387/fcp_indi.retro.slim	Time1
25733	Diffusion-weighted imaging	Magnetic Resonance Imaging	Siemens 3T TIM Trio	Siemens	3	tesla	UO	UO:0000228	head	8	Diffusion-weighted imaging	256	millimeter	UO	UO:0000016	128x128	millimeter	UO	UO:0000016	2.0x2.0x2.0	millimeter	UO	UO:0000016	11000	millisecond	UO	UO:0000028	98	millisecond	UO	UO:0000028	90	degree	UO	UO:0000185	60	2	millimeter	UO	UO:0000016	717	second	UO	UO:0000010	\...\slim_sub-25733_sub-25733.tar\sub-25733\ses-1\DWI\sub-25733_ses-1_dwi.nii.gz	Functional Connectomes Project International Neuroimaging Data-Sharing Initiative	10.15387/fcp_indi.retro.slim	http://dx.doi.org/10.15387/fcp_indi.retro.slim	Time1
30968	Diffusion-weighted imaging	Magnetic Resonance Imaging	Siemens 3T TIM Trio	Siemens	3	tesla	UO	UO:0000228	head	8	Diffusion-weighted imaging	256	millimeter	UO	UO:0000016	128x128	millimeter	UO	UO:0000016	2.0x2.0x2.0	millimeter	UO	UO:0000016	11000	millisecond	UO	UO:0000028	98	millisecond	UO	UO:0000028	90	degree	UO	UO:0000185	60	2	millimeter	UO	UO:0000016	717	second	UO	UO:0000010	\...\slim_sub-30968_sub-30968.tar\sub-30968\ses-1\DWI\sub-30968_ses-1_dwi.nii.gz	Functional Connectomes Project International Neuroimaging Data-Sharing Initiative	10.15387/fcp_indi.retro.slim	http://dx.doi.org/10.15387/fcp_indi.retro.slim	Time1
25734	Diffusion-weighted imaging	Magnetic Resonance Imaging	Siemens 3T TIM Trio	Siemens	3	tesla	UO	UO:0000228	head	8	Diffusion-weighted imaging	256	millimeter	UO	UO:0000016	128x128	millimeter	UO	UO:0000016	2.0x2.0x2.0	millimeter	UO	UO:0000016	11000	millisecond	UO	UO:0000028	98	millisecond	UO	UO:0000028	90	degree	UO	UO:0000185	60	2	millimeter	UO	UO:0000016	717	second	UO	UO:0000010	\...\slim_sub-25734_sub-25734.tar\sub-25734\ses-1\DWI\sub-25734_ses-1_dwi.nii.gz	Functional Connectomes Project International Neuroimaging Data-Sharing Initiative	10.15387/fcp_indi.retro.slim	http://dx.doi.org/10.15387/fcp_indi.retro.slim	Time1
30969	Diffusion-weighted imaging	Magnetic Resonance Imaging	Siemens 3T TIM Trio	Siemens	3	tesla	UO	UO:0000228	head	8	Diffusion-weighted imaging	256	millimeter	UO	UO:0000016	128x128	millimeter	UO	UO:0000016	2.0x2.0x2.0	millimeter	UO	UO:0000016	11000	millisecond	UO	UO:0000028	98	millisecond	UO	UO:0000028	90	degree	UO	UO:0000185	60	2	millimeter	UO	UO:0000016	717	second	UO	UO:0000010	\...\slim_sub-30969_sub-30969.tar\sub-30969\ses-1\DWI\sub-30969_ses-1_dwi.nii.gz	Functional Connectomes Project International Neuroimaging Data-Sharing Initiative	10.15387/fcp_indi.retro.slim	http://dx.doi.org/10.15387/fcp_indi.retro.slim	Time1
30970	Diffusion-weighted imaging	Magnetic Resonance Imaging	Siemens 3T TIM Trio	Siemens	3	tesla	UO	UO:0000228	head	8	Diffusion-weighted imaging	256	millimeter	UO	UO:0000016	128x128	millimeter	UO	UO:0000016	2.0x2.0x2.0	millimeter	UO	UO:0000016	11000	millisecond	UO	UO:0000028	98	millisecond	UO	UO:0000028	90	degree	UO	UO:0000185	60	2	millimeter	UO	UO:0000016	717	second	UO	UO:0000010	\...\slim_sub-30970_sub-30970.tar\sub-30970\ses-1\DWI\sub-30970_ses-1_dwi.nii.gz	Functional Connectomes Project International Neuroimaging Data-Sharing Initiative	10.15387/fcp_indi.retro.slim	http://dx.doi.org/10.15387/fcp_indi.retro.slim	Time1
30971	Diffusion-weighted imaging	Magnetic Resonance Imaging	Siemens 3T TIM Trio	Siemens	3	tesla	UO	UO:0000228	head	8	Diffusion-weighted imaging	256	millimeter	UO	UO:0000016	128x128	millimeter	UO	UO:0000016	2.0x2.0x2.0	millimeter	UO	UO:0000016	11000	millisecond	UO	UO:0000028	98	millisecond	UO	UO:0000028	90	degree	UO	UO:0000185	60	2	millimeter	UO	UO:0000016	717	second	UO	UO:0000010	\...\slim_sub-30971_sub-30971.tar\sub-30971\ses-1\DWI\sub-30971_ses-1_dwi.nii.gz	Functional Connectomes Project International Neuroimaging Data-Sharing Initiative	10.15387/fcp_indi.retro.slim	http://dx.doi.org/10.15387/fcp_indi.retro.slim	Time1
30972	Diffusion-weighted imaging	Magnetic Resonance Imaging	Siemens 3T TIM Trio	Siemens	3	tesla	UO	UO:0000228	head	8	Diffusion-weighted imaging	256	millimeter	UO	UO:0000016	128x128	millimeter	UO	UO:0000016	2.0x2.0x2.0	millimeter	UO	UO:0000016	11000	millisecond	UO	UO:0000028	98	millisecond	UO	UO:0000028	90	degree	UO	UO:0000185	60	2	millimeter	UO	UO:0000016	717	second	UO	UO:0000010	\...\slim_sub-30972_sub-30972.tar\sub-30972\ses-1\DWI\sub-30972_ses-1_dwi.nii.gz	Functional Connectomes Project International Neuroimaging Data-Sharing Initiative	10.15387/fcp_indi.retro.slim	http://dx.doi.org/10.15387/fcp_indi.retro.slim	Time1
30973	Diffusion-weighted imaging	Magnetic Resonance Imaging	Siemens 3T TIM Trio	Siemens	3	tesla	UO	UO:0000228	head	8	Diffusion-weighted imaging	256	millimeter	UO	UO:0000016	128x128	millimeter	UO	UO:0000016	2.0x2.0x2.0	millimeter	UO	UO:0000016	11000	millisecond	UO	UO:0000028	98	millisecond	UO	UO:0000028	90	degree	UO	UO:0000185	60	2	millimeter	UO	UO:0000016	717	second	UO	UO:0000010	\...\slim_sub-30973_sub-30973.tar\sub-30973\ses-1\DWI\sub-30973_ses-1_dwi.nii.gz	Functional Connectomes Project International Neuroimaging Data-Sharing Initiative	10.15387/fcp_indi.retro.slim	http://dx.doi.org/10.15387/fcp_indi.retro.slim	Time1
30974	Diffusion-weighted imaging	Magnetic Resonance Imaging	Siemens 3T TIM Trio	Siemens	3	tesla	UO	UO:0000228	head	8	Diffusion-weighted imaging	256	millimeter	UO	UO:0000016	128x128	millimeter	UO	UO:0000016	2.0x2.0x2.0	millimeter	UO	UO:0000016	11000	millisecond	UO	UO:0000028	98	millisecond	UO	UO:0000028	90	degree	UO	UO:0000185	60	2	millimeter	UO	UO:0000016	717	second	UO	UO:0000010	\...\slim_sub-30974_sub-30974.tar\sub-30974\ses-1\DWI\sub-30974_ses-1_dwi.nii.gz	Functional Connectomes Project International Neuroimaging Data-Sharing Initiative	10.15387/fcp_indi.retro.slim	http://dx.doi.org/10.15387/fcp_indi.retro.slim	Time1
30975	Diffusion-weighted imaging	Magnetic Resonance Imaging	Siemens 3T TIM Trio	Siemens	3	tesla	UO	UO:0000228	head	8	Diffusion-weighted imaging	256	millimeter	UO	UO:0000016	128x128	millimeter	UO	UO:0000016	2.0x2.0x2.0	millimeter	UO	UO:0000016	11000	millisecond	UO	UO:0000028	98	millisecond	UO	UO:0000028	90	degree	UO	UO:0000185	60	2	millimeter	UO	UO:0000016	717	second	UO	UO:0000010	\...\slim_sub-30975_sub-30975.tar\sub-30975\ses-1\DWI\sub-30975_ses-1_dwi.nii.gz	Functional Connectomes Project International Neuroimaging Data-Sharing Initiative	10.15387/fcp_indi.retro.slim	http://dx.doi.org/10.15387/fcp_indi.retro.slim	Time1
25735	Diffusion-weighted imaging	Magnetic Resonance Imaging	Siemens 3T TIM Trio	Siemens	3	tesla	UO	UO:0000228	head	8	Diffusion-weighted imaging	256	millimeter	UO	UO:0000016	128x128	millimeter	UO	UO:0000016	2.0x2.0x2.0	millimeter	UO	UO:0000016	11000	millisecond	UO	UO:0000028	98	millisecond	UO	UO:0000028	90	degree	UO	UO:0000185	60	2	millimeter	UO	UO:0000016	717	second	UO	UO:0000010	\...\slim_sub-25735_sub-25735.tar\sub-25735\ses-1\DWI\sub-25735_ses-1_dwi.nii.gz	Functional Connectomes Project International Neuroimaging Data-Sharing Initiative	10.15387/fcp_indi.retro.slim	http://dx.doi.org/10.15387/fcp_indi.retro.slim	Time1
30976	Diffusion-weighted imaging	Magnetic Resonance Imaging	Siemens 3T TIM Trio	Siemens	3	tesla	UO	UO:0000228	head	8	Diffusion-weighted imaging	256	millimeter	UO	UO:0000016	128x128	millimeter	UO	UO:0000016	2.0x2.0x2.0	millimeter	UO	UO:0000016	11000	millisecond	UO	UO:0000028	98	millisecond	UO	UO:0000028	90	degree	UO	UO:0000185	60	2	millimeter	UO	UO:0000016	717	second	UO	UO:0000010	\...\slim_sub-30976_sub-30976.tar\sub-30976\ses-1\DWI\sub-30976_ses-1_dwi.nii.gz	Functional Connectomes Project International Neuroimaging Data-Sharing Initiative	10.15387/fcp_indi.retro.slim	http://dx.doi.org/10.15387/fcp_indi.retro.slim	Time1
30977	Diffusion-weighted imaging	Magnetic Resonance Imaging	Siemens 3T TIM Trio	Siemens	3	tesla	UO	UO:0000228	head	8	Diffusion-weighted imaging	256	millimeter	UO	UO:0000016	128x128	millimeter	UO	UO:0000016	2.0x2.0x2.0	millimeter	UO	UO:0000016	11000	millisecond	UO	UO:0000028	98	millisecond	UO	UO:0000028	90	degree	UO	UO:0000185	60	2	millimeter	UO	UO:0000016	717	second	UO	UO:0000010	\...\slim_sub-30977_sub-30977.tar\sub-30977\ses-1\DWI\sub-30977_ses-1_dwi.nii.gz	Functional Connectomes Project International Neuroimaging Data-Sharing Initiative	10.15387/fcp_indi.retro.slim	http://dx.doi.org/10.15387/fcp_indi.retro.slim	Time1
25736	Diffusion-weighted imaging	Magnetic Resonance Imaging	Siemens 3T TIM Trio	Siemens	3	tesla	UO	UO:0000228	head	8	Diffusion-weighted imaging	256	millimeter	UO	UO:0000016	128x128	millimeter	UO	UO:0000016	2.0x2.0x2.0	millimeter	UO	UO:0000016	11000	millisecond	UO	UO:0000028	98	millisecond	UO	UO:0000028	90	degree	UO	UO:0000185	60	2	millimeter	UO	UO:0000016	717	second	UO	UO:0000010	\...\slim_sub-25736_sub-25736.tar\sub-25736\ses-1\DWI\sub-25736_ses-1_dwi.nii.gz	Functional Connectomes Project International Neuroimaging Data-Sharing Initiative	10.15387/fcp_indi.retro.slim	http://dx.doi.org/10.15387/fcp_indi.retro.slim	Time1
30978	Diffusion-weighted imaging	Magnetic Resonance Imaging	Siemens 3T TIM Trio	Siemens	3	tesla	UO	UO:0000228	head	8	Diffusion-weighted imaging	256	millimeter	UO	UO:0000016	128x128	millimeter	UO	UO:0000016	2.0x2.0x2.0	millimeter	UO	UO:0000016	11000	millisecond	UO	UO:0000028	98	millisecond	UO	UO:0000028	90	degree	UO	UO:0000185	60	2	millimeter	UO	UO:0000016	717	second	UO	UO:0000010	\...\slim_sub-30978_sub-30978.tar\sub-30978\ses-1\DWI\sub-30978_ses-1_dwi.nii.gz	Functional Connectomes Project International Neuroimaging Data-Sharing Initiative	10.15387/fcp_indi.retro.slim	http://dx.doi.org/10.15387/fcp_indi.retro.slim	Time1
30979	Diffusion-weighted imaging	Magnetic Resonance Imaging	Siemens 3T TIM Trio	Siemens	3	tesla	UO	UO:0000228	head	8	Diffusion-weighted imaging	256	millimeter	UO	UO:0000016	128x128	millimeter	UO	UO:0000016	2.0x2.0x2.0	millimeter	UO	UO:0000016	11000	millisecond	UO	UO:0000028	98	millisecond	UO	UO:0000028	90	degree	UO	UO:0000185	60	2	millimeter	UO	UO:0000016	717	second	UO	UO:0000010	\...\slim_sub-30979_sub-30979.tar\sub-30979\ses-1\DWI\sub-30979_ses-1_dwi.nii.gz	Functional Connectomes Project International Neuroimaging Data-Sharing Initiative	10.15387/fcp_indi.retro.slim	http://dx.doi.org/10.15387/fcp_indi.retro.slim	Time1
30980	Diffusion-weighted imaging	Magnetic Resonance Imaging	Siemens 3T TIM Trio	Siemens	3	tesla	UO	UO:0000228	head	8	Diffusion-weighted imaging	256	millimeter	UO	UO:0000016	128x128	millimeter	UO	UO:0000016	2.0x2.0x2.0	millimeter	UO	UO:0000016	11000	millisecond	UO	UO:0000028	98	millisecond	UO	UO:0000028	90	degree	UO	UO:0000185	60	2	millimeter	UO	UO:0000016	717	second	UO	UO:0000010	\...\slim_sub-30980_sub-30980.tar\sub-30980\ses-1\DWI\sub-30980_ses-1_dwi.nii.gz	Functional Connectomes Project International Neuroimaging Data-Sharing Initiative	10.15387/fcp_indi.retro.slim	http://dx.doi.org/10.15387/fcp_indi.retro.slim	Time1
30981	Diffusion-weighted imaging	Magnetic Resonance Imaging	Siemens 3T TIM Trio	Siemens	3	tesla	UO	UO:0000228	head	8	Diffusion-weighted imaging	256	millimeter	UO	UO:0000016	128x128	millimeter	UO	UO:0000016	2.0x2.0x2.0	millimeter	UO	UO:0000016	11000	millisecond	UO	UO:0000028	98	millisecond	UO	UO:0000028	90	degree	UO	UO:0000185	60	2	millimeter	UO	UO:0000016	717	second	UO	UO:0000010	\...\slim_sub-30981_sub-30981.tar\sub-30981\ses-1\DWI\sub-30981_ses-1_dwi.nii.gz	Functional Connectomes Project International Neuroimaging Data-Sharing Initiative	10.15387/fcp_indi.retro.slim	http://dx.doi.org/10.15387/fcp_indi.retro.slim	Time1
25737	Diffusion-weighted imaging	Magnetic Resonance Imaging	Siemens 3T TIM Trio	Siemens	3	tesla	UO	UO:0000228	head	8	Diffusion-weighted imaging	256	millimeter	UO	UO:0000016	128x128	millimeter	UO	UO:0000016	2.0x2.0x2.0	millimeter	UO	UO:0000016	11000	millisecond	UO	UO:0000028	98	millisecond	UO	UO:0000028	90	degree	UO	UO:0000185	60	2	millimeter	UO	UO:0000016	717	second	UO	UO:0000010	\...\slim_sub-25737_sub-25737.tar\sub-25737\ses-1\DWI\sub-25737_ses-1_dwi.nii.gz	Functional Connectomes Project International Neuroimaging Data-Sharing Initiative	10.15387/fcp_indi.retro.slim	http://dx.doi.org/10.15387/fcp_indi.retro.slim	Time1
30982	Diffusion-weighted imaging	Magnetic Resonance Imaging	Siemens 3T TIM Trio	Siemens	3	tesla	UO	UO:0000228	head	8	Diffusion-weighted imaging	256	millimeter	UO	UO:0000016	128x128	millimeter	UO	UO:0000016	2.0x2.0x2.0	millimeter	UO	UO:0000016	11000	millisecond	UO	UO:0000028	98	millisecond	UO	UO:0000028	90	degree	UO	UO:0000185	60	2	millimeter	UO	UO:0000016	717	second	UO	UO:0000010	\...\slim_sub-30982_sub-30982.tar\sub-30982\ses-1\DWI\sub-30982_ses-1_dwi.nii.gz	Functional Connectomes Project International Neuroimaging Data-Sharing Initiative	10.15387/fcp_indi.retro.slim	http://dx.doi.org/10.15387/fcp_indi.retro.slim	Time1
30983	Diffusion-weighted imaging	Magnetic Resonance Imaging	Siemens 3T TIM Trio	Siemens	3	tesla	UO	UO:0000228	head	8	Diffusion-weighted imaging	256	millimeter	UO	UO:0000016	128x128	millimeter	UO	UO:0000016	2.0x2.0x2.0	millimeter	UO	UO:0000016	11000	millisecond	UO	UO:0000028	98	millisecond	UO	UO:0000028	90	degree	UO	UO:0000185	60	2	millimeter	UO	UO:0000016	717	second	UO	UO:0000010	\...\slim_sub-30983_sub-30983.tar\sub-30983\ses-1\DWI\sub-30983_ses-1_dwi.nii.gz	Functional Connectomes Project International Neuroimaging Data-Sharing Initiative	10.15387/fcp_indi.retro.slim	http://dx.doi.org/10.15387/fcp_indi.retro.slim	Time1
30984	Diffusion-weighted imaging	Magnetic Resonance Imaging	Siemens 3T TIM Trio	Siemens	3	tesla	UO	UO:0000228	head	8	Diffusion-weighted imaging	256	millimeter	UO	UO:0000016	128x128	millimeter	UO	UO:0000016	2.0x2.0x2.0	millimeter	UO	UO:0000016	11000	millisecond	UO	UO:0000028	98	millisecond	UO	UO:0000028	90	degree	UO	UO:0000185	60	2	millimeter	UO	UO:0000016	717	second	UO	UO:0000010	\...\slim_sub-30984_sub-30984.tar\sub-30984\ses-1\DWI\sub-30984_ses-1_dwi.nii.gz	Functional Connectomes Project International Neuroimaging Data-Sharing Initiative	10.15387/fcp_indi.retro.slim	http://dx.doi.org/10.15387/fcp_indi.retro.slim	Time1
30985	Diffusion-weighted imaging	Magnetic Resonance Imaging	Siemens 3T TIM Trio	Siemens	3	tesla	UO	UO:0000228	head	8	Diffusion-weighted imaging	256	millimeter	UO	UO:0000016	128x128	millimeter	UO	UO:0000016	2.0x2.0x2.0	millimeter	UO	UO:0000016	11000	millisecond	UO	UO:0000028	98	millisecond	UO	UO:0000028	90	degree	UO	UO:0000185	60	2	millimeter	UO	UO:0000016	717	second	UO	UO:0000010	\...\slim_sub-30985_sub-30985.tar\sub-30985\ses-1\DWI\sub-30985_ses-1_dwi.nii.gz	Functional Connectomes Project International Neuroimaging Data-Sharing Initiative	10.15387/fcp_indi.retro.slim	http://dx.doi.org/10.15387/fcp_indi.retro.slim	Time1
30987	Diffusion-weighted imaging	Magnetic Resonance Imaging	Siemens 3T TIM Trio	Siemens	3	tesla	UO	UO:0000228	head	8	Diffusion-weighted imaging	256	millimeter	UO	UO:0000016	128x128	millimeter	UO	UO:0000016	2.0x2.0x2.0	millimeter	UO	UO:0000016	11000	millisecond	UO	UO:0000028	98	millisecond	UO	UO:0000028	90	degree	UO	UO:0000185	60	2	millimeter	UO	UO:0000016	717	second	UO	UO:0000010	\...\slim_sub-30987_sub-30987.tar\sub-30987\ses-1\DWI\sub-30987_ses-1_dwi.nii.gz	Functional Connectomes Project International Neuroimaging Data-Sharing Initiative	10.15387/fcp_indi.retro.slim	http://dx.doi.org/10.15387/fcp_indi.retro.slim	Time1
30988	Diffusion-weighted imaging	Magnetic Resonance Imaging	Siemens 3T TIM Trio	Siemens	3	tesla	UO	UO:0000228	head	8	Diffusion-weighted imaging	256	millimeter	UO	UO:0000016	128x128	millimeter	UO	UO:0000016	2.0x2.0x2.0	millimeter	UO	UO:0000016	11000	millisecond	UO	UO:0000028	98	millisecond	UO	UO:0000028	90	degree	UO	UO:0000185	60	2	millimeter	UO	UO:0000016	717	second	UO	UO:0000010	\...\slim_sub-30988_sub-30988.tar\sub-30988\ses-1\DWI\sub-30988_ses-1_dwi.nii.gz	Functional Connectomes Project International Neuroimaging Data-Sharing Initiative	10.15387/fcp_indi.retro.slim	http://dx.doi.org/10.15387/fcp_indi.retro.slim	Time1
25738	Diffusion-weighted imaging	Magnetic Resonance Imaging	Siemens 3T TIM Trio	Siemens	3	tesla	UO	UO:0000228	head	8	Diffusion-weighted imaging	256	millimeter	UO	UO:0000016	128x128	millimeter	UO	UO:0000016	2.0x2.0x2.0	millimeter	UO	UO:0000016	11000	millisecond	UO	UO:0000028	98	millisecond	UO	UO:0000028	90	degree	UO	UO:0000185	60	2	millimeter	UO	UO:0000016	717	second	UO	UO:0000010	\...\slim_sub-25738_sub-25738.tar\sub-25738\ses-1\DWI\sub-25738_ses-1_dwi.nii.gz	Functional Connectomes Project International Neuroimaging Data-Sharing Initiative	10.15387/fcp_indi.retro.slim	http://dx.doi.org/10.15387/fcp_indi.retro.slim	Time1
30989	Diffusion-weighted imaging	Magnetic Resonance Imaging	Siemens 3T TIM Trio	Siemens	3	tesla	UO	UO:0000228	head	8	Diffusion-weighted imaging	256	millimeter	UO	UO:0000016	128x128	millimeter	UO	UO:0000016	2.0x2.0x2.0	millimeter	UO	UO:0000016	11000	millisecond	UO	UO:0000028	98	millisecond	UO	UO:0000028	90	degree	UO	UO:0000185	60	2	millimeter	UO	UO:0000016	717	second	UO	UO:0000010	\...\slim_sub-30989_sub-30989.tar\sub-30989\ses-1\DWI\sub-30989_ses-1_dwi.nii.gz	Functional Connectomes Project International Neuroimaging Data-Sharing Initiative	10.15387/fcp_indi.retro.slim	http://dx.doi.org/10.15387/fcp_indi.retro.slim	Time1
25749	Diffusion-weighted imaging	Magnetic Resonance Imaging	Siemens 3T TIM Trio	Siemens	3	tesla	UO	UO:0000228	head	8	Diffusion-weighted imaging	256	millimeter	UO	UO:0000016	128x128	millimeter	UO	UO:0000016	2.0x2.0x2.0	millimeter	UO	UO:0000016	11000	millisecond	UO	UO:0000028	98	millisecond	UO	UO:0000028	90	degree	UO	UO:0000185	60	2	millimeter	UO	UO:0000016	717	second	UO	UO:0000010	\...\slim_sub-25749_sub-25749.tar\sub-25749\ses-1\DWI\sub-25749_ses-1_dwi.nii.gz	Functional Connectomes Project International Neuroimaging Data-Sharing Initiative	10.15387/fcp_indi.retro.slim	http://dx.doi.org/10.15387/fcp_indi.retro.slim	Time1
30990	Diffusion-weighted imaging	Magnetic Resonance Imaging	Siemens 3T TIM Trio	Siemens	3	tesla	UO	UO:0000228	head	8	Diffusion-weighted imaging	256	millimeter	UO	UO:0000016	128x128	millimeter	UO	UO:0000016	2.0x2.0x2.0	millimeter	UO	UO:0000016	11000	millisecond	UO	UO:0000028	98	millisecond	UO	UO:0000028	90	degree	UO	UO:0000185	60	2	millimeter	UO	UO:0000016	717	second	UO	UO:0000010	\...\slim_sub-30990_sub-30990.tar\sub-30990\ses-1\DWI\sub-30990_ses-1_dwi.nii.gz	Functional Connectomes Project International Neuroimaging Data-Sharing Initiative	10.15387/fcp_indi.retro.slim	http://dx.doi.org/10.15387/fcp_indi.retro.slim	Time1
25750	Diffusion-weighted imaging	Magnetic Resonance Imaging	Siemens 3T TIM Trio	Siemens	3	tesla	UO	UO:0000228	head	8	Diffusion-weighted imaging	256	millimeter	UO	UO:0000016	128x128	millimeter	UO	UO:0000016	2.0x2.0x2.0	millimeter	UO	UO:0000016	11000	millisecond	UO	UO:0000028	98	millisecond	UO	UO:0000028	90	degree	UO	UO:0000185	60	2	millimeter	UO	UO:0000016	717	second	UO	UO:0000010	\...\slim_sub-25750_sub-25750.tar\sub-25750\ses-1\DWI\sub-25750_ses-1_dwi.nii.gz	Functional Connectomes Project International Neuroimaging Data-Sharing Initiative	10.15387/fcp_indi.retro.slim	http://dx.doi.org/10.15387/fcp_indi.retro.slim	Time1
25751	Diffusion-weighted imaging	Magnetic Resonance Imaging	Siemens 3T TIM Trio	Siemens	3	tesla	UO	UO:0000228	head	8	Diffusion-weighted imaging	256	millimeter	UO	UO:0000016	128x128	millimeter	UO	UO:0000016	2.0x2.0x2.0	millimeter	UO	UO:0000016	11000	millisecond	UO	UO:0000028	98	millisecond	UO	UO:0000028	90	degree	UO	UO:0000185	60	2	millimeter	UO	UO:0000016	717	second	UO	UO:0000010	\...\slim_sub-25751_sub-25751.tar\sub-25751\ses-1\DWI\sub-25751_ses-1_dwi.nii.gz	Functional Connectomes Project International Neuroimaging Data-Sharing Initiative	10.15387/fcp_indi.retro.slim	http://dx.doi.org/10.15387/fcp_indi.retro.slim	Time1
25752	Diffusion-weighted imaging	Magnetic Resonance Imaging	Siemens 3T TIM Trio	Siemens	3	tesla	UO	UO:0000228	head	8	Diffusion-weighted imaging	256	millimeter	UO	UO:0000016	128x128	millimeter	UO	UO:0000016	2.0x2.0x2.0	millimeter	UO	UO:0000016	11000	millisecond	UO	UO:0000028	98	millisecond	UO	UO:0000028	90	degree	UO	UO:0000185	60	2	millimeter	UO	UO:0000016	717	second	UO	UO:0000010	\...\slim_sub-25752_sub-25752.tar\sub-25752\ses-1\DWI\sub-25752_ses-1_dwi.nii.gz	Functional Connectomes Project International Neuroimaging Data-Sharing Initiative	10.15387/fcp_indi.retro.slim	http://dx.doi.org/10.15387/fcp_indi.retro.slim	Time1
25753	Diffusion-weighted imaging	Magnetic Resonance Imaging	Siemens 3T TIM Trio	Siemens	3	tesla	UO	UO:0000228	head	8	Diffusion-weighted imaging	256	millimeter	UO	UO:0000016	128x128	millimeter	UO	UO:0000016	2.0x2.0x2.0	millimeter	UO	UO:0000016	11000	millisecond	UO	UO:0000028	98	millisecond	UO	UO:0000028	90	degree	UO	UO:0000185	60	2	millimeter	UO	UO:0000016	717	second	UO	UO:0000010	\...\slim_sub-25753_sub-25753.tar\sub-25753\ses-1\DWI\sub-25753_ses-1_dwi.nii.gz	Functional Connectomes Project International Neuroimaging Data-Sharing Initiative	10.15387/fcp_indi.retro.slim	http://dx.doi.org/10.15387/fcp_indi.retro.slim	Time1
30991	Diffusion-weighted imaging	Magnetic Resonance Imaging	Siemens 3T TIM Trio	Siemens	3	tesla	UO	UO:0000228	head	8	Diffusion-weighted imaging	256	millimeter	UO	UO:0000016	128x128	millimeter	UO	UO:0000016	2.0x2.0x2.0	millimeter	UO	UO:0000016	11000	millisecond	UO	UO:0000028	98	millisecond	UO	UO:0000028	90	degree	UO	UO:0000185	60	2	millimeter	UO	UO:0000016	717	second	UO	UO:0000010	\...\slim_sub-30991_sub-30991.tar\sub-30991\ses-1\DWI\sub-30991_ses-1_dwi.nii.gz	Functional Connectomes Project International Neuroimaging Data-Sharing Initiative	10.15387/fcp_indi.retro.slim	http://dx.doi.org/10.15387/fcp_indi.retro.slim	Time1
30992	Diffusion-weighted imaging	Magnetic Resonance Imaging	Siemens 3T TIM Trio	Siemens	3	tesla	UO	UO:0000228	head	8	Diffusion-weighted imaging	256	millimeter	UO	UO:0000016	128x128	millimeter	UO	UO:0000016	2.0x2.0x2.0	millimeter	UO	UO:0000016	11000	millisecond	UO	UO:0000028	98	millisecond	UO	UO:0000028	90	degree	UO	UO:0000185	60	2	millimeter	UO	UO:0000016	717	second	UO	UO:0000010	\...\slim_sub-30992_sub-30992.tar\sub-30992\ses-1\DWI\sub-30992_ses-1_dwi.nii.gz	Functional Connectomes Project International Neuroimaging Data-Sharing Initiative	10.15387/fcp_indi.retro.slim	http://dx.doi.org/10.15387/fcp_indi.retro.slim	Time1
25755	Diffusion-weighted imaging	Magnetic Resonance Imaging	Siemens 3T TIM Trio	Siemens	3	tesla	UO	UO:0000228	head	8	Diffusion-weighted imaging	256	millimeter	UO	UO:0000016	128x128	millimeter	UO	UO:0000016	2.0x2.0x2.0	millimeter	UO	UO:0000016	11000	millisecond	UO	UO:0000028	98	millisecond	UO	UO:0000028	90	degree	UO	UO:0000185	60	2	millimeter	UO	UO:0000016	717	second	UO	UO:0000010	\...\slim_sub-25755_sub-25755.tar\sub-25755\ses-1\DWI\sub-25755_ses-1_dwi.nii.gz	Functional Connectomes Project International Neuroimaging Data-Sharing Initiative	10.15387/fcp_indi.retro.slim	http://dx.doi.org/10.15387/fcp_indi.retro.slim	Time1
25756	Diffusion-weighted imaging	Magnetic Resonance Imaging	Siemens 3T TIM Trio	Siemens	3	tesla	UO	UO:0000228	head	8	Diffusion-weighted imaging	256	millimeter	UO	UO:0000016	128x128	millimeter	UO	UO:0000016	2.0x2.0x2.0	millimeter	UO	UO:0000016	11000	millisecond	UO	UO:0000028	98	millisecond	UO	UO:0000028	90	degree	UO	UO:0000185	60	2	millimeter	UO	UO:0000016	717	second	UO	UO:0000010	\...\slim_sub-25756_sub-25756.tar\sub-25756\ses-1\DWI\sub-25756_ses-1_dwi.nii.gz	Functional Connectomes Project International Neuroimaging Data-Sharing Initiative	10.15387/fcp_indi.retro.slim	http://dx.doi.org/10.15387/fcp_indi.retro.slim	Time1
30993	Diffusion-weighted imaging	Magnetic Resonance Imaging	Siemens 3T TIM Trio	Siemens	3	tesla	UO	UO:0000228	head	8	Diffusion-weighted imaging	256	millimeter	UO	UO:0000016	128x128	millimeter	UO	UO:0000016	2.0x2.0x2.0	millimeter	UO	UO:0000016	11000	millisecond	UO	UO:0000028	98	millisecond	UO	UO:0000028	90	degree	UO	UO:0000185	60	2	millimeter	UO	UO:0000016	717	second	UO	UO:0000010	\...\slim_sub-30993_sub-30993.tar\sub-30993\ses-1\DWI\sub-30993_ses-1_dwi.nii.gz	Functional Connectomes Project International Neuroimaging Data-Sharing Initiative	10.15387/fcp_indi.retro.slim	http://dx.doi.org/10.15387/fcp_indi.retro.slim	Time1
30994	Diffusion-weighted imaging	Magnetic Resonance Imaging	Siemens 3T TIM Trio	Siemens	3	tesla	UO	UO:0000228	head	8	Diffusion-weighted imaging	256	millimeter	UO	UO:0000016	128x128	millimeter	UO	UO:0000016	2.0x2.0x2.0	millimeter	UO	UO:0000016	11000	millisecond	UO	UO:0000028	98	millisecond	UO	UO:0000028	90	degree	UO	UO:0000185	60	2	millimeter	UO	UO:0000016	717	second	UO	UO:0000010	\...\slim_sub-30994_sub-30994.tar\sub-30994\ses-1\DWI\sub-30994_ses-1_dwi.nii.gz	Functional Connectomes Project International Neuroimaging Data-Sharing Initiative	10.15387/fcp_indi.retro.slim	http://dx.doi.org/10.15387/fcp_indi.retro.slim	Time1
30995	Diffusion-weighted imaging	Magnetic Resonance Imaging	Siemens 3T TIM Trio	Siemens	3	tesla	UO	UO:0000228	head	8	Diffusion-weighted imaging	256	millimeter	UO	UO:0000016	128x128	millimeter	UO	UO:0000016	2.0x2.0x2.0	millimeter	UO	UO:0000016	11000	millisecond	UO	UO:0000028	98	millisecond	UO	UO:0000028	90	degree	UO	UO:0000185	60	2	millimeter	UO	UO:0000016	717	second	UO	UO:0000010	\...\slim_sub-30995_sub-30995.tar\sub-30995\ses-1\DWI\sub-30995_ses-1_dwi.nii.gz	Functional Connectomes Project International Neuroimaging Data-Sharing Initiative	10.15387/fcp_indi.retro.slim	http://dx.doi.org/10.15387/fcp_indi.retro.slim	Time1
30996	Diffusion-weighted imaging	Magnetic Resonance Imaging	Siemens 3T TIM Trio	Siemens	3	tesla	UO	UO:0000228	head	8	Diffusion-weighted imaging	256	millimeter	UO	UO:0000016	128x128	millimeter	UO	UO:0000016	2.0x2.0x2.0	millimeter	UO	UO:0000016	11000	millisecond	UO	UO:0000028	98	millisecond	UO	UO:0000028	90	degree	UO	UO:0000185	60	2	millimeter	UO	UO:0000016	717	second	UO	UO:0000010	\...\slim_sub-30996_sub-30996.tar\sub-30996\ses-1\DWI\sub-30996_ses-1_dwi.nii.gz	Functional Connectomes Project International Neuroimaging Data-Sharing Initiative	10.15387/fcp_indi.retro.slim	http://dx.doi.org/10.15387/fcp_indi.retro.slim	Time1
25757	Diffusion-weighted imaging	Magnetic Resonance Imaging	Siemens 3T TIM Trio	Siemens	3	tesla	UO	UO:0000228	head	8	Diffusion-weighted imaging	256	millimeter	UO	UO:0000016	128x128	millimeter	UO	UO:0000016	2.0x2.0x2.0	millimeter	UO	UO:0000016	11000	millisecond	UO	UO:0000028	98	millisecond	UO	UO:0000028	90	degree	UO	UO:0000185	60	2	millimeter	UO	UO:0000016	717	second	UO	UO:0000010	\...\slim_sub-25757_sub-25757.tar\sub-25757\ses-1\DWI\sub-25757_ses-1_dwi.nii.gz	Functional Connectomes Project International Neuroimaging Data-Sharing Initiative	10.15387/fcp_indi.retro.slim	http://dx.doi.org/10.15387/fcp_indi.retro.slim	Time1
25758	Diffusion-weighted imaging	Magnetic Resonance Imaging	Siemens 3T TIM Trio	Siemens	3	tesla	UO	UO:0000228	head	8	Diffusion-weighted imaging	256	millimeter	UO	UO:0000016	128x128	millimeter	UO	UO:0000016	2.0x2.0x2.0	millimeter	UO	UO:0000016	11000	millisecond	UO	UO:0000028	98	millisecond	UO	UO:0000028	90	degree	UO	UO:0000185	60	2	millimeter	UO	UO:0000016	717	second	UO	UO:0000010	\...\slim_sub-25758_sub-25758.tar\sub-25758\ses-1\DWI\sub-25758_ses-1_dwi.nii.gz	Functional Connectomes Project International Neuroimaging Data-Sharing Initiative	10.15387/fcp_indi.retro.slim	http://dx.doi.org/10.15387/fcp_indi.retro.slim	Time1
30997	Diffusion-weighted imaging	Magnetic Resonance Imaging	Siemens 3T TIM Trio	Siemens	3	tesla	UO	UO:0000228	head	8	Diffusion-weighted imaging	256	millimeter	UO	UO:0000016	128x128	millimeter	UO	UO:0000016	2.0x2.0x2.0	millimeter	UO	UO:0000016	11000	millisecond	UO	UO:0000028	98	millisecond	UO	UO:0000028	90	degree	UO	UO:0000185	60	2	millimeter	UO	UO:0000016	717	second	UO	UO:0000010	\...\slim_sub-30997_sub-30997.tar\sub-30997\ses-1\DWI\sub-30997_ses-1_dwi.nii.gz	Functional Connectomes Project International Neuroimaging Data-Sharing Initiative	10.15387/fcp_indi.retro.slim	http://dx.doi.org/10.15387/fcp_indi.retro.slim	Time1
30998	Diffusion-weighted imaging	Magnetic Resonance Imaging	Siemens 3T TIM Trio	Siemens	3	tesla	UO	UO:0000228	head	8	Diffusion-weighted imaging	256	millimeter	UO	UO:0000016	128x128	millimeter	UO	UO:0000016	2.0x2.0x2.0	millimeter	UO	UO:0000016	11000	millisecond	UO	UO:0000028	98	millisecond	UO	UO:0000028	90	degree	UO	UO:0000185	60	2	millimeter	UO	UO:0000016	717	second	UO	UO:0000010	\...\slim_sub-30998_sub-30998.tar\sub-30998\ses-1\DWI\sub-30998_ses-1_dwi.nii.gz	Functional Connectomes Project International Neuroimaging Data-Sharing Initiative	10.15387/fcp_indi.retro.slim	http://dx.doi.org/10.15387/fcp_indi.retro.slim	Time1
25759	Diffusion-weighted imaging	Magnetic Resonance Imaging	Siemens 3T TIM Trio	Siemens	3	tesla	UO	UO:0000228	head	8	Diffusion-weighted imaging	256	millimeter	UO	UO:0000016	128x128	millimeter	UO	UO:0000016	2.0x2.0x2.0	millimeter	UO	UO:0000016	11000	millisecond	UO	UO:0000028	98	millisecond	UO	UO:0000028	90	degree	UO	UO:0000185	60	2	millimeter	UO	UO:0000016	717	second	UO	UO:0000010	\...\slim_sub-25759_sub-25759.tar\sub-25759\ses-1\DWI\sub-25759_ses-1_dwi.nii.gz	Functional Connectomes Project International Neuroimaging Data-Sharing Initiative	10.15387/fcp_indi.retro.slim	http://dx.doi.org/10.15387/fcp_indi.retro.slim	Time1
25760	Diffusion-weighted imaging	Magnetic Resonance Imaging	Siemens 3T TIM Trio	Siemens	3	tesla	UO	UO:0000228	head	8	Diffusion-weighted imaging	256	millimeter	UO	UO:0000016	128x128	millimeter	UO	UO:0000016	2.0x2.0x2.0	millimeter	UO	UO:0000016	11000	millisecond	UO	UO:0000028	98	millisecond	UO	UO:0000028	90	degree	UO	UO:0000185	60	2	millimeter	UO	UO:0000016	717	second	UO	UO:0000010	\...\slim_sub-25760_sub-25760.tar\sub-25760\ses-1\DWI\sub-25760_ses-1_dwi.nii.gz	Functional Connectomes Project International Neuroimaging Data-Sharing Initiative	10.15387/fcp_indi.retro.slim	http://dx.doi.org/10.15387/fcp_indi.retro.slim	Time1
25761	Diffusion-weighted imaging	Magnetic Resonance Imaging	Siemens 3T TIM Trio	Siemens	3	tesla	UO	UO:0000228	head	8	Diffusion-weighted imaging	256	millimeter	UO	UO:0000016	128x128	millimeter	UO	UO:0000016	2.0x2.0x2.0	millimeter	UO	UO:0000016	11000	millisecond	UO	UO:0000028	98	millisecond	UO	UO:0000028	90	degree	UO	UO:0000185	60	2	millimeter	UO	UO:0000016	717	second	UO	UO:0000010	\...\slim_sub-25761_sub-25761.tar\sub-25761\ses-1\DWI\sub-25761_ses-1_dwi.nii.gz	Functional Connectomes Project International Neuroimaging Data-Sharing Initiative	10.15387/fcp_indi.retro.slim	http://dx.doi.org/10.15387/fcp_indi.retro.slim	Time1
25762	Diffusion-weighted imaging	Magnetic Resonance Imaging	Siemens 3T TIM Trio	Siemens	3	tesla	UO	UO:0000228	head	8	Diffusion-weighted imaging	256	millimeter	UO	UO:0000016	128x128	millimeter	UO	UO:0000016	2.0x2.0x2.0	millimeter	UO	UO:0000016	11000	millisecond	UO	UO:0000028	98	millisecond	UO	UO:0000028	90	degree	UO	UO:0000185	60	2	millimeter	UO	UO:0000016	717	second	UO	UO:0000010	\...\slim_sub-25762_sub-25762.tar\sub-25762\ses-1\DWI\sub-25762_ses-1_dwi.nii.gz	Functional Connectomes Project International Neuroimaging Data-Sharing Initiative	10.15387/fcp_indi.retro.slim	http://dx.doi.org/10.15387/fcp_indi.retro.slim	Time1
25763	Diffusion-weighted imaging	Magnetic Resonance Imaging	Siemens 3T TIM Trio	Siemens	3	tesla	UO	UO:0000228	head	8	Diffusion-weighted imaging	256	millimeter	UO	UO:0000016	128x128	millimeter	UO	UO:0000016	2.0x2.0x2.0	millimeter	UO	UO:0000016	11000	millisecond	UO	UO:0000028	98	millisecond	UO	UO:0000028	90	degree	UO	UO:0000185	60	2	millimeter	UO	UO:0000016	717	second	UO	UO:0000010	\...\slim_sub-25763_sub-25763.tar\sub-25763\ses-1\DWI\sub-25763_ses-1_dwi.nii.gz	Functional Connectomes Project International Neuroimaging Data-Sharing Initiative	10.15387/fcp_indi.retro.slim	http://dx.doi.org/10.15387/fcp_indi.retro.slim	Time1
25764	Diffusion-weighted imaging	Magnetic Resonance Imaging	Siemens 3T TIM Trio	Siemens	3	tesla	UO	UO:0000228	head	8	Diffusion-weighted imaging	256	millimeter	UO	UO:0000016	128x128	millimeter	UO	UO:0000016	2.0x2.0x2.0	millimeter	UO	UO:0000016	11000	millisecond	UO	UO:0000028	98	millisecond	UO	UO:0000028	90	degree	UO	UO:0000185	60	2	millimeter	UO	UO:0000016	717	second	UO	UO:0000010	\...\slim_sub-25764_sub-25764.tar\sub-25764\ses-1\DWI\sub-25764_ses-1_dwi.nii.gz	Functional Connectomes Project International Neuroimaging Data-Sharing Initiative	10.15387/fcp_indi.retro.slim	http://dx.doi.org/10.15387/fcp_indi.retro.slim	Time1
30999	Diffusion-weighted imaging	Magnetic Resonance Imaging	Siemens 3T TIM Trio	Siemens	3	tesla	UO	UO:0000228	head	8	Diffusion-weighted imaging	256	millimeter	UO	UO:0000016	128x128	millimeter	UO	UO:0000016	2.0x2.0x2.0	millimeter	UO	UO:0000016	11000	millisecond	UO	UO:0000028	98	millisecond	UO	UO:0000028	90	degree	UO	UO:0000185	60	2	millimeter	UO	UO:0000016	717	second	UO	UO:0000010	\...\slim_sub-30999_sub-30999.tar\sub-30999\ses-1\DWI\sub-30999_ses-1_dwi.nii.gz	Functional Connectomes Project International Neuroimaging Data-Sharing Initiative	10.15387/fcp_indi.retro.slim	http://dx.doi.org/10.15387/fcp_indi.retro.slim	Time1
25765	Diffusion-weighted imaging	Magnetic Resonance Imaging	Siemens 3T TIM Trio	Siemens	3	tesla	UO	UO:0000228	head	8	Diffusion-weighted imaging	256	millimeter	UO	UO:0000016	128x128	millimeter	UO	UO:0000016	2.0x2.0x2.0	millimeter	UO	UO:0000016	11000	millisecond	UO	UO:0000028	98	millisecond	UO	UO:0000028	90	degree	UO	UO:0000185	60	2	millimeter	UO	UO:0000016	717	second	UO	UO:0000010	\...\slim_sub-25765_sub-25765.tar\sub-25765\ses-1\DWI\sub-25765_ses-1_dwi.nii.gz	Functional Connectomes Project International Neuroimaging Data-Sharing Initiative	10.15387/fcp_indi.retro.slim	http://dx.doi.org/10.15387/fcp_indi.retro.slim	Time1
25766	Diffusion-weighted imaging	Magnetic Resonance Imaging	Siemens 3T TIM Trio	Siemens	3	tesla	UO	UO:0000228	head	8	Diffusion-weighted imaging	256	millimeter	UO	UO:0000016	128x128	millimeter	UO	UO:0000016	2.0x2.0x2.0	millimeter	UO	UO:0000016	11000	millisecond	UO	UO:0000028	98	millisecond	UO	UO:0000028	90	degree	UO	UO:0000185	60	2	millimeter	UO	UO:0000016	717	second	UO	UO:0000010	\...\slim_sub-25766_sub-25766.tar\sub-25766\ses-1\DWI\sub-25766_ses-1_dwi.nii.gz	Functional Connectomes Project International Neuroimaging Data-Sharing Initiative	10.15387/fcp_indi.retro.slim	http://dx.doi.org/10.15387/fcp_indi.retro.slim	Time1
25767	Diffusion-weighted imaging	Magnetic Resonance Imaging	Siemens 3T TIM Trio	Siemens	3	tesla	UO	UO:0000228	head	8	Diffusion-weighted imaging	256	millimeter	UO	UO:0000016	128x128	millimeter	UO	UO:0000016	2.0x2.0x2.0	millimeter	UO	UO:0000016	11000	millisecond	UO	UO:0000028	98	millisecond	UO	UO:0000028	90	degree	UO	UO:0000185	60	2	millimeter	UO	UO:0000016	717	second	UO	UO:0000010	\...\slim_sub-25767_sub-25767.tar\sub-25767\ses-1\DWI\sub-25767_ses-1_dwi.nii.gz	Functional Connectomes Project International Neuroimaging Data-Sharing Initiative	10.15387/fcp_indi.retro.slim	http://dx.doi.org/10.15387/fcp_indi.retro.slim	Time1
31000	Diffusion-weighted imaging	Magnetic Resonance Imaging	Siemens 3T TIM Trio	Siemens	3	tesla	UO	UO:0000228	head	8	Diffusion-weighted imaging	256	millimeter	UO	UO:0000016	128x128	millimeter	UO	UO:0000016	2.0x2.0x2.0	millimeter	UO	UO:0000016	11000	millisecond	UO	UO:0000028	98	millisecond	UO	UO:0000028	90	degree	UO	UO:0000185	60	2	millimeter	UO	UO:0000016	717	second	UO	UO:0000010	\...\slim_sub-31000_sub-31000.tar\sub-31000\ses-1\DWI\sub-31000_ses-1_dwi.nii.gz	Functional Connectomes Project International Neuroimaging Data-Sharing Initiative	10.15387/fcp_indi.retro.slim	http://dx.doi.org/10.15387/fcp_indi.retro.slim	Time1
25768	Diffusion-weighted imaging	Magnetic Resonance Imaging	Siemens 3T TIM Trio	Siemens	3	tesla	UO	UO:0000228	head	8	Diffusion-weighted imaging	256	millimeter	UO	UO:0000016	128x128	millimeter	UO	UO:0000016	2.0x2.0x2.0	millimeter	UO	UO:0000016	11000	millisecond	UO	UO:0000028	98	millisecond	UO	UO:0000028	90	degree	UO	UO:0000185	60	2	millimeter	UO	UO:0000016	717	second	UO	UO:0000010	\...\slim_sub-25768_sub-25768.tar\sub-25768\ses-1\DWI\sub-25768_ses-1_dwi.nii.gz	Functional Connectomes Project International Neuroimaging Data-Sharing Initiative	10.15387/fcp_indi.retro.slim	http://dx.doi.org/10.15387/fcp_indi.retro.slim	Time1
31001	Diffusion-weighted imaging	Magnetic Resonance Imaging	Siemens 3T TIM Trio	Siemens	3	tesla	UO	UO:0000228	head	8	Diffusion-weighted imaging	256	millimeter	UO	UO:0000016	128x128	millimeter	UO	UO:0000016	2.0x2.0x2.0	millimeter	UO	UO:0000016	11000	millisecond	UO	UO:0000028	98	millisecond	UO	UO:0000028	90	degree	UO	UO:0000185	60	2	millimeter	UO	UO:0000016	717	second	UO	UO:0000010	\...\slim_sub-31001_sub-31001.tar\sub-31001\ses-1\DWI\sub-31001_ses-1_dwi.nii.gz	Functional Connectomes Project International Neuroimaging Data-Sharing Initiative	10.15387/fcp_indi.retro.slim	http://dx.doi.org/10.15387/fcp_indi.retro.slim	Time1
25769	Diffusion-weighted imaging	Magnetic Resonance Imaging	Siemens 3T TIM Trio	Siemens	3	tesla	UO	UO:0000228	head	8	Diffusion-weighted imaging	256	millimeter	UO	UO:0000016	128x128	millimeter	UO	UO:0000016	2.0x2.0x2.0	millimeter	UO	UO:0000016	11000	millisecond	UO	UO:0000028	98	millisecond	UO	UO:0000028	90	degree	UO	UO:0000185	60	2	millimeter	UO	UO:0000016	717	second	UO	UO:0000010	\...\slim_sub-25769_sub-25769.tar\sub-25769\ses-1\DWI\sub-25769_ses-1_dwi.nii.gz	Functional Connectomes Project International Neuroimaging Data-Sharing Initiative	10.15387/fcp_indi.retro.slim	http://dx.doi.org/10.15387/fcp_indi.retro.slim	Time1
31002	Diffusion-weighted imaging	Magnetic Resonance Imaging	Siemens 3T TIM Trio	Siemens	3	tesla	UO	UO:0000228	head	8	Diffusion-weighted imaging	256	millimeter	UO	UO:0000016	128x128	millimeter	UO	UO:0000016	2.0x2.0x2.0	millimeter	UO	UO:0000016	11000	millisecond	UO	UO:0000028	98	millisecond	UO	UO:0000028	90	degree	UO	UO:0000185	60	2	millimeter	UO	UO:0000016	717	second	UO	UO:0000010	\...\slim_sub-31002_sub-31002.tar\sub-31002\ses-1\DWI\sub-31002_ses-1_dwi.nii.gz	Functional Connectomes Project International Neuroimaging Data-Sharing Initiative	10.15387/fcp_indi.retro.slim	http://dx.doi.org/10.15387/fcp_indi.retro.slim	Time1
25770	Diffusion-weighted imaging	Magnetic Resonance Imaging	Siemens 3T TIM Trio	Siemens	3	tesla	UO	UO:0000228	head	8	Diffusion-weighted imaging	256	millimeter	UO	UO:0000016	128x128	millimeter	UO	UO:0000016	2.0x2.0x2.0	millimeter	UO	UO:0000016	11000	millisecond	UO	UO:0000028	98	millisecond	UO	UO:0000028	90	degree	UO	UO:0000185	60	2	millimeter	UO	UO:0000016	717	second	UO	UO:0000010	\...\slim_sub-25770_sub-25770.tar\sub-25770\ses-1\DWI\sub-25770_ses-1_dwi.nii.gz	Functional Connectomes Project International Neuroimaging Data-Sharing Initiative	10.15387/fcp_indi.retro.slim	http://dx.doi.org/10.15387/fcp_indi.retro.slim	Time1
31003	Diffusion-weighted imaging	Magnetic Resonance Imaging	Siemens 3T TIM Trio	Siemens	3	tesla	UO	UO:0000228	head	8	Diffusion-weighted imaging	256	millimeter	UO	UO:0000016	128x128	millimeter	UO	UO:0000016	2.0x2.0x2.0	millimeter	UO	UO:0000016	11000	millisecond	UO	UO:0000028	98	millisecond	UO	UO:0000028	90	degree	UO	UO:0000185	60	2	millimeter	UO	UO:0000016	717	second	UO	UO:0000010	\...\slim_sub-31003_sub-31003.tar\sub-31003\ses-1\DWI\sub-31003_ses-1_dwi.nii.gz	Functional Connectomes Project International Neuroimaging Data-Sharing Initiative	10.15387/fcp_indi.retro.slim	http://dx.doi.org/10.15387/fcp_indi.retro.slim	Time1
25771	Diffusion-weighted imaging	Magnetic Resonance Imaging	Siemens 3T TIM Trio	Siemens	3	tesla	UO	UO:0000228	head	8	Diffusion-weighted imaging	256	millimeter	UO	UO:0000016	128x128	millimeter	UO	UO:0000016	2.0x2.0x2.0	millimeter	UO	UO:0000016	11000	millisecond	UO	UO:0000028	98	millisecond	UO	UO:0000028	90	degree	UO	UO:0000185	60	2	millimeter	UO	UO:0000016	717	second	UO	UO:0000010	\...\slim_sub-25771_sub-25771.tar\sub-25771\ses-1\DWI\sub-25771_ses-1_dwi.nii.gz	Functional Connectomes Project International Neuroimaging Data-Sharing Initiative	10.15387/fcp_indi.retro.slim	http://dx.doi.org/10.15387/fcp_indi.retro.slim	Time1
25772	Diffusion-weighted imaging	Magnetic Resonance Imaging	Siemens 3T TIM Trio	Siemens	3	tesla	UO	UO:0000228	head	8	Diffusion-weighted imaging	256	millimeter	UO	UO:0000016	128x128	millimeter	UO	UO:0000016	2.0x2.0x2.0	millimeter	UO	UO:0000016	11000	millisecond	UO	UO:0000028	98	millisecond	UO	UO:0000028	90	degree	UO	UO:0000185	60	2	millimeter	UO	UO:0000016	717	second	UO	UO:0000010	\...\slim_sub-25772_sub-25772.tar\sub-25772\ses-1\DWI\sub-25772_ses-1_dwi.nii.gz	Functional Connectomes Project International Neuroimaging Data-Sharing Initiative	10.15387/fcp_indi.retro.slim	http://dx.doi.org/10.15387/fcp_indi.retro.slim	Time1
25773	Diffusion-weighted imaging	Magnetic Resonance Imaging	Siemens 3T TIM Trio	Siemens	3	tesla	UO	UO:0000228	head	8	Diffusion-weighted imaging	256	millimeter	UO	UO:0000016	128x128	millimeter	UO	UO:0000016	2.0x2.0x2.0	millimeter	UO	UO:0000016	11000	millisecond	UO	UO:0000028	98	millisecond	UO	UO:0000028	90	degree	UO	UO:0000185	60	2	millimeter	UO	UO:0000016	717	second	UO	UO:0000010	\...\slim_sub-25773_sub-25773.tar\sub-25773\ses-1\DWI\sub-25773_ses-1_dwi.nii.gz	Functional Connectomes Project International Neuroimaging Data-Sharing Initiative	10.15387/fcp_indi.retro.slim	http://dx.doi.org/10.15387/fcp_indi.retro.slim	Time1
25774	Diffusion-weighted imaging	Magnetic Resonance Imaging	Siemens 3T TIM Trio	Siemens	3	tesla	UO	UO:0000228	head	8	Diffusion-weighted imaging	256	millimeter	UO	UO:0000016	128x128	millimeter	UO	UO:0000016	2.0x2.0x2.0	millimeter	UO	UO:0000016	11000	millisecond	UO	UO:0000028	98	millisecond	UO	UO:0000028	90	degree	UO	UO:0000185	60	2	millimeter	UO	UO:0000016	717	second	UO	UO:0000010	\...\slim_sub-25774_sub-25774.tar\sub-25774\ses-1\DWI\sub-25774_ses-1_dwi.nii.gz	Functional Connectomes Project International Neuroimaging Data-Sharing Initiative	10.15387/fcp_indi.retro.slim	http://dx.doi.org/10.15387/fcp_indi.retro.slim	Time1
31004	Diffusion-weighted imaging	Magnetic Resonance Imaging	Siemens 3T TIM Trio	Siemens	3	tesla	UO	UO:0000228	head	8	Diffusion-weighted imaging	256	millimeter	UO	UO:0000016	128x128	millimeter	UO	UO:0000016	2.0x2.0x2.0	millimeter	UO	UO:0000016	11000	millisecond	UO	UO:0000028	98	millisecond	UO	UO:0000028	90	degree	UO	UO:0000185	60	2	millimeter	UO	UO:0000016	717	second	UO	UO:0000010	\...\slim_sub-31004_sub-31004.tar\sub-31004\ses-1\DWI\sub-31004_ses-1_dwi.nii.gz	Functional Connectomes Project International Neuroimaging Data-Sharing Initiative	10.15387/fcp_indi.retro.slim	http://dx.doi.org/10.15387/fcp_indi.retro.slim	Time1
31005	Diffusion-weighted imaging	Magnetic Resonance Imaging	Siemens 3T TIM Trio	Siemens	3	tesla	UO	UO:0000228	head	8	Diffusion-weighted imaging	256	millimeter	UO	UO:0000016	128x128	millimeter	UO	UO:0000016	2.0x2.0x2.0	millimeter	UO	UO:0000016	11000	millisecond	UO	UO:0000028	98	millisecond	UO	UO:0000028	90	degree	UO	UO:0000185	60	2	millimeter	UO	UO:0000016	717	second	UO	UO:0000010	\...\slim_sub-31005_sub-31005.tar\sub-31005\ses-1\DWI\sub-31005_ses-1_dwi.nii.gz	Functional Connectomes Project International Neuroimaging Data-Sharing Initiative	10.15387/fcp_indi.retro.slim	http://dx.doi.org/10.15387/fcp_indi.retro.slim	Time1
25775	Diffusion-weighted imaging	Magnetic Resonance Imaging	Siemens 3T TIM Trio	Siemens	3	tesla	UO	UO:0000228	head	8	Diffusion-weighted imaging	256	millimeter	UO	UO:0000016	128x128	millimeter	UO	UO:0000016	2.0x2.0x2.0	millimeter	UO	UO:0000016	11000	millisecond	UO	UO:0000028	98	millisecond	UO	UO:0000028	90	degree	UO	UO:0000185	60	2	millimeter	UO	UO:0000016	717	second	UO	UO:0000010	\...\slim_sub-25775_sub-25775.tar\sub-25775\ses-1\DWI\sub-25775_ses-1_dwi.nii.gz	Functional Connectomes Project International Neuroimaging Data-Sharing Initiative	10.15387/fcp_indi.retro.slim	http://dx.doi.org/10.15387/fcp_indi.retro.slim	Time1
31006	Diffusion-weighted imaging	Magnetic Resonance Imaging	Siemens 3T TIM Trio	Siemens	3	tesla	UO	UO:0000228	head	8	Diffusion-weighted imaging	256	millimeter	UO	UO:0000016	128x128	millimeter	UO	UO:0000016	2.0x2.0x2.0	millimeter	UO	UO:0000016	11000	millisecond	UO	UO:0000028	98	millisecond	UO	UO:0000028	90	degree	UO	UO:0000185	60	2	millimeter	UO	UO:0000016	717	second	UO	UO:0000010	\...\slim_sub-31006_sub-31006.tar\sub-31006\ses-1\DWI\sub-31006_ses-1_dwi.nii.gz	Functional Connectomes Project International Neuroimaging Data-Sharing Initiative	10.15387/fcp_indi.retro.slim	http://dx.doi.org/10.15387/fcp_indi.retro.slim	Time1
31007	Diffusion-weighted imaging	Magnetic Resonance Imaging	Siemens 3T TIM Trio	Siemens	3	tesla	UO	UO:0000228	head	8	Diffusion-weighted imaging	256	millimeter	UO	UO:0000016	128x128	millimeter	UO	UO:0000016	2.0x2.0x2.0	millimeter	UO	UO:0000016	11000	millisecond	UO	UO:0000028	98	millisecond	UO	UO:0000028	90	degree	UO	UO:0000185	60	2	millimeter	UO	UO:0000016	717	second	UO	UO:0000010	\...\slim_sub-31007_sub-31007.tar\sub-31007\ses-1\DWI\sub-31007_ses-1_dwi.nii.gz	Functional Connectomes Project International Neuroimaging Data-Sharing Initiative	10.15387/fcp_indi.retro.slim	http://dx.doi.org/10.15387/fcp_indi.retro.slim	Time1
31008	Diffusion-weighted imaging	Magnetic Resonance Imaging	Siemens 3T TIM Trio	Siemens	3	tesla	UO	UO:0000228	head	8	Diffusion-weighted imaging	256	millimeter	UO	UO:0000016	128x128	millimeter	UO	UO:0000016	2.0x2.0x2.0	millimeter	UO	UO:0000016	11000	millisecond	UO	UO:0000028	98	millisecond	UO	UO:0000028	90	degree	UO	UO:0000185	60	2	millimeter	UO	UO:0000016	717	second	UO	UO:0000010	\...\slim_sub-31008_sub-31008.tar\sub-31008\ses-1\DWI\sub-31008_ses-1_dwi.nii.gz	Functional Connectomes Project International Neuroimaging Data-Sharing Initiative	10.15387/fcp_indi.retro.slim	http://dx.doi.org/10.15387/fcp_indi.retro.slim	Time1
31009	Diffusion-weighted imaging	Magnetic Resonance Imaging	Siemens 3T TIM Trio	Siemens	3	tesla	UO	UO:0000228	head	8	Diffusion-weighted imaging	256	millimeter	UO	UO:0000016	128x128	millimeter	UO	UO:0000016	2.0x2.0x2.0	millimeter	UO	UO:0000016	11000	millisecond	UO	UO:0000028	98	millisecond	UO	UO:0000028	90	degree	UO	UO:0000185	60	2	millimeter	UO	UO:0000016	717	second	UO	UO:0000010	\...\slim_sub-31009_sub-31009.tar\sub-31009\ses-1\DWI\sub-31009_ses-1_dwi.nii.gz	Functional Connectomes Project International Neuroimaging Data-Sharing Initiative	10.15387/fcp_indi.retro.slim	http://dx.doi.org/10.15387/fcp_indi.retro.slim	Time1
31010	Diffusion-weighted imaging	Magnetic Resonance Imaging	Siemens 3T TIM Trio	Siemens	3	tesla	UO	UO:0000228	head	8	Diffusion-weighted imaging	256	millimeter	UO	UO:0000016	128x128	millimeter	UO	UO:0000016	2.0x2.0x2.0	millimeter	UO	UO:0000016	11000	millisecond	UO	UO:0000028	98	millisecond	UO	UO:0000028	90	degree	UO	UO:0000185	60	2	millimeter	UO	UO:0000016	717	second	UO	UO:0000010	\...\slim_sub-31010_sub-31010.tar\sub-31010\ses-1\DWI\sub-31010_ses-1_dwi.nii.gz	Functional Connectomes Project International Neuroimaging Data-Sharing Initiative	10.15387/fcp_indi.retro.slim	http://dx.doi.org/10.15387/fcp_indi.retro.slim	Time1
25776	Diffusion-weighted imaging	Magnetic Resonance Imaging	Siemens 3T TIM Trio	Siemens	3	tesla	UO	UO:0000228	head	8	Diffusion-weighted imaging	256	millimeter	UO	UO:0000016	128x128	millimeter	UO	UO:0000016	2.0x2.0x2.0	millimeter	UO	UO:0000016	11000	millisecond	UO	UO:0000028	98	millisecond	UO	UO:0000028	90	degree	UO	UO:0000185	60	2	millimeter	UO	UO:0000016	717	second	UO	UO:0000010	\...\slim_sub-25776_sub-25776.tar\sub-25776\ses-1\DWI\sub-25776_ses-1_dwi.nii.gz	Functional Connectomes Project International Neuroimaging Data-Sharing Initiative	10.15387/fcp_indi.retro.slim	http://dx.doi.org/10.15387/fcp_indi.retro.slim	Time1
25777	Diffusion-weighted imaging	Magnetic Resonance Imaging	Siemens 3T TIM Trio	Siemens	3	tesla	UO	UO:0000228	head	8	Diffusion-weighted imaging	256	millimeter	UO	UO:0000016	128x128	millimeter	UO	UO:0000016	2.0x2.0x2.0	millimeter	UO	UO:0000016	11000	millisecond	UO	UO:0000028	98	millisecond	UO	UO:0000028	90	degree	UO	UO:0000185	60	2	millimeter	UO	UO:0000016	717	second	UO	UO:0000010	\...\slim_sub-25777_sub-25777.tar\sub-25777\ses-1\DWI\sub-25777_ses-1_dwi.nii.gz	Functional Connectomes Project International Neuroimaging Data-Sharing Initiative	10.15387/fcp_indi.retro.slim	http://dx.doi.org/10.15387/fcp_indi.retro.slim	Time1
25778	Diffusion-weighted imaging	Magnetic Resonance Imaging	Siemens 3T TIM Trio	Siemens	3	tesla	UO	UO:0000228	head	8	Diffusion-weighted imaging	256	millimeter	UO	UO:0000016	128x128	millimeter	UO	UO:0000016	2.0x2.0x2.0	millimeter	UO	UO:0000016	11000	millisecond	UO	UO:0000028	98	millisecond	UO	UO:0000028	90	degree	UO	UO:0000185	60	2	millimeter	UO	UO:0000016	717	second	UO	UO:0000010	\...\slim_sub-25778_sub-25778.tar\sub-25778\ses-1\DWI\sub-25778_ses-1_dwi.nii.gz	Functional Connectomes Project International Neuroimaging Data-Sharing Initiative	10.15387/fcp_indi.retro.slim	http://dx.doi.org/10.15387/fcp_indi.retro.slim	Time1
31011	Diffusion-weighted imaging	Magnetic Resonance Imaging	Siemens 3T TIM Trio	Siemens	3	tesla	UO	UO:0000228	head	8	Diffusion-weighted imaging	256	millimeter	UO	UO:0000016	128x128	millimeter	UO	UO:0000016	2.0x2.0x2.0	millimeter	UO	UO:0000016	11000	millisecond	UO	UO:0000028	98	millisecond	UO	UO:0000028	90	degree	UO	UO:0000185	60	2	millimeter	UO	UO:0000016	717	second	UO	UO:0000010	\...\slim_sub-31011_sub-31011.tar\sub-31011\ses-1\DWI\sub-31011_ses-1_dwi.nii.gz	Functional Connectomes Project International Neuroimaging Data-Sharing Initiative	10.15387/fcp_indi.retro.slim	http://dx.doi.org/10.15387/fcp_indi.retro.slim	Time1
25779	Diffusion-weighted imaging	Magnetic Resonance Imaging	Siemens 3T TIM Trio	Siemens	3	tesla	UO	UO:0000228	head	8	Diffusion-weighted imaging	256	millimeter	UO	UO:0000016	128x128	millimeter	UO	UO:0000016	2.0x2.0x2.0	millimeter	UO	UO:0000016	11000	millisecond	UO	UO:0000028	98	millisecond	UO	UO:0000028	90	degree	UO	UO:0000185	60	2	millimeter	UO	UO:0000016	717	second	UO	UO:0000010	\...\slim_sub-25779_sub-25779.tar\sub-25779\ses-1\DWI\sub-25779_ses-1_dwi.nii.gz	Functional Connectomes Project International Neuroimaging Data-Sharing Initiative	10.15387/fcp_indi.retro.slim	http://dx.doi.org/10.15387/fcp_indi.retro.slim	Time1
31012	Diffusion-weighted imaging	Magnetic Resonance Imaging	Siemens 3T TIM Trio	Siemens	3	tesla	UO	UO:0000228	head	8	Diffusion-weighted imaging	256	millimeter	UO	UO:0000016	128x128	millimeter	UO	UO:0000016	2.0x2.0x2.0	millimeter	UO	UO:0000016	11000	millisecond	UO	UO:0000028	98	millisecond	UO	UO:0000028	90	degree	UO	UO:0000185	60	2	millimeter	UO	UO:0000016	717	second	UO	UO:0000010	\...\slim_sub-31012_sub-31012.tar\sub-31012\ses-1\DWI\sub-31012_ses-1_dwi.nii.gz	Functional Connectomes Project International Neuroimaging Data-Sharing Initiative	10.15387/fcp_indi.retro.slim	http://dx.doi.org/10.15387/fcp_indi.retro.slim	Time1
31013	Diffusion-weighted imaging	Magnetic Resonance Imaging	Siemens 3T TIM Trio	Siemens	3	tesla	UO	UO:0000228	head	8	Diffusion-weighted imaging	256	millimeter	UO	UO:0000016	128x128	millimeter	UO	UO:0000016	2.0x2.0x2.0	millimeter	UO	UO:0000016	11000	millisecond	UO	UO:0000028	98	millisecond	UO	UO:0000028	90	degree	UO	UO:0000185	60	2	millimeter	UO	UO:0000016	717	second	UO	UO:0000010	\...\slim_sub-31013_sub-31013.tar\sub-31013\ses-1\DWI\sub-31013_ses-1_dwi.nii.gz	Functional Connectomes Project International Neuroimaging Data-Sharing Initiative	10.15387/fcp_indi.retro.slim	http://dx.doi.org/10.15387/fcp_indi.retro.slim	Time1
25780	Diffusion-weighted imaging	Magnetic Resonance Imaging	Siemens 3T TIM Trio	Siemens	3	tesla	UO	UO:0000228	head	8	Diffusion-weighted imaging	256	millimeter	UO	UO:0000016	128x128	millimeter	UO	UO:0000016	2.0x2.0x2.0	millimeter	UO	UO:0000016	11000	millisecond	UO	UO:0000028	98	millisecond	UO	UO:0000028	90	degree	UO	UO:0000185	60	2	millimeter	UO	UO:0000016	717	second	UO	UO:0000010	\...\slim_sub-25780_sub-25780.tar\sub-25780\ses-1\DWI\sub-25780_ses-1_dwi.nii.gz	Functional Connectomes Project International Neuroimaging Data-Sharing Initiative	10.15387/fcp_indi.retro.slim	http://dx.doi.org/10.15387/fcp_indi.retro.slim	Time1
25781	Diffusion-weighted imaging	Magnetic Resonance Imaging	Siemens 3T TIM Trio	Siemens	3	tesla	UO	UO:0000228	head	8	Diffusion-weighted imaging	256	millimeter	UO	UO:0000016	128x128	millimeter	UO	UO:0000016	2.0x2.0x2.0	millimeter	UO	UO:0000016	11000	millisecond	UO	UO:0000028	98	millisecond	UO	UO:0000028	90	degree	UO	UO:0000185	60	2	millimeter	UO	UO:0000016	717	second	UO	UO:0000010	\...\slim_sub-25781_sub-25781.tar\sub-25781\ses-1\DWI\sub-25781_ses-1_dwi.nii.gz	Functional Connectomes Project International Neuroimaging Data-Sharing Initiative	10.15387/fcp_indi.retro.slim	http://dx.doi.org/10.15387/fcp_indi.retro.slim	Time1
25782	Diffusion-weighted imaging	Magnetic Resonance Imaging	Siemens 3T TIM Trio	Siemens	3	tesla	UO	UO:0000228	head	8	Diffusion-weighted imaging	256	millimeter	UO	UO:0000016	128x128	millimeter	UO	UO:0000016	2.0x2.0x2.0	millimeter	UO	UO:0000016	11000	millisecond	UO	UO:0000028	98	millisecond	UO	UO:0000028	90	degree	UO	UO:0000185	60	2	millimeter	UO	UO:0000016	717	second	UO	UO:0000010	\...\slim_sub-25782_sub-25782.tar\sub-25782\ses-1\DWI\sub-25782_ses-1_dwi.nii.gz	Functional Connectomes Project International Neuroimaging Data-Sharing Initiative	10.15387/fcp_indi.retro.slim	http://dx.doi.org/10.15387/fcp_indi.retro.slim	Time1
31014	Diffusion-weighted imaging	Magnetic Resonance Imaging	Siemens 3T TIM Trio	Siemens	3	tesla	UO	UO:0000228	head	8	Diffusion-weighted imaging	256	millimeter	UO	UO:0000016	128x128	millimeter	UO	UO:0000016	2.0x2.0x2.0	millimeter	UO	UO:0000016	11000	millisecond	UO	UO:0000028	98	millisecond	UO	UO:0000028	90	degree	UO	UO:0000185	60	2	millimeter	UO	UO:0000016	717	second	UO	UO:0000010	\...\slim_sub-31014_sub-31014.tar\sub-31014\ses-1\DWI\sub-31014_ses-1_dwi.nii.gz	Functional Connectomes Project International Neuroimaging Data-Sharing Initiative	10.15387/fcp_indi.retro.slim	http://dx.doi.org/10.15387/fcp_indi.retro.slim	Time1
31015	Diffusion-weighted imaging	Magnetic Resonance Imaging	Siemens 3T TIM Trio	Siemens	3	tesla	UO	UO:0000228	head	8	Diffusion-weighted imaging	256	millimeter	UO	UO:0000016	128x128	millimeter	UO	UO:0000016	2.0x2.0x2.0	millimeter	UO	UO:0000016	11000	millisecond	UO	UO:0000028	98	millisecond	UO	UO:0000028	90	degree	UO	UO:0000185	60	2	millimeter	UO	UO:0000016	717	second	UO	UO:0000010	\...\slim_sub-31015_sub-31015.tar\sub-31015\ses-1\DWI\sub-31015_ses-1_dwi.nii.gz	Functional Connectomes Project International Neuroimaging Data-Sharing Initiative	10.15387/fcp_indi.retro.slim	http://dx.doi.org/10.15387/fcp_indi.retro.slim	Time1
31016	Diffusion-weighted imaging	Magnetic Resonance Imaging	Siemens 3T TIM Trio	Siemens	3	tesla	UO	UO:0000228	head	8	Diffusion-weighted imaging	256	millimeter	UO	UO:0000016	128x128	millimeter	UO	UO:0000016	2.0x2.0x2.0	millimeter	UO	UO:0000016	11000	millisecond	UO	UO:0000028	98	millisecond	UO	UO:0000028	90	degree	UO	UO:0000185	60	2	millimeter	UO	UO:0000016	717	second	UO	UO:0000010	\...\slim_sub-31016_sub-31016.tar\sub-31016\ses-1\DWI\sub-31016_ses-1_dwi.nii.gz	Functional Connectomes Project International Neuroimaging Data-Sharing Initiative	10.15387/fcp_indi.retro.slim	http://dx.doi.org/10.15387/fcp_indi.retro.slim	Time1
25783	Diffusion-weighted imaging	Magnetic Resonance Imaging	Siemens 3T TIM Trio	Siemens	3	tesla	UO	UO:0000228	head	8	Diffusion-weighted imaging	256	millimeter	UO	UO:0000016	128x128	millimeter	UO	UO:0000016	2.0x2.0x2.0	millimeter	UO	UO:0000016	11000	millisecond	UO	UO:0000028	98	millisecond	UO	UO:0000028	90	degree	UO	UO:0000185	60	2	millimeter	UO	UO:0000016	717	second	UO	UO:0000010	\...\slim_sub-25783_sub-25783.tar\sub-25783\ses-1\DWI\sub-25783_ses-1_dwi.nii.gz	Functional Connectomes Project International Neuroimaging Data-Sharing Initiative	10.15387/fcp_indi.retro.slim	http://dx.doi.org/10.15387/fcp_indi.retro.slim	Time1
25784	Diffusion-weighted imaging	Magnetic Resonance Imaging	Siemens 3T TIM Trio	Siemens	3	tesla	UO	UO:0000228	head	8	Diffusion-weighted imaging	256	millimeter	UO	UO:0000016	128x128	millimeter	UO	UO:0000016	2.0x2.0x2.0	millimeter	UO	UO:0000016	11000	millisecond	UO	UO:0000028	98	millisecond	UO	UO:0000028	90	degree	UO	UO:0000185	60	2	millimeter	UO	UO:0000016	717	second	UO	UO:0000010	\...\slim_sub-25784_sub-25784.tar\sub-25784\ses-1\DWI\sub-25784_ses-1_dwi.nii.gz	Functional Connectomes Project International Neuroimaging Data-Sharing Initiative	10.15387/fcp_indi.retro.slim	http://dx.doi.org/10.15387/fcp_indi.retro.slim	Time1
31017	Diffusion-weighted imaging	Magnetic Resonance Imaging	Siemens 3T TIM Trio	Siemens	3	tesla	UO	UO:0000228	head	8	Diffusion-weighted imaging	256	millimeter	UO	UO:0000016	128x128	millimeter	UO	UO:0000016	2.0x2.0x2.0	millimeter	UO	UO:0000016	11000	millisecond	UO	UO:0000028	98	millisecond	UO	UO:0000028	90	degree	UO	UO:0000185	60	2	millimeter	UO	UO:0000016	717	second	UO	UO:0000010	\...\slim_sub-31017_sub-31017.tar\sub-31017\ses-1\DWI\sub-31017_ses-1_dwi.nii.gz	Functional Connectomes Project International Neuroimaging Data-Sharing Initiative	10.15387/fcp_indi.retro.slim	http://dx.doi.org/10.15387/fcp_indi.retro.slim	Time1
31018	Diffusion-weighted imaging	Magnetic Resonance Imaging	Siemens 3T TIM Trio	Siemens	3	tesla	UO	UO:0000228	head	8	Diffusion-weighted imaging	256	millimeter	UO	UO:0000016	128x128	millimeter	UO	UO:0000016	2.0x2.0x2.0	millimeter	UO	UO:0000016	11000	millisecond	UO	UO:0000028	98	millisecond	UO	UO:0000028	90	degree	UO	UO:0000185	60	2	millimeter	UO	UO:0000016	717	second	UO	UO:0000010	\...\slim_sub-31018_sub-31018.tar\sub-31018\ses-1\DWI\sub-31018_ses-1_dwi.nii.gz	Functional Connectomes Project International Neuroimaging Data-Sharing Initiative	10.15387/fcp_indi.retro.slim	http://dx.doi.org/10.15387/fcp_indi.retro.slim	Time1
31019	Diffusion-weighted imaging	Magnetic Resonance Imaging	Siemens 3T TIM Trio	Siemens	3	tesla	UO	UO:0000228	head	8	Diffusion-weighted imaging	256	millimeter	UO	UO:0000016	128x128	millimeter	UO	UO:0000016	2.0x2.0x2.0	millimeter	UO	UO:0000016	11000	millisecond	UO	UO:0000028	98	millisecond	UO	UO:0000028	90	degree	UO	UO:0000185	60	2	millimeter	UO	UO:0000016	717	second	UO	UO:0000010	\...\slim_sub-31019_sub-31019.tar\sub-31019\ses-1\DWI\sub-31019_ses-1_dwi.nii.gz	Functional Connectomes Project International Neuroimaging Data-Sharing Initiative	10.15387/fcp_indi.retro.slim	http://dx.doi.org/10.15387/fcp_indi.retro.slim	Time1
31020	Diffusion-weighted imaging	Magnetic Resonance Imaging	Siemens 3T TIM Trio	Siemens	3	tesla	UO	UO:0000228	head	8	Diffusion-weighted imaging	256	millimeter	UO	UO:0000016	128x128	millimeter	UO	UO:0000016	2.0x2.0x2.0	millimeter	UO	UO:0000016	11000	millisecond	UO	UO:0000028	98	millisecond	UO	UO:0000028	90	degree	UO	UO:0000185	60	2	millimeter	UO	UO:0000016	717	second	UO	UO:0000010	\...\slim_sub-31020_sub-31020.tar\sub-31020\ses-1\DWI\sub-31020_ses-1_dwi.nii.gz	Functional Connectomes Project International Neuroimaging Data-Sharing Initiative	10.15387/fcp_indi.retro.slim	http://dx.doi.org/10.15387/fcp_indi.retro.slim	Time1
31021	Diffusion-weighted imaging	Magnetic Resonance Imaging	Siemens 3T TIM Trio	Siemens	3	tesla	UO	UO:0000228	head	8	Diffusion-weighted imaging	256	millimeter	UO	UO:0000016	128x128	millimeter	UO	UO:0000016	2.0x2.0x2.0	millimeter	UO	UO:0000016	11000	millisecond	UO	UO:0000028	98	millisecond	UO	UO:0000028	90	degree	UO	UO:0000185	60	2	millimeter	UO	UO:0000016	717	second	UO	UO:0000010	\...\slim_sub-31021_sub-31021.tar\sub-31021\ses-1\DWI\sub-31021_ses-1_dwi.nii.gz	Functional Connectomes Project International Neuroimaging Data-Sharing Initiative	10.15387/fcp_indi.retro.slim	http://dx.doi.org/10.15387/fcp_indi.retro.slim	Time1
31022	Diffusion-weighted imaging	Magnetic Resonance Imaging	Siemens 3T TIM Trio	Siemens	3	tesla	UO	UO:0000228	head	8	Diffusion-weighted imaging	256	millimeter	UO	UO:0000016	128x128	millimeter	UO	UO:0000016	2.0x2.0x2.0	millimeter	UO	UO:0000016	11000	millisecond	UO	UO:0000028	98	millisecond	UO	UO:0000028	90	degree	UO	UO:0000185	60	2	millimeter	UO	UO:0000016	717	second	UO	UO:0000010	\...\slim_sub-31022_sub-31022.tar\sub-31022\ses-1\DWI\sub-31022_ses-1_dwi.nii.gz	Functional Connectomes Project International Neuroimaging Data-Sharing Initiative	10.15387/fcp_indi.retro.slim	http://dx.doi.org/10.15387/fcp_indi.retro.slim	Time1
31023	Diffusion-weighted imaging	Magnetic Resonance Imaging	Siemens 3T TIM Trio	Siemens	3	tesla	UO	UO:0000228	head	8	Diffusion-weighted imaging	256	millimeter	UO	UO:0000016	128x128	millimeter	UO	UO:0000016	2.0x2.0x2.0	millimeter	UO	UO:0000016	11000	millisecond	UO	UO:0000028	98	millisecond	UO	UO:0000028	90	degree	UO	UO:0000185	60	2	millimeter	UO	UO:0000016	717	second	UO	UO:0000010	\...\slim_sub-31023_sub-31023.tar\sub-31023\ses-1\DWI\sub-31023_ses-1_dwi.nii.gz	Functional Connectomes Project International Neuroimaging Data-Sharing Initiative	10.15387/fcp_indi.retro.slim	http://dx.doi.org/10.15387/fcp_indi.retro.slim	Time1
31024	Diffusion-weighted imaging	Magnetic Resonance Imaging	Siemens 3T TIM Trio	Siemens	3	tesla	UO	UO:0000228	head	8	Diffusion-weighted imaging	256	millimeter	UO	UO:0000016	128x128	millimeter	UO	UO:0000016	2.0x2.0x2.0	millimeter	UO	UO:0000016	11000	millisecond	UO	UO:0000028	98	millisecond	UO	UO:0000028	90	degree	UO	UO:0000185	60	2	millimeter	UO	UO:0000016	717	second	UO	UO:0000010	\...\slim_sub-31024_sub-31024.tar\sub-31024\ses-1\DWI\sub-31024_ses-1_dwi.nii.gz	Functional Connectomes Project International Neuroimaging Data-Sharing Initiative	10.15387/fcp_indi.retro.slim	http://dx.doi.org/10.15387/fcp_indi.retro.slim	Time1
31025	Diffusion-weighted imaging	Magnetic Resonance Imaging	Siemens 3T TIM Trio	Siemens	3	tesla	UO	UO:0000228	head	8	Diffusion-weighted imaging	256	millimeter	UO	UO:0000016	128x128	millimeter	UO	UO:0000016	2.0x2.0x2.0	millimeter	UO	UO:0000016	11000	millisecond	UO	UO:0000028	98	millisecond	UO	UO:0000028	90	degree	UO	UO:0000185	60	2	millimeter	UO	UO:0000016	717	second	UO	UO:0000010	\...\slim_sub-31025_sub-31025.tar\sub-31025\ses-1\DWI\sub-31025_ses-1_dwi.nii.gz	Functional Connectomes Project International Neuroimaging Data-Sharing Initiative	10.15387/fcp_indi.retro.slim	http://dx.doi.org/10.15387/fcp_indi.retro.slim	Time1
31026	Diffusion-weighted imaging	Magnetic Resonance Imaging	Siemens 3T TIM Trio	Siemens	3	tesla	UO	UO:0000228	head	8	Diffusion-weighted imaging	256	millimeter	UO	UO:0000016	128x128	millimeter	UO	UO:0000016	2.0x2.0x2.0	millimeter	UO	UO:0000016	11000	millisecond	UO	UO:0000028	98	millisecond	UO	UO:0000028	90	degree	UO	UO:0000185	60	2	millimeter	UO	UO:0000016	717	second	UO	UO:0000010	\...\slim_sub-31026_sub-31026.tar\sub-31026\ses-1\DWI\sub-31026_ses-1_dwi.nii.gz	Functional Connectomes Project International Neuroimaging Data-Sharing Initiative	10.15387/fcp_indi.retro.slim	http://dx.doi.org/10.15387/fcp_indi.retro.slim	Time1
31027	Diffusion-weighted imaging	Magnetic Resonance Imaging	Siemens 3T TIM Trio	Siemens	3	tesla	UO	UO:0000228	head	8	Diffusion-weighted imaging	256	millimeter	UO	UO:0000016	128x128	millimeter	UO	UO:0000016	2.0x2.0x2.0	millimeter	UO	UO:0000016	11000	millisecond	UO	UO:0000028	98	millisecond	UO	UO:0000028	90	degree	UO	UO:0000185	60	2	millimeter	UO	UO:0000016	717	second	UO	UO:0000010	\...\slim_sub-31027_sub-31027.tar\sub-31027\ses-1\DWI\sub-31027_ses-1_dwi.nii.gz	Functional Connectomes Project International Neuroimaging Data-Sharing Initiative	10.15387/fcp_indi.retro.slim	http://dx.doi.org/10.15387/fcp_indi.retro.slim	Time1
31028	Diffusion-weighted imaging	Magnetic Resonance Imaging	Siemens 3T TIM Trio	Siemens	3	tesla	UO	UO:0000228	head	8	Diffusion-weighted imaging	256	millimeter	UO	UO:0000016	128x128	millimeter	UO	UO:0000016	2.0x2.0x2.0	millimeter	UO	UO:0000016	11000	millisecond	UO	UO:0000028	98	millisecond	UO	UO:0000028	90	degree	UO	UO:0000185	60	2	millimeter	UO	UO:0000016	717	second	UO	UO:0000010	\...\slim_sub-31028_sub-31028.tar\sub-31028\ses-1\DWI\sub-31028_ses-1_dwi.nii.gz	Functional Connectomes Project International Neuroimaging Data-Sharing Initiative	10.15387/fcp_indi.retro.slim	http://dx.doi.org/10.15387/fcp_indi.retro.slim	Time1
31029	Diffusion-weighted imaging	Magnetic Resonance Imaging	Siemens 3T TIM Trio	Siemens	3	tesla	UO	UO:0000228	head	8	Diffusion-weighted imaging	256	millimeter	UO	UO:0000016	128x128	millimeter	UO	UO:0000016	2.0x2.0x2.0	millimeter	UO	UO:0000016	11000	millisecond	UO	UO:0000028	98	millisecond	UO	UO:0000028	90	degree	UO	UO:0000185	60	2	millimeter	UO	UO:0000016	717	second	UO	UO:0000010	\...\slim_sub-31029_sub-31029.tar\sub-31029\ses-1\DWI\sub-31029_ses-1_dwi.nii.gz	Functional Connectomes Project International Neuroimaging Data-Sharing Initiative	10.15387/fcp_indi.retro.slim	http://dx.doi.org/10.15387/fcp_indi.retro.slim	Time1
31030	Diffusion-weighted imaging	Magnetic Resonance Imaging	Siemens 3T TIM Trio	Siemens	3	tesla	UO	UO:0000228	head	8	Diffusion-weighted imaging	256	millimeter	UO	UO:0000016	128x128	millimeter	UO	UO:0000016	2.0x2.0x2.0	millimeter	UO	UO:0000016	11000	millisecond	UO	UO:0000028	98	millisecond	UO	UO:0000028	90	degree	UO	UO:0000185	60	2	millimeter	UO	UO:0000016	717	second	UO	UO:0000010	\...\slim_sub-31030_sub-31030.tar\sub-31030\ses-1\DWI\sub-31030_ses-1_dwi.nii.gz	Functional Connectomes Project International Neuroimaging Data-Sharing Initiative	10.15387/fcp_indi.retro.slim	http://dx.doi.org/10.15387/fcp_indi.retro.slim	Time1
31031	Diffusion-weighted imaging	Magnetic Resonance Imaging	Siemens 3T TIM Trio	Siemens	3	tesla	UO	UO:0000228	head	8	Diffusion-weighted imaging	256	millimeter	UO	UO:0000016	128x128	millimeter	UO	UO:0000016	2.0x2.0x2.0	millimeter	UO	UO:0000016	11000	millisecond	UO	UO:0000028	98	millisecond	UO	UO:0000028	90	degree	UO	UO:0000185	60	2	millimeter	UO	UO:0000016	717	second	UO	UO:0000010	\...\slim_sub-31031_sub-31031.tar\sub-31031\ses-1\DWI\sub-31031_ses-1_dwi.nii.gz	Functional Connectomes Project International Neuroimaging Data-Sharing Initiative	10.15387/fcp_indi.retro.slim	http://dx.doi.org/10.15387/fcp_indi.retro.slim	Time1
31032	Diffusion-weighted imaging	Magnetic Resonance Imaging	Siemens 3T TIM Trio	Siemens	3	tesla	UO	UO:0000228	head	8	Diffusion-weighted imaging	256	millimeter	UO	UO:0000016	128x128	millimeter	UO	UO:0000016	2.0x2.0x2.0	millimeter	UO	UO:0000016	11000	millisecond	UO	UO:0000028	98	millisecond	UO	UO:0000028	90	degree	UO	UO:0000185	60	2	millimeter	UO	UO:0000016	717	second	UO	UO:0000010	\...\slim_sub-31032_sub-31032.tar\sub-31032\ses-1\DWI\sub-31032_ses-1_dwi.nii.gz	Functional Connectomes Project International Neuroimaging Data-Sharing Initiative	10.15387/fcp_indi.retro.slim	http://dx.doi.org/10.15387/fcp_indi.retro.slim	Time1
31033	Diffusion-weighted imaging	Magnetic Resonance Imaging	Siemens 3T TIM Trio	Siemens	3	tesla	UO	UO:0000228	head	8	Diffusion-weighted imaging	256	millimeter	UO	UO:0000016	128x128	millimeter	UO	UO:0000016	2.0x2.0x2.0	millimeter	UO	UO:0000016	11000	millisecond	UO	UO:0000028	98	millisecond	UO	UO:0000028	90	degree	UO	UO:0000185	60	2	millimeter	UO	UO:0000016	717	second	UO	UO:0000010	\...\slim_sub-31033_sub-31033.tar\sub-31033\ses-1\DWI\sub-31033_ses-1_dwi.nii.gz	Functional Connectomes Project International Neuroimaging Data-Sharing Initiative	10.15387/fcp_indi.retro.slim	http://dx.doi.org/10.15387/fcp_indi.retro.slim	Time1
31034	Diffusion-weighted imaging	Magnetic Resonance Imaging	Siemens 3T TIM Trio	Siemens	3	tesla	UO	UO:0000228	head	8	Diffusion-weighted imaging	256	millimeter	UO	UO:0000016	128x128	millimeter	UO	UO:0000016	2.0x2.0x2.0	millimeter	UO	UO:0000016	11000	millisecond	UO	UO:0000028	98	millisecond	UO	UO:0000028	90	degree	UO	UO:0000185	60	2	millimeter	UO	UO:0000016	717	second	UO	UO:0000010	\...\slim_sub-31034_sub-31034.tar\sub-31034\ses-1\DWI\sub-31034_ses-1_dwi.nii.gz	Functional Connectomes Project International Neuroimaging Data-Sharing Initiative	10.15387/fcp_indi.retro.slim	http://dx.doi.org/10.15387/fcp_indi.retro.slim	Time1
31035	Diffusion-weighted imaging	Magnetic Resonance Imaging	Siemens 3T TIM Trio	Siemens	3	tesla	UO	UO:0000228	head	8	Diffusion-weighted imaging	256	millimeter	UO	UO:0000016	128x128	millimeter	UO	UO:0000016	2.0x2.0x2.0	millimeter	UO	UO:0000016	11000	millisecond	UO	UO:0000028	98	millisecond	UO	UO:0000028	90	degree	UO	UO:0000185	60	2	millimeter	UO	UO:0000016	717	second	UO	UO:0000010	\...\slim_sub-31035_sub-31035.tar\sub-31035\ses-1\DWI\sub-31035_ses-1_dwi.nii.gz	Functional Connectomes Project International Neuroimaging Data-Sharing Initiative	10.15387/fcp_indi.retro.slim	http://dx.doi.org/10.15387/fcp_indi.retro.slim	Time1
31036	Diffusion-weighted imaging	Magnetic Resonance Imaging	Siemens 3T TIM Trio	Siemens	3	tesla	UO	UO:0000228	head	8	Diffusion-weighted imaging	256	millimeter	UO	UO:0000016	128x128	millimeter	UO	UO:0000016	2.0x2.0x2.0	millimeter	UO	UO:0000016	11000	millisecond	UO	UO:0000028	98	millisecond	UO	UO:0000028	90	degree	UO	UO:0000185	60	2	millimeter	UO	UO:0000016	717	second	UO	UO:0000010	\...\slim_sub-31036_sub-31036.tar\sub-31036\ses-1\DWI\sub-31036_ses-1_dwi.nii.gz	Functional Connectomes Project International Neuroimaging Data-Sharing Initiative	10.15387/fcp_indi.retro.slim	http://dx.doi.org/10.15387/fcp_indi.retro.slim	Time1
25785	Diffusion-weighted imaging	Magnetic Resonance Imaging	Siemens 3T TIM Trio	Siemens	3	tesla	UO	UO:0000228	head	8	Diffusion-weighted imaging	256	millimeter	UO	UO:0000016	128x128	millimeter	UO	UO:0000016	2.0x2.0x2.0	millimeter	UO	UO:0000016	11000	millisecond	UO	UO:0000028	98	millisecond	UO	UO:0000028	90	degree	UO	UO:0000185	60	2	millimeter	UO	UO:0000016	717	second	UO	UO:0000010	\...\slim_sub-25785_sub-25785.tar\sub-25785\ses-1\DWI\sub-25785_ses-1_dwi.nii.gz	Functional Connectomes Project International Neuroimaging Data-Sharing Initiative	10.15387/fcp_indi.retro.slim	http://dx.doi.org/10.15387/fcp_indi.retro.slim	Time1
31037	Diffusion-weighted imaging	Magnetic Resonance Imaging	Siemens 3T TIM Trio	Siemens	3	tesla	UO	UO:0000228	head	8	Diffusion-weighted imaging	256	millimeter	UO	UO:0000016	128x128	millimeter	UO	UO:0000016	2.0x2.0x2.0	millimeter	UO	UO:0000016	11000	millisecond	UO	UO:0000028	98	millisecond	UO	UO:0000028	90	degree	UO	UO:0000185	60	2	millimeter	UO	UO:0000016	717	second	UO	UO:0000010	\...\slim_sub-31037_sub-31037.tar\sub-31037\ses-1\DWI\sub-31037_ses-1_dwi.nii.gz	Functional Connectomes Project International Neuroimaging Data-Sharing Initiative	10.15387/fcp_indi.retro.slim	http://dx.doi.org/10.15387/fcp_indi.retro.slim	Time1
31038	Diffusion-weighted imaging	Magnetic Resonance Imaging	Siemens 3T TIM Trio	Siemens	3	tesla	UO	UO:0000228	head	8	Diffusion-weighted imaging	256	millimeter	UO	UO:0000016	128x128	millimeter	UO	UO:0000016	2.0x2.0x2.0	millimeter	UO	UO:0000016	11000	millisecond	UO	UO:0000028	98	millisecond	UO	UO:0000028	90	degree	UO	UO:0000185	60	2	millimeter	UO	UO:0000016	717	second	UO	UO:0000010	\...\slim_sub-31038_sub-31038.tar\sub-31038\ses-1\DWI\sub-31038_ses-1_dwi.nii.gz	Functional Connectomes Project International Neuroimaging Data-Sharing Initiative	10.15387/fcp_indi.retro.slim	http://dx.doi.org/10.15387/fcp_indi.retro.slim	Time1
25786	Diffusion-weighted imaging	Magnetic Resonance Imaging	Siemens 3T TIM Trio	Siemens	3	tesla	UO	UO:0000228	head	8	Diffusion-weighted imaging	256	millimeter	UO	UO:0000016	128x128	millimeter	UO	UO:0000016	2.0x2.0x2.0	millimeter	UO	UO:0000016	11000	millisecond	UO	UO:0000028	98	millisecond	UO	UO:0000028	90	degree	UO	UO:0000185	60	2	millimeter	UO	UO:0000016	717	second	UO	UO:0000010	\...\slim_sub-25786_sub-25786.tar\sub-25786\ses-1\DWI\sub-25786_ses-1_dwi.nii.gz	Functional Connectomes Project International Neuroimaging Data-Sharing Initiative	10.15387/fcp_indi.retro.slim	http://dx.doi.org/10.15387/fcp_indi.retro.slim	Time1
25787	Diffusion-weighted imaging	Magnetic Resonance Imaging	Siemens 3T TIM Trio	Siemens	3	tesla	UO	UO:0000228	head	8	Diffusion-weighted imaging	256	millimeter	UO	UO:0000016	128x128	millimeter	UO	UO:0000016	2.0x2.0x2.0	millimeter	UO	UO:0000016	11000	millisecond	UO	UO:0000028	98	millisecond	UO	UO:0000028	90	degree	UO	UO:0000185	60	2	millimeter	UO	UO:0000016	717	second	UO	UO:0000010	\...\slim_sub-25787_sub-25787.tar\sub-25787\ses-1\DWI\sub-25787_ses-1_dwi.nii.gz	Functional Connectomes Project International Neuroimaging Data-Sharing Initiative	10.15387/fcp_indi.retro.slim	http://dx.doi.org/10.15387/fcp_indi.retro.slim	Time1
25788	Diffusion-weighted imaging	Magnetic Resonance Imaging	Siemens 3T TIM Trio	Siemens	3	tesla	UO	UO:0000228	head	8	Diffusion-weighted imaging	256	millimeter	UO	UO:0000016	128x128	millimeter	UO	UO:0000016	2.0x2.0x2.0	millimeter	UO	UO:0000016	11000	millisecond	UO	UO:0000028	98	millisecond	UO	UO:0000028	90	degree	UO	UO:0000185	60	2	millimeter	UO	UO:0000016	717	second	UO	UO:0000010	\...\slim_sub-25788_sub-25788.tar\sub-25788\ses-1\DWI\sub-25788_ses-1_dwi.nii.gz	Functional Connectomes Project International Neuroimaging Data-Sharing Initiative	10.15387/fcp_indi.retro.slim	http://dx.doi.org/10.15387/fcp_indi.retro.slim	Time1
31039	Diffusion-weighted imaging	Magnetic Resonance Imaging	Siemens 3T TIM Trio	Siemens	3	tesla	UO	UO:0000228	head	8	Diffusion-weighted imaging	256	millimeter	UO	UO:0000016	128x128	millimeter	UO	UO:0000016	2.0x2.0x2.0	millimeter	UO	UO:0000016	11000	millisecond	UO	UO:0000028	98	millisecond	UO	UO:0000028	90	degree	UO	UO:0000185	60	2	millimeter	UO	UO:0000016	717	second	UO	UO:0000010	\...\slim_sub-31039_sub-31039.tar\sub-31039\ses-1\DWI\sub-31039_ses-1_dwi.nii.gz	Functional Connectomes Project International Neuroimaging Data-Sharing Initiative	10.15387/fcp_indi.retro.slim	http://dx.doi.org/10.15387/fcp_indi.retro.slim	Time1
31040	Diffusion-weighted imaging	Magnetic Resonance Imaging	Siemens 3T TIM Trio	Siemens	3	tesla	UO	UO:0000228	head	8	Diffusion-weighted imaging	256	millimeter	UO	UO:0000016	128x128	millimeter	UO	UO:0000016	2.0x2.0x2.0	millimeter	UO	UO:0000016	11000	millisecond	UO	UO:0000028	98	millisecond	UO	UO:0000028	90	degree	UO	UO:0000185	60	2	millimeter	UO	UO:0000016	717	second	UO	UO:0000010	\...\slim_sub-31040_sub-31040.tar\sub-31040\ses-1\DWI\sub-31040_ses-1_dwi.nii.gz	Functional Connectomes Project International Neuroimaging Data-Sharing Initiative	10.15387/fcp_indi.retro.slim	http://dx.doi.org/10.15387/fcp_indi.retro.slim	Time1
31041	Diffusion-weighted imaging	Magnetic Resonance Imaging	Siemens 3T TIM Trio	Siemens	3	tesla	UO	UO:0000228	head	8	Diffusion-weighted imaging	256	millimeter	UO	UO:0000016	128x128	millimeter	UO	UO:0000016	2.0x2.0x2.0	millimeter	UO	UO:0000016	11000	millisecond	UO	UO:0000028	98	millisecond	UO	UO:0000028	90	degree	UO	UO:0000185	60	2	millimeter	UO	UO:0000016	717	second	UO	UO:0000010	\...\slim_sub-31041_sub-31041.tar\sub-31041\ses-1\DWI\sub-31041_ses-1_dwi.nii.gz	Functional Connectomes Project International Neuroimaging Data-Sharing Initiative	10.15387/fcp_indi.retro.slim	http://dx.doi.org/10.15387/fcp_indi.retro.slim	Time1
31042	Diffusion-weighted imaging	Magnetic Resonance Imaging	Siemens 3T TIM Trio	Siemens	3	tesla	UO	UO:0000228	head	8	Diffusion-weighted imaging	256	millimeter	UO	UO:0000016	128x128	millimeter	UO	UO:0000016	2.0x2.0x2.0	millimeter	UO	UO:0000016	11000	millisecond	UO	UO:0000028	98	millisecond	UO	UO:0000028	90	degree	UO	UO:0000185	60	2	millimeter	UO	UO:0000016	717	second	UO	UO:0000010	\...\slim_sub-31042_sub-31042.tar\sub-31042\ses-1\DWI\sub-31042_ses-1_dwi.nii.gz	Functional Connectomes Project International Neuroimaging Data-Sharing Initiative	10.15387/fcp_indi.retro.slim	http://dx.doi.org/10.15387/fcp_indi.retro.slim	Time1
25629	Diffusion-weighted imaging	Magnetic Resonance Imaging	Siemens 3T TIM Trio	Siemens	3	tesla	UO	UO:0000228	head	8	Diffusion-weighted imaging	256	millimeter	UO	UO:0000016	128x128	millimeter	UO	UO:0000016	2.0x2.0x2.0	millimeter	UO	UO:0000016	11000	millisecond	UO	UO:0000028	98	millisecond	UO	UO:0000028	90	degree	UO	UO:0000185	60	2	millimeter	UO	UO:0000016	717	second	UO	UO:0000010	\...\slim_sub-25629_sub-25629.tar\sub-25629\ses-1\DWI\sub-25629_ses-2_dwi.nii.gz	Functional Connectomes Project International Neuroimaging Data-Sharing Initiative	10.15387/fcp_indi.retro.slim	http://dx.doi.org/10.15387/fcp_indi.retro.slim	Time2
25630	Diffusion-weighted imaging	Magnetic Resonance Imaging	Siemens 3T TIM Trio	Siemens	3	tesla	UO	UO:0000228	head	8	Diffusion-weighted imaging	256	millimeter	UO	UO:0000016	128x128	millimeter	UO	UO:0000016	2.0x2.0x2.0	millimeter	UO	UO:0000016	11000	millisecond	UO	UO:0000028	98	millisecond	UO	UO:0000028	90	degree	UO	UO:0000185	60	2	millimeter	UO	UO:0000016	717	second	UO	UO:0000010	\...\slim_sub-25630_sub-25630.tar\sub-25630\ses-1\DWI\sub-25630_ses-2_dwi.nii.gz	Functional Connectomes Project International Neuroimaging Data-Sharing Initiative	10.15387/fcp_indi.retro.slim	http://dx.doi.org/10.15387/fcp_indi.retro.slim	Time2
25631	Diffusion-weighted imaging	Magnetic Resonance Imaging	Siemens 3T TIM Trio	Siemens	3	tesla	UO	UO:0000228	head	8	Diffusion-weighted imaging	256	millimeter	UO	UO:0000016	128x128	millimeter	UO	UO:0000016	2.0x2.0x2.0	millimeter	UO	UO:0000016	11000	millisecond	UO	UO:0000028	98	millisecond	UO	UO:0000028	90	degree	UO	UO:0000185	60	2	millimeter	UO	UO:0000016	717	second	UO	UO:0000010	\...\slim_sub-25631_sub-25631.tar\sub-25631\ses-1\DWI\sub-25631_ses-2_dwi.nii.gz	Functional Connectomes Project International Neuroimaging Data-Sharing Initiative	10.15387/fcp_indi.retro.slim	http://dx.doi.org/10.15387/fcp_indi.retro.slim	Time2
25632	Diffusion-weighted imaging	Magnetic Resonance Imaging	Siemens 3T TIM Trio	Siemens	3	tesla	UO	UO:0000228	head	8	Diffusion-weighted imaging	256	millimeter	UO	UO:0000016	128x128	millimeter	UO	UO:0000016	2.0x2.0x2.0	millimeter	UO	UO:0000016	11000	millisecond	UO	UO:0000028	98	millisecond	UO	UO:0000028	90	degree	UO	UO:0000185	60	2	millimeter	UO	UO:0000016	717	second	UO	UO:0000010	\...\slim_sub-25632_sub-25632.tar\sub-25632\ses-1\DWI\sub-25632_ses-2_dwi.nii.gz	Functional Connectomes Project International Neuroimaging Data-Sharing Initiative	10.15387/fcp_indi.retro.slim	http://dx.doi.org/10.15387/fcp_indi.retro.slim	Time2
25633	Diffusion-weighted imaging	Magnetic Resonance Imaging	Siemens 3T TIM Trio	Siemens	3	tesla	UO	UO:0000228	head	8	Diffusion-weighted imaging	256	millimeter	UO	UO:0000016	128x128	millimeter	UO	UO:0000016	2.0x2.0x2.0	millimeter	UO	UO:0000016	11000	millisecond	UO	UO:0000028	98	millisecond	UO	UO:0000028	90	degree	UO	UO:0000185	60	2	millimeter	UO	UO:0000016	717	second	UO	UO:0000010	\...\slim_sub-25633_sub-25633.tar\sub-25633\ses-1\DWI\sub-25633_ses-2_dwi.nii.gz	Functional Connectomes Project International Neuroimaging Data-Sharing Initiative	10.15387/fcp_indi.retro.slim	http://dx.doi.org/10.15387/fcp_indi.retro.slim	Time2
25634	Diffusion-weighted imaging	Magnetic Resonance Imaging	Siemens 3T TIM Trio	Siemens	3	tesla	UO	UO:0000228	head	8	Diffusion-weighted imaging	256	millimeter	UO	UO:0000016	128x128	millimeter	UO	UO:0000016	2.0x2.0x2.0	millimeter	UO	UO:0000016	11000	millisecond	UO	UO:0000028	98	millisecond	UO	UO:0000028	90	degree	UO	UO:0000185	60	2	millimeter	UO	UO:0000016	717	second	UO	UO:0000010	\...\slim_sub-25634_sub-25634.tar\sub-25634\ses-1\DWI\sub-25634_ses-2_dwi.nii.gz	Functional Connectomes Project International Neuroimaging Data-Sharing Initiative	10.15387/fcp_indi.retro.slim	http://dx.doi.org/10.15387/fcp_indi.retro.slim	Time2
25635	Diffusion-weighted imaging	Magnetic Resonance Imaging	Siemens 3T TIM Trio	Siemens	3	tesla	UO	UO:0000228	head	8	Diffusion-weighted imaging	256	millimeter	UO	UO:0000016	128x128	millimeter	UO	UO:0000016	2.0x2.0x2.0	millimeter	UO	UO:0000016	11000	millisecond	UO	UO:0000028	98	millisecond	UO	UO:0000028	90	degree	UO	UO:0000185	60	2	millimeter	UO	UO:0000016	717	second	UO	UO:0000010	\...\slim_sub-25635_sub-25635.tar\sub-25635\ses-1\DWI\sub-25635_ses-2_dwi.nii.gz	Functional Connectomes Project International Neuroimaging Data-Sharing Initiative	10.15387/fcp_indi.retro.slim	http://dx.doi.org/10.15387/fcp_indi.retro.slim	Time2
25636	Diffusion-weighted imaging	Magnetic Resonance Imaging	Siemens 3T TIM Trio	Siemens	3	tesla	UO	UO:0000228	head	8	Diffusion-weighted imaging	256	millimeter	UO	UO:0000016	128x128	millimeter	UO	UO:0000016	2.0x2.0x2.0	millimeter	UO	UO:0000016	11000	millisecond	UO	UO:0000028	98	millisecond	UO	UO:0000028	90	degree	UO	UO:0000185	60	2	millimeter	UO	UO:0000016	717	second	UO	UO:0000010	\...\slim_sub-25636_sub-25636.tar\sub-25636\ses-1\DWI\sub-25636_ses-2_dwi.nii.gz	Functional Connectomes Project International Neuroimaging Data-Sharing Initiative	10.15387/fcp_indi.retro.slim	http://dx.doi.org/10.15387/fcp_indi.retro.slim	Time2
25637	Diffusion-weighted imaging	Magnetic Resonance Imaging	Siemens 3T TIM Trio	Siemens	3	tesla	UO	UO:0000228	head	8	Diffusion-weighted imaging	256	millimeter	UO	UO:0000016	128x128	millimeter	UO	UO:0000016	2.0x2.0x2.0	millimeter	UO	UO:0000016	11000	millisecond	UO	UO:0000028	98	millisecond	UO	UO:0000028	90	degree	UO	UO:0000185	60	2	millimeter	UO	UO:0000016	717	second	UO	UO:0000010	\...\slim_sub-25637_sub-25637.tar\sub-25637\ses-1\DWI\sub-25637_ses-2_dwi.nii.gz	Functional Connectomes Project International Neuroimaging Data-Sharing Initiative	10.15387/fcp_indi.retro.slim	http://dx.doi.org/10.15387/fcp_indi.retro.slim	Time2
25638	Diffusion-weighted imaging	Magnetic Resonance Imaging	Siemens 3T TIM Trio	Siemens	3	tesla	UO	UO:0000228	head	8	Diffusion-weighted imaging	256	millimeter	UO	UO:0000016	128x128	millimeter	UO	UO:0000016	2.0x2.0x2.0	millimeter	UO	UO:0000016	11000	millisecond	UO	UO:0000028	98	millisecond	UO	UO:0000028	90	degree	UO	UO:0000185	60	2	millimeter	UO	UO:0000016	717	second	UO	UO:0000010	\...\slim_sub-25638_sub-25638.tar\sub-25638\ses-1\DWI\sub-25638_ses-2_dwi.nii.gz	Functional Connectomes Project International Neuroimaging Data-Sharing Initiative	10.15387/fcp_indi.retro.slim	http://dx.doi.org/10.15387/fcp_indi.retro.slim	Time2
25639	Diffusion-weighted imaging	Magnetic Resonance Imaging	Siemens 3T TIM Trio	Siemens	3	tesla	UO	UO:0000228	head	8	Diffusion-weighted imaging	256	millimeter	UO	UO:0000016	128x128	millimeter	UO	UO:0000016	2.0x2.0x2.0	millimeter	UO	UO:0000016	11000	millisecond	UO	UO:0000028	98	millisecond	UO	UO:0000028	90	degree	UO	UO:0000185	60	2	millimeter	UO	UO:0000016	717	second	UO	UO:0000010	\...\slim_sub-25639_sub-25639.tar\sub-25639\ses-1\DWI\sub-25639_ses-2_dwi.nii.gz	Functional Connectomes Project International Neuroimaging Data-Sharing Initiative	10.15387/fcp_indi.retro.slim	http://dx.doi.org/10.15387/fcp_indi.retro.slim	Time2
25640	Diffusion-weighted imaging	Magnetic Resonance Imaging	Siemens 3T TIM Trio	Siemens	3	tesla	UO	UO:0000228	head	8	Diffusion-weighted imaging	256	millimeter	UO	UO:0000016	128x128	millimeter	UO	UO:0000016	2.0x2.0x2.0	millimeter	UO	UO:0000016	11000	millisecond	UO	UO:0000028	98	millisecond	UO	UO:0000028	90	degree	UO	UO:0000185	60	2	millimeter	UO	UO:0000016	717	second	UO	UO:0000010	\...\slim_sub-25640_sub-25640.tar\sub-25640\ses-1\DWI\sub-25640_ses-2_dwi.nii.gz	Functional Connectomes Project International Neuroimaging Data-Sharing Initiative	10.15387/fcp_indi.retro.slim	http://dx.doi.org/10.15387/fcp_indi.retro.slim	Time2
25641	Diffusion-weighted imaging	Magnetic Resonance Imaging	Siemens 3T TIM Trio	Siemens	3	tesla	UO	UO:0000228	head	8	Diffusion-weighted imaging	256	millimeter	UO	UO:0000016	128x128	millimeter	UO	UO:0000016	2.0x2.0x2.0	millimeter	UO	UO:0000016	11000	millisecond	UO	UO:0000028	98	millisecond	UO	UO:0000028	90	degree	UO	UO:0000185	60	2	millimeter	UO	UO:0000016	717	second	UO	UO:0000010	\...\slim_sub-25641_sub-25641.tar\sub-25641\ses-1\DWI\sub-25641_ses-2_dwi.nii.gz	Functional Connectomes Project International Neuroimaging Data-Sharing Initiative	10.15387/fcp_indi.retro.slim	http://dx.doi.org/10.15387/fcp_indi.retro.slim	Time2
25642	Diffusion-weighted imaging	Magnetic Resonance Imaging	Siemens 3T TIM Trio	Siemens	3	tesla	UO	UO:0000228	head	8	Diffusion-weighted imaging	256	millimeter	UO	UO:0000016	128x128	millimeter	UO	UO:0000016	2.0x2.0x2.0	millimeter	UO	UO:0000016	11000	millisecond	UO	UO:0000028	98	millisecond	UO	UO:0000028	90	degree	UO	UO:0000185	60	2	millimeter	UO	UO:0000016	717	second	UO	UO:0000010	\...\slim_sub-25642_sub-25642.tar\sub-25642\ses-1\DWI\sub-25642_ses-2_dwi.nii.gz	Functional Connectomes Project International Neuroimaging Data-Sharing Initiative	10.15387/fcp_indi.retro.slim	http://dx.doi.org/10.15387/fcp_indi.retro.slim	Time2
25643	Diffusion-weighted imaging	Magnetic Resonance Imaging	Siemens 3T TIM Trio	Siemens	3	tesla	UO	UO:0000228	head	8	Diffusion-weighted imaging	256	millimeter	UO	UO:0000016	128x128	millimeter	UO	UO:0000016	2.0x2.0x2.0	millimeter	UO	UO:0000016	11000	millisecond	UO	UO:0000028	98	millisecond	UO	UO:0000028	90	degree	UO	UO:0000185	60	2	millimeter	UO	UO:0000016	717	second	UO	UO:0000010	\...\slim_sub-25643_sub-25643.tar\sub-25643\ses-1\DWI\sub-25643_ses-2_dwi.nii.gz	Functional Connectomes Project International Neuroimaging Data-Sharing Initiative	10.15387/fcp_indi.retro.slim	http://dx.doi.org/10.15387/fcp_indi.retro.slim	Time2
25644	Diffusion-weighted imaging	Magnetic Resonance Imaging	Siemens 3T TIM Trio	Siemens	3	tesla	UO	UO:0000228	head	8	Diffusion-weighted imaging	256	millimeter	UO	UO:0000016	128x128	millimeter	UO	UO:0000016	2.0x2.0x2.0	millimeter	UO	UO:0000016	11000	millisecond	UO	UO:0000028	98	millisecond	UO	UO:0000028	90	degree	UO	UO:0000185	60	2	millimeter	UO	UO:0000016	717	second	UO	UO:0000010	\...\slim_sub-25644_sub-25644.tar\sub-25644\ses-1\DWI\sub-25644_ses-2_dwi.nii.gz	Functional Connectomes Project International Neuroimaging Data-Sharing Initiative	10.15387/fcp_indi.retro.slim	http://dx.doi.org/10.15387/fcp_indi.retro.slim	Time2
25645	Diffusion-weighted imaging	Magnetic Resonance Imaging	Siemens 3T TIM Trio	Siemens	3	tesla	UO	UO:0000228	head	8	Diffusion-weighted imaging	256	millimeter	UO	UO:0000016	128x128	millimeter	UO	UO:0000016	2.0x2.0x2.0	millimeter	UO	UO:0000016	11000	millisecond	UO	UO:0000028	98	millisecond	UO	UO:0000028	90	degree	UO	UO:0000185	60	2	millimeter	UO	UO:0000016	717	second	UO	UO:0000010	\...\slim_sub-25645_sub-25645.tar\sub-25645\ses-1\DWI\sub-25645_ses-2_dwi.nii.gz	Functional Connectomes Project International Neuroimaging Data-Sharing Initiative	10.15387/fcp_indi.retro.slim	http://dx.doi.org/10.15387/fcp_indi.retro.slim	Time2
25646	Diffusion-weighted imaging	Magnetic Resonance Imaging	Siemens 3T TIM Trio	Siemens	3	tesla	UO	UO:0000228	head	8	Diffusion-weighted imaging	256	millimeter	UO	UO:0000016	128x128	millimeter	UO	UO:0000016	2.0x2.0x2.0	millimeter	UO	UO:0000016	11000	millisecond	UO	UO:0000028	98	millisecond	UO	UO:0000028	90	degree	UO	UO:0000185	60	2	millimeter	UO	UO:0000016	717	second	UO	UO:0000010	\...\slim_sub-25646_sub-25646.tar\sub-25646\ses-1\DWI\sub-25646_ses-2_dwi.nii.gz	Functional Connectomes Project International Neuroimaging Data-Sharing Initiative	10.15387/fcp_indi.retro.slim	http://dx.doi.org/10.15387/fcp_indi.retro.slim	Time2
25647	Diffusion-weighted imaging	Magnetic Resonance Imaging	Siemens 3T TIM Trio	Siemens	3	tesla	UO	UO:0000228	head	8	Diffusion-weighted imaging	256	millimeter	UO	UO:0000016	128x128	millimeter	UO	UO:0000016	2.0x2.0x2.0	millimeter	UO	UO:0000016	11000	millisecond	UO	UO:0000028	98	millisecond	UO	UO:0000028	90	degree	UO	UO:0000185	60	2	millimeter	UO	UO:0000016	717	second	UO	UO:0000010	\...\slim_sub-25647_sub-25647.tar\sub-25647\ses-1\DWI\sub-25647_ses-2_dwi.nii.gz	Functional Connectomes Project International Neuroimaging Data-Sharing Initiative	10.15387/fcp_indi.retro.slim	http://dx.doi.org/10.15387/fcp_indi.retro.slim	Time2
25648	Diffusion-weighted imaging	Magnetic Resonance Imaging	Siemens 3T TIM Trio	Siemens	3	tesla	UO	UO:0000228	head	8	Diffusion-weighted imaging	256	millimeter	UO	UO:0000016	128x128	millimeter	UO	UO:0000016	2.0x2.0x2.0	millimeter	UO	UO:0000016	11000	millisecond	UO	UO:0000028	98	millisecond	UO	UO:0000028	90	degree	UO	UO:0000185	60	2	millimeter	UO	UO:0000016	717	second	UO	UO:0000010	\...\slim_sub-25648_sub-25648.tar\sub-25648\ses-1\DWI\sub-25648_ses-2_dwi.nii.gz	Functional Connectomes Project International Neuroimaging Data-Sharing Initiative	10.15387/fcp_indi.retro.slim	http://dx.doi.org/10.15387/fcp_indi.retro.slim	Time2
25649	Diffusion-weighted imaging	Magnetic Resonance Imaging	Siemens 3T TIM Trio	Siemens	3	tesla	UO	UO:0000228	head	8	Diffusion-weighted imaging	256	millimeter	UO	UO:0000016	128x128	millimeter	UO	UO:0000016	2.0x2.0x2.0	millimeter	UO	UO:0000016	11000	millisecond	UO	UO:0000028	98	millisecond	UO	UO:0000028	90	degree	UO	UO:0000185	60	2	millimeter	UO	UO:0000016	717	second	UO	UO:0000010	\...\slim_sub-25649_sub-25649.tar\sub-25649\ses-1\DWI\sub-25649_ses-2_dwi.nii.gz	Functional Connectomes Project International Neuroimaging Data-Sharing Initiative	10.15387/fcp_indi.retro.slim	http://dx.doi.org/10.15387/fcp_indi.retro.slim	Time2
25650	Diffusion-weighted imaging	Magnetic Resonance Imaging	Siemens 3T TIM Trio	Siemens	3	tesla	UO	UO:0000228	head	8	Diffusion-weighted imaging	256	millimeter	UO	UO:0000016	128x128	millimeter	UO	UO:0000016	2.0x2.0x2.0	millimeter	UO	UO:0000016	11000	millisecond	UO	UO:0000028	98	millisecond	UO	UO:0000028	90	degree	UO	UO:0000185	60	2	millimeter	UO	UO:0000016	717	second	UO	UO:0000010	\...\slim_sub-25650_sub-25650.tar\sub-25650\ses-1\DWI\sub-25650_ses-2_dwi.nii.gz	Functional Connectomes Project International Neuroimaging Data-Sharing Initiative	10.15387/fcp_indi.retro.slim	http://dx.doi.org/10.15387/fcp_indi.retro.slim	Time2
25651	Diffusion-weighted imaging	Magnetic Resonance Imaging	Siemens 3T TIM Trio	Siemens	3	tesla	UO	UO:0000228	head	8	Diffusion-weighted imaging	256	millimeter	UO	UO:0000016	128x128	millimeter	UO	UO:0000016	2.0x2.0x2.0	millimeter	UO	UO:0000016	11000	millisecond	UO	UO:0000028	98	millisecond	UO	UO:0000028	90	degree	UO	UO:0000185	60	2	millimeter	UO	UO:0000016	717	second	UO	UO:0000010	\...\slim_sub-25651_sub-25651.tar\sub-25651\ses-1\DWI\sub-25651_ses-2_dwi.nii.gz	Functional Connectomes Project International Neuroimaging Data-Sharing Initiative	10.15387/fcp_indi.retro.slim	http://dx.doi.org/10.15387/fcp_indi.retro.slim	Time2
25652	Diffusion-weighted imaging	Magnetic Resonance Imaging	Siemens 3T TIM Trio	Siemens	3	tesla	UO	UO:0000228	head	8	Diffusion-weighted imaging	256	millimeter	UO	UO:0000016	128x128	millimeter	UO	UO:0000016	2.0x2.0x2.0	millimeter	UO	UO:0000016	11000	millisecond	UO	UO:0000028	98	millisecond	UO	UO:0000028	90	degree	UO	UO:0000185	60	2	millimeter	UO	UO:0000016	717	second	UO	UO:0000010	\...\slim_sub-25652_sub-25652.tar\sub-25652\ses-1\DWI\sub-25652_ses-2_dwi.nii.gz	Functional Connectomes Project International Neuroimaging Data-Sharing Initiative	10.15387/fcp_indi.retro.slim	http://dx.doi.org/10.15387/fcp_indi.retro.slim	Time2
25653	Diffusion-weighted imaging	Magnetic Resonance Imaging	Siemens 3T TIM Trio	Siemens	3	tesla	UO	UO:0000228	head	8	Diffusion-weighted imaging	256	millimeter	UO	UO:0000016	128x128	millimeter	UO	UO:0000016	2.0x2.0x2.0	millimeter	UO	UO:0000016	11000	millisecond	UO	UO:0000028	98	millisecond	UO	UO:0000028	90	degree	UO	UO:0000185	60	2	millimeter	UO	UO:0000016	717	second	UO	UO:0000010	\...\slim_sub-25653_sub-25653.tar\sub-25653\ses-1\DWI\sub-25653_ses-2_dwi.nii.gz	Functional Connectomes Project International Neuroimaging Data-Sharing Initiative	10.15387/fcp_indi.retro.slim	http://dx.doi.org/10.15387/fcp_indi.retro.slim	Time2
25655	Diffusion-weighted imaging	Magnetic Resonance Imaging	Siemens 3T TIM Trio	Siemens	3	tesla	UO	UO:0000228	head	8	Diffusion-weighted imaging	256	millimeter	UO	UO:0000016	128x128	millimeter	UO	UO:0000016	2.0x2.0x2.0	millimeter	UO	UO:0000016	11000	millisecond	UO	UO:0000028	98	millisecond	UO	UO:0000028	90	degree	UO	UO:0000185	60	2	millimeter	UO	UO:0000016	717	second	UO	UO:0000010	\...\slim_sub-25655_sub-25655.tar\sub-25655\ses-1\DWI\sub-25655_ses-2_dwi.nii.gz	Functional Connectomes Project International Neuroimaging Data-Sharing Initiative	10.15387/fcp_indi.retro.slim	http://dx.doi.org/10.15387/fcp_indi.retro.slim	Time2
25656	Diffusion-weighted imaging	Magnetic Resonance Imaging	Siemens 3T TIM Trio	Siemens	3	tesla	UO	UO:0000228	head	8	Diffusion-weighted imaging	256	millimeter	UO	UO:0000016	128x128	millimeter	UO	UO:0000016	2.0x2.0x2.0	millimeter	UO	UO:0000016	11000	millisecond	UO	UO:0000028	98	millisecond	UO	UO:0000028	90	degree	UO	UO:0000185	60	2	millimeter	UO	UO:0000016	717	second	UO	UO:0000010	\...\slim_sub-25656_sub-25656.tar\sub-25656\ses-1\DWI\sub-25656_ses-2_dwi.nii.gz	Functional Connectomes Project International Neuroimaging Data-Sharing Initiative	10.15387/fcp_indi.retro.slim	http://dx.doi.org/10.15387/fcp_indi.retro.slim	Time2
25657	Diffusion-weighted imaging	Magnetic Resonance Imaging	Siemens 3T TIM Trio	Siemens	3	tesla	UO	UO:0000228	head	8	Diffusion-weighted imaging	256	millimeter	UO	UO:0000016	128x128	millimeter	UO	UO:0000016	2.0x2.0x2.0	millimeter	UO	UO:0000016	11000	millisecond	UO	UO:0000028	98	millisecond	UO	UO:0000028	90	degree	UO	UO:0000185	60	2	millimeter	UO	UO:0000016	717	second	UO	UO:0000010	\...\slim_sub-25657_sub-25657.tar\sub-25657\ses-1\DWI\sub-25657_ses-2_dwi.nii.gz	Functional Connectomes Project International Neuroimaging Data-Sharing Initiative	10.15387/fcp_indi.retro.slim	http://dx.doi.org/10.15387/fcp_indi.retro.slim	Time2
25658	Diffusion-weighted imaging	Magnetic Resonance Imaging	Siemens 3T TIM Trio	Siemens	3	tesla	UO	UO:0000228	head	8	Diffusion-weighted imaging	256	millimeter	UO	UO:0000016	128x128	millimeter	UO	UO:0000016	2.0x2.0x2.0	millimeter	UO	UO:0000016	11000	millisecond	UO	UO:0000028	98	millisecond	UO	UO:0000028	90	degree	UO	UO:0000185	60	2	millimeter	UO	UO:0000016	717	second	UO	UO:0000010	\...\slim_sub-25658_sub-25658.tar\sub-25658\ses-1\DWI\sub-25658_ses-2_dwi.nii.gz	Functional Connectomes Project International Neuroimaging Data-Sharing Initiative	10.15387/fcp_indi.retro.slim	http://dx.doi.org/10.15387/fcp_indi.retro.slim	Time2
25659	Diffusion-weighted imaging	Magnetic Resonance Imaging	Siemens 3T TIM Trio	Siemens	3	tesla	UO	UO:0000228	head	8	Diffusion-weighted imaging	256	millimeter	UO	UO:0000016	128x128	millimeter	UO	UO:0000016	2.0x2.0x2.0	millimeter	UO	UO:0000016	11000	millisecond	UO	UO:0000028	98	millisecond	UO	UO:0000028	90	degree	UO	UO:0000185	60	2	millimeter	UO	UO:0000016	717	second	UO	UO:0000010	\...\slim_sub-25659_sub-25659.tar\sub-25659\ses-1\DWI\sub-25659_ses-2_dwi.nii.gz	Functional Connectomes Project International Neuroimaging Data-Sharing Initiative	10.15387/fcp_indi.retro.slim	http://dx.doi.org/10.15387/fcp_indi.retro.slim	Time2
25660	Diffusion-weighted imaging	Magnetic Resonance Imaging	Siemens 3T TIM Trio	Siemens	3	tesla	UO	UO:0000228	head	8	Diffusion-weighted imaging	256	millimeter	UO	UO:0000016	128x128	millimeter	UO	UO:0000016	2.0x2.0x2.0	millimeter	UO	UO:0000016	11000	millisecond	UO	UO:0000028	98	millisecond	UO	UO:0000028	90	degree	UO	UO:0000185	60	2	millimeter	UO	UO:0000016	717	second	UO	UO:0000010	\...\slim_sub-25660_sub-25660.tar\sub-25660\ses-1\DWI\sub-25660_ses-2_dwi.nii.gz	Functional Connectomes Project International Neuroimaging Data-Sharing Initiative	10.15387/fcp_indi.retro.slim	http://dx.doi.org/10.15387/fcp_indi.retro.slim	Time2
25661	Diffusion-weighted imaging	Magnetic Resonance Imaging	Siemens 3T TIM Trio	Siemens	3	tesla	UO	UO:0000228	head	8	Diffusion-weighted imaging	256	millimeter	UO	UO:0000016	128x128	millimeter	UO	UO:0000016	2.0x2.0x2.0	millimeter	UO	UO:0000016	11000	millisecond	UO	UO:0000028	98	millisecond	UO	UO:0000028	90	degree	UO	UO:0000185	60	2	millimeter	UO	UO:0000016	717	second	UO	UO:0000010	\...\slim_sub-25661_sub-25661.tar\sub-25661\ses-1\DWI\sub-25661_ses-2_dwi.nii.gz	Functional Connectomes Project International Neuroimaging Data-Sharing Initiative	10.15387/fcp_indi.retro.slim	http://dx.doi.org/10.15387/fcp_indi.retro.slim	Time2
25662	Diffusion-weighted imaging	Magnetic Resonance Imaging	Siemens 3T TIM Trio	Siemens	3	tesla	UO	UO:0000228	head	8	Diffusion-weighted imaging	256	millimeter	UO	UO:0000016	128x128	millimeter	UO	UO:0000016	2.0x2.0x2.0	millimeter	UO	UO:0000016	11000	millisecond	UO	UO:0000028	98	millisecond	UO	UO:0000028	90	degree	UO	UO:0000185	60	2	millimeter	UO	UO:0000016	717	second	UO	UO:0000010	\...\slim_sub-25662_sub-25662.tar\sub-25662\ses-1\DWI\sub-25662_ses-2_dwi.nii.gz	Functional Connectomes Project International Neuroimaging Data-Sharing Initiative	10.15387/fcp_indi.retro.slim	http://dx.doi.org/10.15387/fcp_indi.retro.slim	Time2
25663	Diffusion-weighted imaging	Magnetic Resonance Imaging	Siemens 3T TIM Trio	Siemens	3	tesla	UO	UO:0000228	head	8	Diffusion-weighted imaging	256	millimeter	UO	UO:0000016	128x128	millimeter	UO	UO:0000016	2.0x2.0x2.0	millimeter	UO	UO:0000016	11000	millisecond	UO	UO:0000028	98	millisecond	UO	UO:0000028	90	degree	UO	UO:0000185	60	2	millimeter	UO	UO:0000016	717	second	UO	UO:0000010	\...\slim_sub-25663_sub-25663.tar\sub-25663\ses-1\DWI\sub-25663_ses-2_dwi.nii.gz	Functional Connectomes Project International Neuroimaging Data-Sharing Initiative	10.15387/fcp_indi.retro.slim	http://dx.doi.org/10.15387/fcp_indi.retro.slim	Time2
25664	Diffusion-weighted imaging	Magnetic Resonance Imaging	Siemens 3T TIM Trio	Siemens	3	tesla	UO	UO:0000228	head	8	Diffusion-weighted imaging	256	millimeter	UO	UO:0000016	128x128	millimeter	UO	UO:0000016	2.0x2.0x2.0	millimeter	UO	UO:0000016	11000	millisecond	UO	UO:0000028	98	millisecond	UO	UO:0000028	90	degree	UO	UO:0000185	60	2	millimeter	UO	UO:0000016	717	second	UO	UO:0000010	\...\slim_sub-25664_sub-25664.tar\sub-25664\ses-1\DWI\sub-25664_ses-2_dwi.nii.gz	Functional Connectomes Project International Neuroimaging Data-Sharing Initiative	10.15387/fcp_indi.retro.slim	http://dx.doi.org/10.15387/fcp_indi.retro.slim	Time2
25665	Diffusion-weighted imaging	Magnetic Resonance Imaging	Siemens 3T TIM Trio	Siemens	3	tesla	UO	UO:0000228	head	8	Diffusion-weighted imaging	256	millimeter	UO	UO:0000016	128x128	millimeter	UO	UO:0000016	2.0x2.0x2.0	millimeter	UO	UO:0000016	11000	millisecond	UO	UO:0000028	98	millisecond	UO	UO:0000028	90	degree	UO	UO:0000185	60	2	millimeter	UO	UO:0000016	717	second	UO	UO:0000010	\...\slim_sub-25665_sub-25665.tar\sub-25665\ses-1\DWI\sub-25665_ses-2_dwi.nii.gz	Functional Connectomes Project International Neuroimaging Data-Sharing Initiative	10.15387/fcp_indi.retro.slim	http://dx.doi.org/10.15387/fcp_indi.retro.slim	Time2
25666	Diffusion-weighted imaging	Magnetic Resonance Imaging	Siemens 3T TIM Trio	Siemens	3	tesla	UO	UO:0000228	head	8	Diffusion-weighted imaging	256	millimeter	UO	UO:0000016	128x128	millimeter	UO	UO:0000016	2.0x2.0x2.0	millimeter	UO	UO:0000016	11000	millisecond	UO	UO:0000028	98	millisecond	UO	UO:0000028	90	degree	UO	UO:0000185	60	2	millimeter	UO	UO:0000016	717	second	UO	UO:0000010	\...\slim_sub-25666_sub-25666.tar\sub-25666\ses-1\DWI\sub-25666_ses-2_dwi.nii.gz	Functional Connectomes Project International Neuroimaging Data-Sharing Initiative	10.15387/fcp_indi.retro.slim	http://dx.doi.org/10.15387/fcp_indi.retro.slim	Time2
25667	Diffusion-weighted imaging	Magnetic Resonance Imaging	Siemens 3T TIM Trio	Siemens	3	tesla	UO	UO:0000228	head	8	Diffusion-weighted imaging	256	millimeter	UO	UO:0000016	128x128	millimeter	UO	UO:0000016	2.0x2.0x2.0	millimeter	UO	UO:0000016	11000	millisecond	UO	UO:0000028	98	millisecond	UO	UO:0000028	90	degree	UO	UO:0000185	60	2	millimeter	UO	UO:0000016	717	second	UO	UO:0000010	\...\slim_sub-25667_sub-25667.tar\sub-25667\ses-1\DWI\sub-25667_ses-2_dwi.nii.gz	Functional Connectomes Project International Neuroimaging Data-Sharing Initiative	10.15387/fcp_indi.retro.slim	http://dx.doi.org/10.15387/fcp_indi.retro.slim	Time2
25668	Diffusion-weighted imaging	Magnetic Resonance Imaging	Siemens 3T TIM Trio	Siemens	3	tesla	UO	UO:0000228	head	8	Diffusion-weighted imaging	256	millimeter	UO	UO:0000016	128x128	millimeter	UO	UO:0000016	2.0x2.0x2.0	millimeter	UO	UO:0000016	11000	millisecond	UO	UO:0000028	98	millisecond	UO	UO:0000028	90	degree	UO	UO:0000185	60	2	millimeter	UO	UO:0000016	717	second	UO	UO:0000010	\...\slim_sub-25668_sub-25668.tar\sub-25668\ses-1\DWI\sub-25668_ses-2_dwi.nii.gz	Functional Connectomes Project International Neuroimaging Data-Sharing Initiative	10.15387/fcp_indi.retro.slim	http://dx.doi.org/10.15387/fcp_indi.retro.slim	Time2
25669	Diffusion-weighted imaging	Magnetic Resonance Imaging	Siemens 3T TIM Trio	Siemens	3	tesla	UO	UO:0000228	head	8	Diffusion-weighted imaging	256	millimeter	UO	UO:0000016	128x128	millimeter	UO	UO:0000016	2.0x2.0x2.0	millimeter	UO	UO:0000016	11000	millisecond	UO	UO:0000028	98	millisecond	UO	UO:0000028	90	degree	UO	UO:0000185	60	2	millimeter	UO	UO:0000016	717	second	UO	UO:0000010	\...\slim_sub-25669_sub-25669.tar\sub-25669\ses-1\DWI\sub-25669_ses-2_dwi.nii.gz	Functional Connectomes Project International Neuroimaging Data-Sharing Initiative	10.15387/fcp_indi.retro.slim	http://dx.doi.org/10.15387/fcp_indi.retro.slim	Time2
25670	Diffusion-weighted imaging	Magnetic Resonance Imaging	Siemens 3T TIM Trio	Siemens	3	tesla	UO	UO:0000228	head	8	Diffusion-weighted imaging	256	millimeter	UO	UO:0000016	128x128	millimeter	UO	UO:0000016	2.0x2.0x2.0	millimeter	UO	UO:0000016	11000	millisecond	UO	UO:0000028	98	millisecond	UO	UO:0000028	90	degree	UO	UO:0000185	60	2	millimeter	UO	UO:0000016	717	second	UO	UO:0000010	\...\slim_sub-25670_sub-25670.tar\sub-25670\ses-1\DWI\sub-25670_ses-2_dwi.nii.gz	Functional Connectomes Project International Neuroimaging Data-Sharing Initiative	10.15387/fcp_indi.retro.slim	http://dx.doi.org/10.15387/fcp_indi.retro.slim	Time2
25671	Diffusion-weighted imaging	Magnetic Resonance Imaging	Siemens 3T TIM Trio	Siemens	3	tesla	UO	UO:0000228	head	8	Diffusion-weighted imaging	256	millimeter	UO	UO:0000016	128x128	millimeter	UO	UO:0000016	2.0x2.0x2.0	millimeter	UO	UO:0000016	11000	millisecond	UO	UO:0000028	98	millisecond	UO	UO:0000028	90	degree	UO	UO:0000185	60	2	millimeter	UO	UO:0000016	717	second	UO	UO:0000010	\...\slim_sub-25671_sub-25671.tar\sub-25671\ses-1\DWI\sub-25671_ses-2_dwi.nii.gz	Functional Connectomes Project International Neuroimaging Data-Sharing Initiative	10.15387/fcp_indi.retro.slim	http://dx.doi.org/10.15387/fcp_indi.retro.slim	Time2
25672	Diffusion-weighted imaging	Magnetic Resonance Imaging	Siemens 3T TIM Trio	Siemens	3	tesla	UO	UO:0000228	head	8	Diffusion-weighted imaging	256	millimeter	UO	UO:0000016	128x128	millimeter	UO	UO:0000016	2.0x2.0x2.0	millimeter	UO	UO:0000016	11000	millisecond	UO	UO:0000028	98	millisecond	UO	UO:0000028	90	degree	UO	UO:0000185	60	2	millimeter	UO	UO:0000016	717	second	UO	UO:0000010	\...\slim_sub-25672_sub-25672.tar\sub-25672\ses-1\DWI\sub-25672_ses-2_dwi.nii.gz	Functional Connectomes Project International Neuroimaging Data-Sharing Initiative	10.15387/fcp_indi.retro.slim	http://dx.doi.org/10.15387/fcp_indi.retro.slim	Time2
25673	Diffusion-weighted imaging	Magnetic Resonance Imaging	Siemens 3T TIM Trio	Siemens	3	tesla	UO	UO:0000228	head	8	Diffusion-weighted imaging	256	millimeter	UO	UO:0000016	128x128	millimeter	UO	UO:0000016	2.0x2.0x2.0	millimeter	UO	UO:0000016	11000	millisecond	UO	UO:0000028	98	millisecond	UO	UO:0000028	90	degree	UO	UO:0000185	60	2	millimeter	UO	UO:0000016	717	second	UO	UO:0000010	\...\slim_sub-25673_sub-25673.tar\sub-25673\ses-1\DWI\sub-25673_ses-2_dwi.nii.gz	Functional Connectomes Project International Neuroimaging Data-Sharing Initiative	10.15387/fcp_indi.retro.slim	http://dx.doi.org/10.15387/fcp_indi.retro.slim	Time2
25674	Diffusion-weighted imaging	Magnetic Resonance Imaging	Siemens 3T TIM Trio	Siemens	3	tesla	UO	UO:0000228	head	8	Diffusion-weighted imaging	256	millimeter	UO	UO:0000016	128x128	millimeter	UO	UO:0000016	2.0x2.0x2.0	millimeter	UO	UO:0000016	11000	millisecond	UO	UO:0000028	98	millisecond	UO	UO:0000028	90	degree	UO	UO:0000185	60	2	millimeter	UO	UO:0000016	717	second	UO	UO:0000010	\...\slim_sub-25674_sub-25674.tar\sub-25674\ses-1\DWI\sub-25674_ses-2_dwi.nii.gz	Functional Connectomes Project International Neuroimaging Data-Sharing Initiative	10.15387/fcp_indi.retro.slim	http://dx.doi.org/10.15387/fcp_indi.retro.slim	Time2
25675	Diffusion-weighted imaging	Magnetic Resonance Imaging	Siemens 3T TIM Trio	Siemens	3	tesla	UO	UO:0000228	head	8	Diffusion-weighted imaging	256	millimeter	UO	UO:0000016	128x128	millimeter	UO	UO:0000016	2.0x2.0x2.0	millimeter	UO	UO:0000016	11000	millisecond	UO	UO:0000028	98	millisecond	UO	UO:0000028	90	degree	UO	UO:0000185	60	2	millimeter	UO	UO:0000016	717	second	UO	UO:0000010	\...\slim_sub-25675_sub-25675.tar\sub-25675\ses-1\DWI\sub-25675_ses-2_dwi.nii.gz	Functional Connectomes Project International Neuroimaging Data-Sharing Initiative	10.15387/fcp_indi.retro.slim	http://dx.doi.org/10.15387/fcp_indi.retro.slim	Time2
25676	Diffusion-weighted imaging	Magnetic Resonance Imaging	Siemens 3T TIM Trio	Siemens	3	tesla	UO	UO:0000228	head	8	Diffusion-weighted imaging	256	millimeter	UO	UO:0000016	128x128	millimeter	UO	UO:0000016	2.0x2.0x2.0	millimeter	UO	UO:0000016	11000	millisecond	UO	UO:0000028	98	millisecond	UO	UO:0000028	90	degree	UO	UO:0000185	60	2	millimeter	UO	UO:0000016	717	second	UO	UO:0000010	\...\slim_sub-25676_sub-25676.tar\sub-25676\ses-1\DWI\sub-25676_ses-2_dwi.nii.gz	Functional Connectomes Project International Neuroimaging Data-Sharing Initiative	10.15387/fcp_indi.retro.slim	http://dx.doi.org/10.15387/fcp_indi.retro.slim	Time2
25677	Diffusion-weighted imaging	Magnetic Resonance Imaging	Siemens 3T TIM Trio	Siemens	3	tesla	UO	UO:0000228	head	8	Diffusion-weighted imaging	256	millimeter	UO	UO:0000016	128x128	millimeter	UO	UO:0000016	2.0x2.0x2.0	millimeter	UO	UO:0000016	11000	millisecond	UO	UO:0000028	98	millisecond	UO	UO:0000028	90	degree	UO	UO:0000185	60	2	millimeter	UO	UO:0000016	717	second	UO	UO:0000010	\...\slim_sub-25677_sub-25677.tar\sub-25677\ses-1\DWI\sub-25677_ses-2_dwi.nii.gz	Functional Connectomes Project International Neuroimaging Data-Sharing Initiative	10.15387/fcp_indi.retro.slim	http://dx.doi.org/10.15387/fcp_indi.retro.slim	Time2
25678	Diffusion-weighted imaging	Magnetic Resonance Imaging	Siemens 3T TIM Trio	Siemens	3	tesla	UO	UO:0000228	head	8	Diffusion-weighted imaging	256	millimeter	UO	UO:0000016	128x128	millimeter	UO	UO:0000016	2.0x2.0x2.0	millimeter	UO	UO:0000016	11000	millisecond	UO	UO:0000028	98	millisecond	UO	UO:0000028	90	degree	UO	UO:0000185	60	2	millimeter	UO	UO:0000016	717	second	UO	UO:0000010	\...\slim_sub-25678_sub-25678.tar\sub-25678\ses-1\DWI\sub-25678_ses-2_dwi.nii.gz	Functional Connectomes Project International Neuroimaging Data-Sharing Initiative	10.15387/fcp_indi.retro.slim	http://dx.doi.org/10.15387/fcp_indi.retro.slim	Time2
25679	Diffusion-weighted imaging	Magnetic Resonance Imaging	Siemens 3T TIM Trio	Siemens	3	tesla	UO	UO:0000228	head	8	Diffusion-weighted imaging	256	millimeter	UO	UO:0000016	128x128	millimeter	UO	UO:0000016	2.0x2.0x2.0	millimeter	UO	UO:0000016	11000	millisecond	UO	UO:0000028	98	millisecond	UO	UO:0000028	90	degree	UO	UO:0000185	60	2	millimeter	UO	UO:0000016	717	second	UO	UO:0000010	\...\slim_sub-25679_sub-25679.tar\sub-25679\ses-1\DWI\sub-25679_ses-2_dwi.nii.gz	Functional Connectomes Project International Neuroimaging Data-Sharing Initiative	10.15387/fcp_indi.retro.slim	http://dx.doi.org/10.15387/fcp_indi.retro.slim	Time2
25680	Diffusion-weighted imaging	Magnetic Resonance Imaging	Siemens 3T TIM Trio	Siemens	3	tesla	UO	UO:0000228	head	8	Diffusion-weighted imaging	256	millimeter	UO	UO:0000016	128x128	millimeter	UO	UO:0000016	2.0x2.0x2.0	millimeter	UO	UO:0000016	11000	millisecond	UO	UO:0000028	98	millisecond	UO	UO:0000028	90	degree	UO	UO:0000185	60	2	millimeter	UO	UO:0000016	717	second	UO	UO:0000010	\...\slim_sub-25680_sub-25680.tar\sub-25680\ses-1\DWI\sub-25680_ses-2_dwi.nii.gz	Functional Connectomes Project International Neuroimaging Data-Sharing Initiative	10.15387/fcp_indi.retro.slim	http://dx.doi.org/10.15387/fcp_indi.retro.slim	Time2
25681	Diffusion-weighted imaging	Magnetic Resonance Imaging	Siemens 3T TIM Trio	Siemens	3	tesla	UO	UO:0000228	head	8	Diffusion-weighted imaging	256	millimeter	UO	UO:0000016	128x128	millimeter	UO	UO:0000016	2.0x2.0x2.0	millimeter	UO	UO:0000016	11000	millisecond	UO	UO:0000028	98	millisecond	UO	UO:0000028	90	degree	UO	UO:0000185	60	2	millimeter	UO	UO:0000016	717	second	UO	UO:0000010	\...\slim_sub-25681_sub-25681.tar\sub-25681\ses-1\DWI\sub-25681_ses-2_dwi.nii.gz	Functional Connectomes Project International Neuroimaging Data-Sharing Initiative	10.15387/fcp_indi.retro.slim	http://dx.doi.org/10.15387/fcp_indi.retro.slim	Time2
25682	Diffusion-weighted imaging	Magnetic Resonance Imaging	Siemens 3T TIM Trio	Siemens	3	tesla	UO	UO:0000228	head	8	Diffusion-weighted imaging	256	millimeter	UO	UO:0000016	128x128	millimeter	UO	UO:0000016	2.0x2.0x2.0	millimeter	UO	UO:0000016	11000	millisecond	UO	UO:0000028	98	millisecond	UO	UO:0000028	90	degree	UO	UO:0000185	60	2	millimeter	UO	UO:0000016	717	second	UO	UO:0000010	\...\slim_sub-25682_sub-25682.tar\sub-25682\ses-1\DWI\sub-25682_ses-2_dwi.nii.gz	Functional Connectomes Project International Neuroimaging Data-Sharing Initiative	10.15387/fcp_indi.retro.slim	http://dx.doi.org/10.15387/fcp_indi.retro.slim	Time2
25683	Diffusion-weighted imaging	Magnetic Resonance Imaging	Siemens 3T TIM Trio	Siemens	3	tesla	UO	UO:0000228	head	8	Diffusion-weighted imaging	256	millimeter	UO	UO:0000016	128x128	millimeter	UO	UO:0000016	2.0x2.0x2.0	millimeter	UO	UO:0000016	11000	millisecond	UO	UO:0000028	98	millisecond	UO	UO:0000028	90	degree	UO	UO:0000185	60	2	millimeter	UO	UO:0000016	717	second	UO	UO:0000010	\...\slim_sub-25683_sub-25683.tar\sub-25683\ses-1\DWI\sub-25683_ses-2_dwi.nii.gz	Functional Connectomes Project International Neuroimaging Data-Sharing Initiative	10.15387/fcp_indi.retro.slim	http://dx.doi.org/10.15387/fcp_indi.retro.slim	Time2
25684	Diffusion-weighted imaging	Magnetic Resonance Imaging	Siemens 3T TIM Trio	Siemens	3	tesla	UO	UO:0000228	head	8	Diffusion-weighted imaging	256	millimeter	UO	UO:0000016	128x128	millimeter	UO	UO:0000016	2.0x2.0x2.0	millimeter	UO	UO:0000016	11000	millisecond	UO	UO:0000028	98	millisecond	UO	UO:0000028	90	degree	UO	UO:0000185	60	2	millimeter	UO	UO:0000016	717	second	UO	UO:0000010	\...\slim_sub-25684_sub-25684.tar\sub-25684\ses-1\DWI\sub-25684_ses-2_dwi.nii.gz	Functional Connectomes Project International Neuroimaging Data-Sharing Initiative	10.15387/fcp_indi.retro.slim	http://dx.doi.org/10.15387/fcp_indi.retro.slim	Time2
25685	Diffusion-weighted imaging	Magnetic Resonance Imaging	Siemens 3T TIM Trio	Siemens	3	tesla	UO	UO:0000228	head	8	Diffusion-weighted imaging	256	millimeter	UO	UO:0000016	128x128	millimeter	UO	UO:0000016	2.0x2.0x2.0	millimeter	UO	UO:0000016	11000	millisecond	UO	UO:0000028	98	millisecond	UO	UO:0000028	90	degree	UO	UO:0000185	60	2	millimeter	UO	UO:0000016	717	second	UO	UO:0000010	\...\slim_sub-25685_sub-25685.tar\sub-25685\ses-1\DWI\sub-25685_ses-2_dwi.nii.gz	Functional Connectomes Project International Neuroimaging Data-Sharing Initiative	10.15387/fcp_indi.retro.slim	http://dx.doi.org/10.15387/fcp_indi.retro.slim	Time2
25686	Diffusion-weighted imaging	Magnetic Resonance Imaging	Siemens 3T TIM Trio	Siemens	3	tesla	UO	UO:0000228	head	8	Diffusion-weighted imaging	256	millimeter	UO	UO:0000016	128x128	millimeter	UO	UO:0000016	2.0x2.0x2.0	millimeter	UO	UO:0000016	11000	millisecond	UO	UO:0000028	98	millisecond	UO	UO:0000028	90	degree	UO	UO:0000185	60	2	millimeter	UO	UO:0000016	717	second	UO	UO:0000010	\...\slim_sub-25686_sub-25686.tar\sub-25686\ses-1\DWI\sub-25686_ses-2_dwi.nii.gz	Functional Connectomes Project International Neuroimaging Data-Sharing Initiative	10.15387/fcp_indi.retro.slim	http://dx.doi.org/10.15387/fcp_indi.retro.slim	Time2
25687	Diffusion-weighted imaging	Magnetic Resonance Imaging	Siemens 3T TIM Trio	Siemens	3	tesla	UO	UO:0000228	head	8	Diffusion-weighted imaging	256	millimeter	UO	UO:0000016	128x128	millimeter	UO	UO:0000016	2.0x2.0x2.0	millimeter	UO	UO:0000016	11000	millisecond	UO	UO:0000028	98	millisecond	UO	UO:0000028	90	degree	UO	UO:0000185	60	2	millimeter	UO	UO:0000016	717	second	UO	UO:0000010	\...\slim_sub-25687_sub-25687.tar\sub-25687\ses-1\DWI\sub-25687_ses-2_dwi.nii.gz	Functional Connectomes Project International Neuroimaging Data-Sharing Initiative	10.15387/fcp_indi.retro.slim	http://dx.doi.org/10.15387/fcp_indi.retro.slim	Time2
25688	Diffusion-weighted imaging	Magnetic Resonance Imaging	Siemens 3T TIM Trio	Siemens	3	tesla	UO	UO:0000228	head	8	Diffusion-weighted imaging	256	millimeter	UO	UO:0000016	128x128	millimeter	UO	UO:0000016	2.0x2.0x2.0	millimeter	UO	UO:0000016	11000	millisecond	UO	UO:0000028	98	millisecond	UO	UO:0000028	90	degree	UO	UO:0000185	60	2	millimeter	UO	UO:0000016	717	second	UO	UO:0000010	\...\slim_sub-25688_sub-25688.tar\sub-25688\ses-1\DWI\sub-25688_ses-2_dwi.nii.gz	Functional Connectomes Project International Neuroimaging Data-Sharing Initiative	10.15387/fcp_indi.retro.slim	http://dx.doi.org/10.15387/fcp_indi.retro.slim	Time2
25689	Diffusion-weighted imaging	Magnetic Resonance Imaging	Siemens 3T TIM Trio	Siemens	3	tesla	UO	UO:0000228	head	8	Diffusion-weighted imaging	256	millimeter	UO	UO:0000016	128x128	millimeter	UO	UO:0000016	2.0x2.0x2.0	millimeter	UO	UO:0000016	11000	millisecond	UO	UO:0000028	98	millisecond	UO	UO:0000028	90	degree	UO	UO:0000185	60	2	millimeter	UO	UO:0000016	717	second	UO	UO:0000010	\...\slim_sub-25689_sub-25689.tar\sub-25689\ses-1\DWI\sub-25689_ses-2_dwi.nii.gz	Functional Connectomes Project International Neuroimaging Data-Sharing Initiative	10.15387/fcp_indi.retro.slim	http://dx.doi.org/10.15387/fcp_indi.retro.slim	Time2
25690	Diffusion-weighted imaging	Magnetic Resonance Imaging	Siemens 3T TIM Trio	Siemens	3	tesla	UO	UO:0000228	head	8	Diffusion-weighted imaging	256	millimeter	UO	UO:0000016	128x128	millimeter	UO	UO:0000016	2.0x2.0x2.0	millimeter	UO	UO:0000016	11000	millisecond	UO	UO:0000028	98	millisecond	UO	UO:0000028	90	degree	UO	UO:0000185	60	2	millimeter	UO	UO:0000016	717	second	UO	UO:0000010	\...\slim_sub-25690_sub-25690.tar\sub-25690\ses-1\DWI\sub-25690_ses-2_dwi.nii.gz	Functional Connectomes Project International Neuroimaging Data-Sharing Initiative	10.15387/fcp_indi.retro.slim	http://dx.doi.org/10.15387/fcp_indi.retro.slim	Time2
25691	Diffusion-weighted imaging	Magnetic Resonance Imaging	Siemens 3T TIM Trio	Siemens	3	tesla	UO	UO:0000228	head	8	Diffusion-weighted imaging	256	millimeter	UO	UO:0000016	128x128	millimeter	UO	UO:0000016	2.0x2.0x2.0	millimeter	UO	UO:0000016	11000	millisecond	UO	UO:0000028	98	millisecond	UO	UO:0000028	90	degree	UO	UO:0000185	60	2	millimeter	UO	UO:0000016	717	second	UO	UO:0000010	\...\slim_sub-25691_sub-25691.tar\sub-25691\ses-1\DWI\sub-25691_ses-2_dwi.nii.gz	Functional Connectomes Project International Neuroimaging Data-Sharing Initiative	10.15387/fcp_indi.retro.slim	http://dx.doi.org/10.15387/fcp_indi.retro.slim	Time2
25692	Diffusion-weighted imaging	Magnetic Resonance Imaging	Siemens 3T TIM Trio	Siemens	3	tesla	UO	UO:0000228	head	8	Diffusion-weighted imaging	256	millimeter	UO	UO:0000016	128x128	millimeter	UO	UO:0000016	2.0x2.0x2.0	millimeter	UO	UO:0000016	11000	millisecond	UO	UO:0000028	98	millisecond	UO	UO:0000028	90	degree	UO	UO:0000185	60	2	millimeter	UO	UO:0000016	717	second	UO	UO:0000010	\...\slim_sub-25692_sub-25692.tar\sub-25692\ses-1\DWI\sub-25692_ses-2_dwi.nii.gz	Functional Connectomes Project International Neuroimaging Data-Sharing Initiative	10.15387/fcp_indi.retro.slim	http://dx.doi.org/10.15387/fcp_indi.retro.slim	Time2
25693	Diffusion-weighted imaging	Magnetic Resonance Imaging	Siemens 3T TIM Trio	Siemens	3	tesla	UO	UO:0000228	head	8	Diffusion-weighted imaging	256	millimeter	UO	UO:0000016	128x128	millimeter	UO	UO:0000016	2.0x2.0x2.0	millimeter	UO	UO:0000016	11000	millisecond	UO	UO:0000028	98	millisecond	UO	UO:0000028	90	degree	UO	UO:0000185	60	2	millimeter	UO	UO:0000016	717	second	UO	UO:0000010	\...\slim_sub-25693_sub-25693.tar\sub-25693\ses-1\DWI\sub-25693_ses-2_dwi.nii.gz	Functional Connectomes Project International Neuroimaging Data-Sharing Initiative	10.15387/fcp_indi.retro.slim	http://dx.doi.org/10.15387/fcp_indi.retro.slim	Time2
25694	Diffusion-weighted imaging	Magnetic Resonance Imaging	Siemens 3T TIM Trio	Siemens	3	tesla	UO	UO:0000228	head	8	Diffusion-weighted imaging	256	millimeter	UO	UO:0000016	128x128	millimeter	UO	UO:0000016	2.0x2.0x2.0	millimeter	UO	UO:0000016	11000	millisecond	UO	UO:0000028	98	millisecond	UO	UO:0000028	90	degree	UO	UO:0000185	60	2	millimeter	UO	UO:0000016	717	second	UO	UO:0000010	\...\slim_sub-25694_sub-25694.tar\sub-25694\ses-1\DWI\sub-25694_ses-2_dwi.nii.gz	Functional Connectomes Project International Neuroimaging Data-Sharing Initiative	10.15387/fcp_indi.retro.slim	http://dx.doi.org/10.15387/fcp_indi.retro.slim	Time2
[truncated: 400 more rows]
