# Supplementary material for: Longitudinal test-retest neuroimaging data from healthy young adults in southwest China
Source: Sci Data. 2017 Feb 14;4:170017. doi: 10.1038/sdata.2017.17 (PMC5308199; doi:10.1038/sdata.2017.17)
Supplement: Supplementary file 1 [file sdata201717-isa1.zip › a_behaviour_Qiu.txt]

Sample Name	Protocol REF	Parameter Value[behavourial measurement tool]	Assay Name	Raw Data File	Comment[Data Repository]	Comment[Data Record Accession]	Comment[Data Record URI]	Factor Value[session]
25639	Neuromedical and Mental Disorder Assessments	Beck Depression Inventory	25639_BDI	Beck_Depression_Inventory	Functional Connectomes Project International Neuroimaging Data-Sharing Initiative	10.15387/fcp_indi.retro.slim	http://dx.doi.org/10.15387/fcp_indi.retro.slim	Repeated
25746	Neuromedical and Mental Disorder Assessments	Beck Depression Inventory	25746_BDI	Beck_Depression_Inventory	Functional Connectomes Project International Neuroimaging Data-Sharing Initiative	10.15387/fcp_indi.retro.slim	http://dx.doi.org/10.15387/fcp_indi.retro.slim	Repeated
25789	Neuromedical and Mental Disorder Assessments	Beck Depression Inventory	25789_BDI	Beck_Depression_Inventory	Functional Connectomes Project International Neuroimaging Data-Sharing Initiative	10.15387/fcp_indi.retro.slim	http://dx.doi.org/10.15387/fcp_indi.retro.slim	Repeated
25790	Neuromedical and Mental Disorder Assessments	Beck Depression Inventory	25790_BDI	Beck_Depression_Inventory	Functional Connectomes Project International Neuroimaging Data-Sharing Initiative	10.15387/fcp_indi.retro.slim	http://dx.doi.org/10.15387/fcp_indi.retro.slim	Repeated
25791	Neuromedical and Mental Disorder Assessments	Beck Depression Inventory	25791_BDI	Beck_Depression_Inventory	Functional Connectomes Project International Neuroimaging Data-Sharing Initiative	10.15387/fcp_indi.retro.slim	http://dx.doi.org/10.15387/fcp_indi.retro.slim	Repeated
25792	Neuromedical and Mental Disorder Assessments	Beck Depression Inventory	25792_BDI	Beck_Depression_Inventory	Functional Connectomes Project International Neuroimaging Data-Sharing Initiative	10.15387/fcp_indi.retro.slim	http://dx.doi.org/10.15387/fcp_indi.retro.slim	Repeated
25793	Neuromedical and Mental Disorder Assessments	Beck Depression Inventory	25793_BDI	Beck_Depression_Inventory	Functional Connectomes Project International Neuroimaging Data-Sharing Initiative	10.15387/fcp_indi.retro.slim	http://dx.doi.org/10.15387/fcp_indi.retro.slim	Repeated
25801	Neuromedical and Mental Disorder Assessments	Beck Depression Inventory	25801_BDI	Beck_Depression_Inventory	Functional Connectomes Project International Neuroimaging Data-Sharing Initiative	10.15387/fcp_indi.retro.slim	http://dx.doi.org/10.15387/fcp_indi.retro.slim	Repeated
30745	Neuromedical and Mental Disorder Assessments	Beck Depression Inventory	30745_BDI	Beck_Depression_Inventory	Functional Connectomes Project International Neuroimaging Data-Sharing Initiative	10.15387/fcp_indi.retro.slim	http://dx.doi.org/10.15387/fcp_indi.retro.slim	Repeated
30746	Neuromedical and Mental Disorder Assessments	Beck Depression Inventory	30746_BDI	Beck_Depression_Inventory	Functional Connectomes Project International Neuroimaging Data-Sharing Initiative	10.15387/fcp_indi.retro.slim	http://dx.doi.org/10.15387/fcp_indi.retro.slim	Repeated
30752	Neuromedical and Mental Disorder Assessments	Beck Depression Inventory	30752_BDI	Beck_Depression_Inventory	Functional Connectomes Project International Neuroimaging Data-Sharing Initiative	10.15387/fcp_indi.retro.slim	http://dx.doi.org/10.15387/fcp_indi.retro.slim	Repeated
30937	Neuromedical and Mental Disorder Assessments	Beck Depression Inventory	30937_BDI	Beck_Depression_Inventory	Functional Connectomes Project International Neuroimaging Data-Sharing Initiative	10.15387/fcp_indi.retro.slim	http://dx.doi.org/10.15387/fcp_indi.retro.slim	Repeated
30939	Neuromedical and Mental Disorder Assessments	Beck Depression Inventory	30939_BDI	Beck_Depression_Inventory	Functional Connectomes Project International Neuroimaging Data-Sharing Initiative	10.15387/fcp_indi.retro.slim	http://dx.doi.org/10.15387/fcp_indi.retro.slim	Repeated
30986	Neuromedical and Mental Disorder Assessments	Beck Depression Inventory	30986_BDI	Beck_Depression_Inventory	Functional Connectomes Project International Neuroimaging Data-Sharing Initiative	10.15387/fcp_indi.retro.slim	http://dx.doi.org/10.15387/fcp_indi.retro.slim	Repeated
25629	Neuromedical and Mental Disorder Assessments	Beck Depression Inventory	25629_BDI	Beck_Depression_Inventory	Functional Connectomes Project International Neuroimaging Data-Sharing Initiative	10.15387/fcp_indi.retro.slim	http://dx.doi.org/10.15387/fcp_indi.retro.slim	Repeated
30699	Neuromedical and Mental Disorder Assessments	Beck Depression Inventory	30699_BDI	Beck_Depression_Inventory	Functional Connectomes Project International Neuroimaging Data-Sharing Initiative	10.15387/fcp_indi.retro.slim	http://dx.doi.org/10.15387/fcp_indi.retro.slim	Repeated
25630	Neuromedical and Mental Disorder Assessments	Beck Depression Inventory	25630_BDI	Beck_Depression_Inventory	Functional Connectomes Project International Neuroimaging Data-Sharing Initiative	10.15387/fcp_indi.retro.slim	http://dx.doi.org/10.15387/fcp_indi.retro.slim	Repeated
30700	Neuromedical and Mental Disorder Assessments	Beck Depression Inventory	30700_BDI	Beck_Depression_Inventory	Functional Connectomes Project International Neuroimaging Data-Sharing Initiative	10.15387/fcp_indi.retro.slim	http://dx.doi.org/10.15387/fcp_indi.retro.slim	Repeated
30701	Neuromedical and Mental Disorder Assessments	Beck Depression Inventory	30701_BDI	Beck_Depression_Inventory	Functional Connectomes Project International Neuroimaging Data-Sharing Initiative	10.15387/fcp_indi.retro.slim	http://dx.doi.org/10.15387/fcp_indi.retro.slim	Repeated
25631	Neuromedical and Mental Disorder Assessments	Beck Depression Inventory	25631_BDI	Beck_Depression_Inventory	Functional Connectomes Project International Neuroimaging Data-Sharing Initiative	10.15387/fcp_indi.retro.slim	http://dx.doi.org/10.15387/fcp_indi.retro.slim	Repeated
25632	Neuromedical and Mental Disorder Assessments	Beck Depression Inventory	25632_BDI	Beck_Depression_Inventory	Functional Connectomes Project International Neuroimaging Data-Sharing Initiative	10.15387/fcp_indi.retro.slim	http://dx.doi.org/10.15387/fcp_indi.retro.slim	Repeated
30702	Neuromedical and Mental Disorder Assessments	Beck Depression Inventory	30702_BDI	Beck_Depression_Inventory	Functional Connectomes Project International Neuroimaging Data-Sharing Initiative	10.15387/fcp_indi.retro.slim	http://dx.doi.org/10.15387/fcp_indi.retro.slim	Repeated
25633	Neuromedical and Mental Disorder Assessments	Beck Depression Inventory	25633_BDI	Beck_Depression_Inventory	Functional Connectomes Project International Neuroimaging Data-Sharing Initiative	10.15387/fcp_indi.retro.slim	http://dx.doi.org/10.15387/fcp_indi.retro.slim	Repeated
30703	Neuromedical and Mental Disorder Assessments	Beck Depression Inventory	30703_BDI	Beck_Depression_Inventory	Functional Connectomes Project International Neuroimaging Data-Sharing Initiative	10.15387/fcp_indi.retro.slim	http://dx.doi.org/10.15387/fcp_indi.retro.slim	Repeated
30704	Neuromedical and Mental Disorder Assessments	Beck Depression Inventory	30704_BDI	Beck_Depression_Inventory	Functional Connectomes Project International Neuroimaging Data-Sharing Initiative	10.15387/fcp_indi.retro.slim	http://dx.doi.org/10.15387/fcp_indi.retro.slim	Repeated
30705	Neuromedical and Mental Disorder Assessments	Beck Depression Inventory	30705_BDI	Beck_Depression_Inventory	Functional Connectomes Project International Neuroimaging Data-Sharing Initiative	10.15387/fcp_indi.retro.slim	http://dx.doi.org/10.15387/fcp_indi.retro.slim	Repeated
30706	Neuromedical and Mental Disorder Assessments	Beck Depression Inventory	30706_BDI	Beck_Depression_Inventory	Functional Connectomes Project International Neuroimaging Data-Sharing Initiative	10.15387/fcp_indi.retro.slim	http://dx.doi.org/10.15387/fcp_indi.retro.slim	Repeated
25634	Neuromedical and Mental Disorder Assessments	Beck Depression Inventory	25634_BDI	Beck_Depression_Inventory	Functional Connectomes Project International Neuroimaging Data-Sharing Initiative	10.15387/fcp_indi.retro.slim	http://dx.doi.org/10.15387/fcp_indi.retro.slim	Repeated
30707	Neuromedical and Mental Disorder Assessments	Beck Depression Inventory	30707_BDI	Beck_Depression_Inventory	Functional Connectomes Project International Neuroimaging Data-Sharing Initiative	10.15387/fcp_indi.retro.slim	http://dx.doi.org/10.15387/fcp_indi.retro.slim	Repeated
30708	Neuromedical and Mental Disorder Assessments	Beck Depression Inventory	30708_BDI	Beck_Depression_Inventory	Functional Connectomes Project International Neuroimaging Data-Sharing Initiative	10.15387/fcp_indi.retro.slim	http://dx.doi.org/10.15387/fcp_indi.retro.slim	Repeated
30709	Neuromedical and Mental Disorder Assessments	Beck Depression Inventory	30709_BDI	Beck_Depression_Inventory	Functional Connectomes Project International Neuroimaging Data-Sharing Initiative	10.15387/fcp_indi.retro.slim	http://dx.doi.org/10.15387/fcp_indi.retro.slim	Repeated
30710	Neuromedical and Mental Disorder Assessments	Beck Depression Inventory	30710_BDI	Beck_Depression_Inventory	Functional Connectomes Project International Neuroimaging Data-Sharing Initiative	10.15387/fcp_indi.retro.slim	http://dx.doi.org/10.15387/fcp_indi.retro.slim	Repeated
30711	Neuromedical and Mental Disorder Assessments	Beck Depression Inventory	30711_BDI	Beck_Depression_Inventory	Functional Connectomes Project International Neuroimaging Data-Sharing Initiative	10.15387/fcp_indi.retro.slim	http://dx.doi.org/10.15387/fcp_indi.retro.slim	Repeated
30712	Neuromedical and Mental Disorder Assessments	Beck Depression Inventory	30712_BDI	Beck_Depression_Inventory	Functional Connectomes Project International Neuroimaging Data-Sharing Initiative	10.15387/fcp_indi.retro.slim	http://dx.doi.org/10.15387/fcp_indi.retro.slim	Repeated
25635	Neuromedical and Mental Disorder Assessments	Beck Depression Inventory	25635_BDI	Beck_Depression_Inventory	Functional Connectomes Project International Neuroimaging Data-Sharing Initiative	10.15387/fcp_indi.retro.slim	http://dx.doi.org/10.15387/fcp_indi.retro.slim	Repeated
30713	Neuromedical and Mental Disorder Assessments	Beck Depression Inventory	30713_BDI	Beck_Depression_Inventory	Functional Connectomes Project International Neuroimaging Data-Sharing Initiative	10.15387/fcp_indi.retro.slim	http://dx.doi.org/10.15387/fcp_indi.retro.slim	Repeated
30714	Neuromedical and Mental Disorder Assessments	Beck Depression Inventory	30714_BDI	Beck_Depression_Inventory	Functional Connectomes Project International Neuroimaging Data-Sharing Initiative	10.15387/fcp_indi.retro.slim	http://dx.doi.org/10.15387/fcp_indi.retro.slim	Repeated
30715	Neuromedical and Mental Disorder Assessments	Beck Depression Inventory	30715_BDI	Beck_Depression_Inventory	Functional Connectomes Project International Neuroimaging Data-Sharing Initiative	10.15387/fcp_indi.retro.slim	http://dx.doi.org/10.15387/fcp_indi.retro.slim	Repeated
25636	Neuromedical and Mental Disorder Assessments	Beck Depression Inventory	25636_BDI	Beck_Depression_Inventory	Functional Connectomes Project International Neuroimaging Data-Sharing Initiative	10.15387/fcp_indi.retro.slim	http://dx.doi.org/10.15387/fcp_indi.retro.slim	Repeated
30716	Neuromedical and Mental Disorder Assessments	Beck Depression Inventory	30716_BDI	Beck_Depression_Inventory	Functional Connectomes Project International Neuroimaging Data-Sharing Initiative	10.15387/fcp_indi.retro.slim	http://dx.doi.org/10.15387/fcp_indi.retro.slim	Repeated
30717	Neuromedical and Mental Disorder Assessments	Beck Depression Inventory	30717_BDI	Beck_Depression_Inventory	Functional Connectomes Project International Neuroimaging Data-Sharing Initiative	10.15387/fcp_indi.retro.slim	http://dx.doi.org/10.15387/fcp_indi.retro.slim	Repeated
30718	Neuromedical and Mental Disorder Assessments	Beck Depression Inventory	30718_BDI	Beck_Depression_Inventory	Functional Connectomes Project International Neuroimaging Data-Sharing Initiative	10.15387/fcp_indi.retro.slim	http://dx.doi.org/10.15387/fcp_indi.retro.slim	Repeated
30719	Neuromedical and Mental Disorder Assessments	Beck Depression Inventory	30719_BDI	Beck_Depression_Inventory	Functional Connectomes Project International Neuroimaging Data-Sharing Initiative	10.15387/fcp_indi.retro.slim	http://dx.doi.org/10.15387/fcp_indi.retro.slim	Repeated
25637	Neuromedical and Mental Disorder Assessments	Beck Depression Inventory	25637_BDI	Beck_Depression_Inventory	Functional Connectomes Project International Neuroimaging Data-Sharing Initiative	10.15387/fcp_indi.retro.slim	http://dx.doi.org/10.15387/fcp_indi.retro.slim	Repeated
30720	Neuromedical and Mental Disorder Assessments	Beck Depression Inventory	30720_BDI	Beck_Depression_Inventory	Functional Connectomes Project International Neuroimaging Data-Sharing Initiative	10.15387/fcp_indi.retro.slim	http://dx.doi.org/10.15387/fcp_indi.retro.slim	Repeated
25638	Neuromedical and Mental Disorder Assessments	Beck Depression Inventory	25638_BDI	Beck_Depression_Inventory	Functional Connectomes Project International Neuroimaging Data-Sharing Initiative	10.15387/fcp_indi.retro.slim	http://dx.doi.org/10.15387/fcp_indi.retro.slim	Repeated
25739	Neuromedical and Mental Disorder Assessments	Beck Depression Inventory	25739_BDI	Beck_Depression_Inventory	Functional Connectomes Project International Neuroimaging Data-Sharing Initiative	10.15387/fcp_indi.retro.slim	http://dx.doi.org/10.15387/fcp_indi.retro.slim	Repeated
25740	Neuromedical and Mental Disorder Assessments	Beck Depression Inventory	25740_BDI	Beck_Depression_Inventory	Functional Connectomes Project International Neuroimaging Data-Sharing Initiative	10.15387/fcp_indi.retro.slim	http://dx.doi.org/10.15387/fcp_indi.retro.slim	Repeated
30721	Neuromedical and Mental Disorder Assessments	Beck Depression Inventory	30721_BDI	Beck_Depression_Inventory	Functional Connectomes Project International Neuroimaging Data-Sharing Initiative	10.15387/fcp_indi.retro.slim	http://dx.doi.org/10.15387/fcp_indi.retro.slim	Repeated
25741	Neuromedical and Mental Disorder Assessments	Beck Depression Inventory	25741_BDI	Beck_Depression_Inventory	Functional Connectomes Project International Neuroimaging Data-Sharing Initiative	10.15387/fcp_indi.retro.slim	http://dx.doi.org/10.15387/fcp_indi.retro.slim	Repeated
30722	Neuromedical and Mental Disorder Assessments	Beck Depression Inventory	30722_BDI	Beck_Depression_Inventory	Functional Connectomes Project International Neuroimaging Data-Sharing Initiative	10.15387/fcp_indi.retro.slim	http://dx.doi.org/10.15387/fcp_indi.retro.slim	Repeated
25742	Neuromedical and Mental Disorder Assessments	Beck Depression Inventory	25742_BDI	Beck_Depression_Inventory	Functional Connectomes Project International Neuroimaging Data-Sharing Initiative	10.15387/fcp_indi.retro.slim	http://dx.doi.org/10.15387/fcp_indi.retro.slim	Repeated
30723	Neuromedical and Mental Disorder Assessments	Beck Depression Inventory	30723_BDI	Beck_Depression_Inventory	Functional Connectomes Project International Neuroimaging Data-Sharing Initiative	10.15387/fcp_indi.retro.slim	http://dx.doi.org/10.15387/fcp_indi.retro.slim	Repeated
30724	Neuromedical and Mental Disorder Assessments	Beck Depression Inventory	30724_BDI	Beck_Depression_Inventory	Functional Connectomes Project International Neuroimaging Data-Sharing Initiative	10.15387/fcp_indi.retro.slim	http://dx.doi.org/10.15387/fcp_indi.retro.slim	Repeated
25743	Neuromedical and Mental Disorder Assessments	Beck Depression Inventory	25743_BDI	Beck_Depression_Inventory	Functional Connectomes Project International Neuroimaging Data-Sharing Initiative	10.15387/fcp_indi.retro.slim	http://dx.doi.org/10.15387/fcp_indi.retro.slim	Repeated
30725	Neuromedical and Mental Disorder Assessments	Beck Depression Inventory	30725_BDI	Beck_Depression_Inventory	Functional Connectomes Project International Neuroimaging Data-Sharing Initiative	10.15387/fcp_indi.retro.slim	http://dx.doi.org/10.15387/fcp_indi.retro.slim	Repeated
25744	Neuromedical and Mental Disorder Assessments	Beck Depression Inventory	25744_BDI	Beck_Depression_Inventory	Functional Connectomes Project International Neuroimaging Data-Sharing Initiative	10.15387/fcp_indi.retro.slim	http://dx.doi.org/10.15387/fcp_indi.retro.slim	Repeated
30726	Neuromedical and Mental Disorder Assessments	Beck Depression Inventory	30726_BDI	Beck_Depression_Inventory	Functional Connectomes Project International Neuroimaging Data-Sharing Initiative	10.15387/fcp_indi.retro.slim	http://dx.doi.org/10.15387/fcp_indi.retro.slim	Repeated
30727	Neuromedical and Mental Disorder Assessments	Beck Depression Inventory	30727_BDI	Beck_Depression_Inventory	Functional Connectomes Project International Neuroimaging Data-Sharing Initiative	10.15387/fcp_indi.retro.slim	http://dx.doi.org/10.15387/fcp_indi.retro.slim	Repeated
30728	Neuromedical and Mental Disorder Assessments	Beck Depression Inventory	30728_BDI	Beck_Depression_Inventory	Functional Connectomes Project International Neuroimaging Data-Sharing Initiative	10.15387/fcp_indi.retro.slim	http://dx.doi.org/10.15387/fcp_indi.retro.slim	Repeated
25745	Neuromedical and Mental Disorder Assessments	Beck Depression Inventory	25745_BDI	Beck_Depression_Inventory	Functional Connectomes Project International Neuroimaging Data-Sharing Initiative	10.15387/fcp_indi.retro.slim	http://dx.doi.org/10.15387/fcp_indi.retro.slim	Repeated
30729	Neuromedical and Mental Disorder Assessments	Beck Depression Inventory	30729_BDI	Beck_Depression_Inventory	Functional Connectomes Project International Neuroimaging Data-Sharing Initiative	10.15387/fcp_indi.retro.slim	http://dx.doi.org/10.15387/fcp_indi.retro.slim	Repeated
30730	Neuromedical and Mental Disorder Assessments	Beck Depression Inventory	30730_BDI	Beck_Depression_Inventory	Functional Connectomes Project International Neuroimaging Data-Sharing Initiative	10.15387/fcp_indi.retro.slim	http://dx.doi.org/10.15387/fcp_indi.retro.slim	Repeated
30731	Neuromedical and Mental Disorder Assessments	Beck Depression Inventory	30731_BDI	Beck_Depression_Inventory	Functional Connectomes Project International Neuroimaging Data-Sharing Initiative	10.15387/fcp_indi.retro.slim	http://dx.doi.org/10.15387/fcp_indi.retro.slim	Repeated
30732	Neuromedical and Mental Disorder Assessments	Beck Depression Inventory	30732_BDI	Beck_Depression_Inventory	Functional Connectomes Project International Neuroimaging Data-Sharing Initiative	10.15387/fcp_indi.retro.slim	http://dx.doi.org/10.15387/fcp_indi.retro.slim	Repeated
30733	Neuromedical and Mental Disorder Assessments	Beck Depression Inventory	30733_BDI	Beck_Depression_Inventory	Functional Connectomes Project International Neuroimaging Data-Sharing Initiative	10.15387/fcp_indi.retro.slim	http://dx.doi.org/10.15387/fcp_indi.retro.slim	Repeated
30734	Neuromedical and Mental Disorder Assessments	Beck Depression Inventory	30734_BDI	Beck_Depression_Inventory	Functional Connectomes Project International Neuroimaging Data-Sharing Initiative	10.15387/fcp_indi.retro.slim	http://dx.doi.org/10.15387/fcp_indi.retro.slim	Repeated
25747	Neuromedical and Mental Disorder Assessments	Beck Depression Inventory	25747_BDI	Beck_Depression_Inventory	Functional Connectomes Project International Neuroimaging Data-Sharing Initiative	10.15387/fcp_indi.retro.slim	http://dx.doi.org/10.15387/fcp_indi.retro.slim	Repeated
30735	Neuromedical and Mental Disorder Assessments	Beck Depression Inventory	30735_BDI	Beck_Depression_Inventory	Functional Connectomes Project International Neuroimaging Data-Sharing Initiative	10.15387/fcp_indi.retro.slim	http://dx.doi.org/10.15387/fcp_indi.retro.slim	Repeated
30736	Neuromedical and Mental Disorder Assessments	Beck Depression Inventory	30736_BDI	Beck_Depression_Inventory	Functional Connectomes Project International Neuroimaging Data-Sharing Initiative	10.15387/fcp_indi.retro.slim	http://dx.doi.org/10.15387/fcp_indi.retro.slim	Repeated
30737	Neuromedical and Mental Disorder Assessments	Beck Depression Inventory	30737_BDI	Beck_Depression_Inventory	Functional Connectomes Project International Neuroimaging Data-Sharing Initiative	10.15387/fcp_indi.retro.slim	http://dx.doi.org/10.15387/fcp_indi.retro.slim	Repeated
25748	Neuromedical and Mental Disorder Assessments	Beck Depression Inventory	25748_BDI	Beck_Depression_Inventory	Functional Connectomes Project International Neuroimaging Data-Sharing Initiative	10.15387/fcp_indi.retro.slim	http://dx.doi.org/10.15387/fcp_indi.retro.slim	Repeated
25794	Neuromedical and Mental Disorder Assessments	Beck Depression Inventory	25794_BDI	Beck_Depression_Inventory	Functional Connectomes Project International Neuroimaging Data-Sharing Initiative	10.15387/fcp_indi.retro.slim	http://dx.doi.org/10.15387/fcp_indi.retro.slim	Repeated
30738	Neuromedical and Mental Disorder Assessments	Beck Depression Inventory	30738_BDI	Beck_Depression_Inventory	Functional Connectomes Project International Neuroimaging Data-Sharing Initiative	10.15387/fcp_indi.retro.slim	http://dx.doi.org/10.15387/fcp_indi.retro.slim	Repeated
30739	Neuromedical and Mental Disorder Assessments	Beck Depression Inventory	30739_BDI	Beck_Depression_Inventory	Functional Connectomes Project International Neuroimaging Data-Sharing Initiative	10.15387/fcp_indi.retro.slim	http://dx.doi.org/10.15387/fcp_indi.retro.slim	Repeated
30740	Neuromedical and Mental Disorder Assessments	Beck Depression Inventory	30740_BDI	Beck_Depression_Inventory	Functional Connectomes Project International Neuroimaging Data-Sharing Initiative	10.15387/fcp_indi.retro.slim	http://dx.doi.org/10.15387/fcp_indi.retro.slim	Repeated
25795	Neuromedical and Mental Disorder Assessments	Beck Depression Inventory	25795_BDI	Beck_Depression_Inventory	Functional Connectomes Project International Neuroimaging Data-Sharing Initiative	10.15387/fcp_indi.retro.slim	http://dx.doi.org/10.15387/fcp_indi.retro.slim	Repeated
30741	Neuromedical and Mental Disorder Assessments	Beck Depression Inventory	30741_BDI	Beck_Depression_Inventory	Functional Connectomes Project International Neuroimaging Data-Sharing Initiative	10.15387/fcp_indi.retro.slim	http://dx.doi.org/10.15387/fcp_indi.retro.slim	Repeated
30742	Neuromedical and Mental Disorder Assessments	Beck Depression Inventory	30742_BDI	Beck_Depression_Inventory	Functional Connectomes Project International Neuroimaging Data-Sharing Initiative	10.15387/fcp_indi.retro.slim	http://dx.doi.org/10.15387/fcp_indi.retro.slim	Repeated
30743	Neuromedical and Mental Disorder Assessments	Beck Depression Inventory	30743_BDI	Beck_Depression_Inventory	Functional Connectomes Project International Neuroimaging Data-Sharing Initiative	10.15387/fcp_indi.retro.slim	http://dx.doi.org/10.15387/fcp_indi.retro.slim	Repeated
30744	Neuromedical and Mental Disorder Assessments	Beck Depression Inventory	30744_BDI	Beck_Depression_Inventory	Functional Connectomes Project International Neuroimaging Data-Sharing Initiative	10.15387/fcp_indi.retro.slim	http://dx.doi.org/10.15387/fcp_indi.retro.slim	Repeated
25796	Neuromedical and Mental Disorder Assessments	Beck Depression Inventory	25796_BDI	Beck_Depression_Inventory	Functional Connectomes Project International Neuroimaging Data-Sharing Initiative	10.15387/fcp_indi.retro.slim	http://dx.doi.org/10.15387/fcp_indi.retro.slim	Repeated
30747	Neuromedical and Mental Disorder Assessments	Beck Depression Inventory	30747_BDI	Beck_Depression_Inventory	Functional Connectomes Project International Neuroimaging Data-Sharing Initiative	10.15387/fcp_indi.retro.slim	http://dx.doi.org/10.15387/fcp_indi.retro.slim	Repeated
30748	Neuromedical and Mental Disorder Assessments	Beck Depression Inventory	30748_BDI	Beck_Depression_Inventory	Functional Connectomes Project International Neuroimaging Data-Sharing Initiative	10.15387/fcp_indi.retro.slim	http://dx.doi.org/10.15387/fcp_indi.retro.slim	Repeated
25797	Neuromedical and Mental Disorder Assessments	Beck Depression Inventory	25797_BDI	Beck_Depression_Inventory	Functional Connectomes Project International Neuroimaging Data-Sharing Initiative	10.15387/fcp_indi.retro.slim	http://dx.doi.org/10.15387/fcp_indi.retro.slim	Repeated
30749	Neuromedical and Mental Disorder Assessments	Beck Depression Inventory	30749_BDI	Beck_Depression_Inventory	Functional Connectomes Project International Neuroimaging Data-Sharing Initiative	10.15387/fcp_indi.retro.slim	http://dx.doi.org/10.15387/fcp_indi.retro.slim	Repeated
30750	Neuromedical and Mental Disorder Assessments	Beck Depression Inventory	30750_BDI	Beck_Depression_Inventory	Functional Connectomes Project International Neuroimaging Data-Sharing Initiative	10.15387/fcp_indi.retro.slim	http://dx.doi.org/10.15387/fcp_indi.retro.slim	Repeated
25798	Neuromedical and Mental Disorder Assessments	Beck Depression Inventory	25798_BDI	Beck_Depression_Inventory	Functional Connectomes Project International Neuroimaging Data-Sharing Initiative	10.15387/fcp_indi.retro.slim	http://dx.doi.org/10.15387/fcp_indi.retro.slim	Repeated
25799	Neuromedical and Mental Disorder Assessments	Beck Depression Inventory	25799_BDI	Beck_Depression_Inventory	Functional Connectomes Project International Neuroimaging Data-Sharing Initiative	10.15387/fcp_indi.retro.slim	http://dx.doi.org/10.15387/fcp_indi.retro.slim	Repeated
25800	Neuromedical and Mental Disorder Assessments	Beck Depression Inventory	25800_BDI	Beck_Depression_Inventory	Functional Connectomes Project International Neuroimaging Data-Sharing Initiative	10.15387/fcp_indi.retro.slim	http://dx.doi.org/10.15387/fcp_indi.retro.slim	Repeated
25802	Neuromedical and Mental Disorder Assessments	Beck Depression Inventory	25802_BDI	Beck_Depression_Inventory	Functional Connectomes Project International Neuroimaging Data-Sharing Initiative	10.15387/fcp_indi.retro.slim	http://dx.doi.org/10.15387/fcp_indi.retro.slim	Repeated
25803	Neuromedical and Mental Disorder Assessments	Beck Depression Inventory	25803_BDI	Beck_Depression_Inventory	Functional Connectomes Project International Neuroimaging Data-Sharing Initiative	10.15387/fcp_indi.retro.slim	http://dx.doi.org/10.15387/fcp_indi.retro.slim	Repeated
25804	Neuromedical and Mental Disorder Assessments	Beck Depression Inventory	25804_BDI	Beck_Depression_Inventory	Functional Connectomes Project International Neuroimaging Data-Sharing Initiative	10.15387/fcp_indi.retro.slim	http://dx.doi.org/10.15387/fcp_indi.retro.slim	Repeated
30751	Neuromedical and Mental Disorder Assessments	Beck Depression Inventory	30751_BDI	Beck_Depression_Inventory	Functional Connectomes Project International Neuroimaging Data-Sharing Initiative	10.15387/fcp_indi.retro.slim	http://dx.doi.org/10.15387/fcp_indi.retro.slim	Repeated
25805	Neuromedical and Mental Disorder Assessments	Beck Depression Inventory	25805_BDI	Beck_Depression_Inventory	Functional Connectomes Project International Neuroimaging Data-Sharing Initiative	10.15387/fcp_indi.retro.slim	http://dx.doi.org/10.15387/fcp_indi.retro.slim	Repeated
25806	Neuromedical and Mental Disorder Assessments	Beck Depression Inventory	25806_BDI	Beck_Depression_Inventory	Functional Connectomes Project International Neuroimaging Data-Sharing Initiative	10.15387/fcp_indi.retro.slim	http://dx.doi.org/10.15387/fcp_indi.retro.slim	Repeated
30753	Neuromedical and Mental Disorder Assessments	Beck Depression Inventory	30753_BDI	Beck_Depression_Inventory	Functional Connectomes Project International Neuroimaging Data-Sharing Initiative	10.15387/fcp_indi.retro.slim	http://dx.doi.org/10.15387/fcp_indi.retro.slim	Repeated
30754	Neuromedical and Mental Disorder Assessments	Beck Depression Inventory	30754_BDI	Beck_Depression_Inventory	Functional Connectomes Project International Neuroimaging Data-Sharing Initiative	10.15387/fcp_indi.retro.slim	http://dx.doi.org/10.15387/fcp_indi.retro.slim	Repeated
25807	Neuromedical and Mental Disorder Assessments	Beck Depression Inventory	25807_BDI	Beck_Depression_Inventory	Functional Connectomes Project International Neuroimaging Data-Sharing Initiative	10.15387/fcp_indi.retro.slim	http://dx.doi.org/10.15387/fcp_indi.retro.slim	Repeated
25808	Neuromedical and Mental Disorder Assessments	Beck Depression Inventory	25808_BDI	Beck_Depression_Inventory	Functional Connectomes Project International Neuroimaging Data-Sharing Initiative	10.15387/fcp_indi.retro.slim	http://dx.doi.org/10.15387/fcp_indi.retro.slim	Repeated
30755	Neuromedical and Mental Disorder Assessments	Beck Depression Inventory	30755_BDI	Beck_Depression_Inventory	Functional Connectomes Project International Neuroimaging Data-Sharing Initiative	10.15387/fcp_indi.retro.slim	http://dx.doi.org/10.15387/fcp_indi.retro.slim	Repeated
30756	Neuromedical and Mental Disorder Assessments	Beck Depression Inventory	30756_BDI	Beck_Depression_Inventory	Functional Connectomes Project International Neuroimaging Data-Sharing Initiative	10.15387/fcp_indi.retro.slim	http://dx.doi.org/10.15387/fcp_indi.retro.slim	Repeated
30757	Neuromedical and Mental Disorder Assessments	Beck Depression Inventory	30757_BDI	Beck_Depression_Inventory	Functional Connectomes Project International Neuroimaging Data-Sharing Initiative	10.15387/fcp_indi.retro.slim	http://dx.doi.org/10.15387/fcp_indi.retro.slim	Repeated
30758	Neuromedical and Mental Disorder Assessments	Beck Depression Inventory	30758_BDI	Beck_Depression_Inventory	Functional Connectomes Project International Neuroimaging Data-Sharing Initiative	10.15387/fcp_indi.retro.slim	http://dx.doi.org/10.15387/fcp_indi.retro.slim	Repeated
25809	Neuromedical and Mental Disorder Assessments	Beck Depression Inventory	25809_BDI	Beck_Depression_Inventory	Functional Connectomes Project International Neuroimaging Data-Sharing Initiative	10.15387/fcp_indi.retro.slim	http://dx.doi.org/10.15387/fcp_indi.retro.slim	Repeated
25810	Neuromedical and Mental Disorder Assessments	Beck Depression Inventory	25810_BDI	Beck_Depression_Inventory	Functional Connectomes Project International Neuroimaging Data-Sharing Initiative	10.15387/fcp_indi.retro.slim	http://dx.doi.org/10.15387/fcp_indi.retro.slim	Repeated
30759	Neuromedical and Mental Disorder Assessments	Beck Depression Inventory	30759_BDI	Beck_Depression_Inventory	Functional Connectomes Project International Neuroimaging Data-Sharing Initiative	10.15387/fcp_indi.retro.slim	http://dx.doi.org/10.15387/fcp_indi.retro.slim	Repeated
30760	Neuromedical and Mental Disorder Assessments	Beck Depression Inventory	30760_BDI	Beck_Depression_Inventory	Functional Connectomes Project International Neuroimaging Data-Sharing Initiative	10.15387/fcp_indi.retro.slim	http://dx.doi.org/10.15387/fcp_indi.retro.slim	Repeated
25811	Neuromedical and Mental Disorder Assessments	Beck Depression Inventory	25811_BDI	Beck_Depression_Inventory	Functional Connectomes Project International Neuroimaging Data-Sharing Initiative	10.15387/fcp_indi.retro.slim	http://dx.doi.org/10.15387/fcp_indi.retro.slim	Repeated
25812	Neuromedical and Mental Disorder Assessments	Beck Depression Inventory	25812_BDI	Beck_Depression_Inventory	Functional Connectomes Project International Neuroimaging Data-Sharing Initiative	10.15387/fcp_indi.retro.slim	http://dx.doi.org/10.15387/fcp_indi.retro.slim	Repeated
25813	Neuromedical and Mental Disorder Assessments	Beck Depression Inventory	25813_BDI	Beck_Depression_Inventory	Functional Connectomes Project International Neuroimaging Data-Sharing Initiative	10.15387/fcp_indi.retro.slim	http://dx.doi.org/10.15387/fcp_indi.retro.slim	Repeated
25814	Neuromedical and Mental Disorder Assessments	Beck Depression Inventory	25814_BDI	Beck_Depression_Inventory	Functional Connectomes Project International Neuroimaging Data-Sharing Initiative	10.15387/fcp_indi.retro.slim	http://dx.doi.org/10.15387/fcp_indi.retro.slim	Repeated
25815	Neuromedical and Mental Disorder Assessments	Beck Depression Inventory	25815_BDI	Beck_Depression_Inventory	Functional Connectomes Project International Neuroimaging Data-Sharing Initiative	10.15387/fcp_indi.retro.slim	http://dx.doi.org/10.15387/fcp_indi.retro.slim	Repeated
30761	Neuromedical and Mental Disorder Assessments	Beck Depression Inventory	30761_BDI	Beck_Depression_Inventory	Functional Connectomes Project International Neuroimaging Data-Sharing Initiative	10.15387/fcp_indi.retro.slim	http://dx.doi.org/10.15387/fcp_indi.retro.slim	Repeated
25816	Neuromedical and Mental Disorder Assessments	Beck Depression Inventory	25816_BDI	Beck_Depression_Inventory	Functional Connectomes Project International Neuroimaging Data-Sharing Initiative	10.15387/fcp_indi.retro.slim	http://dx.doi.org/10.15387/fcp_indi.retro.slim	Repeated
25817	Neuromedical and Mental Disorder Assessments	Beck Depression Inventory	25817_BDI	Beck_Depression_Inventory	Functional Connectomes Project International Neuroimaging Data-Sharing Initiative	10.15387/fcp_indi.retro.slim	http://dx.doi.org/10.15387/fcp_indi.retro.slim	Repeated
30762	Neuromedical and Mental Disorder Assessments	Beck Depression Inventory	30762_BDI	Beck_Depression_Inventory	Functional Connectomes Project International Neuroimaging Data-Sharing Initiative	10.15387/fcp_indi.retro.slim	http://dx.doi.org/10.15387/fcp_indi.retro.slim	Repeated
25818	Neuromedical and Mental Disorder Assessments	Beck Depression Inventory	25818_BDI	Beck_Depression_Inventory	Functional Connectomes Project International Neuroimaging Data-Sharing Initiative	10.15387/fcp_indi.retro.slim	http://dx.doi.org/10.15387/fcp_indi.retro.slim	Repeated
25819	Neuromedical and Mental Disorder Assessments	Beck Depression Inventory	25819_BDI	Beck_Depression_Inventory	Functional Connectomes Project International Neuroimaging Data-Sharing Initiative	10.15387/fcp_indi.retro.slim	http://dx.doi.org/10.15387/fcp_indi.retro.slim	Repeated
25820	Neuromedical and Mental Disorder Assessments	Beck Depression Inventory	25820_BDI	Beck_Depression_Inventory	Functional Connectomes Project International Neuroimaging Data-Sharing Initiative	10.15387/fcp_indi.retro.slim	http://dx.doi.org/10.15387/fcp_indi.retro.slim	Repeated
25821	Neuromedical and Mental Disorder Assessments	Beck Depression Inventory	25821_BDI	Beck_Depression_Inventory	Functional Connectomes Project International Neuroimaging Data-Sharing Initiative	10.15387/fcp_indi.retro.slim	http://dx.doi.org/10.15387/fcp_indi.retro.slim	Repeated
30763	Neuromedical and Mental Disorder Assessments	Beck Depression Inventory	30763_BDI	Beck_Depression_Inventory	Functional Connectomes Project International Neuroimaging Data-Sharing Initiative	10.15387/fcp_indi.retro.slim	http://dx.doi.org/10.15387/fcp_indi.retro.slim	Repeated
30764	Neuromedical and Mental Disorder Assessments	Beck Depression Inventory	30764_BDI	Beck_Depression_Inventory	Functional Connectomes Project International Neuroimaging Data-Sharing Initiative	10.15387/fcp_indi.retro.slim	http://dx.doi.org/10.15387/fcp_indi.retro.slim	Repeated
25822	Neuromedical and Mental Disorder Assessments	Beck Depression Inventory	25822_BDI	Beck_Depression_Inventory	Functional Connectomes Project International Neuroimaging Data-Sharing Initiative	10.15387/fcp_indi.retro.slim	http://dx.doi.org/10.15387/fcp_indi.retro.slim	Repeated
30765	Neuromedical and Mental Disorder Assessments	Beck Depression Inventory	30765_BDI	Beck_Depression_Inventory	Functional Connectomes Project International Neuroimaging Data-Sharing Initiative	10.15387/fcp_indi.retro.slim	http://dx.doi.org/10.15387/fcp_indi.retro.slim	Repeated
25823	Neuromedical and Mental Disorder Assessments	Beck Depression Inventory	25823_BDI	Beck_Depression_Inventory	Functional Connectomes Project International Neuroimaging Data-Sharing Initiative	10.15387/fcp_indi.retro.slim	http://dx.doi.org/10.15387/fcp_indi.retro.slim	Repeated
25824	Neuromedical and Mental Disorder Assessments	Beck Depression Inventory	25824_BDI	Beck_Depression_Inventory	Functional Connectomes Project International Neuroimaging Data-Sharing Initiative	10.15387/fcp_indi.retro.slim	http://dx.doi.org/10.15387/fcp_indi.retro.slim	Repeated
25825	Neuromedical and Mental Disorder Assessments	Beck Depression Inventory	25825_BDI	Beck_Depression_Inventory	Functional Connectomes Project International Neuroimaging Data-Sharing Initiative	10.15387/fcp_indi.retro.slim	http://dx.doi.org/10.15387/fcp_indi.retro.slim	Repeated
25826	Neuromedical and Mental Disorder Assessments	Beck Depression Inventory	25826_BDI	Beck_Depression_Inventory	Functional Connectomes Project International Neuroimaging Data-Sharing Initiative	10.15387/fcp_indi.retro.slim	http://dx.doi.org/10.15387/fcp_indi.retro.slim	Repeated
30766	Neuromedical and Mental Disorder Assessments	Beck Depression Inventory	30766_BDI	Beck_Depression_Inventory	Functional Connectomes Project International Neuroimaging Data-Sharing Initiative	10.15387/fcp_indi.retro.slim	http://dx.doi.org/10.15387/fcp_indi.retro.slim	Repeated
25827	Neuromedical and Mental Disorder Assessments	Beck Depression Inventory	25827_BDI	Beck_Depression_Inventory	Functional Connectomes Project International Neuroimaging Data-Sharing Initiative	10.15387/fcp_indi.retro.slim	http://dx.doi.org/10.15387/fcp_indi.retro.slim	Repeated
25828	Neuromedical and Mental Disorder Assessments	Beck Depression Inventory	25828_BDI	Beck_Depression_Inventory	Functional Connectomes Project International Neuroimaging Data-Sharing Initiative	10.15387/fcp_indi.retro.slim	http://dx.doi.org/10.15387/fcp_indi.retro.slim	Repeated
30767	Neuromedical and Mental Disorder Assessments	Beck Depression Inventory	30767_BDI	Beck_Depression_Inventory	Functional Connectomes Project International Neuroimaging Data-Sharing Initiative	10.15387/fcp_indi.retro.slim	http://dx.doi.org/10.15387/fcp_indi.retro.slim	Repeated
30768	Neuromedical and Mental Disorder Assessments	Beck Depression Inventory	30768_BDI	Beck_Depression_Inventory	Functional Connectomes Project International Neuroimaging Data-Sharing Initiative	10.15387/fcp_indi.retro.slim	http://dx.doi.org/10.15387/fcp_indi.retro.slim	Repeated
30769	Neuromedical and Mental Disorder Assessments	Beck Depression Inventory	30769_BDI	Beck_Depression_Inventory	Functional Connectomes Project International Neuroimaging Data-Sharing Initiative	10.15387/fcp_indi.retro.slim	http://dx.doi.org/10.15387/fcp_indi.retro.slim	Repeated
25829	Neuromedical and Mental Disorder Assessments	Beck Depression Inventory	25829_BDI	Beck_Depression_Inventory	Functional Connectomes Project International Neuroimaging Data-Sharing Initiative	10.15387/fcp_indi.retro.slim	http://dx.doi.org/10.15387/fcp_indi.retro.slim	Repeated
25830	Neuromedical and Mental Disorder Assessments	Beck Depression Inventory	25830_BDI	Beck_Depression_Inventory	Functional Connectomes Project International Neuroimaging Data-Sharing Initiative	10.15387/fcp_indi.retro.slim	http://dx.doi.org/10.15387/fcp_indi.retro.slim	Repeated
30770	Neuromedical and Mental Disorder Assessments	Beck Depression Inventory	30770_BDI	Beck_Depression_Inventory	Functional Connectomes Project International Neuroimaging Data-Sharing Initiative	10.15387/fcp_indi.retro.slim	http://dx.doi.org/10.15387/fcp_indi.retro.slim	Repeated
25831	Neuromedical and Mental Disorder Assessments	Beck Depression Inventory	25831_BDI	Beck_Depression_Inventory	Functional Connectomes Project International Neuroimaging Data-Sharing Initiative	10.15387/fcp_indi.retro.slim	http://dx.doi.org/10.15387/fcp_indi.retro.slim	Repeated
30771	Neuromedical and Mental Disorder Assessments	Beck Depression Inventory	30771_BDI	Beck_Depression_Inventory	Functional Connectomes Project International Neuroimaging Data-Sharing Initiative	10.15387/fcp_indi.retro.slim	http://dx.doi.org/10.15387/fcp_indi.retro.slim	Repeated
30772	Neuromedical and Mental Disorder Assessments	Beck Depression Inventory	30772_BDI	Beck_Depression_Inventory	Functional Connectomes Project International Neuroimaging Data-Sharing Initiative	10.15387/fcp_indi.retro.slim	http://dx.doi.org/10.15387/fcp_indi.retro.slim	Repeated
30773	Neuromedical and Mental Disorder Assessments	Beck Depression Inventory	30773_BDI	Beck_Depression_Inventory	Functional Connectomes Project International Neuroimaging Data-Sharing Initiative	10.15387/fcp_indi.retro.slim	http://dx.doi.org/10.15387/fcp_indi.retro.slim	Repeated
30774	Neuromedical and Mental Disorder Assessments	Beck Depression Inventory	30774_BDI	Beck_Depression_Inventory	Functional Connectomes Project International Neuroimaging Data-Sharing Initiative	10.15387/fcp_indi.retro.slim	http://dx.doi.org/10.15387/fcp_indi.retro.slim	Repeated
25832	Neuromedical and Mental Disorder Assessments	Beck Depression Inventory	25832_BDI	Beck_Depression_Inventory	Functional Connectomes Project International Neuroimaging Data-Sharing Initiative	10.15387/fcp_indi.retro.slim	http://dx.doi.org/10.15387/fcp_indi.retro.slim	Repeated
30775	Neuromedical and Mental Disorder Assessments	Beck Depression Inventory	30775_BDI	Beck_Depression_Inventory	Functional Connectomes Project International Neuroimaging Data-Sharing Initiative	10.15387/fcp_indi.retro.slim	http://dx.doi.org/10.15387/fcp_indi.retro.slim	Repeated
25833	Neuromedical and Mental Disorder Assessments	Beck Depression Inventory	25833_BDI	Beck_Depression_Inventory	Functional Connectomes Project International Neuroimaging Data-Sharing Initiative	10.15387/fcp_indi.retro.slim	http://dx.doi.org/10.15387/fcp_indi.retro.slim	Repeated
25834	Neuromedical and Mental Disorder Assessments	Beck Depression Inventory	25834_BDI	Beck_Depression_Inventory	Functional Connectomes Project International Neuroimaging Data-Sharing Initiative	10.15387/fcp_indi.retro.slim	http://dx.doi.org/10.15387/fcp_indi.retro.slim	Repeated
25835	Neuromedical and Mental Disorder Assessments	Beck Depression Inventory	25835_BDI	Beck_Depression_Inventory	Functional Connectomes Project International Neuroimaging Data-Sharing Initiative	10.15387/fcp_indi.retro.slim	http://dx.doi.org/10.15387/fcp_indi.retro.slim	Repeated
30776	Neuromedical and Mental Disorder Assessments	Beck Depression Inventory	30776_BDI	Beck_Depression_Inventory	Functional Connectomes Project International Neuroimaging Data-Sharing Initiative	10.15387/fcp_indi.retro.slim	http://dx.doi.org/10.15387/fcp_indi.retro.slim	Repeated
25836	Neuromedical and Mental Disorder Assessments	Beck Depression Inventory	25836_BDI	Beck_Depression_Inventory	Functional Connectomes Project International Neuroimaging Data-Sharing Initiative	10.15387/fcp_indi.retro.slim	http://dx.doi.org/10.15387/fcp_indi.retro.slim	Repeated
25837	Neuromedical and Mental Disorder Assessments	Beck Depression Inventory	25837_BDI	Beck_Depression_Inventory	Functional Connectomes Project International Neuroimaging Data-Sharing Initiative	10.15387/fcp_indi.retro.slim	http://dx.doi.org/10.15387/fcp_indi.retro.slim	Repeated
25838	Neuromedical and Mental Disorder Assessments	Beck Depression Inventory	25838_BDI	Beck_Depression_Inventory	Functional Connectomes Project International Neuroimaging Data-Sharing Initiative	10.15387/fcp_indi.retro.slim	http://dx.doi.org/10.15387/fcp_indi.retro.slim	Repeated
25839	Neuromedical and Mental Disorder Assessments	Beck Depression Inventory	25839_BDI	Beck_Depression_Inventory	Functional Connectomes Project International Neuroimaging Data-Sharing Initiative	10.15387/fcp_indi.retro.slim	http://dx.doi.org/10.15387/fcp_indi.retro.slim	Repeated
25840	Neuromedical and Mental Disorder Assessments	Beck Depression Inventory	25840_BDI	Beck_Depression_Inventory	Functional Connectomes Project International Neuroimaging Data-Sharing Initiative	10.15387/fcp_indi.retro.slim	http://dx.doi.org/10.15387/fcp_indi.retro.slim	Repeated
30777	Neuromedical and Mental Disorder Assessments	Beck Depression Inventory	30777_BDI	Beck_Depression_Inventory	Functional Connectomes Project International Neuroimaging Data-Sharing Initiative	10.15387/fcp_indi.retro.slim	http://dx.doi.org/10.15387/fcp_indi.retro.slim	Repeated
30778	Neuromedical and Mental Disorder Assessments	Beck Depression Inventory	30778_BDI	Beck_Depression_Inventory	Functional Connectomes Project International Neuroimaging Data-Sharing Initiative	10.15387/fcp_indi.retro.slim	http://dx.doi.org/10.15387/fcp_indi.retro.slim	Repeated
25841	Neuromedical and Mental Disorder Assessments	Beck Depression Inventory	25841_BDI	Beck_Depression_Inventory	Functional Connectomes Project International Neuroimaging Data-Sharing Initiative	10.15387/fcp_indi.retro.slim	http://dx.doi.org/10.15387/fcp_indi.retro.slim	Repeated
25842	Neuromedical and Mental Disorder Assessments	Beck Depression Inventory	25842_BDI	Beck_Depression_Inventory	Functional Connectomes Project International Neuroimaging Data-Sharing Initiative	10.15387/fcp_indi.retro.slim	http://dx.doi.org/10.15387/fcp_indi.retro.slim	Repeated
25843	Neuromedical and Mental Disorder Assessments	Beck Depression Inventory	25843_BDI	Beck_Depression_Inventory	Functional Connectomes Project International Neuroimaging Data-Sharing Initiative	10.15387/fcp_indi.retro.slim	http://dx.doi.org/10.15387/fcp_indi.retro.slim	Repeated
30779	Neuromedical and Mental Disorder Assessments	Beck Depression Inventory	30779_BDI	Beck_Depression_Inventory	Functional Connectomes Project International Neuroimaging Data-Sharing Initiative	10.15387/fcp_indi.retro.slim	http://dx.doi.org/10.15387/fcp_indi.retro.slim	Repeated
25844	Neuromedical and Mental Disorder Assessments	Beck Depression Inventory	25844_BDI	Beck_Depression_Inventory	Functional Connectomes Project International Neuroimaging Data-Sharing Initiative	10.15387/fcp_indi.retro.slim	http://dx.doi.org/10.15387/fcp_indi.retro.slim	Repeated
25845	Neuromedical and Mental Disorder Assessments	Beck Depression Inventory	25845_BDI	Beck_Depression_Inventory	Functional Connectomes Project International Neuroimaging Data-Sharing Initiative	10.15387/fcp_indi.retro.slim	http://dx.doi.org/10.15387/fcp_indi.retro.slim	Repeated
25846	Neuromedical and Mental Disorder Assessments	Beck Depression Inventory	25846_BDI	Beck_Depression_Inventory	Functional Connectomes Project International Neuroimaging Data-Sharing Initiative	10.15387/fcp_indi.retro.slim	http://dx.doi.org/10.15387/fcp_indi.retro.slim	Repeated
30780	Neuromedical and Mental Disorder Assessments	Beck Depression Inventory	30780_BDI	Beck_Depression_Inventory	Functional Connectomes Project International Neuroimaging Data-Sharing Initiative	10.15387/fcp_indi.retro.slim	http://dx.doi.org/10.15387/fcp_indi.retro.slim	Repeated
25847	Neuromedical and Mental Disorder Assessments	Beck Depression Inventory	25847_BDI	Beck_Depression_Inventory	Functional Connectomes Project International Neuroimaging Data-Sharing Initiative	10.15387/fcp_indi.retro.slim	http://dx.doi.org/10.15387/fcp_indi.retro.slim	Repeated
25848	Neuromedical and Mental Disorder Assessments	Beck Depression Inventory	25848_BDI	Beck_Depression_Inventory	Functional Connectomes Project International Neuroimaging Data-Sharing Initiative	10.15387/fcp_indi.retro.slim	http://dx.doi.org/10.15387/fcp_indi.retro.slim	Repeated
30781	Neuromedical and Mental Disorder Assessments	Beck Depression Inventory	30781_BDI	Beck_Depression_Inventory	Functional Connectomes Project International Neuroimaging Data-Sharing Initiative	10.15387/fcp_indi.retro.slim	http://dx.doi.org/10.15387/fcp_indi.retro.slim	Repeated
30782	Neuromedical and Mental Disorder Assessments	Beck Depression Inventory	30782_BDI	Beck_Depression_Inventory	Functional Connectomes Project International Neuroimaging Data-Sharing Initiative	10.15387/fcp_indi.retro.slim	http://dx.doi.org/10.15387/fcp_indi.retro.slim	Repeated
30783	Neuromedical and Mental Disorder Assessments	Beck Depression Inventory	30783_BDI	Beck_Depression_Inventory	Functional Connectomes Project International Neuroimaging Data-Sharing Initiative	10.15387/fcp_indi.retro.slim	http://dx.doi.org/10.15387/fcp_indi.retro.slim	Repeated
30784	Neuromedical and Mental Disorder Assessments	Beck Depression Inventory	30784_BDI	Beck_Depression_Inventory	Functional Connectomes Project International Neuroimaging Data-Sharing Initiative	10.15387/fcp_indi.retro.slim	http://dx.doi.org/10.15387/fcp_indi.retro.slim	Repeated
25849	Neuromedical and Mental Disorder Assessments	Beck Depression Inventory	25849_BDI	Beck_Depression_Inventory	Functional Connectomes Project International Neuroimaging Data-Sharing Initiative	10.15387/fcp_indi.retro.slim	http://dx.doi.org/10.15387/fcp_indi.retro.slim	Repeated
30785	Neuromedical and Mental Disorder Assessments	Beck Depression Inventory	30785_BDI	Beck_Depression_Inventory	Functional Connectomes Project International Neuroimaging Data-Sharing Initiative	10.15387/fcp_indi.retro.slim	http://dx.doi.org/10.15387/fcp_indi.retro.slim	Repeated
30786	Neuromedical and Mental Disorder Assessments	Beck Depression Inventory	30786_BDI	Beck_Depression_Inventory	Functional Connectomes Project International Neuroimaging Data-Sharing Initiative	10.15387/fcp_indi.retro.slim	http://dx.doi.org/10.15387/fcp_indi.retro.slim	Repeated
30787	Neuromedical and Mental Disorder Assessments	Beck Depression Inventory	30787_BDI	Beck_Depression_Inventory	Functional Connectomes Project International Neuroimaging Data-Sharing Initiative	10.15387/fcp_indi.retro.slim	http://dx.doi.org/10.15387/fcp_indi.retro.slim	Repeated
30788	Neuromedical and Mental Disorder Assessments	Beck Depression Inventory	30788_BDI	Beck_Depression_Inventory	Functional Connectomes Project International Neuroimaging Data-Sharing Initiative	10.15387/fcp_indi.retro.slim	http://dx.doi.org/10.15387/fcp_indi.retro.slim	Repeated
30789	Neuromedical and Mental Disorder Assessments	Beck Depression Inventory	30789_BDI	Beck_Depression_Inventory	Functional Connectomes Project International Neuroimaging Data-Sharing Initiative	10.15387/fcp_indi.retro.slim	http://dx.doi.org/10.15387/fcp_indi.retro.slim	Repeated
30790	Neuromedical and Mental Disorder Assessments	Beck Depression Inventory	30790_BDI	Beck_Depression_Inventory	Functional Connectomes Project International Neuroimaging Data-Sharing Initiative	10.15387/fcp_indi.retro.slim	http://dx.doi.org/10.15387/fcp_indi.retro.slim	Repeated
30791	Neuromedical and Mental Disorder Assessments	Beck Depression Inventory	30791_BDI	Beck_Depression_Inventory	Functional Connectomes Project International Neuroimaging Data-Sharing Initiative	10.15387/fcp_indi.retro.slim	http://dx.doi.org/10.15387/fcp_indi.retro.slim	Repeated
30792	Neuromedical and Mental Disorder Assessments	Beck Depression Inventory	30792_BDI	Beck_Depression_Inventory	Functional Connectomes Project International Neuroimaging Data-Sharing Initiative	10.15387/fcp_indi.retro.slim	http://dx.doi.org/10.15387/fcp_indi.retro.slim	Repeated
25850	Neuromedical and Mental Disorder Assessments	Beck Depression Inventory	25850_BDI	Beck_Depression_Inventory	Functional Connectomes Project International Neuroimaging Data-Sharing Initiative	10.15387/fcp_indi.retro.slim	http://dx.doi.org/10.15387/fcp_indi.retro.slim	Repeated
25851	Neuromedical and Mental Disorder Assessments	Beck Depression Inventory	25851_BDI	Beck_Depression_Inventory	Functional Connectomes Project International Neuroimaging Data-Sharing Initiative	10.15387/fcp_indi.retro.slim	http://dx.doi.org/10.15387/fcp_indi.retro.slim	Repeated
30793	Neuromedical and Mental Disorder Assessments	Beck Depression Inventory	30793_BDI	Beck_Depression_Inventory	Functional Connectomes Project International Neuroimaging Data-Sharing Initiative	10.15387/fcp_indi.retro.slim	http://dx.doi.org/10.15387/fcp_indi.retro.slim	Repeated
30794	Neuromedical and Mental Disorder Assessments	Beck Depression Inventory	30794_BDI	Beck_Depression_Inventory	Functional Connectomes Project International Neuroimaging Data-Sharing Initiative	10.15387/fcp_indi.retro.slim	http://dx.doi.org/10.15387/fcp_indi.retro.slim	Repeated
30795	Neuromedical and Mental Disorder Assessments	Beck Depression Inventory	30795_BDI	Beck_Depression_Inventory	Functional Connectomes Project International Neuroimaging Data-Sharing Initiative	10.15387/fcp_indi.retro.slim	http://dx.doi.org/10.15387/fcp_indi.retro.slim	Repeated
30796	Neuromedical and Mental Disorder Assessments	Beck Depression Inventory	30796_BDI	Beck_Depression_Inventory	Functional Connectomes Project International Neuroimaging Data-Sharing Initiative	10.15387/fcp_indi.retro.slim	http://dx.doi.org/10.15387/fcp_indi.retro.slim	Repeated
25852	Neuromedical and Mental Disorder Assessments	Beck Depression Inventory	25852_BDI	Beck_Depression_Inventory	Functional Connectomes Project International Neuroimaging Data-Sharing Initiative	10.15387/fcp_indi.retro.slim	http://dx.doi.org/10.15387/fcp_indi.retro.slim	Repeated
30797	Neuromedical and Mental Disorder Assessments	Beck Depression Inventory	30797_BDI	Beck_Depression_Inventory	Functional Connectomes Project International Neuroimaging Data-Sharing Initiative	10.15387/fcp_indi.retro.slim	http://dx.doi.org/10.15387/fcp_indi.retro.slim	Repeated
30798	Neuromedical and Mental Disorder Assessments	Beck Depression Inventory	30798_BDI	Beck_Depression_Inventory	Functional Connectomes Project International Neuroimaging Data-Sharing Initiative	10.15387/fcp_indi.retro.slim	http://dx.doi.org/10.15387/fcp_indi.retro.slim	Repeated
25853	Neuromedical and Mental Disorder Assessments	Beck Depression Inventory	25853_BDI	Beck_Depression_Inventory	Functional Connectomes Project International Neuroimaging Data-Sharing Initiative	10.15387/fcp_indi.retro.slim	http://dx.doi.org/10.15387/fcp_indi.retro.slim	Repeated
25854	Neuromedical and Mental Disorder Assessments	Beck Depression Inventory	25854_BDI	Beck_Depression_Inventory	Functional Connectomes Project International Neuroimaging Data-Sharing Initiative	10.15387/fcp_indi.retro.slim	http://dx.doi.org/10.15387/fcp_indi.retro.slim	Repeated
25855	Neuromedical and Mental Disorder Assessments	Beck Depression Inventory	25855_BDI	Beck_Depression_Inventory	Functional Connectomes Project International Neuroimaging Data-Sharing Initiative	10.15387/fcp_indi.retro.slim	http://dx.doi.org/10.15387/fcp_indi.retro.slim	Repeated
25856	Neuromedical and Mental Disorder Assessments	Beck Depression Inventory	25856_BDI	Beck_Depression_Inventory	Functional Connectomes Project International Neuroimaging Data-Sharing Initiative	10.15387/fcp_indi.retro.slim	http://dx.doi.org/10.15387/fcp_indi.retro.slim	Repeated
25857	Neuromedical and Mental Disorder Assessments	Beck Depression Inventory	25857_BDI	Beck_Depression_Inventory	Functional Connectomes Project International Neuroimaging Data-Sharing Initiative	10.15387/fcp_indi.retro.slim	http://dx.doi.org/10.15387/fcp_indi.retro.slim	Repeated
30799	Neuromedical and Mental Disorder Assessments	Beck Depression Inventory	30799_BDI	Beck_Depression_Inventory	Functional Connectomes Project International Neuroimaging Data-Sharing Initiative	10.15387/fcp_indi.retro.slim	http://dx.doi.org/10.15387/fcp_indi.retro.slim	Repeated
30800	Neuromedical and Mental Disorder Assessments	Beck Depression Inventory	30800_BDI	Beck_Depression_Inventory	Functional Connectomes Project International Neuroimaging Data-Sharing Initiative	10.15387/fcp_indi.retro.slim	http://dx.doi.org/10.15387/fcp_indi.retro.slim	Repeated
30801	Neuromedical and Mental Disorder Assessments	Beck Depression Inventory	30801_BDI	Beck_Depression_Inventory	Functional Connectomes Project International Neuroimaging Data-Sharing Initiative	10.15387/fcp_indi.retro.slim	http://dx.doi.org/10.15387/fcp_indi.retro.slim	Repeated
25858	Neuromedical and Mental Disorder Assessments	Beck Depression Inventory	25858_BDI	Beck_Depression_Inventory	Functional Connectomes Project International Neuroimaging Data-Sharing Initiative	10.15387/fcp_indi.retro.slim	http://dx.doi.org/10.15387/fcp_indi.retro.slim	Repeated
30802	Neuromedical and Mental Disorder Assessments	Beck Depression Inventory	30802_BDI	Beck_Depression_Inventory	Functional Connectomes Project International Neuroimaging Data-Sharing Initiative	10.15387/fcp_indi.retro.slim	http://dx.doi.org/10.15387/fcp_indi.retro.slim	Repeated
25859	Neuromedical and Mental Disorder Assessments	Beck Depression Inventory	25859_BDI	Beck_Depression_Inventory	Functional Connectomes Project International Neuroimaging Data-Sharing Initiative	10.15387/fcp_indi.retro.slim	http://dx.doi.org/10.15387/fcp_indi.retro.slim	Repeated
30803	Neuromedical and Mental Disorder Assessments	Beck Depression Inventory	30803_BDI	Beck_Depression_Inventory	Functional Connectomes Project International Neuroimaging Data-Sharing Initiative	10.15387/fcp_indi.retro.slim	http://dx.doi.org/10.15387/fcp_indi.retro.slim	Repeated
25860	Neuromedical and Mental Disorder Assessments	Beck Depression Inventory	25860_BDI	Beck_Depression_Inventory	Functional Connectomes Project International Neuroimaging Data-Sharing Initiative	10.15387/fcp_indi.retro.slim	http://dx.doi.org/10.15387/fcp_indi.retro.slim	Repeated
25861	Neuromedical and Mental Disorder Assessments	Beck Depression Inventory	25861_BDI	Beck_Depression_Inventory	Functional Connectomes Project International Neuroimaging Data-Sharing Initiative	10.15387/fcp_indi.retro.slim	http://dx.doi.org/10.15387/fcp_indi.retro.slim	Repeated
25862	Neuromedical and Mental Disorder Assessments	Beck Depression Inventory	25862_BDI	Beck_Depression_Inventory	Functional Connectomes Project International Neuroimaging Data-Sharing Initiative	10.15387/fcp_indi.retro.slim	http://dx.doi.org/10.15387/fcp_indi.retro.slim	Repeated
25863	Neuromedical and Mental Disorder Assessments	Beck Depression Inventory	25863_BDI	Beck_Depression_Inventory	Functional Connectomes Project International Neuroimaging Data-Sharing Initiative	10.15387/fcp_indi.retro.slim	http://dx.doi.org/10.15387/fcp_indi.retro.slim	Repeated
30804	Neuromedical and Mental Disorder Assessments	Beck Depression Inventory	30804_BDI	Beck_Depression_Inventory	Functional Connectomes Project International Neuroimaging Data-Sharing Initiative	10.15387/fcp_indi.retro.slim	http://dx.doi.org/10.15387/fcp_indi.retro.slim	Repeated
30805	Neuromedical and Mental Disorder Assessments	Beck Depression Inventory	30805_BDI	Beck_Depression_Inventory	Functional Connectomes Project International Neuroimaging Data-Sharing Initiative	10.15387/fcp_indi.retro.slim	http://dx.doi.org/10.15387/fcp_indi.retro.slim	Repeated
30806	Neuromedical and Mental Disorder Assessments	Beck Depression Inventory	30806_BDI	Beck_Depression_Inventory	Functional Connectomes Project International Neuroimaging Data-Sharing Initiative	10.15387/fcp_indi.retro.slim	http://dx.doi.org/10.15387/fcp_indi.retro.slim	Repeated
30807	Neuromedical and Mental Disorder Assessments	Beck Depression Inventory	30807_BDI	Beck_Depression_Inventory	Functional Connectomes Project International Neuroimaging Data-Sharing Initiative	10.15387/fcp_indi.retro.slim	http://dx.doi.org/10.15387/fcp_indi.retro.slim	Repeated
25640	Neuromedical and Mental Disorder Assessments	Beck Depression Inventory	25640_BDI	Beck_Depression_Inventory	Functional Connectomes Project International Neuroimaging Data-Sharing Initiative	10.15387/fcp_indi.retro.slim	http://dx.doi.org/10.15387/fcp_indi.retro.slim	Repeated
30808	Neuromedical and Mental Disorder Assessments	Beck Depression Inventory	30808_BDI	Beck_Depression_Inventory	Functional Connectomes Project International Neuroimaging Data-Sharing Initiative	10.15387/fcp_indi.retro.slim	http://dx.doi.org/10.15387/fcp_indi.retro.slim	Repeated
30809	Neuromedical and Mental Disorder Assessments	Beck Depression Inventory	30809_BDI	Beck_Depression_Inventory	Functional Connectomes Project International Neuroimaging Data-Sharing Initiative	10.15387/fcp_indi.retro.slim	http://dx.doi.org/10.15387/fcp_indi.retro.slim	Repeated
25641	Neuromedical and Mental Disorder Assessments	Beck Depression Inventory	25641_BDI	Beck_Depression_Inventory	Functional Connectomes Project International Neuroimaging Data-Sharing Initiative	10.15387/fcp_indi.retro.slim	http://dx.doi.org/10.15387/fcp_indi.retro.slim	Repeated
30810	Neuromedical and Mental Disorder Assessments	Beck Depression Inventory	30810_BDI	Beck_Depression_Inventory	Functional Connectomes Project International Neuroimaging Data-Sharing Initiative	10.15387/fcp_indi.retro.slim	http://dx.doi.org/10.15387/fcp_indi.retro.slim	Repeated
25642	Neuromedical and Mental Disorder Assessments	Beck Depression Inventory	25642_BDI	Beck_Depression_Inventory	Functional Connectomes Project International Neuroimaging Data-Sharing Initiative	10.15387/fcp_indi.retro.slim	http://dx.doi.org/10.15387/fcp_indi.retro.slim	Repeated
30811	Neuromedical and Mental Disorder Assessments	Beck Depression Inventory	30811_BDI	Beck_Depression_Inventory	Functional Connectomes Project International Neuroimaging Data-Sharing Initiative	10.15387/fcp_indi.retro.slim	http://dx.doi.org/10.15387/fcp_indi.retro.slim	Repeated
30812	Neuromedical and Mental Disorder Assessments	Beck Depression Inventory	30812_BDI	Beck_Depression_Inventory	Functional Connectomes Project International Neuroimaging Data-Sharing Initiative	10.15387/fcp_indi.retro.slim	http://dx.doi.org/10.15387/fcp_indi.retro.slim	Repeated
30813	Neuromedical and Mental Disorder Assessments	Beck Depression Inventory	30813_BDI	Beck_Depression_Inventory	Functional Connectomes Project International Neuroimaging Data-Sharing Initiative	10.15387/fcp_indi.retro.slim	http://dx.doi.org/10.15387/fcp_indi.retro.slim	Repeated
30814	Neuromedical and Mental Disorder Assessments	Beck Depression Inventory	30814_BDI	Beck_Depression_Inventory	Functional Connectomes Project International Neuroimaging Data-Sharing Initiative	10.15387/fcp_indi.retro.slim	http://dx.doi.org/10.15387/fcp_indi.retro.slim	Repeated
25643	Neuromedical and Mental Disorder Assessments	Beck Depression Inventory	25643_BDI	Beck_Depression_Inventory	Functional Connectomes Project International Neuroimaging Data-Sharing Initiative	10.15387/fcp_indi.retro.slim	http://dx.doi.org/10.15387/fcp_indi.retro.slim	Repeated
25644	Neuromedical and Mental Disorder Assessments	Beck Depression Inventory	25644_BDI	Beck_Depression_Inventory	Functional Connectomes Project International Neuroimaging Data-Sharing Initiative	10.15387/fcp_indi.retro.slim	http://dx.doi.org/10.15387/fcp_indi.retro.slim	Repeated
30815	Neuromedical and Mental Disorder Assessments	Beck Depression Inventory	30815_BDI	Beck_Depression_Inventory	Functional Connectomes Project International Neuroimaging Data-Sharing Initiative	10.15387/fcp_indi.retro.slim	http://dx.doi.org/10.15387/fcp_indi.retro.slim	Repeated
30816	Neuromedical and Mental Disorder Assessments	Beck Depression Inventory	30816_BDI	Beck_Depression_Inventory	Functional Connectomes Project International Neuroimaging Data-Sharing Initiative	10.15387/fcp_indi.retro.slim	http://dx.doi.org/10.15387/fcp_indi.retro.slim	Repeated
25645	Neuromedical and Mental Disorder Assessments	Beck Depression Inventory	25645_BDI	Beck_Depression_Inventory	Functional Connectomes Project International Neuroimaging Data-Sharing Initiative	10.15387/fcp_indi.retro.slim	http://dx.doi.org/10.15387/fcp_indi.retro.slim	Repeated
25646	Neuromedical and Mental Disorder Assessments	Beck Depression Inventory	25646_BDI	Beck_Depression_Inventory	Functional Connectomes Project International Neuroimaging Data-Sharing Initiative	10.15387/fcp_indi.retro.slim	http://dx.doi.org/10.15387/fcp_indi.retro.slim	Repeated
25647	Neuromedical and Mental Disorder Assessments	Beck Depression Inventory	25647_BDI	Beck_Depression_Inventory	Functional Connectomes Project International Neuroimaging Data-Sharing Initiative	10.15387/fcp_indi.retro.slim	http://dx.doi.org/10.15387/fcp_indi.retro.slim	Repeated
25648	Neuromedical and Mental Disorder Assessments	Beck Depression Inventory	25648_BDI	Beck_Depression_Inventory	Functional Connectomes Project International Neuroimaging Data-Sharing Initiative	10.15387/fcp_indi.retro.slim	http://dx.doi.org/10.15387/fcp_indi.retro.slim	Repeated
30817	Neuromedical and Mental Disorder Assessments	Beck Depression Inventory	30817_BDI	Beck_Depression_Inventory	Functional Connectomes Project International Neuroimaging Data-Sharing Initiative	10.15387/fcp_indi.retro.slim	http://dx.doi.org/10.15387/fcp_indi.retro.slim	Repeated
30818	Neuromedical and Mental Disorder Assessments	Beck Depression Inventory	30818_BDI	Beck_Depression_Inventory	Functional Connectomes Project International Neuroimaging Data-Sharing Initiative	10.15387/fcp_indi.retro.slim	http://dx.doi.org/10.15387/fcp_indi.retro.slim	Repeated
30819	Neuromedical and Mental Disorder Assessments	Beck Depression Inventory	30819_BDI	Beck_Depression_Inventory	Functional Connectomes Project International Neuroimaging Data-Sharing Initiative	10.15387/fcp_indi.retro.slim	http://dx.doi.org/10.15387/fcp_indi.retro.slim	Repeated
30820	Neuromedical and Mental Disorder Assessments	Beck Depression Inventory	30820_BDI	Beck_Depression_Inventory	Functional Connectomes Project International Neuroimaging Data-Sharing Initiative	10.15387/fcp_indi.retro.slim	http://dx.doi.org/10.15387/fcp_indi.retro.slim	Repeated
30821	Neuromedical and Mental Disorder Assessments	Beck Depression Inventory	30821_BDI	Beck_Depression_Inventory	Functional Connectomes Project International Neuroimaging Data-Sharing Initiative	10.15387/fcp_indi.retro.slim	http://dx.doi.org/10.15387/fcp_indi.retro.slim	Repeated
30822	Neuromedical and Mental Disorder Assessments	Beck Depression Inventory	30822_BDI	Beck_Depression_Inventory	Functional Connectomes Project International Neuroimaging Data-Sharing Initiative	10.15387/fcp_indi.retro.slim	http://dx.doi.org/10.15387/fcp_indi.retro.slim	Repeated
30823	Neuromedical and Mental Disorder Assessments	Beck Depression Inventory	30823_BDI	Beck_Depression_Inventory	Functional Connectomes Project International Neuroimaging Data-Sharing Initiative	10.15387/fcp_indi.retro.slim	http://dx.doi.org/10.15387/fcp_indi.retro.slim	Repeated
30824	Neuromedical and Mental Disorder Assessments	Beck Depression Inventory	30824_BDI	Beck_Depression_Inventory	Functional Connectomes Project International Neuroimaging Data-Sharing Initiative	10.15387/fcp_indi.retro.slim	http://dx.doi.org/10.15387/fcp_indi.retro.slim	Repeated
30825	Neuromedical and Mental Disorder Assessments	Beck Depression Inventory	30825_BDI	Beck_Depression_Inventory	Functional Connectomes Project International Neuroimaging Data-Sharing Initiative	10.15387/fcp_indi.retro.slim	http://dx.doi.org/10.15387/fcp_indi.retro.slim	Repeated
30826	Neuromedical and Mental Disorder Assessments	Beck Depression Inventory	30826_BDI	Beck_Depression_Inventory	Functional Connectomes Project International Neuroimaging Data-Sharing Initiative	10.15387/fcp_indi.retro.slim	http://dx.doi.org/10.15387/fcp_indi.retro.slim	Repeated
25649	Neuromedical and Mental Disorder Assessments	Beck Depression Inventory	25649_BDI	Beck_Depression_Inventory	Functional Connectomes Project International Neuroimaging Data-Sharing Initiative	10.15387/fcp_indi.retro.slim	http://dx.doi.org/10.15387/fcp_indi.retro.slim	Repeated
30827	Neuromedical and Mental Disorder Assessments	Beck Depression Inventory	30827_BDI	Beck_Depression_Inventory	Functional Connectomes Project International Neuroimaging Data-Sharing Initiative	10.15387/fcp_indi.retro.slim	http://dx.doi.org/10.15387/fcp_indi.retro.slim	Repeated
30828	Neuromedical and Mental Disorder Assessments	Beck Depression Inventory	30828_BDI	Beck_Depression_Inventory	Functional Connectomes Project International Neuroimaging Data-Sharing Initiative	10.15387/fcp_indi.retro.slim	http://dx.doi.org/10.15387/fcp_indi.retro.slim	Repeated
25650	Neuromedical and Mental Disorder Assessments	Beck Depression Inventory	25650_BDI	Beck_Depression_Inventory	Functional Connectomes Project International Neuroimaging Data-Sharing Initiative	10.15387/fcp_indi.retro.slim	http://dx.doi.org/10.15387/fcp_indi.retro.slim	Repeated
30829	Neuromedical and Mental Disorder Assessments	Beck Depression Inventory	30829_BDI	Beck_Depression_Inventory	Functional Connectomes Project International Neuroimaging Data-Sharing Initiative	10.15387/fcp_indi.retro.slim	http://dx.doi.org/10.15387/fcp_indi.retro.slim	Repeated
30830	Neuromedical and Mental Disorder Assessments	Beck Depression Inventory	30830_BDI	Beck_Depression_Inventory	Functional Connectomes Project International Neuroimaging Data-Sharing Initiative	10.15387/fcp_indi.retro.slim	http://dx.doi.org/10.15387/fcp_indi.retro.slim	Repeated
30831	Neuromedical and Mental Disorder Assessments	Beck Depression Inventory	30831_BDI	Beck_Depression_Inventory	Functional Connectomes Project International Neuroimaging Data-Sharing Initiative	10.15387/fcp_indi.retro.slim	http://dx.doi.org/10.15387/fcp_indi.retro.slim	Repeated
30832	Neuromedical and Mental Disorder Assessments	Beck Depression Inventory	30832_BDI	Beck_Depression_Inventory	Functional Connectomes Project International Neuroimaging Data-Sharing Initiative	10.15387/fcp_indi.retro.slim	http://dx.doi.org/10.15387/fcp_indi.retro.slim	Repeated
30833	Neuromedical and Mental Disorder Assessments	Beck Depression Inventory	30833_BDI	Beck_Depression_Inventory	Functional Connectomes Project International Neuroimaging Data-Sharing Initiative	10.15387/fcp_indi.retro.slim	http://dx.doi.org/10.15387/fcp_indi.retro.slim	Repeated
30834	Neuromedical and Mental Disorder Assessments	Beck Depression Inventory	30834_BDI	Beck_Depression_Inventory	Functional Connectomes Project International Neuroimaging Data-Sharing Initiative	10.15387/fcp_indi.retro.slim	http://dx.doi.org/10.15387/fcp_indi.retro.slim	Repeated
30835	Neuromedical and Mental Disorder Assessments	Beck Depression Inventory	30835_BDI	Beck_Depression_Inventory	Functional Connectomes Project International Neuroimaging Data-Sharing Initiative	10.15387/fcp_indi.retro.slim	http://dx.doi.org/10.15387/fcp_indi.retro.slim	Repeated
30836	Neuromedical and Mental Disorder Assessments	Beck Depression Inventory	30836_BDI	Beck_Depression_Inventory	Functional Connectomes Project International Neuroimaging Data-Sharing Initiative	10.15387/fcp_indi.retro.slim	http://dx.doi.org/10.15387/fcp_indi.retro.slim	Repeated
30837	Neuromedical and Mental Disorder Assessments	Beck Depression Inventory	30837_BDI	Beck_Depression_Inventory	Functional Connectomes Project International Neuroimaging Data-Sharing Initiative	10.15387/fcp_indi.retro.slim	http://dx.doi.org/10.15387/fcp_indi.retro.slim	Repeated
30838	Neuromedical and Mental Disorder Assessments	Beck Depression Inventory	30838_BDI	Beck_Depression_Inventory	Functional Connectomes Project International Neuroimaging Data-Sharing Initiative	10.15387/fcp_indi.retro.slim	http://dx.doi.org/10.15387/fcp_indi.retro.slim	Repeated
25651	Neuromedical and Mental Disorder Assessments	Beck Depression Inventory	25651_BDI	Beck_Depression_Inventory	Functional Connectomes Project International Neuroimaging Data-Sharing Initiative	10.15387/fcp_indi.retro.slim	http://dx.doi.org/10.15387/fcp_indi.retro.slim	Repeated
30839	Neuromedical and Mental Disorder Assessments	Beck Depression Inventory	30839_BDI	Beck_Depression_Inventory	Functional Connectomes Project International Neuroimaging Data-Sharing Initiative	10.15387/fcp_indi.retro.slim	http://dx.doi.org/10.15387/fcp_indi.retro.slim	Repeated
25652	Neuromedical and Mental Disorder Assessments	Beck Depression Inventory	25652_BDI	Beck_Depression_Inventory	Functional Connectomes Project International Neuroimaging Data-Sharing Initiative	10.15387/fcp_indi.retro.slim	http://dx.doi.org/10.15387/fcp_indi.retro.slim	Repeated
30840	Neuromedical and Mental Disorder Assessments	Beck Depression Inventory	30840_BDI	Beck_Depression_Inventory	Functional Connectomes Project International Neuroimaging Data-Sharing Initiative	10.15387/fcp_indi.retro.slim	http://dx.doi.org/10.15387/fcp_indi.retro.slim	Repeated
30841	Neuromedical and Mental Disorder Assessments	Beck Depression Inventory	30841_BDI	Beck_Depression_Inventory	Functional Connectomes Project International Neuroimaging Data-Sharing Initiative	10.15387/fcp_indi.retro.slim	http://dx.doi.org/10.15387/fcp_indi.retro.slim	Repeated
30842	Neuromedical and Mental Disorder Assessments	Beck Depression Inventory	30842_BDI	Beck_Depression_Inventory	Functional Connectomes Project International Neuroimaging Data-Sharing Initiative	10.15387/fcp_indi.retro.slim	http://dx.doi.org/10.15387/fcp_indi.retro.slim	Repeated
30843	Neuromedical and Mental Disorder Assessments	Beck Depression Inventory	30843_BDI	Beck_Depression_Inventory	Functional Connectomes Project International Neuroimaging Data-Sharing Initiative	10.15387/fcp_indi.retro.slim	http://dx.doi.org/10.15387/fcp_indi.retro.slim	Repeated
30844	Neuromedical and Mental Disorder Assessments	Beck Depression Inventory	30844_BDI	Beck_Depression_Inventory	Functional Connectomes Project International Neuroimaging Data-Sharing Initiative	10.15387/fcp_indi.retro.slim	http://dx.doi.org/10.15387/fcp_indi.retro.slim	Repeated
30845	Neuromedical and Mental Disorder Assessments	Beck Depression Inventory	30845_BDI	Beck_Depression_Inventory	Functional Connectomes Project International Neuroimaging Data-Sharing Initiative	10.15387/fcp_indi.retro.slim	http://dx.doi.org/10.15387/fcp_indi.retro.slim	Repeated
30846	Neuromedical and Mental Disorder Assessments	Beck Depression Inventory	30846_BDI	Beck_Depression_Inventory	Functional Connectomes Project International Neuroimaging Data-Sharing Initiative	10.15387/fcp_indi.retro.slim	http://dx.doi.org/10.15387/fcp_indi.retro.slim	Repeated
25653	Neuromedical and Mental Disorder Assessments	Beck Depression Inventory	25653_BDI	Beck_Depression_Inventory	Functional Connectomes Project International Neuroimaging Data-Sharing Initiative	10.15387/fcp_indi.retro.slim	http://dx.doi.org/10.15387/fcp_indi.retro.slim	Repeated
30847	Neuromedical and Mental Disorder Assessments	Beck Depression Inventory	30847_BDI	Beck_Depression_Inventory	Functional Connectomes Project International Neuroimaging Data-Sharing Initiative	10.15387/fcp_indi.retro.slim	http://dx.doi.org/10.15387/fcp_indi.retro.slim	Repeated
30848	Neuromedical and Mental Disorder Assessments	Beck Depression Inventory	30848_BDI	Beck_Depression_Inventory	Functional Connectomes Project International Neuroimaging Data-Sharing Initiative	10.15387/fcp_indi.retro.slim	http://dx.doi.org/10.15387/fcp_indi.retro.slim	Repeated
30849	Neuromedical and Mental Disorder Assessments	Beck Depression Inventory	30849_BDI	Beck_Depression_Inventory	Functional Connectomes Project International Neuroimaging Data-Sharing Initiative	10.15387/fcp_indi.retro.slim	http://dx.doi.org/10.15387/fcp_indi.retro.slim	Repeated
30850	Neuromedical and Mental Disorder Assessments	Beck Depression Inventory	30850_BDI	Beck_Depression_Inventory	Functional Connectomes Project International Neuroimaging Data-Sharing Initiative	10.15387/fcp_indi.retro.slim	http://dx.doi.org/10.15387/fcp_indi.retro.slim	Repeated
25654	Neuromedical and Mental Disorder Assessments	Beck Depression Inventory	25654_BDI	Beck_Depression_Inventory	Functional Connectomes Project International Neuroimaging Data-Sharing Initiative	10.15387/fcp_indi.retro.slim	http://dx.doi.org/10.15387/fcp_indi.retro.slim	Repeated
30851	Neuromedical and Mental Disorder Assessments	Beck Depression Inventory	30851_BDI	Beck_Depression_Inventory	Functional Connectomes Project International Neuroimaging Data-Sharing Initiative	10.15387/fcp_indi.retro.slim	http://dx.doi.org/10.15387/fcp_indi.retro.slim	Repeated
30852	Neuromedical and Mental Disorder Assessments	Beck Depression Inventory	30852_BDI	Beck_Depression_Inventory	Functional Connectomes Project International Neuroimaging Data-Sharing Initiative	10.15387/fcp_indi.retro.slim	http://dx.doi.org/10.15387/fcp_indi.retro.slim	Repeated
25655	Neuromedical and Mental Disorder Assessments	Beck Depression Inventory	25655_BDI	Beck_Depression_Inventory	Functional Connectomes Project International Neuroimaging Data-Sharing Initiative	10.15387/fcp_indi.retro.slim	http://dx.doi.org/10.15387/fcp_indi.retro.slim	Repeated
25656	Neuromedical and Mental Disorder Assessments	Beck Depression Inventory	25656_BDI	Beck_Depression_Inventory	Functional Connectomes Project International Neuroimaging Data-Sharing Initiative	10.15387/fcp_indi.retro.slim	http://dx.doi.org/10.15387/fcp_indi.retro.slim	Repeated
30853	Neuromedical and Mental Disorder Assessments	Beck Depression Inventory	30853_BDI	Beck_Depression_Inventory	Functional Connectomes Project International Neuroimaging Data-Sharing Initiative	10.15387/fcp_indi.retro.slim	http://dx.doi.org/10.15387/fcp_indi.retro.slim	Repeated
30854	Neuromedical and Mental Disorder Assessments	Beck Depression Inventory	30854_BDI	Beck_Depression_Inventory	Functional Connectomes Project International Neuroimaging Data-Sharing Initiative	10.15387/fcp_indi.retro.slim	http://dx.doi.org/10.15387/fcp_indi.retro.slim	Repeated
30855	Neuromedical and Mental Disorder Assessments	Beck Depression Inventory	30855_BDI	Beck_Depression_Inventory	Functional Connectomes Project International Neuroimaging Data-Sharing Initiative	10.15387/fcp_indi.retro.slim	http://dx.doi.org/10.15387/fcp_indi.retro.slim	Repeated
25657	Neuromedical and Mental Disorder Assessments	Beck Depression Inventory	25657_BDI	Beck_Depression_Inventory	Functional Connectomes Project International Neuroimaging Data-Sharing Initiative	10.15387/fcp_indi.retro.slim	http://dx.doi.org/10.15387/fcp_indi.retro.slim	Repeated
25658	Neuromedical and Mental Disorder Assessments	Beck Depression Inventory	25658_BDI	Beck_Depression_Inventory	Functional Connectomes Project International Neuroimaging Data-Sharing Initiative	10.15387/fcp_indi.retro.slim	http://dx.doi.org/10.15387/fcp_indi.retro.slim	Repeated
25659	Neuromedical and Mental Disorder Assessments	Beck Depression Inventory	25659_BDI	Beck_Depression_Inventory	Functional Connectomes Project International Neuroimaging Data-Sharing Initiative	10.15387/fcp_indi.retro.slim	http://dx.doi.org/10.15387/fcp_indi.retro.slim	Repeated
30856	Neuromedical and Mental Disorder Assessments	Beck Depression Inventory	30856_BDI	Beck_Depression_Inventory	Functional Connectomes Project International Neuroimaging Data-Sharing Initiative	10.15387/fcp_indi.retro.slim	http://dx.doi.org/10.15387/fcp_indi.retro.slim	Repeated
30857	Neuromedical and Mental Disorder Assessments	Beck Depression Inventory	30857_BDI	Beck_Depression_Inventory	Functional Connectomes Project International Neuroimaging Data-Sharing Initiative	10.15387/fcp_indi.retro.slim	http://dx.doi.org/10.15387/fcp_indi.retro.slim	Repeated
30858	Neuromedical and Mental Disorder Assessments	Beck Depression Inventory	30858_BDI	Beck_Depression_Inventory	Functional Connectomes Project International Neuroimaging Data-Sharing Initiative	10.15387/fcp_indi.retro.slim	http://dx.doi.org/10.15387/fcp_indi.retro.slim	Repeated
30859	Neuromedical and Mental Disorder Assessments	Beck Depression Inventory	30859_BDI	Beck_Depression_Inventory	Functional Connectomes Project International Neuroimaging Data-Sharing Initiative	10.15387/fcp_indi.retro.slim	http://dx.doi.org/10.15387/fcp_indi.retro.slim	Repeated
30860	Neuromedical and Mental Disorder Assessments	Beck Depression Inventory	30860_BDI	Beck_Depression_Inventory	Functional Connectomes Project International Neuroimaging Data-Sharing Initiative	10.15387/fcp_indi.retro.slim	http://dx.doi.org/10.15387/fcp_indi.retro.slim	Repeated
25660	Neuromedical and Mental Disorder Assessments	Beck Depression Inventory	25660_BDI	Beck_Depression_Inventory	Functional Connectomes Project International Neuroimaging Data-Sharing Initiative	10.15387/fcp_indi.retro.slim	http://dx.doi.org/10.15387/fcp_indi.retro.slim	Repeated
25661	Neuromedical and Mental Disorder Assessments	Beck Depression Inventory	25661_BDI	Beck_Depression_Inventory	Functional Connectomes Project International Neuroimaging Data-Sharing Initiative	10.15387/fcp_indi.retro.slim	http://dx.doi.org/10.15387/fcp_indi.retro.slim	Repeated
25662	Neuromedical and Mental Disorder Assessments	Beck Depression Inventory	25662_BDI	Beck_Depression_Inventory	Functional Connectomes Project International Neuroimaging Data-Sharing Initiative	10.15387/fcp_indi.retro.slim	http://dx.doi.org/10.15387/fcp_indi.retro.slim	Repeated
25663	Neuromedical and Mental Disorder Assessments	Beck Depression Inventory	25663_BDI	Beck_Depression_Inventory	Functional Connectomes Project International Neuroimaging Data-Sharing Initiative	10.15387/fcp_indi.retro.slim	http://dx.doi.org/10.15387/fcp_indi.retro.slim	Repeated
30861	Neuromedical and Mental Disorder Assessments	Beck Depression Inventory	30861_BDI	Beck_Depression_Inventory	Functional Connectomes Project International Neuroimaging Data-Sharing Initiative	10.15387/fcp_indi.retro.slim	http://dx.doi.org/10.15387/fcp_indi.retro.slim	Repeated
25664	Neuromedical and Mental Disorder Assessments	Beck Depression Inventory	25664_BDI	Beck_Depression_Inventory	Functional Connectomes Project International Neuroimaging Data-Sharing Initiative	10.15387/fcp_indi.retro.slim	http://dx.doi.org/10.15387/fcp_indi.retro.slim	Repeated
30862	Neuromedical and Mental Disorder Assessments	Beck Depression Inventory	30862_BDI	Beck_Depression_Inventory	Functional Connectomes Project International Neuroimaging Data-Sharing Initiative	10.15387/fcp_indi.retro.slim	http://dx.doi.org/10.15387/fcp_indi.retro.slim	Repeated
30863	Neuromedical and Mental Disorder Assessments	Beck Depression Inventory	30863_BDI	Beck_Depression_Inventory	Functional Connectomes Project International Neuroimaging Data-Sharing Initiative	10.15387/fcp_indi.retro.slim	http://dx.doi.org/10.15387/fcp_indi.retro.slim	Repeated
30864	Neuromedical and Mental Disorder Assessments	Beck Depression Inventory	30864_BDI	Beck_Depression_Inventory	Functional Connectomes Project International Neuroimaging Data-Sharing Initiative	10.15387/fcp_indi.retro.slim	http://dx.doi.org/10.15387/fcp_indi.retro.slim	Repeated
25665	Neuromedical and Mental Disorder Assessments	Beck Depression Inventory	25665_BDI	Beck_Depression_Inventory	Functional Connectomes Project International Neuroimaging Data-Sharing Initiative	10.15387/fcp_indi.retro.slim	http://dx.doi.org/10.15387/fcp_indi.retro.slim	Repeated
30865	Neuromedical and Mental Disorder Assessments	Beck Depression Inventory	30865_BDI	Beck_Depression_Inventory	Functional Connectomes Project International Neuroimaging Data-Sharing Initiative	10.15387/fcp_indi.retro.slim	http://dx.doi.org/10.15387/fcp_indi.retro.slim	Repeated
25666	Neuromedical and Mental Disorder Assessments	Beck Depression Inventory	25666_BDI	Beck_Depression_Inventory	Functional Connectomes Project International Neuroimaging Data-Sharing Initiative	10.15387/fcp_indi.retro.slim	http://dx.doi.org/10.15387/fcp_indi.retro.slim	Repeated
25667	Neuromedical and Mental Disorder Assessments	Beck Depression Inventory	25667_BDI	Beck_Depression_Inventory	Functional Connectomes Project International Neuroimaging Data-Sharing Initiative	10.15387/fcp_indi.retro.slim	http://dx.doi.org/10.15387/fcp_indi.retro.slim	Repeated
25668	Neuromedical and Mental Disorder Assessments	Beck Depression Inventory	25668_BDI	Beck_Depression_Inventory	Functional Connectomes Project International Neuroimaging Data-Sharing Initiative	10.15387/fcp_indi.retro.slim	http://dx.doi.org/10.15387/fcp_indi.retro.slim	Repeated
30866	Neuromedical and Mental Disorder Assessments	Beck Depression Inventory	30866_BDI	Beck_Depression_Inventory	Functional Connectomes Project International Neuroimaging Data-Sharing Initiative	10.15387/fcp_indi.retro.slim	http://dx.doi.org/10.15387/fcp_indi.retro.slim	Repeated
30867	Neuromedical and Mental Disorder Assessments	Beck Depression Inventory	30867_BDI	Beck_Depression_Inventory	Functional Connectomes Project International Neuroimaging Data-Sharing Initiative	10.15387/fcp_indi.retro.slim	http://dx.doi.org/10.15387/fcp_indi.retro.slim	Repeated
30868	Neuromedical and Mental Disorder Assessments	Beck Depression Inventory	30868_BDI	Beck_Depression_Inventory	Functional Connectomes Project International Neuroimaging Data-Sharing Initiative	10.15387/fcp_indi.retro.slim	http://dx.doi.org/10.15387/fcp_indi.retro.slim	Repeated
30869	Neuromedical and Mental Disorder Assessments	Beck Depression Inventory	30869_BDI	Beck_Depression_Inventory	Functional Connectomes Project International Neuroimaging Data-Sharing Initiative	10.15387/fcp_indi.retro.slim	http://dx.doi.org/10.15387/fcp_indi.retro.slim	Repeated
30870	Neuromedical and Mental Disorder Assessments	Beck Depression Inventory	30870_BDI	Beck_Depression_Inventory	Functional Connectomes Project International Neuroimaging Data-Sharing Initiative	10.15387/fcp_indi.retro.slim	http://dx.doi.org/10.15387/fcp_indi.retro.slim	Repeated
25669	Neuromedical and Mental Disorder Assessments	Beck Depression Inventory	25669_BDI	Beck_Depression_Inventory	Functional Connectomes Project International Neuroimaging Data-Sharing Initiative	10.15387/fcp_indi.retro.slim	http://dx.doi.org/10.15387/fcp_indi.retro.slim	Repeated
25670	Neuromedical and Mental Disorder Assessments	Beck Depression Inventory	25670_BDI	Beck_Depression_Inventory	Functional Connectomes Project International Neuroimaging Data-Sharing Initiative	10.15387/fcp_indi.retro.slim	http://dx.doi.org/10.15387/fcp_indi.retro.slim	Repeated
30871	Neuromedical and Mental Disorder Assessments	Beck Depression Inventory	30871_BDI	Beck_Depression_Inventory	Functional Connectomes Project International Neuroimaging Data-Sharing Initiative	10.15387/fcp_indi.retro.slim	http://dx.doi.org/10.15387/fcp_indi.retro.slim	Repeated
25671	Neuromedical and Mental Disorder Assessments	Beck Depression Inventory	25671_BDI	Beck_Depression_Inventory	Functional Connectomes Project International Neuroimaging Data-Sharing Initiative	10.15387/fcp_indi.retro.slim	http://dx.doi.org/10.15387/fcp_indi.retro.slim	Repeated
30872	Neuromedical and Mental Disorder Assessments	Beck Depression Inventory	30872_BDI	Beck_Depression_Inventory	Functional Connectomes Project International Neuroimaging Data-Sharing Initiative	10.15387/fcp_indi.retro.slim	http://dx.doi.org/10.15387/fcp_indi.retro.slim	Repeated
30873	Neuromedical and Mental Disorder Assessments	Beck Depression Inventory	30873_BDI	Beck_Depression_Inventory	Functional Connectomes Project International Neuroimaging Data-Sharing Initiative	10.15387/fcp_indi.retro.slim	http://dx.doi.org/10.15387/fcp_indi.retro.slim	Repeated
30874	Neuromedical and Mental Disorder Assessments	Beck Depression Inventory	30874_BDI	Beck_Depression_Inventory	Functional Connectomes Project International Neuroimaging Data-Sharing Initiative	10.15387/fcp_indi.retro.slim	http://dx.doi.org/10.15387/fcp_indi.retro.slim	Repeated
30875	Neuromedical and Mental Disorder Assessments	Beck Depression Inventory	30875_BDI	Beck_Depression_Inventory	Functional Connectomes Project International Neuroimaging Data-Sharing Initiative	10.15387/fcp_indi.retro.slim	http://dx.doi.org/10.15387/fcp_indi.retro.slim	Repeated
30876	Neuromedical and Mental Disorder Assessments	Beck Depression Inventory	30876_BDI	Beck_Depression_Inventory	Functional Connectomes Project International Neuroimaging Data-Sharing Initiative	10.15387/fcp_indi.retro.slim	http://dx.doi.org/10.15387/fcp_indi.retro.slim	Repeated
30877	Neuromedical and Mental Disorder Assessments	Beck Depression Inventory	30877_BDI	Beck_Depression_Inventory	Functional Connectomes Project International Neuroimaging Data-Sharing Initiative	10.15387/fcp_indi.retro.slim	http://dx.doi.org/10.15387/fcp_indi.retro.slim	Repeated
30878	Neuromedical and Mental Disorder Assessments	Beck Depression Inventory	30878_BDI	Beck_Depression_Inventory	Functional Connectomes Project International Neuroimaging Data-Sharing Initiative	10.15387/fcp_indi.retro.slim	http://dx.doi.org/10.15387/fcp_indi.retro.slim	Repeated
30879	Neuromedical and Mental Disorder Assessments	Beck Depression Inventory	30879_BDI	Beck_Depression_Inventory	Functional Connectomes Project International Neuroimaging Data-Sharing Initiative	10.15387/fcp_indi.retro.slim	http://dx.doi.org/10.15387/fcp_indi.retro.slim	Repeated
30880	Neuromedical and Mental Disorder Assessments	Beck Depression Inventory	30880_BDI	Beck_Depression_Inventory	Functional Connectomes Project International Neuroimaging Data-Sharing Initiative	10.15387/fcp_indi.retro.slim	http://dx.doi.org/10.15387/fcp_indi.retro.slim	Repeated
30881	Neuromedical and Mental Disorder Assessments	Beck Depression Inventory	30881_BDI	Beck_Depression_Inventory	Functional Connectomes Project International Neuroimaging Data-Sharing Initiative	10.15387/fcp_indi.retro.slim	http://dx.doi.org/10.15387/fcp_indi.retro.slim	Repeated
25672	Neuromedical and Mental Disorder Assessments	Beck Depression Inventory	25672_BDI	Beck_Depression_Inventory	Functional Connectomes Project International Neuroimaging Data-Sharing Initiative	10.15387/fcp_indi.retro.slim	http://dx.doi.org/10.15387/fcp_indi.retro.slim	Repeated
30882	Neuromedical and Mental Disorder Assessments	Beck Depression Inventory	30882_BDI	Beck_Depression_Inventory	Functional Connectomes Project International Neuroimaging Data-Sharing Initiative	10.15387/fcp_indi.retro.slim	http://dx.doi.org/10.15387/fcp_indi.retro.slim	Repeated
25673	Neuromedical and Mental Disorder Assessments	Beck Depression Inventory	25673_BDI	Beck_Depression_Inventory	Functional Connectomes Project International Neuroimaging Data-Sharing Initiative	10.15387/fcp_indi.retro.slim	http://dx.doi.org/10.15387/fcp_indi.retro.slim	Repeated
25674	Neuromedical and Mental Disorder Assessments	Beck Depression Inventory	25674_BDI	Beck_Depression_Inventory	Functional Connectomes Project International Neuroimaging Data-Sharing Initiative	10.15387/fcp_indi.retro.slim	http://dx.doi.org/10.15387/fcp_indi.retro.slim	Repeated
30883	Neuromedical and Mental Disorder Assessments	Beck Depression Inventory	30883_BDI	Beck_Depression_Inventory	Functional Connectomes Project International Neuroimaging Data-Sharing Initiative	10.15387/fcp_indi.retro.slim	http://dx.doi.org/10.15387/fcp_indi.retro.slim	Repeated
25675	Neuromedical and Mental Disorder Assessments	Beck Depression Inventory	25675_BDI	Beck_Depression_Inventory	Functional Connectomes Project International Neuroimaging Data-Sharing Initiative	10.15387/fcp_indi.retro.slim	http://dx.doi.org/10.15387/fcp_indi.retro.slim	Repeated
30884	Neuromedical and Mental Disorder Assessments	Beck Depression Inventory	30884_BDI	Beck_Depression_Inventory	Functional Connectomes Project International Neuroimaging Data-Sharing Initiative	10.15387/fcp_indi.retro.slim	http://dx.doi.org/10.15387/fcp_indi.retro.slim	Repeated
30885	Neuromedical and Mental Disorder Assessments	Beck Depression Inventory	30885_BDI	Beck_Depression_Inventory	Functional Connectomes Project International Neuroimaging Data-Sharing Initiative	10.15387/fcp_indi.retro.slim	http://dx.doi.org/10.15387/fcp_indi.retro.slim	Repeated
30886	Neuromedical and Mental Disorder Assessments	Beck Depression Inventory	30886_BDI	Beck_Depression_Inventory	Functional Connectomes Project International Neuroimaging Data-Sharing Initiative	10.15387/fcp_indi.retro.slim	http://dx.doi.org/10.15387/fcp_indi.retro.slim	Repeated
30887	Neuromedical and Mental Disorder Assessments	Beck Depression Inventory	30887_BDI	Beck_Depression_Inventory	Functional Connectomes Project International Neuroimaging Data-Sharing Initiative	10.15387/fcp_indi.retro.slim	http://dx.doi.org/10.15387/fcp_indi.retro.slim	Repeated
30888	Neuromedical and Mental Disorder Assessments	Beck Depression Inventory	30888_BDI	Beck_Depression_Inventory	Functional Connectomes Project International Neuroimaging Data-Sharing Initiative	10.15387/fcp_indi.retro.slim	http://dx.doi.org/10.15387/fcp_indi.retro.slim	Repeated
30889	Neuromedical and Mental Disorder Assessments	Beck Depression Inventory	30889_BDI	Beck_Depression_Inventory	Functional Connectomes Project International Neuroimaging Data-Sharing Initiative	10.15387/fcp_indi.retro.slim	http://dx.doi.org/10.15387/fcp_indi.retro.slim	Repeated
25676	Neuromedical and Mental Disorder Assessments	Beck Depression Inventory	25676_BDI	Beck_Depression_Inventory	Functional Connectomes Project International Neuroimaging Data-Sharing Initiative	10.15387/fcp_indi.retro.slim	http://dx.doi.org/10.15387/fcp_indi.retro.slim	Repeated
25677	Neuromedical and Mental Disorder Assessments	Beck Depression Inventory	25677_BDI	Beck_Depression_Inventory	Functional Connectomes Project International Neuroimaging Data-Sharing Initiative	10.15387/fcp_indi.retro.slim	http://dx.doi.org/10.15387/fcp_indi.retro.slim	Repeated
30890	Neuromedical and Mental Disorder Assessments	Beck Depression Inventory	30890_BDI	Beck_Depression_Inventory	Functional Connectomes Project International Neuroimaging Data-Sharing Initiative	10.15387/fcp_indi.retro.slim	http://dx.doi.org/10.15387/fcp_indi.retro.slim	Repeated
30891	Neuromedical and Mental Disorder Assessments	Beck Depression Inventory	30891_BDI	Beck_Depression_Inventory	Functional Connectomes Project International Neuroimaging Data-Sharing Initiative	10.15387/fcp_indi.retro.slim	http://dx.doi.org/10.15387/fcp_indi.retro.slim	Repeated
30892	Neuromedical and Mental Disorder Assessments	Beck Depression Inventory	30892_BDI	Beck_Depression_Inventory	Functional Connectomes Project International Neuroimaging Data-Sharing Initiative	10.15387/fcp_indi.retro.slim	http://dx.doi.org/10.15387/fcp_indi.retro.slim	Repeated
25678	Neuromedical and Mental Disorder Assessments	Beck Depression Inventory	25678_BDI	Beck_Depression_Inventory	Functional Connectomes Project International Neuroimaging Data-Sharing Initiative	10.15387/fcp_indi.retro.slim	http://dx.doi.org/10.15387/fcp_indi.retro.slim	Repeated
30893	Neuromedical and Mental Disorder Assessments	Beck Depression Inventory	30893_BDI	Beck_Depression_Inventory	Functional Connectomes Project International Neuroimaging Data-Sharing Initiative	10.15387/fcp_indi.retro.slim	http://dx.doi.org/10.15387/fcp_indi.retro.slim	Repeated
30894	Neuromedical and Mental Disorder Assessments	Beck Depression Inventory	30894_BDI	Beck_Depression_Inventory	Functional Connectomes Project International Neuroimaging Data-Sharing Initiative	10.15387/fcp_indi.retro.slim	http://dx.doi.org/10.15387/fcp_indi.retro.slim	Repeated
25679	Neuromedical and Mental Disorder Assessments	Beck Depression Inventory	25679_BDI	Beck_Depression_Inventory	Functional Connectomes Project International Neuroimaging Data-Sharing Initiative	10.15387/fcp_indi.retro.slim	http://dx.doi.org/10.15387/fcp_indi.retro.slim	Repeated
25680	Neuromedical and Mental Disorder Assessments	Beck Depression Inventory	25680_BDI	Beck_Depression_Inventory	Functional Connectomes Project International Neuroimaging Data-Sharing Initiative	10.15387/fcp_indi.retro.slim	http://dx.doi.org/10.15387/fcp_indi.retro.slim	Repeated
30895	Neuromedical and Mental Disorder Assessments	Beck Depression Inventory	30895_BDI	Beck_Depression_Inventory	Functional Connectomes Project International Neuroimaging Data-Sharing Initiative	10.15387/fcp_indi.retro.slim	http://dx.doi.org/10.15387/fcp_indi.retro.slim	Repeated
25681	Neuromedical and Mental Disorder Assessments	Beck Depression Inventory	25681_BDI	Beck_Depression_Inventory	Functional Connectomes Project International Neuroimaging Data-Sharing Initiative	10.15387/fcp_indi.retro.slim	http://dx.doi.org/10.15387/fcp_indi.retro.slim	Repeated
25682	Neuromedical and Mental Disorder Assessments	Beck Depression Inventory	25682_BDI	Beck_Depression_Inventory	Functional Connectomes Project International Neuroimaging Data-Sharing Initiative	10.15387/fcp_indi.retro.slim	http://dx.doi.org/10.15387/fcp_indi.retro.slim	Repeated
25683	Neuromedical and Mental Disorder Assessments	Beck Depression Inventory	25683_BDI	Beck_Depression_Inventory	Functional Connectomes Project International Neuroimaging Data-Sharing Initiative	10.15387/fcp_indi.retro.slim	http://dx.doi.org/10.15387/fcp_indi.retro.slim	Repeated
25684	Neuromedical and Mental Disorder Assessments	Beck Depression Inventory	25684_BDI	Beck_Depression_Inventory	Functional Connectomes Project International Neuroimaging Data-Sharing Initiative	10.15387/fcp_indi.retro.slim	http://dx.doi.org/10.15387/fcp_indi.retro.slim	Repeated
30896	Neuromedical and Mental Disorder Assessments	Beck Depression Inventory	30896_BDI	Beck_Depression_Inventory	Functional Connectomes Project International Neuroimaging Data-Sharing Initiative	10.15387/fcp_indi.retro.slim	http://dx.doi.org/10.15387/fcp_indi.retro.slim	Repeated
30897	Neuromedical and Mental Disorder Assessments	Beck Depression Inventory	30897_BDI	Beck_Depression_Inventory	Functional Connectomes Project International Neuroimaging Data-Sharing Initiative	10.15387/fcp_indi.retro.slim	http://dx.doi.org/10.15387/fcp_indi.retro.slim	Repeated
30898	Neuromedical and Mental Disorder Assessments	Beck Depression Inventory	30898_BDI	Beck_Depression_Inventory	Functional Connectomes Project International Neuroimaging Data-Sharing Initiative	10.15387/fcp_indi.retro.slim	http://dx.doi.org/10.15387/fcp_indi.retro.slim	Repeated
30899	Neuromedical and Mental Disorder Assessments	Beck Depression Inventory	30899_BDI	Beck_Depression_Inventory	Functional Connectomes Project International Neuroimaging Data-Sharing Initiative	10.15387/fcp_indi.retro.slim	http://dx.doi.org/10.15387/fcp_indi.retro.slim	Repeated
25685	Neuromedical and Mental Disorder Assessments	Beck Depression Inventory	25685_BDI	Beck_Depression_Inventory	Functional Connectomes Project International Neuroimaging Data-Sharing Initiative	10.15387/fcp_indi.retro.slim	http://dx.doi.org/10.15387/fcp_indi.retro.slim	Repeated
25686	Neuromedical and Mental Disorder Assessments	Beck Depression Inventory	25686_BDI	Beck_Depression_Inventory	Functional Connectomes Project International Neuroimaging Data-Sharing Initiative	10.15387/fcp_indi.retro.slim	http://dx.doi.org/10.15387/fcp_indi.retro.slim	Repeated
30900	Neuromedical and Mental Disorder Assessments	Beck Depression Inventory	30900_BDI	Beck_Depression_Inventory	Functional Connectomes Project International Neuroimaging Data-Sharing Initiative	10.15387/fcp_indi.retro.slim	http://dx.doi.org/10.15387/fcp_indi.retro.slim	Repeated
25687	Neuromedical and Mental Disorder Assessments	Beck Depression Inventory	25687_BDI	Beck_Depression_Inventory	Functional Connectomes Project International Neuroimaging Data-Sharing Initiative	10.15387/fcp_indi.retro.slim	http://dx.doi.org/10.15387/fcp_indi.retro.slim	Repeated
25688	Neuromedical and Mental Disorder Assessments	Beck Depression Inventory	25688_BDI	Beck_Depression_Inventory	Functional Connectomes Project International Neuroimaging Data-Sharing Initiative	10.15387/fcp_indi.retro.slim	http://dx.doi.org/10.15387/fcp_indi.retro.slim	Repeated
25689	Neuromedical and Mental Disorder Assessments	Beck Depression Inventory	25689_BDI	Beck_Depression_Inventory	Functional Connectomes Project International Neuroimaging Data-Sharing Initiative	10.15387/fcp_indi.retro.slim	http://dx.doi.org/10.15387/fcp_indi.retro.slim	Repeated
30901	Neuromedical and Mental Disorder Assessments	Beck Depression Inventory	30901_BDI	Beck_Depression_Inventory	Functional Connectomes Project International Neuroimaging Data-Sharing Initiative	10.15387/fcp_indi.retro.slim	http://dx.doi.org/10.15387/fcp_indi.retro.slim	Repeated
30902	Neuromedical and Mental Disorder Assessments	Beck Depression Inventory	30902_BDI	Beck_Depression_Inventory	Functional Connectomes Project International Neuroimaging Data-Sharing Initiative	10.15387/fcp_indi.retro.slim	http://dx.doi.org/10.15387/fcp_indi.retro.slim	Repeated
25690	Neuromedical and Mental Disorder Assessments	Beck Depression Inventory	25690_BDI	Beck_Depression_Inventory	Functional Connectomes Project International Neuroimaging Data-Sharing Initiative	10.15387/fcp_indi.retro.slim	http://dx.doi.org/10.15387/fcp_indi.retro.slim	Repeated
30903	Neuromedical and Mental Disorder Assessments	Beck Depression Inventory	30903_BDI	Beck_Depression_Inventory	Functional Connectomes Project International Neuroimaging Data-Sharing Initiative	10.15387/fcp_indi.retro.slim	http://dx.doi.org/10.15387/fcp_indi.retro.slim	Repeated
30904	Neuromedical and Mental Disorder Assessments	Beck Depression Inventory	30904_BDI	Beck_Depression_Inventory	Functional Connectomes Project International Neuroimaging Data-Sharing Initiative	10.15387/fcp_indi.retro.slim	http://dx.doi.org/10.15387/fcp_indi.retro.slim	Repeated
30905	Neuromedical and Mental Disorder Assessments	Beck Depression Inventory	30905_BDI	Beck_Depression_Inventory	Functional Connectomes Project International Neuroimaging Data-Sharing Initiative	10.15387/fcp_indi.retro.slim	http://dx.doi.org/10.15387/fcp_indi.retro.slim	Repeated
30906	Neuromedical and Mental Disorder Assessments	Beck Depression Inventory	30906_BDI	Beck_Depression_Inventory	Functional Connectomes Project International Neuroimaging Data-Sharing Initiative	10.15387/fcp_indi.retro.slim	http://dx.doi.org/10.15387/fcp_indi.retro.slim	Repeated
30907	Neuromedical and Mental Disorder Assessments	Beck Depression Inventory	30907_BDI	Beck_Depression_Inventory	Functional Connectomes Project International Neuroimaging Data-Sharing Initiative	10.15387/fcp_indi.retro.slim	http://dx.doi.org/10.15387/fcp_indi.retro.slim	Repeated
25691	Neuromedical and Mental Disorder Assessments	Beck Depression Inventory	25691_BDI	Beck_Depression_Inventory	Functional Connectomes Project International Neuroimaging Data-Sharing Initiative	10.15387/fcp_indi.retro.slim	http://dx.doi.org/10.15387/fcp_indi.retro.slim	Repeated
30908	Neuromedical and Mental Disorder Assessments	Beck Depression Inventory	30908_BDI	Beck_Depression_Inventory	Functional Connectomes Project International Neuroimaging Data-Sharing Initiative	10.15387/fcp_indi.retro.slim	http://dx.doi.org/10.15387/fcp_indi.retro.slim	Repeated
30909	Neuromedical and Mental Disorder Assessments	Beck Depression Inventory	30909_BDI	Beck_Depression_Inventory	Functional Connectomes Project International Neuroimaging Data-Sharing Initiative	10.15387/fcp_indi.retro.slim	http://dx.doi.org/10.15387/fcp_indi.retro.slim	Repeated
30910	Neuromedical and Mental Disorder Assessments	Beck Depression Inventory	30910_BDI	Beck_Depression_Inventory	Functional Connectomes Project International Neuroimaging Data-Sharing Initiative	10.15387/fcp_indi.retro.slim	http://dx.doi.org/10.15387/fcp_indi.retro.slim	Repeated
30911	Neuromedical and Mental Disorder Assessments	Beck Depression Inventory	30911_BDI	Beck_Depression_Inventory	Functional Connectomes Project International Neuroimaging Data-Sharing Initiative	10.15387/fcp_indi.retro.slim	http://dx.doi.org/10.15387/fcp_indi.retro.slim	Repeated
25692	Neuromedical and Mental Disorder Assessments	Beck Depression Inventory	25692_BDI	Beck_Depression_Inventory	Functional Connectomes Project International Neuroimaging Data-Sharing Initiative	10.15387/fcp_indi.retro.slim	http://dx.doi.org/10.15387/fcp_indi.retro.slim	Repeated
30912	Neuromedical and Mental Disorder Assessments	Beck Depression Inventory	30912_BDI	Beck_Depression_Inventory	Functional Connectomes Project International Neuroimaging Data-Sharing Initiative	10.15387/fcp_indi.retro.slim	http://dx.doi.org/10.15387/fcp_indi.retro.slim	Repeated
25693	Neuromedical and Mental Disorder Assessments	Beck Depression Inventory	25693_BDI	Beck_Depression_Inventory	Functional Connectomes Project International Neuroimaging Data-Sharing Initiative	10.15387/fcp_indi.retro.slim	http://dx.doi.org/10.15387/fcp_indi.retro.slim	Repeated
30913	Neuromedical and Mental Disorder Assessments	Beck Depression Inventory	30913_BDI	Beck_Depression_Inventory	Functional Connectomes Project International Neuroimaging Data-Sharing Initiative	10.15387/fcp_indi.retro.slim	http://dx.doi.org/10.15387/fcp_indi.retro.slim	Repeated
30914	Neuromedical and Mental Disorder Assessments	Beck Depression Inventory	30914_BDI	Beck_Depression_Inventory	Functional Connectomes Project International Neuroimaging Data-Sharing Initiative	10.15387/fcp_indi.retro.slim	http://dx.doi.org/10.15387/fcp_indi.retro.slim	Repeated
25694	Neuromedical and Mental Disorder Assessments	Beck Depression Inventory	25694_BDI	Beck_Depression_Inventory	Functional Connectomes Project International Neuroimaging Data-Sharing Initiative	10.15387/fcp_indi.retro.slim	http://dx.doi.org/10.15387/fcp_indi.retro.slim	Repeated
30915	Neuromedical and Mental Disorder Assessments	Beck Depression Inventory	30915_BDI	Beck_Depression_Inventory	Functional Connectomes Project International Neuroimaging Data-Sharing Initiative	10.15387/fcp_indi.retro.slim	http://dx.doi.org/10.15387/fcp_indi.retro.slim	Repeated
30916	Neuromedical and Mental Disorder Assessments	Beck Depression Inventory	30916_BDI	Beck_Depression_Inventory	Functional Connectomes Project International Neuroimaging Data-Sharing Initiative	10.15387/fcp_indi.retro.slim	http://dx.doi.org/10.15387/fcp_indi.retro.slim	Repeated
25695	Neuromedical and Mental Disorder Assessments	Beck Depression Inventory	25695_BDI	Beck_Depression_Inventory	Functional Connectomes Project International Neuroimaging Data-Sharing Initiative	10.15387/fcp_indi.retro.slim	http://dx.doi.org/10.15387/fcp_indi.retro.slim	Repeated
25696	Neuromedical and Mental Disorder Assessments	Beck Depression Inventory	25696_BDI	Beck_Depression_Inventory	Functional Connectomes Project International Neuroimaging Data-Sharing Initiative	10.15387/fcp_indi.retro.slim	http://dx.doi.org/10.15387/fcp_indi.retro.slim	Repeated
30917	Neuromedical and Mental Disorder Assessments	Beck Depression Inventory	30917_BDI	Beck_Depression_Inventory	Functional Connectomes Project International Neuroimaging Data-Sharing Initiative	10.15387/fcp_indi.retro.slim	http://dx.doi.org/10.15387/fcp_indi.retro.slim	Repeated
30918	Neuromedical and Mental Disorder Assessments	Beck Depression Inventory	30918_BDI	Beck_Depression_Inventory	Functional Connectomes Project International Neuroimaging Data-Sharing Initiative	10.15387/fcp_indi.retro.slim	http://dx.doi.org/10.15387/fcp_indi.retro.slim	Repeated
25697	Neuromedical and Mental Disorder Assessments	Beck Depression Inventory	25697_BDI	Beck_Depression_Inventory	Functional Connectomes Project International Neuroimaging Data-Sharing Initiative	10.15387/fcp_indi.retro.slim	http://dx.doi.org/10.15387/fcp_indi.retro.slim	Repeated
25698	Neuromedical and Mental Disorder Assessments	Beck Depression Inventory	25698_BDI	Beck_Depression_Inventory	Functional Connectomes Project International Neuroimaging Data-Sharing Initiative	10.15387/fcp_indi.retro.slim	http://dx.doi.org/10.15387/fcp_indi.retro.slim	Repeated
25699	Neuromedical and Mental Disorder Assessments	Beck Depression Inventory	25699_BDI	Beck_Depression_Inventory	Functional Connectomes Project International Neuroimaging Data-Sharing Initiative	10.15387/fcp_indi.retro.slim	http://dx.doi.org/10.15387/fcp_indi.retro.slim	Repeated
25700	Neuromedical and Mental Disorder Assessments	Beck Depression Inventory	25700_BDI	Beck_Depression_Inventory	Functional Connectomes Project International Neuroimaging Data-Sharing Initiative	10.15387/fcp_indi.retro.slim	http://dx.doi.org/10.15387/fcp_indi.retro.slim	Repeated
30919	Neuromedical and Mental Disorder Assessments	Beck Depression Inventory	30919_BDI	Beck_Depression_Inventory	Functional Connectomes Project International Neuroimaging Data-Sharing Initiative	10.15387/fcp_indi.retro.slim	http://dx.doi.org/10.15387/fcp_indi.retro.slim	Repeated
30920	Neuromedical and Mental Disorder Assessments	Beck Depression Inventory	30920_BDI	Beck_Depression_Inventory	Functional Connectomes Project International Neuroimaging Data-Sharing Initiative	10.15387/fcp_indi.retro.slim	http://dx.doi.org/10.15387/fcp_indi.retro.slim	Repeated
25701	Neuromedical and Mental Disorder Assessments	Beck Depression Inventory	25701_BDI	Beck_Depression_Inventory	Functional Connectomes Project International Neuroimaging Data-Sharing Initiative	10.15387/fcp_indi.retro.slim	http://dx.doi.org/10.15387/fcp_indi.retro.slim	Repeated
30921	Neuromedical and Mental Disorder Assessments	Beck Depression Inventory	30921_BDI	Beck_Depression_Inventory	Functional Connectomes Project International Neuroimaging Data-Sharing Initiative	10.15387/fcp_indi.retro.slim	http://dx.doi.org/10.15387/fcp_indi.retro.slim	Repeated
30922	Neuromedical and Mental Disorder Assessments	Beck Depression Inventory	30922_BDI	Beck_Depression_Inventory	Functional Connectomes Project International Neuroimaging Data-Sharing Initiative	10.15387/fcp_indi.retro.slim	http://dx.doi.org/10.15387/fcp_indi.retro.slim	Repeated
30923	Neuromedical and Mental Disorder Assessments	Beck Depression Inventory	30923_BDI	Beck_Depression_Inventory	Functional Connectomes Project International Neuroimaging Data-Sharing Initiative	10.15387/fcp_indi.retro.slim	http://dx.doi.org/10.15387/fcp_indi.retro.slim	Repeated
25702	Neuromedical and Mental Disorder Assessments	Beck Depression Inventory	25702_BDI	Beck_Depression_Inventory	Functional Connectomes Project International Neuroimaging Data-Sharing Initiative	10.15387/fcp_indi.retro.slim	http://dx.doi.org/10.15387/fcp_indi.retro.slim	Repeated
30924	Neuromedical and Mental Disorder Assessments	Beck Depression Inventory	30924_BDI	Beck_Depression_Inventory	Functional Connectomes Project International Neuroimaging Data-Sharing Initiative	10.15387/fcp_indi.retro.slim	http://dx.doi.org/10.15387/fcp_indi.retro.slim	Repeated
25703	Neuromedical and Mental Disorder Assessments	Beck Depression Inventory	25703_BDI	Beck_Depression_Inventory	Functional Connectomes Project International Neuroimaging Data-Sharing Initiative	10.15387/fcp_indi.retro.slim	http://dx.doi.org/10.15387/fcp_indi.retro.slim	Repeated
30925	Neuromedical and Mental Disorder Assessments	Beck Depression Inventory	30925_BDI	Beck_Depression_Inventory	Functional Connectomes Project International Neuroimaging Data-Sharing Initiative	10.15387/fcp_indi.retro.slim	http://dx.doi.org/10.15387/fcp_indi.retro.slim	Repeated
30926	Neuromedical and Mental Disorder Assessments	Beck Depression Inventory	30926_BDI	Beck_Depression_Inventory	Functional Connectomes Project International Neuroimaging Data-Sharing Initiative	10.15387/fcp_indi.retro.slim	http://dx.doi.org/10.15387/fcp_indi.retro.slim	Repeated
30927	Neuromedical and Mental Disorder Assessments	Beck Depression Inventory	30927_BDI	Beck_Depression_Inventory	Functional Connectomes Project International Neuroimaging Data-Sharing Initiative	10.15387/fcp_indi.retro.slim	http://dx.doi.org/10.15387/fcp_indi.retro.slim	Repeated
30928	Neuromedical and Mental Disorder Assessments	Beck Depression Inventory	30928_BDI	Beck_Depression_Inventory	Functional Connectomes Project International Neuroimaging Data-Sharing Initiative	10.15387/fcp_indi.retro.slim	http://dx.doi.org/10.15387/fcp_indi.retro.slim	Repeated
30929	Neuromedical and Mental Disorder Assessments	Beck Depression Inventory	30929_BDI	Beck_Depression_Inventory	Functional Connectomes Project International Neuroimaging Data-Sharing Initiative	10.15387/fcp_indi.retro.slim	http://dx.doi.org/10.15387/fcp_indi.retro.slim	Repeated
30930	Neuromedical and Mental Disorder Assessments	Beck Depression Inventory	30930_BDI	Beck_Depression_Inventory	Functional Connectomes Project International Neuroimaging Data-Sharing Initiative	10.15387/fcp_indi.retro.slim	http://dx.doi.org/10.15387/fcp_indi.retro.slim	Repeated
25704	Neuromedical and Mental Disorder Assessments	Beck Depression Inventory	25704_BDI	Beck_Depression_Inventory	Functional Connectomes Project International Neuroimaging Data-Sharing Initiative	10.15387/fcp_indi.retro.slim	http://dx.doi.org/10.15387/fcp_indi.retro.slim	Repeated
25705	Neuromedical and Mental Disorder Assessments	Beck Depression Inventory	25705_BDI	Beck_Depression_Inventory	Functional Connectomes Project International Neuroimaging Data-Sharing Initiative	10.15387/fcp_indi.retro.slim	http://dx.doi.org/10.15387/fcp_indi.retro.slim	Repeated
30931	Neuromedical and Mental Disorder Assessments	Beck Depression Inventory	30931_BDI	Beck_Depression_Inventory	Functional Connectomes Project International Neuroimaging Data-Sharing Initiative	10.15387/fcp_indi.retro.slim	http://dx.doi.org/10.15387/fcp_indi.retro.slim	Repeated
25706	Neuromedical and Mental Disorder Assessments	Beck Depression Inventory	25706_BDI	Beck_Depression_Inventory	Functional Connectomes Project International Neuroimaging Data-Sharing Initiative	10.15387/fcp_indi.retro.slim	http://dx.doi.org/10.15387/fcp_indi.retro.slim	Repeated
30932	Neuromedical and Mental Disorder Assessments	Beck Depression Inventory	30932_BDI	Beck_Depression_Inventory	Functional Connectomes Project International Neuroimaging Data-Sharing Initiative	10.15387/fcp_indi.retro.slim	http://dx.doi.org/10.15387/fcp_indi.retro.slim	Repeated
30933	Neuromedical and Mental Disorder Assessments	Beck Depression Inventory	30933_BDI	Beck_Depression_Inventory	Functional Connectomes Project International Neuroimaging Data-Sharing Initiative	10.15387/fcp_indi.retro.slim	http://dx.doi.org/10.15387/fcp_indi.retro.slim	Repeated
30934	Neuromedical and Mental Disorder Assessments	Beck Depression Inventory	30934_BDI	Beck_Depression_Inventory	Functional Connectomes Project International Neuroimaging Data-Sharing Initiative	10.15387/fcp_indi.retro.slim	http://dx.doi.org/10.15387/fcp_indi.retro.slim	Repeated
30935	Neuromedical and Mental Disorder Assessments	Beck Depression Inventory	30935_BDI	Beck_Depression_Inventory	Functional Connectomes Project International Neuroimaging Data-Sharing Initiative	10.15387/fcp_indi.retro.slim	http://dx.doi.org/10.15387/fcp_indi.retro.slim	Repeated
25707	Neuromedical and Mental Disorder Assessments	Beck Depression Inventory	25707_BDI	Beck_Depression_Inventory	Functional Connectomes Project International Neuroimaging Data-Sharing Initiative	10.15387/fcp_indi.retro.slim	http://dx.doi.org/10.15387/fcp_indi.retro.slim	Repeated
25708	Neuromedical and Mental Disorder Assessments	Beck Depression Inventory	25708_BDI	Beck_Depression_Inventory	Functional Connectomes Project International Neuroimaging Data-Sharing Initiative	10.15387/fcp_indi.retro.slim	http://dx.doi.org/10.15387/fcp_indi.retro.slim	Repeated
25709	Neuromedical and Mental Disorder Assessments	Beck Depression Inventory	25709_BDI	Beck_Depression_Inventory	Functional Connectomes Project International Neuroimaging Data-Sharing Initiative	10.15387/fcp_indi.retro.slim	http://dx.doi.org/10.15387/fcp_indi.retro.slim	Repeated
25710	Neuromedical and Mental Disorder Assessments	Beck Depression Inventory	25710_BDI	Beck_Depression_Inventory	Functional Connectomes Project International Neuroimaging Data-Sharing Initiative	10.15387/fcp_indi.retro.slim	http://dx.doi.org/10.15387/fcp_indi.retro.slim	Repeated
30936	Neuromedical and Mental Disorder Assessments	Beck Depression Inventory	30936_BDI	Beck_Depression_Inventory	Functional Connectomes Project International Neuroimaging Data-Sharing Initiative	10.15387/fcp_indi.retro.slim	http://dx.doi.org/10.15387/fcp_indi.retro.slim	Repeated
25711	Neuromedical and Mental Disorder Assessments	Beck Depression Inventory	25711_BDI	Beck_Depression_Inventory	Functional Connectomes Project International Neuroimaging Data-Sharing Initiative	10.15387/fcp_indi.retro.slim	http://dx.doi.org/10.15387/fcp_indi.retro.slim	Repeated
30938	Neuromedical and Mental Disorder Assessments	Beck Depression Inventory	30938_BDI	Beck_Depression_Inventory	Functional Connectomes Project International Neuroimaging Data-Sharing Initiative	10.15387/fcp_indi.retro.slim	http://dx.doi.org/10.15387/fcp_indi.retro.slim	Repeated
25712	Neuromedical and Mental Disorder Assessments	Beck Depression Inventory	25712_BDI	Beck_Depression_Inventory	Functional Connectomes Project International Neuroimaging Data-Sharing Initiative	10.15387/fcp_indi.retro.slim	http://dx.doi.org/10.15387/fcp_indi.retro.slim	Repeated
25713	Neuromedical and Mental Disorder Assessments	Beck Depression Inventory	25713_BDI	Beck_Depression_Inventory	Functional Connectomes Project International Neuroimaging Data-Sharing Initiative	10.15387/fcp_indi.retro.slim	http://dx.doi.org/10.15387/fcp_indi.retro.slim	Repeated
25714	Neuromedical and Mental Disorder Assessments	Beck Depression Inventory	25714_BDI	Beck_Depression_Inventory	Functional Connectomes Project International Neuroimaging Data-Sharing Initiative	10.15387/fcp_indi.retro.slim	http://dx.doi.org/10.15387/fcp_indi.retro.slim	Repeated
25715	Neuromedical and Mental Disorder Assessments	Beck Depression Inventory	25715_BDI	Beck_Depression_Inventory	Functional Connectomes Project International Neuroimaging Data-Sharing Initiative	10.15387/fcp_indi.retro.slim	http://dx.doi.org/10.15387/fcp_indi.retro.slim	Repeated
25716	Neuromedical and Mental Disorder Assessments	Beck Depression Inventory	25716_BDI	Beck_Depression_Inventory	Functional Connectomes Project International Neuroimaging Data-Sharing Initiative	10.15387/fcp_indi.retro.slim	http://dx.doi.org/10.15387/fcp_indi.retro.slim	Repeated
30940	Neuromedical and Mental Disorder Assessments	Beck Depression Inventory	30940_BDI	Beck_Depression_Inventory	Functional Connectomes Project International Neuroimaging Data-Sharing Initiative	10.15387/fcp_indi.retro.slim	http://dx.doi.org/10.15387/fcp_indi.retro.slim	Repeated
30941	Neuromedical and Mental Disorder Assessments	Beck Depression Inventory	30941_BDI	Beck_Depression_Inventory	Functional Connectomes Project International Neuroimaging Data-Sharing Initiative	10.15387/fcp_indi.retro.slim	http://dx.doi.org/10.15387/fcp_indi.retro.slim	Repeated
25717	Neuromedical and Mental Disorder Assessments	Beck Depression Inventory	25717_BDI	Beck_Depression_Inventory	Functional Connectomes Project International Neuroimaging Data-Sharing Initiative	10.15387/fcp_indi.retro.slim	http://dx.doi.org/10.15387/fcp_indi.retro.slim	Repeated
30942	Neuromedical and Mental Disorder Assessments	Beck Depression Inventory	30942_BDI	Beck_Depression_Inventory	Functional Connectomes Project International Neuroimaging Data-Sharing Initiative	10.15387/fcp_indi.retro.slim	http://dx.doi.org/10.15387/fcp_indi.retro.slim	Repeated
25718	Neuromedical and Mental Disorder Assessments	Beck Depression Inventory	25718_BDI	Beck_Depression_Inventory	Functional Connectomes Project International Neuroimaging Data-Sharing Initiative	10.15387/fcp_indi.retro.slim	http://dx.doi.org/10.15387/fcp_indi.retro.slim	Repeated
30943	Neuromedical and Mental Disorder Assessments	Beck Depression Inventory	30943_BDI	Beck_Depression_Inventory	Functional Connectomes Project International Neuroimaging Data-Sharing Initiative	10.15387/fcp_indi.retro.slim	http://dx.doi.org/10.15387/fcp_indi.retro.slim	Repeated
30944	Neuromedical and Mental Disorder Assessments	Beck Depression Inventory	30944_BDI	Beck_Depression_Inventory	Functional Connectomes Project International Neuroimaging Data-Sharing Initiative	10.15387/fcp_indi.retro.slim	http://dx.doi.org/10.15387/fcp_indi.retro.slim	Repeated
30945	Neuromedical and Mental Disorder Assessments	Beck Depression Inventory	30945_BDI	Beck_Depression_Inventory	Functional Connectomes Project International Neuroimaging Data-Sharing Initiative	10.15387/fcp_indi.retro.slim	http://dx.doi.org/10.15387/fcp_indi.retro.slim	Repeated
30946	Neuromedical and Mental Disorder Assessments	Beck Depression Inventory	30946_BDI	Beck_Depression_Inventory	Functional Connectomes Project International Neuroimaging Data-Sharing Initiative	10.15387/fcp_indi.retro.slim	http://dx.doi.org/10.15387/fcp_indi.retro.slim	Repeated
30947	Neuromedical and Mental Disorder Assessments	Beck Depression Inventory	30947_BDI	Beck_Depression_Inventory	Functional Connectomes Project International Neuroimaging Data-Sharing Initiative	10.15387/fcp_indi.retro.slim	http://dx.doi.org/10.15387/fcp_indi.retro.slim	Repeated
30948	Neuromedical and Mental Disorder Assessments	Beck Depression Inventory	30948_BDI	Beck_Depression_Inventory	Functional Connectomes Project International Neuroimaging Data-Sharing Initiative	10.15387/fcp_indi.retro.slim	http://dx.doi.org/10.15387/fcp_indi.retro.slim	Repeated
30949	Neuromedical and Mental Disorder Assessments	Beck Depression Inventory	30949_BDI	Beck_Depression_Inventory	Functional Connectomes Project International Neuroimaging Data-Sharing Initiative	10.15387/fcp_indi.retro.slim	http://dx.doi.org/10.15387/fcp_indi.retro.slim	Repeated
30950	Neuromedical and Mental Disorder Assessments	Beck Depression Inventory	30950_BDI	Beck_Depression_Inventory	Functional Connectomes Project International Neuroimaging Data-Sharing Initiative	10.15387/fcp_indi.retro.slim	http://dx.doi.org/10.15387/fcp_indi.retro.slim	Repeated
30951	Neuromedical and Mental Disorder Assessments	Beck Depression Inventory	30951_BDI	Beck_Depression_Inventory	Functional Connectomes Project International Neuroimaging Data-Sharing Initiative	10.15387/fcp_indi.retro.slim	http://dx.doi.org/10.15387/fcp_indi.retro.slim	Repeated
30952	Neuromedical and Mental Disorder Assessments	Beck Depression Inventory	30952_BDI	Beck_Depression_Inventory	Functional Connectomes Project International Neuroimaging Data-Sharing Initiative	10.15387/fcp_indi.retro.slim	http://dx.doi.org/10.15387/fcp_indi.retro.slim	Repeated
30953	Neuromedical and Mental Disorder Assessments	Beck Depression Inventory	30953_BDI	Beck_Depression_Inventory	Functional Connectomes Project International Neuroimaging Data-Sharing Initiative	10.15387/fcp_indi.retro.slim	http://dx.doi.org/10.15387/fcp_indi.retro.slim	Repeated
30954	Neuromedical and Mental Disorder Assessments	Beck Depression Inventory	30954_BDI	Beck_Depression_Inventory	Functional Connectomes Project International Neuroimaging Data-Sharing Initiative	10.15387/fcp_indi.retro.slim	http://dx.doi.org/10.15387/fcp_indi.retro.slim	Repeated
30955	Neuromedical and Mental Disorder Assessments	Beck Depression Inventory	30955_BDI	Beck_Depression_Inventory	Functional Connectomes Project International Neuroimaging Data-Sharing Initiative	10.15387/fcp_indi.retro.slim	http://dx.doi.org/10.15387/fcp_indi.retro.slim	Repeated
30956	Neuromedical and Mental Disorder Assessments	Beck Depression Inventory	30956_BDI	Beck_Depression_Inventory	Functional Connectomes Project International Neuroimaging Data-Sharing Initiative	10.15387/fcp_indi.retro.slim	http://dx.doi.org/10.15387/fcp_indi.retro.slim	Repeated
25719	Neuromedical and Mental Disorder Assessments	Beck Depression Inventory	25719_BDI	Beck_Depression_Inventory	Functional Connectomes Project International Neuroimaging Data-Sharing Initiative	10.15387/fcp_indi.retro.slim	http://dx.doi.org/10.15387/fcp_indi.retro.slim	Repeated
30957	Neuromedical and Mental Disorder Assessments	Beck Depression Inventory	30957_BDI	Beck_Depression_Inventory	Functional Connectomes Project International Neuroimaging Data-Sharing Initiative	10.15387/fcp_indi.retro.slim	http://dx.doi.org/10.15387/fcp_indi.retro.slim	Repeated
30958	Neuromedical and Mental Disorder Assessments	Beck Depression Inventory	30958_BDI	Beck_Depression_Inventory	Functional Connectomes Project International Neuroimaging Data-Sharing Initiative	10.15387/fcp_indi.retro.slim	http://dx.doi.org/10.15387/fcp_indi.retro.slim	Repeated
25720	Neuromedical and Mental Disorder Assessments	Beck Depression Inventory	25720_BDI	Beck_Depression_Inventory	Functional Connectomes Project International Neuroimaging Data-Sharing Initiative	10.15387/fcp_indi.retro.slim	http://dx.doi.org/10.15387/fcp_indi.retro.slim	Repeated
25721	Neuromedical and Mental Disorder Assessments	Beck Depression Inventory	25721_BDI	Beck_Depression_Inventory	Functional Connectomes Project International Neuroimaging Data-Sharing Initiative	10.15387/fcp_indi.retro.slim	http://dx.doi.org/10.15387/fcp_indi.retro.slim	Repeated
30959	Neuromedical and Mental Disorder Assessments	Beck Depression Inventory	30959_BDI	Beck_Depression_Inventory	Functional Connectomes Project International Neuroimaging Data-Sharing Initiative	10.15387/fcp_indi.retro.slim	http://dx.doi.org/10.15387/fcp_indi.retro.slim	Repeated
30960	Neuromedical and Mental Disorder Assessments	Beck Depression Inventory	30960_BDI	Beck_Depression_Inventory	Functional Connectomes Project International Neuroimaging Data-Sharing Initiative	10.15387/fcp_indi.retro.slim	http://dx.doi.org/10.15387/fcp_indi.retro.slim	Repeated
25722	Neuromedical and Mental Disorder Assessments	Beck Depression Inventory	25722_BDI	Beck_Depression_Inventory	Functional Connectomes Project International Neuroimaging Data-Sharing Initiative	10.15387/fcp_indi.retro.slim	http://dx.doi.org/10.15387/fcp_indi.retro.slim	Repeated
25723	Neuromedical and Mental Disorder Assessments	Beck Depression Inventory	25723_BDI	Beck_Depression_Inventory	Functional Connectomes Project International Neuroimaging Data-Sharing Initiative	10.15387/fcp_indi.retro.slim	http://dx.doi.org/10.15387/fcp_indi.retro.slim	Repeated
30961	Neuromedical and Mental Disorder Assessments	Beck Depression Inventory	30961_BDI	Beck_Depression_Inventory	Functional Connectomes Project International Neuroimaging Data-Sharing Initiative	10.15387/fcp_indi.retro.slim	http://dx.doi.org/10.15387/fcp_indi.retro.slim	Repeated
30962	Neuromedical and Mental Disorder Assessments	Beck Depression Inventory	30962_BDI	Beck_Depression_Inventory	Functional Connectomes Project International Neuroimaging Data-Sharing Initiative	10.15387/fcp_indi.retro.slim	http://dx.doi.org/10.15387/fcp_indi.retro.slim	Repeated
30963	Neuromedical and Mental Disorder Assessments	Beck Depression Inventory	30963_BDI	Beck_Depression_Inventory	Functional Connectomes Project International Neuroimaging Data-Sharing Initiative	10.15387/fcp_indi.retro.slim	http://dx.doi.org/10.15387/fcp_indi.retro.slim	Repeated
30964	Neuromedical and Mental Disorder Assessments	Beck Depression Inventory	30964_BDI	Beck_Depression_Inventory	Functional Connectomes Project International Neuroimaging Data-Sharing Initiative	10.15387/fcp_indi.retro.slim	http://dx.doi.org/10.15387/fcp_indi.retro.slim	Repeated
25724	Neuromedical and Mental Disorder Assessments	Beck Depression Inventory	25724_BDI	Beck_Depression_Inventory	Functional Connectomes Project International Neuroimaging Data-Sharing Initiative	10.15387/fcp_indi.retro.slim	http://dx.doi.org/10.15387/fcp_indi.retro.slim	Repeated
25725	Neuromedical and Mental Disorder Assessments	Beck Depression Inventory	25725_BDI	Beck_Depression_Inventory	Functional Connectomes Project International Neuroimaging Data-Sharing Initiative	10.15387/fcp_indi.retro.slim	http://dx.doi.org/10.15387/fcp_indi.retro.slim	Repeated
30965	Neuromedical and Mental Disorder Assessments	Beck Depression Inventory	30965_BDI	Beck_Depression_Inventory	Functional Connectomes Project International Neuroimaging Data-Sharing Initiative	10.15387/fcp_indi.retro.slim	http://dx.doi.org/10.15387/fcp_indi.retro.slim	Repeated
25726	Neuromedical and Mental Disorder Assessments	Beck Depression Inventory	25726_BDI	Beck_Depression_Inventory	Functional Connectomes Project International Neuroimaging Data-Sharing Initiative	10.15387/fcp_indi.retro.slim	http://dx.doi.org/10.15387/fcp_indi.retro.slim	Repeated
25727	Neuromedical and Mental Disorder Assessments	Beck Depression Inventory	25727_BDI	Beck_Depression_Inventory	Functional Connectomes Project International Neuroimaging Data-Sharing Initiative	10.15387/fcp_indi.retro.slim	http://dx.doi.org/10.15387/fcp_indi.retro.slim	Repeated
30966	Neuromedical and Mental Disorder Assessments	Beck Depression Inventory	30966_BDI	Beck_Depression_Inventory	Functional Connectomes Project International Neuroimaging Data-Sharing Initiative	10.15387/fcp_indi.retro.slim	http://dx.doi.org/10.15387/fcp_indi.retro.slim	Repeated
25728	Neuromedical and Mental Disorder Assessments	Beck Depression Inventory	25728_BDI	Beck_Depression_Inventory	Functional Connectomes Project International Neuroimaging Data-Sharing Initiative	10.15387/fcp_indi.retro.slim	http://dx.doi.org/10.15387/fcp_indi.retro.slim	Repeated
25729	Neuromedical and Mental Disorder Assessments	Beck Depression Inventory	25729_BDI	Beck_Depression_Inventory	Functional Connectomes Project International Neuroimaging Data-Sharing Initiative	10.15387/fcp_indi.retro.slim	http://dx.doi.org/10.15387/fcp_indi.retro.slim	Repeated
25730	Neuromedical and Mental Disorder Assessments	Beck Depression Inventory	25730_BDI	Beck_Depression_Inventory	Functional Connectomes Project International Neuroimaging Data-Sharing Initiative	10.15387/fcp_indi.retro.slim	http://dx.doi.org/10.15387/fcp_indi.retro.slim	Repeated
25731	Neuromedical and Mental Disorder Assessments	Beck Depression Inventory	25731_BDI	Beck_Depression_Inventory	Functional Connectomes Project International Neuroimaging Data-Sharing Initiative	10.15387/fcp_indi.retro.slim	http://dx.doi.org/10.15387/fcp_indi.retro.slim	Repeated
30967	Neuromedical and Mental Disorder Assessments	Beck Depression Inventory	30967_BDI	Beck_Depression_Inventory	Functional Connectomes Project International Neuroimaging Data-Sharing Initiative	10.15387/fcp_indi.retro.slim	http://dx.doi.org/10.15387/fcp_indi.retro.slim	Repeated
25732	Neuromedical and Mental Disorder Assessments	Beck Depression Inventory	25732_BDI	Beck_Depression_Inventory	Functional Connectomes Project International Neuroimaging Data-Sharing Initiative	10.15387/fcp_indi.retro.slim	http://dx.doi.org/10.15387/fcp_indi.retro.slim	Repeated
25733	Neuromedical and Mental Disorder Assessments	Beck Depression Inventory	25733_BDI	Beck_Depression_Inventory	Functional Connectomes Project International Neuroimaging Data-Sharing Initiative	10.15387/fcp_indi.retro.slim	http://dx.doi.org/10.15387/fcp_indi.retro.slim	Repeated
30968	Neuromedical and Mental Disorder Assessments	Beck Depression Inventory	30968_BDI	Beck_Depression_Inventory	Functional Connectomes Project International Neuroimaging Data-Sharing Initiative	10.15387/fcp_indi.retro.slim	http://dx.doi.org/10.15387/fcp_indi.retro.slim	Repeated
25734	Neuromedical and Mental Disorder Assessments	Beck Depression Inventory	25734_BDI	Beck_Depression_Inventory	Functional Connectomes Project International Neuroimaging Data-Sharing Initiative	10.15387/fcp_indi.retro.slim	http://dx.doi.org/10.15387/fcp_indi.retro.slim	Repeated
30969	Neuromedical and Mental Disorder Assessments	Beck Depression Inventory	30969_BDI	Beck_Depression_Inventory	Functional Connectomes Project International Neuroimaging Data-Sharing Initiative	10.15387/fcp_indi.retro.slim	http://dx.doi.org/10.15387/fcp_indi.retro.slim	Repeated
30970	Neuromedical and Mental Disorder Assessments	Beck Depression Inventory	30970_BDI	Beck_Depression_Inventory	Functional Connectomes Project International Neuroimaging Data-Sharing Initiative	10.15387/fcp_indi.retro.slim	http://dx.doi.org/10.15387/fcp_indi.retro.slim	Repeated
30971	Neuromedical and Mental Disorder Assessments	Beck Depression Inventory	30971_BDI	Beck_Depression_Inventory	Functional Connectomes Project International Neuroimaging Data-Sharing Initiative	10.15387/fcp_indi.retro.slim	http://dx.doi.org/10.15387/fcp_indi.retro.slim	Repeated
30972	Neuromedical and Mental Disorder Assessments	Beck Depression Inventory	30972_BDI	Beck_Depression_Inventory	Functional Connectomes Project International Neuroimaging Data-Sharing Initiative	10.15387/fcp_indi.retro.slim	http://dx.doi.org/10.15387/fcp_indi.retro.slim	Repeated
30973	Neuromedical and Mental Disorder Assessments	Beck Depression Inventory	30973_BDI	Beck_Depression_Inventory	Functional Connectomes Project International Neuroimaging Data-Sharing Initiative	10.15387/fcp_indi.retro.slim	http://dx.doi.org/10.15387/fcp_indi.retro.slim	Repeated
30974	Neuromedical and Mental Disorder Assessments	Beck Depression Inventory	30974_BDI	Beck_Depression_Inventory	Functional Connectomes Project International Neuroimaging Data-Sharing Initiative	10.15387/fcp_indi.retro.slim	http://dx.doi.org/10.15387/fcp_indi.retro.slim	Repeated
30975	Neuromedical and Mental Disorder Assessments	Beck Depression Inventory	30975_BDI	Beck_Depression_Inventory	Functional Connectomes Project International Neuroimaging Data-Sharing Initiative	10.15387/fcp_indi.retro.slim	http://dx.doi.org/10.15387/fcp_indi.retro.slim	Repeated
25735	Neuromedical and Mental Disorder Assessments	Beck Depression Inventory	25735_BDI	Beck_Depression_Inventory	Functional Connectomes Project International Neuroimaging Data-Sharing Initiative	10.15387/fcp_indi.retro.slim	http://dx.doi.org/10.15387/fcp_indi.retro.slim	Repeated
30976	Neuromedical and Mental Disorder Assessments	Beck Depression Inventory	30976_BDI	Beck_Depression_Inventory	Functional Connectomes Project International Neuroimaging Data-Sharing Initiative	10.15387/fcp_indi.retro.slim	http://dx.doi.org/10.15387/fcp_indi.retro.slim	Repeated
30977	Neuromedical and Mental Disorder Assessments	Beck Depression Inventory	30977_BDI	Beck_Depression_Inventory	Functional Connectomes Project International Neuroimaging Data-Sharing Initiative	10.15387/fcp_indi.retro.slim	http://dx.doi.org/10.15387/fcp_indi.retro.slim	Repeated
25736	Neuromedical and Mental Disorder Assessments	Beck Depression Inventory	25736_BDI	Beck_Depression_Inventory	Functional Connectomes Project International Neuroimaging Data-Sharing Initiative	10.15387/fcp_indi.retro.slim	http://dx.doi.org/10.15387/fcp_indi.retro.slim	Repeated
30978	Neuromedical and Mental Disorder Assessments	Beck Depression Inventory	30978_BDI	Beck_Depression_Inventory	Functional Connectomes Project International Neuroimaging Data-Sharing Initiative	10.15387/fcp_indi.retro.slim	http://dx.doi.org/10.15387/fcp_indi.retro.slim	Repeated
30979	Neuromedical and Mental Disorder Assessments	Beck Depression Inventory	30979_BDI	Beck_Depression_Inventory	Functional Connectomes Project International Neuroimaging Data-Sharing Initiative	10.15387/fcp_indi.retro.slim	http://dx.doi.org/10.15387/fcp_indi.retro.slim	Repeated
30980	Neuromedical and Mental Disorder Assessments	Beck Depression Inventory	30980_BDI	Beck_Depression_Inventory	Functional Connectomes Project International Neuroimaging Data-Sharing Initiative	10.15387/fcp_indi.retro.slim	http://dx.doi.org/10.15387/fcp_indi.retro.slim	Repeated
30981	Neuromedical and Mental Disorder Assessments	Beck Depression Inventory	30981_BDI	Beck_Depression_Inventory	Functional Connectomes Project International Neuroimaging Data-Sharing Initiative	10.15387/fcp_indi.retro.slim	http://dx.doi.org/10.15387/fcp_indi.retro.slim	Repeated
25737	Neuromedical and Mental Disorder Assessments	Beck Depression Inventory	25737_BDI	Beck_Depression_Inventory	Functional Connectomes Project International Neuroimaging Data-Sharing Initiative	10.15387/fcp_indi.retro.slim	http://dx.doi.org/10.15387/fcp_indi.retro.slim	Repeated
30982	Neuromedical and Mental Disorder Assessments	Beck Depression Inventory	30982_BDI	Beck_Depression_Inventory	Functional Connectomes Project International Neuroimaging Data-Sharing Initiative	10.15387/fcp_indi.retro.slim	http://dx.doi.org/10.15387/fcp_indi.retro.slim	Repeated
30983	Neuromedical and Mental Disorder Assessments	Beck Depression Inventory	30983_BDI	Beck_Depression_Inventory	Functional Connectomes Project International Neuroimaging Data-Sharing Initiative	10.15387/fcp_indi.retro.slim	http://dx.doi.org/10.15387/fcp_indi.retro.slim	Repeated
30984	Neuromedical and Mental Disorder Assessments	Beck Depression Inventory	30984_BDI	Beck_Depression_Inventory	Functional Connectomes Project International Neuroimaging Data-Sharing Initiative	10.15387/fcp_indi.retro.slim	http://dx.doi.org/10.15387/fcp_indi.retro.slim	Repeated
30985	Neuromedical and Mental Disorder Assessments	Beck Depression Inventory	30985_BDI	Beck_Depression_Inventory	Functional Connectomes Project International Neuroimaging Data-Sharing Initiative	10.15387/fcp_indi.retro.slim	http://dx.doi.org/10.15387/fcp_indi.retro.slim	Repeated
30987	Neuromedical and Mental Disorder Assessments	Beck Depression Inventory	30987_BDI	Beck_Depression_Inventory	Functional Connectomes Project International Neuroimaging Data-Sharing Initiative	10.15387/fcp_indi.retro.slim	http://dx.doi.org/10.15387/fcp_indi.retro.slim	Repeated
30988	Neuromedical and Mental Disorder Assessments	Beck Depression Inventory	30988_BDI	Beck_Depression_Inventory	Functional Connectomes Project International Neuroimaging Data-Sharing Initiative	10.15387/fcp_indi.retro.slim	http://dx.doi.org/10.15387/fcp_indi.retro.slim	Repeated
25738	Neuromedical and Mental Disorder Assessments	Beck Depression Inventory	25738_BDI	Beck_Depression_Inventory	Functional Connectomes Project International Neuroimaging Data-Sharing Initiative	10.15387/fcp_indi.retro.slim	http://dx.doi.org/10.15387/fcp_indi.retro.slim	Repeated
30989	Neuromedical and Mental Disorder Assessments	Beck Depression Inventory	30989_BDI	Beck_Depression_Inventory	Functional Connectomes Project International Neuroimaging Data-Sharing Initiative	10.15387/fcp_indi.retro.slim	http://dx.doi.org/10.15387/fcp_indi.retro.slim	Repeated
25749	Neuromedical and Mental Disorder Assessments	Beck Depression Inventory	25749_BDI	Beck_Depression_Inventory	Functional Connectomes Project International Neuroimaging Data-Sharing Initiative	10.15387/fcp_indi.retro.slim	http://dx.doi.org/10.15387/fcp_indi.retro.slim	Repeated
30990	Neuromedical and Mental Disorder Assessments	Beck Depression Inventory	30990_BDI	Beck_Depression_Inventory	Functional Connectomes Project International Neuroimaging Data-Sharing Initiative	10.15387/fcp_indi.retro.slim	http://dx.doi.org/10.15387/fcp_indi.retro.slim	Repeated
25750	Neuromedical and Mental Disorder Assessments	Beck Depression Inventory	25750_BDI	Beck_Depression_Inventory	Functional Connectomes Project International Neuroimaging Data-Sharing Initiative	10.15387/fcp_indi.retro.slim	http://dx.doi.org/10.15387/fcp_indi.retro.slim	Repeated
25751	Neuromedical and Mental Disorder Assessments	Beck Depression Inventory	25751_BDI	Beck_Depression_Inventory	Functional Connectomes Project International Neuroimaging Data-Sharing Initiative	10.15387/fcp_indi.retro.slim	http://dx.doi.org/10.15387/fcp_indi.retro.slim	Repeated
25752	Neuromedical and Mental Disorder Assessments	Beck Depression Inventory	25752_BDI	Beck_Depression_Inventory	Functional Connectomes Project International Neuroimaging Data-Sharing Initiative	10.15387/fcp_indi.retro.slim	http://dx.doi.org/10.15387/fcp_indi.retro.slim	Repeated
25753	Neuromedical and Mental Disorder Assessments	Beck Depression Inventory	25753_BDI	Beck_Depression_Inventory	Functional Connectomes Project International Neuroimaging Data-Sharing Initiative	10.15387/fcp_indi.retro.slim	http://dx.doi.org/10.15387/fcp_indi.retro.slim	Repeated
30991	Neuromedical and Mental Disorder Assessments	Beck Depression Inventory	30991_BDI	Beck_Depression_Inventory	Functional Connectomes Project International Neuroimaging Data-Sharing Initiative	10.15387/fcp_indi.retro.slim	http://dx.doi.org/10.15387/fcp_indi.retro.slim	Repeated
30992	Neuromedical and Mental Disorder Assessments	Beck Depression Inventory	30992_BDI	Beck_Depression_Inventory	Functional Connectomes Project International Neuroimaging Data-Sharing Initiative	10.15387/fcp_indi.retro.slim	http://dx.doi.org/10.15387/fcp_indi.retro.slim	Repeated
25754	Neuromedical and Mental Disorder Assessments	Beck Depression Inventory	25754_BDI	Beck_Depression_Inventory	Functional Connectomes Project International Neuroimaging Data-Sharing Initiative	10.15387/fcp_indi.retro.slim	http://dx.doi.org/10.15387/fcp_indi.retro.slim	Repeated
25755	Neuromedical and Mental Disorder Assessments	Beck Depression Inventory	25755_BDI	Beck_Depression_Inventory	Functional Connectomes Project International Neuroimaging Data-Sharing Initiative	10.15387/fcp_indi.retro.slim	http://dx.doi.org/10.15387/fcp_indi.retro.slim	Repeated
25756	Neuromedical and Mental Disorder Assessments	Beck Depression Inventory	25756_BDI	Beck_Depression_Inventory	Functional Connectomes Project International Neuroimaging Data-Sharing Initiative	10.15387/fcp_indi.retro.slim	http://dx.doi.org/10.15387/fcp_indi.retro.slim	Repeated
30993	Neuromedical and Mental Disorder Assessments	Beck Depression Inventory	30993_BDI	Beck_Depression_Inventory	Functional Connectomes Project International Neuroimaging Data-Sharing Initiative	10.15387/fcp_indi.retro.slim	http://dx.doi.org/10.15387/fcp_indi.retro.slim	Repeated
30994	Neuromedical and Mental Disorder Assessments	Beck Depression Inventory	30994_BDI	Beck_Depression_Inventory	Functional Connectomes Project International Neuroimaging Data-Sharing Initiative	10.15387/fcp_indi.retro.slim	http://dx.doi.org/10.15387/fcp_indi.retro.slim	Repeated
30995	Neuromedical and Mental Disorder Assessments	Beck Depression Inventory	30995_BDI	Beck_Depression_Inventory	Functional Connectomes Project International Neuroimaging Data-Sharing Initiative	10.15387/fcp_indi.retro.slim	http://dx.doi.org/10.15387/fcp_indi.retro.slim	Repeated
30996	Neuromedical and Mental Disorder Assessments	Beck Depression Inventory	30996_BDI	Beck_Depression_Inventory	Functional Connectomes Project International Neuroimaging Data-Sharing Initiative	10.15387/fcp_indi.retro.slim	http://dx.doi.org/10.15387/fcp_indi.retro.slim	Repeated
25757	Neuromedical and Mental Disorder Assessments	Beck Depression Inventory	25757_BDI	Beck_Depression_Inventory	Functional Connectomes Project International Neuroimaging Data-Sharing Initiative	10.15387/fcp_indi.retro.slim	http://dx.doi.org/10.15387/fcp_indi.retro.slim	Repeated
25758	Neuromedical and Mental Disorder Assessments	Beck Depression Inventory	25758_BDI	Beck_Depression_Inventory	Functional Connectomes Project International Neuroimaging Data-Sharing Initiative	10.15387/fcp_indi.retro.slim	http://dx.doi.org/10.15387/fcp_indi.retro.slim	Repeated
30997	Neuromedical and Mental Disorder Assessments	Beck Depression Inventory	30997_BDI	Beck_Depression_Inventory	Functional Connectomes Project International Neuroimaging Data-Sharing Initiative	10.15387/fcp_indi.retro.slim	http://dx.doi.org/10.15387/fcp_indi.retro.slim	Repeated
30998	Neuromedical and Mental Disorder Assessments	Beck Depression Inventory	30998_BDI	Beck_Depression_Inventory	Functional Connectomes Project International Neuroimaging Data-Sharing Initiative	10.15387/fcp_indi.retro.slim	http://dx.doi.org/10.15387/fcp_indi.retro.slim	Repeated
25759	Neuromedical and Mental Disorder Assessments	Beck Depression Inventory	25759_BDI	Beck_Depression_Inventory	Functional Connectomes Project International Neuroimaging Data-Sharing Initiative	10.15387/fcp_indi.retro.slim	http://dx.doi.org/10.15387/fcp_indi.retro.slim	Repeated
25760	Neuromedical and Mental Disorder Assessments	Beck Depression Inventory	25760_BDI	Beck_Depression_Inventory	Functional Connectomes Project International Neuroimaging Data-Sharing Initiative	10.15387/fcp_indi.retro.slim	http://dx.doi.org/10.15387/fcp_indi.retro.slim	Repeated
25761	Neuromedical and Mental Disorder Assessments	Beck Depression Inventory	25761_BDI	Beck_Depression_Inventory	Functional Connectomes Project International Neuroimaging Data-Sharing Initiative	10.15387/fcp_indi.retro.slim	http://dx.doi.org/10.15387/fcp_indi.retro.slim	Repeated
25762	Neuromedical and Mental Disorder Assessments	Beck Depression Inventory	25762_BDI	Beck_Depression_Inventory	Functional Connectomes Project International Neuroimaging Data-Sharing Initiative	10.15387/fcp_indi.retro.slim	http://dx.doi.org/10.15387/fcp_indi.retro.slim	Repeated
25763	Neuromedical and Mental Disorder Assessments	Beck Depression Inventory	25763_BDI	Beck_Depression_Inventory	Functional Connectomes Project International Neuroimaging Data-Sharing Initiative	10.15387/fcp_indi.retro.slim	http://dx.doi.org/10.15387/fcp_indi.retro.slim	Repeated
25764	Neuromedical and Mental Disorder Assessments	Beck Depression Inventory	25764_BDI	Beck_Depression_Inventory	Functional Connectomes Project International Neuroimaging Data-Sharing Initiative	10.15387/fcp_indi.retro.slim	http://dx.doi.org/10.15387/fcp_indi.retro.slim	Repeated
30999	Neuromedical and Mental Disorder Assessments	Beck Depression Inventory	30999_BDI	Beck_Depression_Inventory	Functional Connectomes Project International Neuroimaging Data-Sharing Initiative	10.15387/fcp_indi.retro.slim	http://dx.doi.org/10.15387/fcp_indi.retro.slim	Repeated
25765	Neuromedical and Mental Disorder Assessments	Beck Depression Inventory	25765_BDI	Beck_Depression_Inventory	Functional Connectomes Project International Neuroimaging Data-Sharing Initiative	10.15387/fcp_indi.retro.slim	http://dx.doi.org/10.15387/fcp_indi.retro.slim	Repeated
25766	Neuromedical and Mental Disorder Assessments	Beck Depression Inventory	25766_BDI	Beck_Depression_Inventory	Functional Connectomes Project International Neuroimaging Data-Sharing Initiative	10.15387/fcp_indi.retro.slim	http://dx.doi.org/10.15387/fcp_indi.retro.slim	Repeated
25767	Neuromedical and Mental Disorder Assessments	Beck Depression Inventory	25767_BDI	Beck_Depression_Inventory	Functional Connectomes Project International Neuroimaging Data-Sharing Initiative	10.15387/fcp_indi.retro.slim	http://dx.doi.org/10.15387/fcp_indi.retro.slim	Repeated
31000	Neuromedical and Mental Disorder Assessments	Beck Depression Inventory	31000_BDI	Beck_Depression_Inventory	Functional Connectomes Project International Neuroimaging Data-Sharing Initiative	10.15387/fcp_indi.retro.slim	http://dx.doi.org/10.15387/fcp_indi.retro.slim	Repeated
25768	Neuromedical and Mental Disorder Assessments	Beck Depression Inventory	25768_BDI	Beck_Depression_Inventory	Functional Connectomes Project International Neuroimaging Data-Sharing Initiative	10.15387/fcp_indi.retro.slim	http://dx.doi.org/10.15387/fcp_indi.retro.slim	Repeated
31001	Neuromedical and Mental Disorder Assessments	Beck Depression Inventory	31001_BDI	Beck_Depression_Inventory	Functional Connectomes Project International Neuroimaging Data-Sharing Initiative	10.15387/fcp_indi.retro.slim	http://dx.doi.org/10.15387/fcp_indi.retro.slim	Repeated
25769	Neuromedical and Mental Disorder Assessments	Beck Depression Inventory	25769_BDI	Beck_Depression_Inventory	Functional Connectomes Project International Neuroimaging Data-Sharing Initiative	10.15387/fcp_indi.retro.slim	http://dx.doi.org/10.15387/fcp_indi.retro.slim	Repeated
31002	Neuromedical and Mental Disorder Assessments	Beck Depression Inventory	31002_BDI	Beck_Depression_Inventory	Functional Connectomes Project International Neuroimaging Data-Sharing Initiative	10.15387/fcp_indi.retro.slim	http://dx.doi.org/10.15387/fcp_indi.retro.slim	Repeated
25770	Neuromedical and Mental Disorder Assessments	Beck Depression Inventory	25770_BDI	Beck_Depression_Inventory	Functional Connectomes Project International Neuroimaging Data-Sharing Initiative	10.15387/fcp_indi.retro.slim	http://dx.doi.org/10.15387/fcp_indi.retro.slim	Repeated
31003	Neuromedical and Mental Disorder Assessments	Beck Depression Inventory	31003_BDI	Beck_Depression_Inventory	Functional Connectomes Project International Neuroimaging Data-Sharing Initiative	10.15387/fcp_indi.retro.slim	http://dx.doi.org/10.15387/fcp_indi.retro.slim	Repeated
25771	Neuromedical and Mental Disorder Assessments	Beck Depression Inventory	25771_BDI	Beck_Depression_Inventory	Functional Connectomes Project International Neuroimaging Data-Sharing Initiative	10.15387/fcp_indi.retro.slim	http://dx.doi.org/10.15387/fcp_indi.retro.slim	Repeated
25772	Neuromedical and Mental Disorder Assessments	Beck Depression Inventory	25772_BDI	Beck_Depression_Inventory	Functional Connectomes Project International Neuroimaging Data-Sharing Initiative	10.15387/fcp_indi.retro.slim	http://dx.doi.org/10.15387/fcp_indi.retro.slim	Repeated
25773	Neuromedical and Mental Disorder Assessments	Beck Depression Inventory	25773_BDI	Beck_Depression_Inventory	Functional Connectomes Project International Neuroimaging Data-Sharing Initiative	10.15387/fcp_indi.retro.slim	http://dx.doi.org/10.15387/fcp_indi.retro.slim	Repeated
25774	Neuromedical and Mental Disorder Assessments	Beck Depression Inventory	25774_BDI	Beck_Depression_Inventory	Functional Connectomes Project International Neuroimaging Data-Sharing Initiative	10.15387/fcp_indi.retro.slim	http://dx.doi.org/10.15387/fcp_indi.retro.slim	Repeated
31004	Neuromedical and Mental Disorder Assessments	Beck Depression Inventory	31004_BDI	Beck_Depression_Inventory	Functional Connectomes Project International Neuroimaging Data-Sharing Initiative	10.15387/fcp_indi.retro.slim	http://dx.doi.org/10.15387/fcp_indi.retro.slim	Repeated
31005	Neuromedical and Mental Disorder Assessments	Beck Depression Inventory	31005_BDI	Beck_Depression_Inventory	Functional Connectomes Project International Neuroimaging Data-Sharing Initiative	10.15387/fcp_indi.retro.slim	http://dx.doi.org/10.15387/fcp_indi.retro.slim	Repeated
25775	Neuromedical and Mental Disorder Assessments	Beck Depression Inventory	25775_BDI	Beck_Depression_Inventory	Functional Connectomes Project International Neuroimaging Data-Sharing Initiative	10.15387/fcp_indi.retro.slim	http://dx.doi.org/10.15387/fcp_indi.retro.slim	Repeated
31006	Neuromedical and Mental Disorder Assessments	Beck Depression Inventory	31006_BDI	Beck_Depression_Inventory	Functional Connectomes Project International Neuroimaging Data-Sharing Initiative	10.15387/fcp_indi.retro.slim	http://dx.doi.org/10.15387/fcp_indi.retro.slim	Repeated
31007	Neuromedical and Mental Disorder Assessments	Beck Depression Inventory	31007_BDI	Beck_Depression_Inventory	Functional Connectomes Project International Neuroimaging Data-Sharing Initiative	10.15387/fcp_indi.retro.slim	http://dx.doi.org/10.15387/fcp_indi.retro.slim	Repeated
31008	Neuromedical and Mental Disorder Assessments	Beck Depression Inventory	31008_BDI	Beck_Depression_Inventory	Functional Connectomes Project International Neuroimaging Data-Sharing Initiative	10.15387/fcp_indi.retro.slim	http://dx.doi.org/10.15387/fcp_indi.retro.slim	Repeated
31009	Neuromedical and Mental Disorder Assessments	Beck Depression Inventory	31009_BDI	Beck_Depression_Inventory	Functional Connectomes Project International Neuroimaging Data-Sharing Initiative	10.15387/fcp_indi.retro.slim	http://dx.doi.org/10.15387/fcp_indi.retro.slim	Repeated
31010	Neuromedical and Mental Disorder Assessments	Beck Depression Inventory	31010_BDI	Beck_Depression_Inventory	Functional Connectomes Project International Neuroimaging Data-Sharing Initiative	10.15387/fcp_indi.retro.slim	http://dx.doi.org/10.15387/fcp_indi.retro.slim	Repeated
25776	Neuromedical and Mental Disorder Assessments	Beck Depression Inventory	25776_BDI	Beck_Depression_Inventory	Functional Connectomes Project International Neuroimaging Data-Sharing Initiative	10.15387/fcp_indi.retro.slim	http://dx.doi.org/10.15387/fcp_indi.retro.slim	Repeated
25777	Neuromedical and Mental Disorder Assessments	Beck Depression Inventory	25777_BDI	Beck_Depression_Inventory	Functional Connectomes Project International Neuroimaging Data-Sharing Initiative	10.15387/fcp_indi.retro.slim	http://dx.doi.org/10.15387/fcp_indi.retro.slim	Repeated
25778	Neuromedical and Mental Disorder Assessments	Beck Depression Inventory	25778_BDI	Beck_Depression_Inventory	Functional Connectomes Project International Neuroimaging Data-Sharing Initiative	10.15387/fcp_indi.retro.slim	http://dx.doi.org/10.15387/fcp_indi.retro.slim	Repeated
31011	Neuromedical and Mental Disorder Assessments	Beck Depression Inventory	31011_BDI	Beck_Depression_Inventory	Functional Connectomes Project International Neuroimaging Data-Sharing Initiative	10.15387/fcp_indi.retro.slim	http://dx.doi.org/10.15387/fcp_indi.retro.slim	Repeated
25779	Neuromedical and Mental Disorder Assessments	Beck Depression Inventory	25779_BDI	Beck_Depression_Inventory	Functional Connectomes Project International Neuroimaging Data-Sharing Initiative	10.15387/fcp_indi.retro.slim	http://dx.doi.org/10.15387/fcp_indi.retro.slim	Repeated
31012	Neuromedical and Mental Disorder Assessments	Beck Depression Inventory	31012_BDI	Beck_Depression_Inventory	Functional Connectomes Project International Neuroimaging Data-Sharing Initiative	10.15387/fcp_indi.retro.slim	http://dx.doi.org/10.15387/fcp_indi.retro.slim	Repeated
31013	Neuromedical and Mental Disorder Assessments	Beck Depression Inventory	31013_BDI	Beck_Depression_Inventory	Functional Connectomes Project International Neuroimaging Data-Sharing Initiative	10.15387/fcp_indi.retro.slim	http://dx.doi.org/10.15387/fcp_indi.retro.slim	Repeated
25780	Neuromedical and Mental Disorder Assessments	Beck Depression Inventory	25780_BDI	Beck_Depression_Inventory	Functional Connectomes Project International Neuroimaging Data-Sharing Initiative	10.15387/fcp_indi.retro.slim	http://dx.doi.org/10.15387/fcp_indi.retro.slim	Repeated
25781	Neuromedical and Mental Disorder Assessments	Beck Depression Inventory	25781_BDI	Beck_Depression_Inventory	Functional Connectomes Project International Neuroimaging Data-Sharing Initiative	10.15387/fcp_indi.retro.slim	http://dx.doi.org/10.15387/fcp_indi.retro.slim	Repeated
25782	Neuromedical and Mental Disorder Assessments	Beck Depression Inventory	25782_BDI	Beck_Depression_Inventory	Functional Connectomes Project International Neuroimaging Data-Sharing Initiative	10.15387/fcp_indi.retro.slim	http://dx.doi.org/10.15387/fcp_indi.retro.slim	Repeated
31014	Neuromedical and Mental Disorder Assessments	Beck Depression Inventory	31014_BDI	Beck_Depression_Inventory	Functional Connectomes Project International Neuroimaging Data-Sharing Initiative	10.15387/fcp_indi.retro.slim	http://dx.doi.org/10.15387/fcp_indi.retro.slim	Repeated
31015	Neuromedical and Mental Disorder Assessments	Beck Depression Inventory	31015_BDI	Beck_Depression_Inventory	Functional Connectomes Project International Neuroimaging Data-Sharing Initiative	10.15387/fcp_indi.retro.slim	http://dx.doi.org/10.15387/fcp_indi.retro.slim	Repeated
31016	Neuromedical and Mental Disorder Assessments	Beck Depression Inventory	31016_BDI	Beck_Depression_Inventory	Functional Connectomes Project International Neuroimaging Data-Sharing Initiative	10.15387/fcp_indi.retro.slim	http://dx.doi.org/10.15387/fcp_indi.retro.slim	Repeated
25783	Neuromedical and Mental Disorder Assessments	Beck Depression Inventory	25783_BDI	Beck_Depression_Inventory	Functional Connectomes Project International Neuroimaging Data-Sharing Initiative	10.15387/fcp_indi.retro.slim	http://dx.doi.org/10.15387/fcp_indi.retro.slim	Repeated
25784	Neuromedical and Mental Disorder Assessments	Beck Depression Inventory	25784_BDI	Beck_Depression_Inventory	Functional Connectomes Project International Neuroimaging Data-Sharing Initiative	10.15387/fcp_indi.retro.slim	http://dx.doi.org/10.15387/fcp_indi.retro.slim	Repeated
31017	Neuromedical and Mental Disorder Assessments	Beck Depression Inventory	31017_BDI	Beck_Depression_Inventory	Functional Connectomes Project International Neuroimaging Data-Sharing Initiative	10.15387/fcp_indi.retro.slim	http://dx.doi.org/10.15387/fcp_indi.retro.slim	Repeated
31018	Neuromedical and Mental Disorder Assessments	Beck Depression Inventory	31018_BDI	Beck_Depression_Inventory	Functional Connectomes Project International Neuroimaging Data-Sharing Initiative	10.15387/fcp_indi.retro.slim	http://dx.doi.org/10.15387/fcp_indi.retro.slim	Repeated
31019	Neuromedical and Mental Disorder Assessments	Beck Depression Inventory	31019_BDI	Beck_Depression_Inventory	Functional Connectomes Project International Neuroimaging Data-Sharing Initiative	10.15387/fcp_indi.retro.slim	http://dx.doi.org/10.15387/fcp_indi.retro.slim	Repeated
31020	Neuromedical and Mental Disorder Assessments	Beck Depression Inventory	31020_BDI	Beck_Depression_Inventory	Functional Connectomes Project International Neuroimaging Data-Sharing Initiative	10.15387/fcp_indi.retro.slim	http://dx.doi.org/10.15387/fcp_indi.retro.slim	Repeated
31021	Neuromedical and Mental Disorder Assessments	Beck Depression Inventory	31021_BDI	Beck_Depression_Inventory	Functional Connectomes Project International Neuroimaging Data-Sharing Initiative	10.15387/fcp_indi.retro.slim	http://dx.doi.org/10.15387/fcp_indi.retro.slim	Repeated
31022	Neuromedical and Mental Disorder Assessments	Beck Depression Inventory	31022_BDI	Beck_Depression_Inventory	Functional Connectomes Project International Neuroimaging Data-Sharing Initiative	10.15387/fcp_indi.retro.slim	http://dx.doi.org/10.15387/fcp_indi.retro.slim	Repeated
31023	Neuromedical and Mental Disorder Assessments	Beck Depression Inventory	31023_BDI	Beck_Depression_Inventory	Functional Connectomes Project International Neuroimaging Data-Sharing Initiative	10.15387/fcp_indi.retro.slim	http://dx.doi.org/10.15387/fcp_indi.retro.slim	Repeated
31024	Neuromedical and Mental Disorder Assessments	Beck Depression Inventory	31024_BDI	Beck_Depression_Inventory	Functional Connectomes Project International Neuroimaging Data-Sharing Initiative	10.15387/fcp_indi.retro.slim	http://dx.doi.org/10.15387/fcp_indi.retro.slim	Repeated
31025	Neuromedical and Mental Disorder Assessments	Beck Depression Inventory	31025_BDI	Beck_Depression_Inventory	Functional Connectomes Project International Neuroimaging Data-Sharing Initiative	10.15387/fcp_indi.retro.slim	http://dx.doi.org/10.15387/fcp_indi.retro.slim	Repeated
31026	Neuromedical and Mental Disorder Assessments	Beck Depression Inventory	31026_BDI	Beck_Depression_Inventory	Functional Connectomes Project International Neuroimaging Data-Sharing Initiative	10.15387/fcp_indi.retro.slim	http://dx.doi.org/10.15387/fcp_indi.retro.slim	Repeated
31027	Neuromedical and Mental Disorder Assessments	Beck Depression Inventory	31027_BDI	Beck_Depression_Inventory	Functional Connectomes Project International Neuroimaging Data-Sharing Initiative	10.15387/fcp_indi.retro.slim	http://dx.doi.org/10.15387/fcp_indi.retro.slim	Repeated
31028	Neuromedical and Mental Disorder Assessments	Beck Depression Inventory	31028_BDI	Beck_Depression_Inventory	Functional Connectomes Project International Neuroimaging Data-Sharing Initiative	10.15387/fcp_indi.retro.slim	http://dx.doi.org/10.15387/fcp_indi.retro.slim	Repeated
31029	Neuromedical and Mental Disorder Assessments	Beck Depression Inventory	31029_BDI	Beck_Depression_Inventory	Functional Connectomes Project International Neuroimaging Data-Sharing Initiative	10.15387/fcp_indi.retro.slim	http://dx.doi.org/10.15387/fcp_indi.retro.slim	Repeated
31030	Neuromedical and Mental Disorder Assessments	Beck Depression Inventory	31030_BDI	Beck_Depression_Inventory	Functional Connectomes Project International Neuroimaging Data-Sharing Initiative	10.15387/fcp_indi.retro.slim	http://dx.doi.org/10.15387/fcp_indi.retro.slim	Repeated
31031	Neuromedical and Mental Disorder Assessments	Beck Depression Inventory	31031_BDI	Beck_Depression_Inventory	Functional Connectomes Project International Neuroimaging Data-Sharing Initiative	10.15387/fcp_indi.retro.slim	http://dx.doi.org/10.15387/fcp_indi.retro.slim	Repeated
31032	Neuromedical and Mental Disorder Assessments	Beck Depression Inventory	31032_BDI	Beck_Depression_Inventory	Functional Connectomes Project International Neuroimaging Data-Sharing Initiative	10.15387/fcp_indi.retro.slim	http://dx.doi.org/10.15387/fcp_indi.retro.slim	Repeated
31033	Neuromedical and Mental Disorder Assessments	Beck Depression Inventory	31033_BDI	Beck_Depression_Inventory	Functional Connectomes Project International Neuroimaging Data-Sharing Initiative	10.15387/fcp_indi.retro.slim	http://dx.doi.org/10.15387/fcp_indi.retro.slim	Repeated
31034	Neuromedical and Mental Disorder Assessments	Beck Depression Inventory	31034_BDI	Beck_Depression_Inventory	Functional Connectomes Project International Neuroimaging Data-Sharing Initiative	10.15387/fcp_indi.retro.slim	http://dx.doi.org/10.15387/fcp_indi.retro.slim	Repeated
31035	Neuromedical and Mental Disorder Assessments	Beck Depression Inventory	31035_BDI	Beck_Depression_Inventory	Functional Connectomes Project International Neuroimaging Data-Sharing Initiative	10.15387/fcp_indi.retro.slim	http://dx.doi.org/10.15387/fcp_indi.retro.slim	Repeated
31036	Neuromedical and Mental Disorder Assessments	Beck Depression Inventory	31036_BDI	Beck_Depression_Inventory	Functional Connectomes Project International Neuroimaging Data-Sharing Initiative	10.15387/fcp_indi.retro.slim	http://dx.doi.org/10.15387/fcp_indi.retro.slim	Repeated
25785	Neuromedical and Mental Disorder Assessments	Beck Depression Inventory	25785_BDI	Beck_Depression_Inventory	Functional Connectomes Project International Neuroimaging Data-Sharing Initiative	10.15387/fcp_indi.retro.slim	http://dx.doi.org/10.15387/fcp_indi.retro.slim	Repeated
31037	Neuromedical and Mental Disorder Assessments	Beck Depression Inventory	31037_BDI	Beck_Depression_Inventory	Functional Connectomes Project International Neuroimaging Data-Sharing Initiative	10.15387/fcp_indi.retro.slim	http://dx.doi.org/10.15387/fcp_indi.retro.slim	Repeated
31038	Neuromedical and Mental Disorder Assessments	Beck Depression Inventory	31038_BDI	Beck_Depression_Inventory	Functional Connectomes Project International Neuroimaging Data-Sharing Initiative	10.15387/fcp_indi.retro.slim	http://dx.doi.org/10.15387/fcp_indi.retro.slim	Repeated
25786	Neuromedical and Mental Disorder Assessments	Beck Depression Inventory	25786_BDI	Beck_Depression_Inventory	Functional Connectomes Project International Neuroimaging Data-Sharing Initiative	10.15387/fcp_indi.retro.slim	http://dx.doi.org/10.15387/fcp_indi.retro.slim	Repeated
25787	Neuromedical and Mental Disorder Assessments	Beck Depression Inventory	25787_BDI	Beck_Depression_Inventory	Functional Connectomes Project International Neuroimaging Data-Sharing Initiative	10.15387/fcp_indi.retro.slim	http://dx.doi.org/10.15387/fcp_indi.retro.slim	Repeated
25788	Neuromedical and Mental Disorder Assessments	Beck Depression Inventory	25788_BDI	Beck_Depression_Inventory	Functional Connectomes Project International Neuroimaging Data-Sharing Initiative	10.15387/fcp_indi.retro.slim	http://dx.doi.org/10.15387/fcp_indi.retro.slim	Repeated
31039	Neuromedical and Mental Disorder Assessments	Beck Depression Inventory	31039_BDI	Beck_Depression_Inventory	Functional Connectomes Project International Neuroimaging Data-Sharing Initiative	10.15387/fcp_indi.retro.slim	http://dx.doi.org/10.15387/fcp_indi.retro.slim	Repeated
31040	Neuromedical and Mental Disorder Assessments	Beck Depression Inventory	31040_BDI	Beck_Depression_Inventory	Functional Connectomes Project International Neuroimaging Data-Sharing Initiative	10.15387/fcp_indi.retro.slim	http://dx.doi.org/10.15387/fcp_indi.retro.slim	Repeated
31041	Neuromedical and Mental Disorder Assessments	Beck Depression Inventory	31041_BDI	Beck_Depression_Inventory	Functional Connectomes Project International Neuroimaging Data-Sharing Initiative	10.15387/fcp_indi.retro.slim	http://dx.doi.org/10.15387/fcp_indi.retro.slim	Repeated
31042	Neuromedical and Mental Disorder Assessments	Beck Depression Inventory	31042_BDI	Beck_Depression_Inventory	Functional Connectomes Project International Neuroimaging Data-Sharing Initiative	10.15387/fcp_indi.retro.slim	http://dx.doi.org/10.15387/fcp_indi.retro.slim	Repeated
31043	Neuromedical and Mental Disorder Assessments	Beck Depression Inventory	31043_BDI	Beck_Depression_Inventory	Functional Connectomes Project International Neuroimaging Data-Sharing Initiative	10.15387/fcp_indi.retro.slim	http://dx.doi.org/10.15387/fcp_indi.retro.slim	Repeated
31044	Neuromedical and Mental Disorder Assessments	Beck Depression Inventory	31044_BDI	Beck_Depression_Inventory	Functional Connectomes Project International Neuroimaging Data-Sharing Initiative	10.15387/fcp_indi.retro.slim	http://dx.doi.org/10.15387/fcp_indi.retro.slim	Repeated
31045	Neuromedical and Mental Disorder Assessments	Beck Depression Inventory	31045_BDI	Beck_Depression_Inventory	Functional Connectomes Project International Neuroimaging Data-Sharing Initiative	10.15387/fcp_indi.retro.slim	http://dx.doi.org/10.15387/fcp_indi.retro.slim	Repeated
31046	Neuromedical and Mental Disorder Assessments	Beck Depression Inventory	31046_BDI	Beck_Depression_Inventory	Functional Connectomes Project International Neuroimaging Data-Sharing Initiative	10.15387/fcp_indi.retro.slim	http://dx.doi.org/10.15387/fcp_indi.retro.slim	Repeated
31047	Neuromedical and Mental Disorder Assessments	Beck Depression Inventory	31047_BDI	Beck_Depression_Inventory	Functional Connectomes Project International Neuroimaging Data-Sharing Initiative	10.15387/fcp_indi.retro.slim	http://dx.doi.org/10.15387/fcp_indi.retro.slim	Repeated
31048	Neuromedical and Mental Disorder Assessments	Beck Depression Inventory	31048_BDI	Beck_Depression_Inventory	Functional Connectomes Project International Neuroimaging Data-Sharing Initiative	10.15387/fcp_indi.retro.slim	http://dx.doi.org/10.15387/fcp_indi.retro.slim	Repeated
31049	Neuromedical and Mental Disorder Assessments	Beck Depression Inventory	31049_BDI	Beck_Depression_Inventory	Functional Connectomes Project International Neuroimaging Data-Sharing Initiative	10.15387/fcp_indi.retro.slim	http://dx.doi.org/10.15387/fcp_indi.retro.slim	Repeated
31050	Neuromedical and Mental Disorder Assessments	Beck Depression Inventory	31050_BDI	Beck_Depression_Inventory	Functional Connectomes Project International Neuroimaging Data-Sharing Initiative	10.15387/fcp_indi.retro.slim	http://dx.doi.org/10.15387/fcp_indi.retro.slim	Repeated
31051	Neuromedical and Mental Disorder Assessments	Beck Depression Inventory	31051_BDI	Beck_Depression_Inventory	Functional Connectomes Project International Neuroimaging Data-Sharing Initiative	10.15387/fcp_indi.retro.slim	http://dx.doi.org/10.15387/fcp_indi.retro.slim	Repeated
31052	Neuromedical and Mental Disorder Assessments	Beck Depression Inventory	31052_BDI	Beck_Depression_Inventory	Functional Connectomes Project International Neuroimaging Data-Sharing Initiative	10.15387/fcp_indi.retro.slim	http://dx.doi.org/10.15387/fcp_indi.retro.slim	Repeated
31053	Neuromedical and Mental Disorder Assessments	Beck Depression Inventory	31053_BDI	Beck_Depression_Inventory	Functional Connectomes Project International Neuroimaging Data-Sharing Initiative	10.15387/fcp_indi.retro.slim	http://dx.doi.org/10.15387/fcp_indi.retro.slim	Repeated
31054	Neuromedical and Mental Disorder Assessments	Beck Depression Inventory	31054_BDI	Beck_Depression_Inventory	Functional Connectomes Project International Neuroimaging Data-Sharing Initiative	10.15387/fcp_indi.retro.slim	http://dx.doi.org/10.15387/fcp_indi.retro.slim	Repeated
31055	Neuromedical and Mental Disorder Assessments	Beck Depression Inventory	31055_BDI	Beck_Depression_Inventory	Functional Connectomes Project International Neuroimaging Data-Sharing Initiative	10.15387/fcp_indi.retro.slim	http://dx.doi.org/10.15387/fcp_indi.retro.slim	Repeated
31056	Neuromedical and Mental Disorder Assessments	Beck Depression Inventory	31056_BDI	Beck_Depression_Inventory	Functional Connectomes Project International Neuroimaging Data-Sharing Initiative	10.15387/fcp_indi.retro.slim	http://dx.doi.org/10.15387/fcp_indi.retro.slim	Repeated
31057	Neuromedical and Mental Disorder Assessments	Beck Depression Inventory	31057_BDI	Beck_Depression_Inventory	Functional Connectomes Project International Neuroimaging Data-Sharing Initiative	10.15387/fcp_indi.retro.slim	http://dx.doi.org/10.15387/fcp_indi.retro.slim	Repeated
25639	Neuromedical and Mental Disorder Assessments	State-Trait Anxiety Inventory	25639_STAI	State_Anxiety	Functional Connectomes Project International Neuroimaging Data-Sharing Initiative	10.15387/fcp_indi.retro.slim	http://dx.doi.org/10.15387/fcp_indi.retro.slim	Repeated
25746	Neuromedical and Mental Disorder Assessments	State-Trait Anxiety Inventory	25746_STAI	State_Anxiety	Functional Connectomes Project International Neuroimaging Data-Sharing Initiative	10.15387/fcp_indi.retro.slim	http://dx.doi.org/10.15387/fcp_indi.retro.slim	Repeated
25789	Neuromedical and Mental Disorder Assessments	State-Trait Anxiety Inventory	25789_STAI	State_Anxiety	Functional Connectomes Project International Neuroimaging Data-Sharing Initiative	10.15387/fcp_indi.retro.slim	http://dx.doi.org/10.15387/fcp_indi.retro.slim	Repeated
25790	Neuromedical and Mental Disorder Assessments	State-Trait Anxiety Inventory	25790_STAI	State_Anxiety	Functional Connectomes Project International Neuroimaging Data-Sharing Initiative	10.15387/fcp_indi.retro.slim	http://dx.doi.org/10.15387/fcp_indi.retro.slim	Repeated
25791	Neuromedical and Mental Disorder Assessments	State-Trait Anxiety Inventory	25791_STAI	State_Anxiety	Functional Connectomes Project International Neuroimaging Data-Sharing Initiative	10.15387/fcp_indi.retro.slim	http://dx.doi.org/10.15387/fcp_indi.retro.slim	Repeated
25792	Neuromedical and Mental Disorder Assessments	State-Trait Anxiety Inventory	25792_STAI	State_Anxiety	Functional Connectomes Project International Neuroimaging Data-Sharing Initiative	10.15387/fcp_indi.retro.slim	http://dx.doi.org/10.15387/fcp_indi.retro.slim	Repeated
25793	Neuromedical and Mental Disorder Assessments	State-Trait Anxiety Inventory	25793_STAI	State_Anxiety	Functional Connectomes Project International Neuroimaging Data-Sharing Initiative	10.15387/fcp_indi.retro.slim	http://dx.doi.org/10.15387/fcp_indi.retro.slim	Repeated
25801	Neuromedical and Mental Disorder Assessments	State-Trait Anxiety Inventory	25801_STAI	State_Anxiety	Functional Connectomes Project International Neuroimaging Data-Sharing Initiative	10.15387/fcp_indi.retro.slim	http://dx.doi.org/10.15387/fcp_indi.retro.slim	Repeated
30745	Neuromedical and Mental Disorder Assessments	State-Trait Anxiety Inventory	30745_STAI	State_Anxiety	Functional Connectomes Project International Neuroimaging Data-Sharing Initiative	10.15387/fcp_indi.retro.slim	http://dx.doi.org/10.15387/fcp_indi.retro.slim	Repeated
30746	Neuromedical and Mental Disorder Assessments	State-Trait Anxiety Inventory	30746_STAI	State_Anxiety	Functional Connectomes Project International Neuroimaging Data-Sharing Initiative	10.15387/fcp_indi.retro.slim	http://dx.doi.org/10.15387/fcp_indi.retro.slim	Repeated
30752	Neuromedical and Mental Disorder Assessments	State-Trait Anxiety Inventory	30752_STAI	State_Anxiety	Functional Connectomes Project International Neuroimaging Data-Sharing Initiative	10.15387/fcp_indi.retro.slim	http://dx.doi.org/10.15387/fcp_indi.retro.slim	Repeated
30937	Neuromedical and Mental Disorder Assessments	State-Trait Anxiety Inventory	30937_STAI	State_Anxiety	Functional Connectomes Project International Neuroimaging Data-Sharing Initiative	10.15387/fcp_indi.retro.slim	http://dx.doi.org/10.15387/fcp_indi.retro.slim	Repeated
30939	Neuromedical and Mental Disorder Assessments	State-Trait Anxiety Inventory	30939_STAI	State_Anxiety	Functional Connectomes Project International Neuroimaging Data-Sharing Initiative	10.15387/fcp_indi.retro.slim	http://dx.doi.org/10.15387/fcp_indi.retro.slim	Repeated
30986	Neuromedical and Mental Disorder Assessments	State-Trait Anxiety Inventory	30986_STAI	State_Anxiety	Functional Connectomes Project International Neuroimaging Data-Sharing Initiative	10.15387/fcp_indi.retro.slim	http://dx.doi.org/10.15387/fcp_indi.retro.slim	Repeated
25629	Neuromedical and Mental Disorder Assessments	State-Trait Anxiety Inventory	25629_STAI	State_Anxiety	Functional Connectomes Project International Neuroimaging Data-Sharing Initiative	10.15387/fcp_indi.retro.slim	http://dx.doi.org/10.15387/fcp_indi.retro.slim	Repeated
30699	Neuromedical and Mental Disorder Assessments	State-Trait Anxiety Inventory	30699_STAI	State_Anxiety	Functional Connectomes Project International Neuroimaging Data-Sharing Initiative	10.15387/fcp_indi.retro.slim	http://dx.doi.org/10.15387/fcp_indi.retro.slim	Repeated
25630	Neuromedical and Mental Disorder Assessments	State-Trait Anxiety Inventory	25630_STAI	State_Anxiety	Functional Connectomes Project International Neuroimaging Data-Sharing Initiative	10.15387/fcp_indi.retro.slim	http://dx.doi.org/10.15387/fcp_indi.retro.slim	Repeated
30700	Neuromedical and Mental Disorder Assessments	State-Trait Anxiety Inventory	30700_STAI	State_Anxiety	Functional Connectomes Project International Neuroimaging Data-Sharing Initiative	10.15387/fcp_indi.retro.slim	http://dx.doi.org/10.15387/fcp_indi.retro.slim	Repeated
30701	Neuromedical and Mental Disorder Assessments	State-Trait Anxiety Inventory	30701_STAI	State_Anxiety	Functional Connectomes Project International Neuroimaging Data-Sharing Initiative	10.15387/fcp_indi.retro.slim	http://dx.doi.org/10.15387/fcp_indi.retro.slim	Repeated
25631	Neuromedical and Mental Disorder Assessments	State-Trait Anxiety Inventory	25631_STAI	State_Anxiety	Functional Connectomes Project International Neuroimaging Data-Sharing Initiative	10.15387/fcp_indi.retro.slim	http://dx.doi.org/10.15387/fcp_indi.retro.slim	Repeated
25632	Neuromedical and Mental Disorder Assessments	State-Trait Anxiety Inventory	25632_STAI	State_Anxiety	Functional Connectomes Project International Neuroimaging Data-Sharing Initiative	10.15387/fcp_indi.retro.slim	http://dx.doi.org/10.15387/fcp_indi.retro.slim	Repeated
30702	Neuromedical and Mental Disorder Assessments	State-Trait Anxiety Inventory	30702_STAI	State_Anxiety	Functional Connectomes Project International Neuroimaging Data-Sharing Initiative	10.15387/fcp_indi.retro.slim	http://dx.doi.org/10.15387/fcp_indi.retro.slim	Repeated
25633	Neuromedical and Mental Disorder Assessments	State-Trait Anxiety Inventory	25633_STAI	State_Anxiety	Functional Connectomes Project International Neuroimaging Data-Sharing Initiative	10.15387/fcp_indi.retro.slim	http://dx.doi.org/10.15387/fcp_indi.retro.slim	Repeated
30703	Neuromedical and Mental Disorder Assessments	State-Trait Anxiety Inventory	30703_STAI	State_Anxiety	Functional Connectomes Project International Neuroimaging Data-Sharing Initiative	10.15387/fcp_indi.retro.slim	http://dx.doi.org/10.15387/fcp_indi.retro.slim	Repeated
30704	Neuromedical and Mental Disorder Assessments	State-Trait Anxiety Inventory	30704_STAI	State_Anxiety	Functional Connectomes Project International Neuroimaging Data-Sharing Initiative	10.15387/fcp_indi.retro.slim	http://dx.doi.org/10.15387/fcp_indi.retro.slim	Repeated
30705	Neuromedical and Mental Disorder Assessments	State-Trait Anxiety Inventory	30705_STAI	State_Anxiety	Functional Connectomes Project International Neuroimaging Data-Sharing Initiative	10.15387/fcp_indi.retro.slim	http://dx.doi.org/10.15387/fcp_indi.retro.slim	Repeated
30706	Neuromedical and Mental Disorder Assessments	State-Trait Anxiety Inventory	30706_STAI	State_Anxiety	Functional Connectomes Project International Neuroimaging Data-Sharing Initiative	10.15387/fcp_indi.retro.slim	http://dx.doi.org/10.15387/fcp_indi.retro.slim	Repeated
25634	Neuromedical and Mental Disorder Assessments	State-Trait Anxiety Inventory	25634_STAI	State_Anxiety	Functional Connectomes Project International Neuroimaging Data-Sharing Initiative	10.15387/fcp_indi.retro.slim	http://dx.doi.org/10.15387/fcp_indi.retro.slim	Repeated
30707	Neuromedical and Mental Disorder Assessments	State-Trait Anxiety Inventory	30707_STAI	State_Anxiety	Functional Connectomes Project International Neuroimaging Data-Sharing Initiative	10.15387/fcp_indi.retro.slim	http://dx.doi.org/10.15387/fcp_indi.retro.slim	Repeated
30708	Neuromedical and Mental Disorder Assessments	State-Trait Anxiety Inventory	30708_STAI	State_Anxiety	Functional Connectomes Project International Neuroimaging Data-Sharing Initiative	10.15387/fcp_indi.retro.slim	http://dx.doi.org/10.15387/fcp_indi.retro.slim	Repeated
30709	Neuromedical and Mental Disorder Assessments	State-Trait Anxiety Inventory	30709_STAI	State_Anxiety	Functional Connectomes Project International Neuroimaging Data-Sharing Initiative	10.15387/fcp_indi.retro.slim	http://dx.doi.org/10.15387/fcp_indi.retro.slim	Repeated
30710	Neuromedical and Mental Disorder Assessments	State-Trait Anxiety Inventory	30710_STAI	State_Anxiety	Functional Connectomes Project International Neuroimaging Data-Sharing Initiative	10.15387/fcp_indi.retro.slim	http://dx.doi.org/10.15387/fcp_indi.retro.slim	Repeated
30711	Neuromedical and Mental Disorder Assessments	State-Trait Anxiety Inventory	30711_STAI	State_Anxiety	Functional Connectomes Project International Neuroimaging Data-Sharing Initiative	10.15387/fcp_indi.retro.slim	http://dx.doi.org/10.15387/fcp_indi.retro.slim	Repeated
30712	Neuromedical and Mental Disorder Assessments	State-Trait Anxiety Inventory	30712_STAI	State_Anxiety	Functional Connectomes Project International Neuroimaging Data-Sharing Initiative	10.15387/fcp_indi.retro.slim	http://dx.doi.org/10.15387/fcp_indi.retro.slim	Repeated
25635	Neuromedical and Mental Disorder Assessments	State-Trait Anxiety Inventory	25635_STAI	State_Anxiety	Functional Connectomes Project International Neuroimaging Data-Sharing Initiative	10.15387/fcp_indi.retro.slim	http://dx.doi.org/10.15387/fcp_indi.retro.slim	Repeated
30713	Neuromedical and Mental Disorder Assessments	State-Trait Anxiety Inventory	30713_STAI	State_Anxiety	Functional Connectomes Project International Neuroimaging Data-Sharing Initiative	10.15387/fcp_indi.retro.slim	http://dx.doi.org/10.15387/fcp_indi.retro.slim	Repeated
30714	Neuromedical and Mental Disorder Assessments	State-Trait Anxiety Inventory	30714_STAI	State_Anxiety	Functional Connectomes Project International Neuroimaging Data-Sharing Initiative	10.15387/fcp_indi.retro.slim	http://dx.doi.org/10.15387/fcp_indi.retro.slim	Repeated
30715	Neuromedical and Mental Disorder Assessments	State-Trait Anxiety Inventory	30715_STAI	State_Anxiety	Functional Connectomes Project International Neuroimaging Data-Sharing Initiative	10.15387/fcp_indi.retro.slim	http://dx.doi.org/10.15387/fcp_indi.retro.slim	Repeated
25636	Neuromedical and Mental Disorder Assessments	State-Trait Anxiety Inventory	25636_STAI	State_Anxiety	Functional Connectomes Project International Neuroimaging Data-Sharing Initiative	10.15387/fcp_indi.retro.slim	http://dx.doi.org/10.15387/fcp_indi.retro.slim	Repeated
30716	Neuromedical and Mental Disorder Assessments	State-Trait Anxiety Inventory	30716_STAI	State_Anxiety	Functional Connectomes Project International Neuroimaging Data-Sharing Initiative	10.15387/fcp_indi.retro.slim	http://dx.doi.org/10.15387/fcp_indi.retro.slim	Repeated
30717	Neuromedical and Mental Disorder Assessments	State-Trait Anxiety Inventory	30717_STAI	State_Anxiety	Functional Connectomes Project International Neuroimaging Data-Sharing Initiative	10.15387/fcp_indi.retro.slim	http://dx.doi.org/10.15387/fcp_indi.retro.slim	Repeated
30718	Neuromedical and Mental Disorder Assessments	State-Trait Anxiety Inventory	30718_STAI	State_Anxiety	Functional Connectomes Project International Neuroimaging Data-Sharing Initiative	10.15387/fcp_indi.retro.slim	http://dx.doi.org/10.15387/fcp_indi.retro.slim	Repeated
30719	Neuromedical and Mental Disorder Assessments	State-Trait Anxiety Inventory	30719_STAI	State_Anxiety	Functional Connectomes Project International Neuroimaging Data-Sharing Initiative	10.15387/fcp_indi.retro.slim	http://dx.doi.org/10.15387/fcp_indi.retro.slim	Repeated
25637	Neuromedical and Mental Disorder Assessments	State-Trait Anxiety Inventory	25637_STAI	State_Anxiety	Functional Connectomes Project International Neuroimaging Data-Sharing Initiative	10.15387/fcp_indi.retro.slim	http://dx.doi.org/10.15387/fcp_indi.retro.slim	Repeated
30720	Neuromedical and Mental Disorder Assessments	State-Trait Anxiety Inventory	30720_STAI	State_Anxiety	Functional Connectomes Project International Neuroimaging Data-Sharing Initiative	10.15387/fcp_indi.retro.slim	http://dx.doi.org/10.15387/fcp_indi.retro.slim	Repeated
25638	Neuromedical and Mental Disorder Assessments	State-Trait Anxiety Inventory	25638_STAI	State_Anxiety	Functional Connectomes Project International Neuroimaging Data-Sharing Initiative	10.15387/fcp_indi.retro.slim	http://dx.doi.org/10.15387/fcp_indi.retro.slim	Repeated
25739	Neuromedical and Mental Disorder Assessments	State-Trait Anxiety Inventory	25739_STAI	State_Anxiety	Functional Connectomes Project International Neuroimaging Data-Sharing Initiative	10.15387/fcp_indi.retro.slim	http://dx.doi.org/10.15387/fcp_indi.retro.slim	Repeated
25740	Neuromedical and Mental Disorder Assessments	State-Trait Anxiety Inventory	25740_STAI	State_Anxiety	Functional Connectomes Project International Neuroimaging Data-Sharing Initiative	10.15387/fcp_indi.retro.slim	http://dx.doi.org/10.15387/fcp_indi.retro.slim	Repeated
30721	Neuromedical and Mental Disorder Assessments	State-Trait Anxiety Inventory	30721_STAI	State_Anxiety	Functional Connectomes Project International Neuroimaging Data-Sharing Initiative	10.15387/fcp_indi.retro.slim	http://dx.doi.org/10.15387/fcp_indi.retro.slim	Repeated
25741	Neuromedical and Mental Disorder Assessments	State-Trait Anxiety Inventory	25741_STAI	State_Anxiety	Functional Connectomes Project International Neuroimaging Data-Sharing Initiative	10.15387/fcp_indi.retro.slim	http://dx.doi.org/10.15387/fcp_indi.retro.slim	Repeated
30722	Neuromedical and Mental Disorder Assessments	State-Trait Anxiety Inventory	30722_STAI	State_Anxiety	Functional Connectomes Project International Neuroimaging Data-Sharing Initiative	10.15387/fcp_indi.retro.slim	http://dx.doi.org/10.15387/fcp_indi.retro.slim	Repeated
25742	Neuromedical and Mental Disorder Assessments	State-Trait Anxiety Inventory	25742_STAI	State_Anxiety	Functional Connectomes Project International Neuroimaging Data-Sharing Initiative	10.15387/fcp_indi.retro.slim	http://dx.doi.org/10.15387/fcp_indi.retro.slim	Repeated
30723	Neuromedical and Mental Disorder Assessments	State-Trait Anxiety Inventory	30723_STAI	State_Anxiety	Functional Connectomes Project International Neuroimaging Data-Sharing Initiative	10.15387/fcp_indi.retro.slim	http://dx.doi.org/10.15387/fcp_indi.retro.slim	Repeated
30724	Neuromedical and Mental Disorder Assessments	State-Trait Anxiety Inventory	30724_STAI	State_Anxiety	Functional Connectomes Project International Neuroimaging Data-Sharing Initiative	10.15387/fcp_indi.retro.slim	http://dx.doi.org/10.15387/fcp_indi.retro.slim	Repeated
25743	Neuromedical and Mental Disorder Assessments	State-Trait Anxiety Inventory	25743_STAI	State_Anxiety	Functional Connectomes Project International Neuroimaging Data-Sharing Initiative	10.15387/fcp_indi.retro.slim	http://dx.doi.org/10.15387/fcp_indi.retro.slim	Repeated
30725	Neuromedical and Mental Disorder Assessments	State-Trait Anxiety Inventory	30725_STAI	State_Anxiety	Functional Connectomes Project International Neuroimaging Data-Sharing Initiative	10.15387/fcp_indi.retro.slim	http://dx.doi.org/10.15387/fcp_indi.retro.slim	Repeated
25744	Neuromedical and Mental Disorder Assessments	State-Trait Anxiety Inventory	25744_STAI	State_Anxiety	Functional Connectomes Project International Neuroimaging Data-Sharing Initiative	10.15387/fcp_indi.retro.slim	http://dx.doi.org/10.15387/fcp_indi.retro.slim	Repeated
30726	Neuromedical and Mental Disorder Assessments	State-Trait Anxiety Inventory	30726_STAI	State_Anxiety	Functional Connectomes Project International Neuroimaging Data-Sharing Initiative	10.15387/fcp_indi.retro.slim	http://dx.doi.org/10.15387/fcp_indi.retro.slim	Repeated
30727	Neuromedical and Mental Disorder Assessments	State-Trait Anxiety Inventory	30727_STAI	State_Anxiety	Functional Connectomes Project International Neuroimaging Data-Sharing Initiative	10.15387/fcp_indi.retro.slim	http://dx.doi.org/10.15387/fcp_indi.retro.slim	Repeated
30728	Neuromedical and Mental Disorder Assessments	State-Trait Anxiety Inventory	30728_STAI	State_Anxiety	Functional Connectomes Project International Neuroimaging Data-Sharing Initiative	10.15387/fcp_indi.retro.slim	http://dx.doi.org/10.15387/fcp_indi.retro.slim	Repeated
25745	Neuromedical and Mental Disorder Assessments	State-Trait Anxiety Inventory	25745_STAI	State_Anxiety	Functional Connectomes Project International Neuroimaging Data-Sharing Initiative	10.15387/fcp_indi.retro.slim	http://dx.doi.org/10.15387/fcp_indi.retro.slim	Repeated
30729	Neuromedical and Mental Disorder Assessments	State-Trait Anxiety Inventory	30729_STAI	State_Anxiety	Functional Connectomes Project International Neuroimaging Data-Sharing Initiative	10.15387/fcp_indi.retro.slim	http://dx.doi.org/10.15387/fcp_indi.retro.slim	Repeated
30730	Neuromedical and Mental Disorder Assessments	State-Trait Anxiety Inventory	30730_STAI	State_Anxiety	Functional Connectomes Project International Neuroimaging Data-Sharing Initiative	10.15387/fcp_indi.retro.slim	http://dx.doi.org/10.15387/fcp_indi.retro.slim	Repeated
30731	Neuromedical and Mental Disorder Assessments	State-Trait Anxiety Inventory	30731_STAI	State_Anxiety	Functional Connectomes Project International Neuroimaging Data-Sharing Initiative	10.15387/fcp_indi.retro.slim	http://dx.doi.org/10.15387/fcp_indi.retro.slim	Repeated
30732	Neuromedical and Mental Disorder Assessments	State-Trait Anxiety Inventory	30732_STAI	State_Anxiety	Functional Connectomes Project International Neuroimaging Data-Sharing Initiative	10.15387/fcp_indi.retro.slim	http://dx.doi.org/10.15387/fcp_indi.retro.slim	Repeated
30733	Neuromedical and Mental Disorder Assessments	State-Trait Anxiety Inventory	30733_STAI	State_Anxiety	Functional Connectomes Project International Neuroimaging Data-Sharing Initiative	10.15387/fcp_indi.retro.slim	http://dx.doi.org/10.15387/fcp_indi.retro.slim	Repeated
30734	Neuromedical and Mental Disorder Assessments	State-Trait Anxiety Inventory	30734_STAI	State_Anxiety	Functional Connectomes Project International Neuroimaging Data-Sharing Initiative	10.15387/fcp_indi.retro.slim	http://dx.doi.org/10.15387/fcp_indi.retro.slim	Repeated
25747	Neuromedical and Mental Disorder Assessments	State-Trait Anxiety Inventory	25747_STAI	State_Anxiety	Functional Connectomes Project International Neuroimaging Data-Sharing Initiative	10.15387/fcp_indi.retro.slim	http://dx.doi.org/10.15387/fcp_indi.retro.slim	Repeated
30735	Neuromedical and Mental Disorder Assessments	State-Trait Anxiety Inventory	30735_STAI	State_Anxiety	Functional Connectomes Project International Neuroimaging Data-Sharing Initiative	10.15387/fcp_indi.retro.slim	http://dx.doi.org/10.15387/fcp_indi.retro.slim	Repeated
30736	Neuromedical and Mental Disorder Assessments	State-Trait Anxiety Inventory	30736_STAI	State_Anxiety	Functional Connectomes Project International Neuroimaging Data-Sharing Initiative	10.15387/fcp_indi.retro.slim	http://dx.doi.org/10.15387/fcp_indi.retro.slim	Repeated
30737	Neuromedical and Mental Disorder Assessments	State-Trait Anxiety Inventory	30737_STAI	State_Anxiety	Functional Connectomes Project International Neuroimaging Data-Sharing Initiative	10.15387/fcp_indi.retro.slim	http://dx.doi.org/10.15387/fcp_indi.retro.slim	Repeated
25748	Neuromedical and Mental Disorder Assessments	State-Trait Anxiety Inventory	25748_STAI	State_Anxiety	Functional Connectomes Project International Neuroimaging Data-Sharing Initiative	10.15387/fcp_indi.retro.slim	http://dx.doi.org/10.15387/fcp_indi.retro.slim	Repeated
25794	Neuromedical and Mental Disorder Assessments	State-Trait Anxiety Inventory	25794_STAI	State_Anxiety	Functional Connectomes Project International Neuroimaging Data-Sharing Initiative	10.15387/fcp_indi.retro.slim	http://dx.doi.org/10.15387/fcp_indi.retro.slim	Repeated
30738	Neuromedical and Mental Disorder Assessments	State-Trait Anxiety Inventory	30738_STAI	State_Anxiety	Functional Connectomes Project International Neuroimaging Data-Sharing Initiative	10.15387/fcp_indi.retro.slim	http://dx.doi.org/10.15387/fcp_indi.retro.slim	Repeated
30739	Neuromedical and Mental Disorder Assessments	State-Trait Anxiety Inventory	30739_STAI	State_Anxiety	Functional Connectomes Project International Neuroimaging Data-Sharing Initiative	10.15387/fcp_indi.retro.slim	http://dx.doi.org/10.15387/fcp_indi.retro.slim	Repeated
30740	Neuromedical and Mental Disorder Assessments	State-Trait Anxiety Inventory	30740_STAI	State_Anxiety	Functional Connectomes Project International Neuroimaging Data-Sharing Initiative	10.15387/fcp_indi.retro.slim	http://dx.doi.org/10.15387/fcp_indi.retro.slim	Repeated
25795	Neuromedical and Mental Disorder Assessments	State-Trait Anxiety Inventory	25795_STAI	State_Anxiety	Functional Connectomes Project International Neuroimaging Data-Sharing Initiative	10.15387/fcp_indi.retro.slim	http://dx.doi.org/10.15387/fcp_indi.retro.slim	Repeated
30741	Neuromedical and Mental Disorder Assessments	State-Trait Anxiety Inventory	30741_STAI	State_Anxiety	Functional Connectomes Project International Neuroimaging Data-Sharing Initiative	10.15387/fcp_indi.retro.slim	http://dx.doi.org/10.15387/fcp_indi.retro.slim	Repeated
30742	Neuromedical and Mental Disorder Assessments	State-Trait Anxiety Inventory	30742_STAI	State_Anxiety	Functional Connectomes Project International Neuroimaging Data-Sharing Initiative	10.15387/fcp_indi.retro.slim	http://dx.doi.org/10.15387/fcp_indi.retro.slim	Repeated
30743	Neuromedical and Mental Disorder Assessments	State-Trait Anxiety Inventory	30743_STAI	State_Anxiety	Functional Connectomes Project International Neuroimaging Data-Sharing Initiative	10.15387/fcp_indi.retro.slim	http://dx.doi.org/10.15387/fcp_indi.retro.slim	Repeated
30744	Neuromedical and Mental Disorder Assessments	State-Trait Anxiety Inventory	30744_STAI	State_Anxiety	Functional Connectomes Project International Neuroimaging Data-Sharing Initiative	10.15387/fcp_indi.retro.slim	http://dx.doi.org/10.15387/fcp_indi.retro.slim	Repeated
25796	Neuromedical and Mental Disorder Assessments	State-Trait Anxiety Inventory	25796_STAI	State_Anxiety	Functional Connectomes Project International Neuroimaging Data-Sharing Initiative	10.15387/fcp_indi.retro.slim	http://dx.doi.org/10.15387/fcp_indi.retro.slim	Repeated
30747	Neuromedical and Mental Disorder Assessments	State-Trait Anxiety Inventory	30747_STAI	State_Anxiety	Functional Connectomes Project International Neuroimaging Data-Sharing Initiative	10.15387/fcp_indi.retro.slim	http://dx.doi.org/10.15387/fcp_indi.retro.slim	Repeated
30748	Neuromedical and Mental Disorder Assessments	State-Trait Anxiety Inventory	30748_STAI	State_Anxiety	Functional Connectomes Project International Neuroimaging Data-Sharing Initiative	10.15387/fcp_indi.retro.slim	http://dx.doi.org/10.15387/fcp_indi.retro.slim	Repeated
25797	Neuromedical and Mental Disorder Assessments	State-Trait Anxiety Inventory	25797_STAI	State_Anxiety	Functional Connectomes Project International Neuroimaging Data-Sharing Initiative	10.15387/fcp_indi.retro.slim	http://dx.doi.org/10.15387/fcp_indi.retro.slim	Repeated
30749	Neuromedical and Mental Disorder Assessments	State-Trait Anxiety Inventory	30749_STAI	State_Anxiety	Functional Connectomes Project International Neuroimaging Data-Sharing Initiative	10.15387/fcp_indi.retro.slim	http://dx.doi.org/10.15387/fcp_indi.retro.slim	Repeated
30750	Neuromedical and Mental Disorder Assessments	State-Trait Anxiety Inventory	30750_STAI	State_Anxiety	Functional Connectomes Project International Neuroimaging Data-Sharing Initiative	10.15387/fcp_indi.retro.slim	http://dx.doi.org/10.15387/fcp_indi.retro.slim	Repeated
25798	Neuromedical and Mental Disorder Assessments	State-Trait Anxiety Inventory	25798_STAI	State_Anxiety	Functional Connectomes Project International Neuroimaging Data-Sharing Initiative	10.15387/fcp_indi.retro.slim	http://dx.doi.org/10.15387/fcp_indi.retro.slim	Repeated
25799	Neuromedical and Mental Disorder Assessments	State-Trait Anxiety Inventory	25799_STAI	State_Anxiety	Functional Connectomes Project International Neuroimaging Data-Sharing Initiative	10.15387/fcp_indi.retro.slim	http://dx.doi.org/10.15387/fcp_indi.retro.slim	Repeated
25800	Neuromedical and Mental Disorder Assessments	State-Trait Anxiety Inventory	25800_STAI	State_Anxiety	Functional Connectomes Project International Neuroimaging Data-Sharing Initiative	10.15387/fcp_indi.retro.slim	http://dx.doi.org/10.15387/fcp_indi.retro.slim	Repeated
25802	Neuromedical and Mental Disorder Assessments	State-Trait Anxiety Inventory	25802_STAI	State_Anxiety	Functional Connectomes Project International Neuroimaging Data-Sharing Initiative	10.15387/fcp_indi.retro.slim	http://dx.doi.org/10.15387/fcp_indi.retro.slim	Repeated
25803	Neuromedical and Mental Disorder Assessments	State-Trait Anxiety Inventory	25803_STAI	State_Anxiety	Functional Connectomes Project International Neuroimaging Data-Sharing Initiative	10.15387/fcp_indi.retro.slim	http://dx.doi.org/10.15387/fcp_indi.retro.slim	Repeated
25804	Neuromedical and Mental Disorder Assessments	State-Trait Anxiety Inventory	25804_STAI	State_Anxiety	Functional Connectomes Project International Neuroimaging Data-Sharing Initiative	10.15387/fcp_indi.retro.slim	http://dx.doi.org/10.15387/fcp_indi.retro.slim	Repeated
30751	Neuromedical and Mental Disorder Assessments	State-Trait Anxiety Inventory	30751_STAI	State_Anxiety	Functional Connectomes Project International Neuroimaging Data-Sharing Initiative	10.15387/fcp_indi.retro.slim	http://dx.doi.org/10.15387/fcp_indi.retro.slim	Repeated
25805	Neuromedical and Mental Disorder Assessments	State-Trait Anxiety Inventory	25805_STAI	State_Anxiety	Functional Connectomes Project International Neuroimaging Data-Sharing Initiative	10.15387/fcp_indi.retro.slim	http://dx.doi.org/10.15387/fcp_indi.retro.slim	Repeated
25806	Neuromedical and Mental Disorder Assessments	State-Trait Anxiety Inventory	25806_STAI	State_Anxiety	Functional Connectomes Project International Neuroimaging Data-Sharing Initiative	10.15387/fcp_indi.retro.slim	http://dx.doi.org/10.15387/fcp_indi.retro.slim	Repeated
30753	Neuromedical and Mental Disorder Assessments	State-Trait Anxiety Inventory	30753_STAI	State_Anxiety	Functional Connectomes Project International Neuroimaging Data-Sharing Initiative	10.15387/fcp_indi.retro.slim	http://dx.doi.org/10.15387/fcp_indi.retro.slim	Repeated
30754	Neuromedical and Mental Disorder Assessments	State-Trait Anxiety Inventory	30754_STAI	State_Anxiety	Functional Connectomes Project International Neuroimaging Data-Sharing Initiative	10.15387/fcp_indi.retro.slim	http://dx.doi.org/10.15387/fcp_indi.retro.slim	Repeated
25807	Neuromedical and Mental Disorder Assessments	State-Trait Anxiety Inventory	25807_STAI	State_Anxiety	Functional Connectomes Project International Neuroimaging Data-Sharing Initiative	10.15387/fcp_indi.retro.slim	http://dx.doi.org/10.15387/fcp_indi.retro.slim	Repeated
25808	Neuromedical and Mental Disorder Assessments	State-Trait Anxiety Inventory	25808_STAI	State_Anxiety	Functional Connectomes Project International Neuroimaging Data-Sharing Initiative	10.15387/fcp_indi.retro.slim	http://dx.doi.org/10.15387/fcp_indi.retro.slim	Repeated
30755	Neuromedical and Mental Disorder Assessments	State-Trait Anxiety Inventory	30755_STAI	State_Anxiety	Functional Connectomes Project International Neuroimaging Data-Sharing Initiative	10.15387/fcp_indi.retro.slim	http://dx.doi.org/10.15387/fcp_indi.retro.slim	Repeated
30756	Neuromedical and Mental Disorder Assessments	State-Trait Anxiety Inventory	30756_STAI	State_Anxiety	Functional Connectomes Project International Neuroimaging Data-Sharing Initiative	10.15387/fcp_indi.retro.slim	http://dx.doi.org/10.15387/fcp_indi.retro.slim	Repeated
30757	Neuromedical and Mental Disorder Assessments	State-Trait Anxiety Inventory	30757_STAI	State_Anxiety	Functional Connectomes Project International Neuroimaging Data-Sharing Initiative	10.15387/fcp_indi.retro.slim	http://dx.doi.org/10.15387/fcp_indi.retro.slim	Repeated
30758	Neuromedical and Mental Disorder Assessments	State-Trait Anxiety Inventory	30758_STAI	State_Anxiety	Functional Connectomes Project International Neuroimaging Data-Sharing Initiative	10.15387/fcp_indi.retro.slim	http://dx.doi.org/10.15387/fcp_indi.retro.slim	Repeated
25809	Neuromedical and Mental Disorder Assessments	State-Trait Anxiety Inventory	25809_STAI	State_Anxiety	Functional Connectomes Project International Neuroimaging Data-Sharing Initiative	10.15387/fcp_indi.retro.slim	http://dx.doi.org/10.15387/fcp_indi.retro.slim	Repeated
25810	Neuromedical and Mental Disorder Assessments	State-Trait Anxiety Inventory	25810_STAI	State_Anxiety	Functional Connectomes Project International Neuroimaging Data-Sharing Initiative	10.15387/fcp_indi.retro.slim	http://dx.doi.org/10.15387/fcp_indi.retro.slim	Repeated
30759	Neuromedical and Mental Disorder Assessments	State-Trait Anxiety Inventory	30759_STAI	State_Anxiety	Functional Connectomes Project International Neuroimaging Data-Sharing Initiative	10.15387/fcp_indi.retro.slim	http://dx.doi.org/10.15387/fcp_indi.retro.slim	Repeated
30760	Neuromedical and Mental Disorder Assessments	State-Trait Anxiety Inventory	30760_STAI	State_Anxiety	Functional Connectomes Project International Neuroimaging Data-Sharing Initiative	10.15387/fcp_indi.retro.slim	http://dx.doi.org/10.15387/fcp_indi.retro.slim	Repeated
25811	Neuromedical and Mental Disorder Assessments	State-Trait Anxiety Inventory	25811_STAI	State_Anxiety	Functional Connectomes Project International Neuroimaging Data-Sharing Initiative	10.15387/fcp_indi.retro.slim	http://dx.doi.org/10.15387/fcp_indi.retro.slim	Repeated
25812	Neuromedical and Mental Disorder Assessments	State-Trait Anxiety Inventory	25812_STAI	State_Anxiety	Functional Connectomes Project International Neuroimaging Data-Sharing Initiative	10.15387/fcp_indi.retro.slim	http://dx.doi.org/10.15387/fcp_indi.retro.slim	Repeated
25813	Neuromedical and Mental Disorder Assessments	State-Trait Anxiety Inventory	25813_STAI	State_Anxiety	Functional Connectomes Project International Neuroimaging Data-Sharing Initiative	10.15387/fcp_indi.retro.slim	http://dx.doi.org/10.15387/fcp_indi.retro.slim	Repeated
25814	Neuromedical and Mental Disorder Assessments	State-Trait Anxiety Inventory	25814_STAI	State_Anxiety	Functional Connectomes Project International Neuroimaging Data-Sharing Initiative	10.15387/fcp_indi.retro.slim	http://dx.doi.org/10.15387/fcp_indi.retro.slim	Repeated
25815	Neuromedical and Mental Disorder Assessments	State-Trait Anxiety Inventory	25815_STAI	State_Anxiety	Functional Connectomes Project International Neuroimaging Data-Sharing Initiative	10.15387/fcp_indi.retro.slim	http://dx.doi.org/10.15387/fcp_indi.retro.slim	Repeated
30761	Neuromedical and Mental Disorder Assessments	State-Trait Anxiety Inventory	30761_STAI	State_Anxiety	Functional Connectomes Project International Neuroimaging Data-Sharing Initiative	10.15387/fcp_indi.retro.slim	http://dx.doi.org/10.15387/fcp_indi.retro.slim	Repeated
25816	Neuromedical and Mental Disorder Assessments	State-Trait Anxiety Inventory	25816_STAI	State_Anxiety	Functional Connectomes Project International Neuroimaging Data-Sharing Initiative	10.15387/fcp_indi.retro.slim	http://dx.doi.org/10.15387/fcp_indi.retro.slim	Repeated
25817	Neuromedical and Mental Disorder Assessments	State-Trait Anxiety Inventory	25817_STAI	State_Anxiety	Functional Connectomes Project International Neuroimaging Data-Sharing Initiative	10.15387/fcp_indi.retro.slim	http://dx.doi.org/10.15387/fcp_indi.retro.slim	Repeated
30762	Neuromedical and Mental Disorder Assessments	State-Trait Anxiety Inventory	30762_STAI	State_Anxiety	Functional Connectomes Project International Neuroimaging Data-Sharing Initiative	10.15387/fcp_indi.retro.slim	http://dx.doi.org/10.15387/fcp_indi.retro.slim	Repeated
25818	Neuromedical and Mental Disorder Assessments	State-Trait Anxiety Inventory	25818_STAI	State_Anxiety	Functional Connectomes Project International Neuroimaging Data-Sharing Initiative	10.15387/fcp_indi.retro.slim	http://dx.doi.org/10.15387/fcp_indi.retro.slim	Repeated
25819	Neuromedical and Mental Disorder Assessments	State-Trait Anxiety Inventory	25819_STAI	State_Anxiety	Functional Connectomes Project International Neuroimaging Data-Sharing Initiative	10.15387/fcp_indi.retro.slim	http://dx.doi.org/10.15387/fcp_indi.retro.slim	Repeated
25820	Neuromedical and Mental Disorder Assessments	State-Trait Anxiety Inventory	25820_STAI	State_Anxiety	Functional Connectomes Project International Neuroimaging Data-Sharing Initiative	10.15387/fcp_indi.retro.slim	http://dx.doi.org/10.15387/fcp_indi.retro.slim	Repeated
25821	Neuromedical and Mental Disorder Assessments	State-Trait Anxiety Inventory	25821_STAI	State_Anxiety	Functional Connectomes Project International Neuroimaging Data-Sharing Initiative	10.15387/fcp_indi.retro.slim	http://dx.doi.org/10.15387/fcp_indi.retro.slim	Repeated
30763	Neuromedical and Mental Disorder Assessments	State-Trait Anxiety Inventory	30763_STAI	State_Anxiety	Functional Connectomes Project International Neuroimaging Data-Sharing Initiative	10.15387/fcp_indi.retro.slim	http://dx.doi.org/10.15387/fcp_indi.retro.slim	Repeated
30764	Neuromedical and Mental Disorder Assessments	State-Trait Anxiety Inventory	30764_STAI	State_Anxiety	Functional Connectomes Project International Neuroimaging Data-Sharing Initiative	10.15387/fcp_indi.retro.slim	http://dx.doi.org/10.15387/fcp_indi.retro.slim	Repeated
25822	Neuromedical and Mental Disorder Assessments	State-Trait Anxiety Inventory	25822_STAI	State_Anxiety	Functional Connectomes Project International Neuroimaging Data-Sharing Initiative	10.15387/fcp_indi.retro.slim	http://dx.doi.org/10.15387/fcp_indi.retro.slim	Repeated
30765	Neuromedical and Mental Disorder Assessments	State-Trait Anxiety Inventory	30765_STAI	State_Anxiety	Functional Connectomes Project International Neuroimaging Data-Sharing Initiative	10.15387/fcp_indi.retro.slim	http://dx.doi.org/10.15387/fcp_indi.retro.slim	Repeated
25823	Neuromedical and Mental Disorder Assessments	State-Trait Anxiety Inventory	25823_STAI	State_Anxiety	Functional Connectomes Project International Neuroimaging Data-Sharing Initiative	10.15387/fcp_indi.retro.slim	http://dx.doi.org/10.15387/fcp_indi.retro.slim	Repeated
25824	Neuromedical and Mental Disorder Assessments	State-Trait Anxiety Inventory	25824_STAI	State_Anxiety	Functional Connectomes Project International Neuroimaging Data-Sharing Initiative	10.15387/fcp_indi.retro.slim	http://dx.doi.org/10.15387/fcp_indi.retro.slim	Repeated
25825	Neuromedical and Mental Disorder Assessments	State-Trait Anxiety Inventory	25825_STAI	State_Anxiety	Functional Connectomes Project International Neuroimaging Data-Sharing Initiative	10.15387/fcp_indi.retro.slim	http://dx.doi.org/10.15387/fcp_indi.retro.slim	Repeated
25826	Neuromedical and Mental Disorder Assessments	State-Trait Anxiety Inventory	25826_STAI	State_Anxiety	Functional Connectomes Project International Neuroimaging Data-Sharing Initiative	10.15387/fcp_indi.retro.slim	http://dx.doi.org/10.15387/fcp_indi.retro.slim	Repeated
30766	Neuromedical and Mental Disorder Assessments	State-Trait Anxiety Inventory	30766_STAI	State_Anxiety	Functional Connectomes Project International Neuroimaging Data-Sharing Initiative	10.15387/fcp_indi.retro.slim	http://dx.doi.org/10.15387/fcp_indi.retro.slim	Repeated
25827	Neuromedical and Mental Disorder Assessments	State-Trait Anxiety Inventory	25827_STAI	State_Anxiety	Functional Connectomes Project International Neuroimaging Data-Sharing Initiative	10.15387/fcp_indi.retro.slim	http://dx.doi.org/10.15387/fcp_indi.retro.slim	Repeated
25828	Neuromedical and Mental Disorder Assessments	State-Trait Anxiety Inventory	25828_STAI	State_Anxiety	Functional Connectomes Project International Neuroimaging Data-Sharing Initiative	10.15387/fcp_indi.retro.slim	http://dx.doi.org/10.15387/fcp_indi.retro.slim	Repeated
30767	Neuromedical and Mental Disorder Assessments	State-Trait Anxiety Inventory	30767_STAI	State_Anxiety	Functional Connectomes Project International Neuroimaging Data-Sharing Initiative	10.15387/fcp_indi.retro.slim	http://dx.doi.org/10.15387/fcp_indi.retro.slim	Repeated
30768	Neuromedical and Mental Disorder Assessments	State-Trait Anxiety Inventory	30768_STAI	State_Anxiety	Functional Connectomes Project International Neuroimaging Data-Sharing Initiative	10.15387/fcp_indi.retro.slim	http://dx.doi.org/10.15387/fcp_indi.retro.slim	Repeated
30769	Neuromedical and Mental Disorder Assessments	State-Trait Anxiety Inventory	30769_STAI	State_Anxiety	Functional Connectomes Project International Neuroimaging Data-Sharing Initiative	10.15387/fcp_indi.retro.slim	http://dx.doi.org/10.15387/fcp_indi.retro.slim	Repeated
25829	Neuromedical and Mental Disorder Assessments	State-Trait Anxiety Inventory	25829_STAI	State_Anxiety	Functional Connectomes Project International Neuroimaging Data-Sharing Initiative	10.15387/fcp_indi.retro.slim	http://dx.doi.org/10.15387/fcp_indi.retro.slim	Repeated
25830	Neuromedical and Mental Disorder Assessments	State-Trait Anxiety Inventory	25830_STAI	State_Anxiety	Functional Connectomes Project International Neuroimaging Data-Sharing Initiative	10.15387/fcp_indi.retro.slim	http://dx.doi.org/10.15387/fcp_indi.retro.slim	Repeated
30770	Neuromedical and Mental Disorder Assessments	State-Trait Anxiety Inventory	30770_STAI	State_Anxiety	Functional Connectomes Project International Neuroimaging Data-Sharing Initiative	10.15387/fcp_indi.retro.slim	http://dx.doi.org/10.15387/fcp_indi.retro.slim	Repeated
25831	Neuromedical and Mental Disorder Assessments	State-Trait Anxiety Inventory	25831_STAI	State_Anxiety	Functional Connectomes Project International Neuroimaging Data-Sharing Initiative	10.15387/fcp_indi.retro.slim	http://dx.doi.org/10.15387/fcp_indi.retro.slim	Repeated
30771	Neuromedical and Mental Disorder Assessments	State-Trait Anxiety Inventory	30771_STAI	State_Anxiety	Functional Connectomes Project International Neuroimaging Data-Sharing Initiative	10.15387/fcp_indi.retro.slim	http://dx.doi.org/10.15387/fcp_indi.retro.slim	Repeated
30772	Neuromedical and Mental Disorder Assessments	State-Trait Anxiety Inventory	30772_STAI	State_Anxiety	Functional Connectomes Project International Neuroimaging Data-Sharing Initiative	10.15387/fcp_indi.retro.slim	http://dx.doi.org/10.15387/fcp_indi.retro.slim	Repeated
30773	Neuromedical and Mental Disorder Assessments	State-Trait Anxiety Inventory	30773_STAI	State_Anxiety	Functional Connectomes Project International Neuroimaging Data-Sharing Initiative	10.15387/fcp_indi.retro.slim	http://dx.doi.org/10.15387/fcp_indi.retro.slim	Repeated
30774	Neuromedical and Mental Disorder Assessments	State-Trait Anxiety Inventory	30774_STAI	State_Anxiety	Functional Connectomes Project International Neuroimaging Data-Sharing Initiative	10.15387/fcp_indi.retro.slim	http://dx.doi.org/10.15387/fcp_indi.retro.slim	Repeated
25832	Neuromedical and Mental Disorder Assessments	State-Trait Anxiety Inventory	25832_STAI	State_Anxiety	Functional Connectomes Project International Neuroimaging Data-Sharing Initiative	10.15387/fcp_indi.retro.slim	http://dx.doi.org/10.15387/fcp_indi.retro.slim	Repeated
30775	Neuromedical and Mental Disorder Assessments	State-Trait Anxiety Inventory	30775_STAI	State_Anxiety	Functional Connectomes Project International Neuroimaging Data-Sharing Initiative	10.15387/fcp_indi.retro.slim	http://dx.doi.org/10.15387/fcp_indi.retro.slim	Repeated
25833	Neuromedical and Mental Disorder Assessments	State-Trait Anxiety Inventory	25833_STAI	State_Anxiety	Functional Connectomes Project International Neuroimaging Data-Sharing Initiative	10.15387/fcp_indi.retro.slim	http://dx.doi.org/10.15387/fcp_indi.retro.slim	Repeated
25834	Neuromedical and Mental Disorder Assessments	State-Trait Anxiety Inventory	25834_STAI	State_Anxiety	Functional Connectomes Project International Neuroimaging Data-Sharing Initiative	10.15387/fcp_indi.retro.slim	http://dx.doi.org/10.15387/fcp_indi.retro.slim	Repeated
25835	Neuromedical and Mental Disorder Assessments	State-Trait Anxiety Inventory	25835_STAI	State_Anxiety	Functional Connectomes Project International Neuroimaging Data-Sharing Initiative	10.15387/fcp_indi.retro.slim	http://dx.doi.org/10.15387/fcp_indi.retro.slim	Repeated
30776	Neuromedical and Mental Disorder Assessments	State-Trait Anxiety Inventory	30776_STAI	State_Anxiety	Functional Connectomes Project International Neuroimaging Data-Sharing Initiative	10.15387/fcp_indi.retro.slim	http://dx.doi.org/10.15387/fcp_indi.retro.slim	Repeated
25836	Neuromedical and Mental Disorder Assessments	State-Trait Anxiety Inventory	25836_STAI	State_Anxiety	Functional Connectomes Project International Neuroimaging Data-Sharing Initiative	10.15387/fcp_indi.retro.slim	http://dx.doi.org/10.15387/fcp_indi.retro.slim	Repeated
25837	Neuromedical and Mental Disorder Assessments	State-Trait Anxiety Inventory	25837_STAI	State_Anxiety	Functional Connectomes Project International Neuroimaging Data-Sharing Initiative	10.15387/fcp_indi.retro.slim	http://dx.doi.org/10.15387/fcp_indi.retro.slim	Repeated
25838	Neuromedical and Mental Disorder Assessments	State-Trait Anxiety Inventory	25838_STAI	State_Anxiety	Functional Connectomes Project International Neuroimaging Data-Sharing Initiative	10.15387/fcp_indi.retro.slim	http://dx.doi.org/10.15387/fcp_indi.retro.slim	Repeated
25839	Neuromedical and Mental Disorder Assessments	State-Trait Anxiety Inventory	25839_STAI	State_Anxiety	Functional Connectomes Project International Neuroimaging Data-Sharing Initiative	10.15387/fcp_indi.retro.slim	http://dx.doi.org/10.15387/fcp_indi.retro.slim	Repeated
25840	Neuromedical and Mental Disorder Assessments	State-Trait Anxiety Inventory	25840_STAI	State_Anxiety	Functional Connectomes Project International Neuroimaging Data-Sharing Initiative	10.15387/fcp_indi.retro.slim	http://dx.doi.org/10.15387/fcp_indi.retro.slim	Repeated
30777	Neuromedical and Mental Disorder Assessments	State-Trait Anxiety Inventory	30777_STAI	State_Anxiety	Functional Connectomes Project International Neuroimaging Data-Sharing Initiative	10.15387/fcp_indi.retro.slim	http://dx.doi.org/10.15387/fcp_indi.retro.slim	Repeated
30778	Neuromedical and Mental Disorder Assessments	State-Trait Anxiety Inventory	30778_STAI	State_Anxiety	Functional Connectomes Project International Neuroimaging Data-Sharing Initiative	10.15387/fcp_indi.retro.slim	http://dx.doi.org/10.15387/fcp_indi.retro.slim	Repeated
25841	Neuromedical and Mental Disorder Assessments	State-Trait Anxiety Inventory	25841_STAI	State_Anxiety	Functional Connectomes Project International Neuroimaging Data-Sharing Initiative	10.15387/fcp_indi.retro.slim	http://dx.doi.org/10.15387/fcp_indi.retro.slim	Repeated
25842	Neuromedical and Mental Disorder Assessments	State-Trait Anxiety Inventory	25842_STAI	State_Anxiety	Functional Connectomes Project International Neuroimaging Data-Sharing Initiative	10.15387/fcp_indi.retro.slim	http://dx.doi.org/10.15387/fcp_indi.retro.slim	Repeated
25843	Neuromedical and Mental Disorder Assessments	State-Trait Anxiety Inventory	25843_STAI	State_Anxiety	Functional Connectomes Project International Neuroimaging Data-Sharing Initiative	10.15387/fcp_indi.retro.slim	http://dx.doi.org/10.15387/fcp_indi.retro.slim	Repeated
30779	Neuromedical and Mental Disorder Assessments	State-Trait Anxiety Inventory	30779_STAI	State_Anxiety	Functional Connectomes Project International Neuroimaging Data-Sharing Initiative	10.15387/fcp_indi.retro.slim	http://dx.doi.org/10.15387/fcp_indi.retro.slim	Repeated
25844	Neuromedical and Mental Disorder Assessments	State-Trait Anxiety Inventory	25844_STAI	State_Anxiety	Functional Connectomes Project International Neuroimaging Data-Sharing Initiative	10.15387/fcp_indi.retro.slim	http://dx.doi.org/10.15387/fcp_indi.retro.slim	Repeated
25845	Neuromedical and Mental Disorder Assessments	State-Trait Anxiety Inventory	25845_STAI	State_Anxiety	Functional Connectomes Project International Neuroimaging Data-Sharing Initiative	10.15387/fcp_indi.retro.slim	http://dx.doi.org/10.15387/fcp_indi.retro.slim	Repeated
25846	Neuromedical and Mental Disorder Assessments	State-Trait Anxiety Inventory	25846_STAI	State_Anxiety	Functional Connectomes Project International Neuroimaging Data-Sharing Initiative	10.15387/fcp_indi.retro.slim	http://dx.doi.org/10.15387/fcp_indi.retro.slim	Repeated
30780	Neuromedical and Mental Disorder Assessments	State-Trait Anxiety Inventory	30780_STAI	State_Anxiety	Functional Connectomes Project International Neuroimaging Data-Sharing Initiative	10.15387/fcp_indi.retro.slim	http://dx.doi.org/10.15387/fcp_indi.retro.slim	Repeated
25847	Neuromedical and Mental Disorder Assessments	State-Trait Anxiety Inventory	25847_STAI	State_Anxiety	Functional Connectomes Project International Neuroimaging Data-Sharing Initiative	10.15387/fcp_indi.retro.slim	http://dx.doi.org/10.15387/fcp_indi.retro.slim	Repeated
25848	Neuromedical and Mental Disorder Assessments	State-Trait Anxiety Inventory	25848_STAI	State_Anxiety	Functional Connectomes Project International Neuroimaging Data-Sharing Initiative	10.15387/fcp_indi.retro.slim	http://dx.doi.org/10.15387/fcp_indi.retro.slim	Repeated
30781	Neuromedical and Mental Disorder Assessments	State-Trait Anxiety Inventory	30781_STAI	State_Anxiety	Functional Connectomes Project International Neuroimaging Data-Sharing Initiative	10.15387/fcp_indi.retro.slim	http://dx.doi.org/10.15387/fcp_indi.retro.slim	Repeated
30782	Neuromedical and Mental Disorder Assessments	State-Trait Anxiety Inventory	30782_STAI	State_Anxiety	Functional Connectomes Project International Neuroimaging Data-Sharing Initiative	10.15387/fcp_indi.retro.slim	http://dx.doi.org/10.15387/fcp_indi.retro.slim	Repeated
30783	Neuromedical and Mental Disorder Assessments	State-Trait Anxiety Inventory	30783_STAI	State_Anxiety	Functional Connectomes Project International Neuroimaging Data-Sharing Initiative	10.15387/fcp_indi.retro.slim	http://dx.doi.org/10.15387/fcp_indi.retro.slim	Repeated
30784	Neuromedical and Mental Disorder Assessments	State-Trait Anxiety Inventory	30784_STAI	State_Anxiety	Functional Connectomes Project International Neuroimaging Data-Sharing Initiative	10.15387/fcp_indi.retro.slim	http://dx.doi.org/10.15387/fcp_indi.retro.slim	Repeated
25849	Neuromedical and Mental Disorder Assessments	State-Trait Anxiety Inventory	25849_STAI	State_Anxiety	Functional Connectomes Project International Neuroimaging Data-Sharing Initiative	10.15387/fcp_indi.retro.slim	http://dx.doi.org/10.15387/fcp_indi.retro.slim	Repeated
30785	Neuromedical and Mental Disorder Assessments	State-Trait Anxiety Inventory	30785_STAI	State_Anxiety	Functional Connectomes Project International Neuroimaging Data-Sharing Initiative	10.15387/fcp_indi.retro.slim	http://dx.doi.org/10.15387/fcp_indi.retro.slim	Repeated
30786	Neuromedical and Mental Disorder Assessments	State-Trait Anxiety Inventory	30786_STAI	State_Anxiety	Functional Connectomes Project International Neuroimaging Data-Sharing Initiative	10.15387/fcp_indi.retro.slim	http://dx.doi.org/10.15387/fcp_indi.retro.slim	Repeated
30787	Neuromedical and Mental Disorder Assessments	State-Trait Anxiety Inventory	30787_STAI	State_Anxiety	Functional Connectomes Project International Neuroimaging Data-Sharing Initiative	10.15387/fcp_indi.retro.slim	http://dx.doi.org/10.15387/fcp_indi.retro.slim	Repeated
30788	Neuromedical and Mental Disorder Assessments	State-Trait Anxiety Inventory	30788_STAI	State_Anxiety	Functional Connectomes Project International Neuroimaging Data-Sharing Initiative	10.15387/fcp_indi.retro.slim	http://dx.doi.org/10.15387/fcp_indi.retro.slim	Repeated
30789	Neuromedical and Mental Disorder Assessments	State-Trait Anxiety Inventory	30789_STAI	State_Anxiety	Functional Connectomes Project International Neuroimaging Data-Sharing Initiative	10.15387/fcp_indi.retro.slim	http://dx.doi.org/10.15387/fcp_indi.retro.slim	Repeated
30790	Neuromedical and Mental Disorder Assessments	State-Trait Anxiety Inventory	30790_STAI	State_Anxiety	Functional Connectomes Project International Neuroimaging Data-Sharing Initiative	10.15387/fcp_indi.retro.slim	http://dx.doi.org/10.15387/fcp_indi.retro.slim	Repeated
30791	Neuromedical and Mental Disorder Assessments	State-Trait Anxiety Inventory	30791_STAI	State_Anxiety	Functional Connectomes Project International Neuroimaging Data-Sharing Initiative	10.15387/fcp_indi.retro.slim	http://dx.doi.org/10.15387/fcp_indi.retro.slim	Repeated
30792	Neuromedical and Mental Disorder Assessments	State-Trait Anxiety Inventory	30792_STAI	State_Anxiety	Functional Connectomes Project International Neuroimaging Data-Sharing Initiative	10.15387/fcp_indi.retro.slim	http://dx.doi.org/10.15387/fcp_indi.retro.slim	Repeated
25850	Neuromedical and Mental Disorder Assessments	State-Trait Anxiety Inventory	25850_STAI	State_Anxiety	Functional Connectomes Project International Neuroimaging Data-Sharing Initiative	10.15387/fcp_indi.retro.slim	http://dx.doi.org/10.15387/fcp_indi.retro.slim	Repeated
25851	Neuromedical and Mental Disorder Assessments	State-Trait Anxiety Inventory	25851_STAI	State_Anxiety	Functional Connectomes Project International Neuroimaging Data-Sharing Initiative	10.15387/fcp_indi.retro.slim	http://dx.doi.org/10.15387/fcp_indi.retro.slim	Repeated
30793	Neuromedical and Mental Disorder Assessments	State-Trait Anxiety Inventory	30793_STAI	State_Anxiety	Functional Connectomes Project International Neuroimaging Data-Sharing Initiative	10.15387/fcp_indi.retro.slim	http://dx.doi.org/10.15387/fcp_indi.retro.slim	Repeated
30794	Neuromedical and Mental Disorder Assessments	State-Trait Anxiety Inventory	30794_STAI	State_Anxiety	Functional Connectomes Project International Neuroimaging Data-Sharing Initiative	10.15387/fcp_indi.retro.slim	http://dx.doi.org/10.15387/fcp_indi.retro.slim	Repeated
30795	Neuromedical and Mental Disorder Assessments	State-Trait Anxiety Inventory	30795_STAI	State_Anxiety	Functional Connectomes Project International Neuroimaging Data-Sharing Initiative	10.15387/fcp_indi.retro.slim	http://dx.doi.org/10.15387/fcp_indi.retro.slim	Repeated
30796	Neuromedical and Mental Disorder Assessments	State-Trait Anxiety Inventory	30796_STAI	State_Anxiety	Functional Connectomes Project International Neuroimaging Data-Sharing Initiative	10.15387/fcp_indi.retro.slim	http://dx.doi.org/10.15387/fcp_indi.retro.slim	Repeated
25852	Neuromedical and Mental Disorder Assessments	State-Trait Anxiety Inventory	25852_STAI	State_Anxiety	Functional Connectomes Project International Neuroimaging Data-Sharing Initiative	10.15387/fcp_indi.retro.slim	http://dx.doi.org/10.15387/fcp_indi.retro.slim	Repeated
30797	Neuromedical and Mental Disorder Assessments	State-Trait Anxiety Inventory	30797_STAI	State_Anxiety	Functional Connectomes Project International Neuroimaging Data-Sharing Initiative	10.15387/fcp_indi.retro.slim	http://dx.doi.org/10.15387/fcp_indi.retro.slim	Repeated
30798	Neuromedical and Mental Disorder Assessments	State-Trait Anxiety Inventory	30798_STAI	State_Anxiety	Functional Connectomes Project International Neuroimaging Data-Sharing Initiative	10.15387/fcp_indi.retro.slim	http://dx.doi.org/10.15387/fcp_indi.retro.slim	Repeated
25853	Neuromedical and Mental Disorder Assessments	State-Trait Anxiety Inventory	25853_STAI	State_Anxiety	Functional Connectomes Project International Neuroimaging Data-Sharing Initiative	10.15387/fcp_indi.retro.slim	http://dx.doi.org/10.15387/fcp_indi.retro.slim	Repeated
25854	Neuromedical and Mental Disorder Assessments	State-Trait Anxiety Inventory	25854_STAI	State_Anxiety	Functional Connectomes Project International Neuroimaging Data-Sharing Initiative	10.15387/fcp_indi.retro.slim	http://dx.doi.org/10.15387/fcp_indi.retro.slim	Repeated
25855	Neuromedical and Mental Disorder Assessments	State-Trait Anxiety Inventory	25855_STAI	State_Anxiety	Functional Connectomes Project International Neuroimaging Data-Sharing Initiative	10.15387/fcp_indi.retro.slim	http://dx.doi.org/10.15387/fcp_indi.retro.slim	Repeated
25856	Neuromedical and Mental Disorder Assessments	State-Trait Anxiety Inventory	25856_STAI	State_Anxiety	Functional Connectomes Project International Neuroimaging Data-Sharing Initiative	10.15387/fcp_indi.retro.slim	http://dx.doi.org/10.15387/fcp_indi.retro.slim	Repeated
25857	Neuromedical and Mental Disorder Assessments	State-Trait Anxiety Inventory	25857_STAI	State_Anxiety	Functional Connectomes Project International Neuroimaging Data-Sharing Initiative	10.15387/fcp_indi.retro.slim	http://dx.doi.org/10.15387/fcp_indi.retro.slim	Repeated
30799	Neuromedical and Mental Disorder Assessments	State-Trait Anxiety Inventory	30799_STAI	State_Anxiety	Functional Connectomes Project International Neuroimaging Data-Sharing Initiative	10.15387/fcp_indi.retro.slim	http://dx.doi.org/10.15387/fcp_indi.retro.slim	Repeated
30800	Neuromedical and Mental Disorder Assessments	State-Trait Anxiety Inventory	30800_STAI	State_Anxiety	Functional Connectomes Project International Neuroimaging Data-Sharing Initiative	10.15387/fcp_indi.retro.slim	http://dx.doi.org/10.15387/fcp_indi.retro.slim	Repeated
30801	Neuromedical and Mental Disorder Assessments	State-Trait Anxiety Inventory	30801_STAI	State_Anxiety	Functional Connectomes Project International Neuroimaging Data-Sharing Initiative	10.15387/fcp_indi.retro.slim	http://dx.doi.org/10.15387/fcp_indi.retro.slim	Repeated
25858	Neuromedical and Mental Disorder Assessments	State-Trait Anxiety Inventory	25858_STAI	State_Anxiety	Functional Connectomes Project International Neuroimaging Data-Sharing Initiative	10.15387/fcp_indi.retro.slim	http://dx.doi.org/10.15387/fcp_indi.retro.slim	Repeated
30802	Neuromedical and Mental Disorder Assessments	State-Trait Anxiety Inventory	30802_STAI	State_Anxiety	Functional Connectomes Project International Neuroimaging Data-Sharing Initiative	10.15387/fcp_indi.retro.slim	http://dx.doi.org/10.15387/fcp_indi.retro.slim	Repeated
25859	Neuromedical and Mental Disorder Assessments	State-Trait Anxiety Inventory	25859_STAI	State_Anxiety	Functional Connectomes Project International Neuroimaging Data-Sharing Initiative	10.15387/fcp_indi.retro.slim	http://dx.doi.org/10.15387/fcp_indi.retro.slim	Repeated
30803	Neuromedical and Mental Disorder Assessments	State-Trait Anxiety Inventory	30803_STAI	State_Anxiety	Functional Connectomes Project International Neuroimaging Data-Sharing Initiative	10.15387/fcp_indi.retro.slim	http://dx.doi.org/10.15387/fcp_indi.retro.slim	Repeated
25860	Neuromedical and Mental Disorder Assessments	State-Trait Anxiety Inventory	25860_STAI	State_Anxiety	Functional Connectomes Project International Neuroimaging Data-Sharing Initiative	10.15387/fcp_indi.retro.slim	http://dx.doi.org/10.15387/fcp_indi.retro.slim	Repeated
25861	Neuromedical and Mental Disorder Assessments	State-Trait Anxiety Inventory	25861_STAI	State_Anxiety	Functional Connectomes Project International Neuroimaging Data-Sharing Initiative	10.15387/fcp_indi.retro.slim	http://dx.doi.org/10.15387/fcp_indi.retro.slim	Repeated
25862	Neuromedical and Mental Disorder Assessments	State-Trait Anxiety Inventory	25862_STAI	State_Anxiety	Functional Connectomes Project International Neuroimaging Data-Sharing Initiative	10.15387/fcp_indi.retro.slim	http://dx.doi.org/10.15387/fcp_indi.retro.slim	Repeated
25863	Neuromedical and Mental Disorder Assessments	State-Trait Anxiety Inventory	25863_STAI	State_Anxiety	Functional Connectomes Project International Neuroimaging Data-Sharing Initiative	10.15387/fcp_indi.retro.slim	http://dx.doi.org/10.15387/fcp_indi.retro.slim	Repeated
30804	Neuromedical and Mental Disorder Assessments	State-Trait Anxiety Inventory	30804_STAI	State_Anxiety	Functional Connectomes Project International Neuroimaging Data-Sharing Initiative	10.15387/fcp_indi.retro.slim	http://dx.doi.org/10.15387/fcp_indi.retro.slim	Repeated
30805	Neuromedical and Mental Disorder Assessments	State-Trait Anxiety Inventory	30805_STAI	State_Anxiety	Functional Connectomes Project International Neuroimaging Data-Sharing Initiative	10.15387/fcp_indi.retro.slim	http://dx.doi.org/10.15387/fcp_indi.retro.slim	Repeated
30806	Neuromedical and Mental Disorder Assessments	State-Trait Anxiety Inventory	30806_STAI	State_Anxiety	Functional Connectomes Project International Neuroimaging Data-Sharing Initiative	10.15387/fcp_indi.retro.slim	http://dx.doi.org/10.15387/fcp_indi.retro.slim	Repeated
30807	Neuromedical and Mental Disorder Assessments	State-Trait Anxiety Inventory	30807_STAI	State_Anxiety	Functional Connectomes Project International Neuroimaging Data-Sharing Initiative	10.15387/fcp_indi.retro.slim	http://dx.doi.org/10.15387/fcp_indi.retro.slim	Repeated
25640	Neuromedical and Mental Disorder Assessments	State-Trait Anxiety Inventory	25640_STAI	State_Anxiety	Functional Connectomes Project International Neuroimaging Data-Sharing Initiative	10.15387/fcp_indi.retro.slim	http://dx.doi.org/10.15387/fcp_indi.retro.slim	Repeated
30808	Neuromedical and Mental Disorder Assessments	State-Trait Anxiety Inventory	30808_STAI	State_Anxiety	Functional Connectomes Project International Neuroimaging Data-Sharing Initiative	10.15387/fcp_indi.retro.slim	http://dx.doi.org/10.15387/fcp_indi.retro.slim	Repeated
30809	Neuromedical and Mental Disorder Assessments	State-Trait Anxiety Inventory	30809_STAI	State_Anxiety	Functional Connectomes Project International Neuroimaging Data-Sharing Initiative	10.15387/fcp_indi.retro.slim	http://dx.doi.org/10.15387/fcp_indi.retro.slim	Repeated
25641	Neuromedical and Mental Disorder Assessments	State-Trait Anxiety Inventory	25641_STAI	State_Anxiety	Functional Connectomes Project International Neuroimaging Data-Sharing Initiative	10.15387/fcp_indi.retro.slim	http://dx.doi.org/10.15387/fcp_indi.retro.slim	Repeated
30810	Neuromedical and Mental Disorder Assessments	State-Trait Anxiety Inventory	30810_STAI	State_Anxiety	Functional Connectomes Project International Neuroimaging Data-Sharing Initiative	10.15387/fcp_indi.retro.slim	http://dx.doi.org/10.15387/fcp_indi.retro.slim	Repeated
25642	Neuromedical and Mental Disorder Assessments	State-Trait Anxiety Inventory	25642_STAI	State_Anxiety	Functional Connectomes Project International Neuroimaging Data-Sharing Initiative	10.15387/fcp_indi.retro.slim	http://dx.doi.org/10.15387/fcp_indi.retro.slim	Repeated
30811	Neuromedical and Mental Disorder Assessments	State-Trait Anxiety Inventory	30811_STAI	State_Anxiety	Functional Connectomes Project International Neuroimaging Data-Sharing Initiative	10.15387/fcp_indi.retro.slim	http://dx.doi.org/10.15387/fcp_indi.retro.slim	Repeated
30812	Neuromedical and Mental Disorder Assessments	State-Trait Anxiety Inventory	30812_STAI	State_Anxiety	Functional Connectomes Project International Neuroimaging Data-Sharing Initiative	10.15387/fcp_indi.retro.slim	http://dx.doi.org/10.15387/fcp_indi.retro.slim	Repeated
30813	Neuromedical and Mental Disorder Assessments	State-Trait Anxiety Inventory	30813_STAI	State_Anxiety	Functional Connectomes Project International Neuroimaging Data-Sharing Initiative	10.15387/fcp_indi.retro.slim	http://dx.doi.org/10.15387/fcp_indi.retro.slim	Repeated
30814	Neuromedical and Mental Disorder Assessments	State-Trait Anxiety Inventory	30814_STAI	State_Anxiety	Functional Connectomes Project International Neuroimaging Data-Sharing Initiative	10.15387/fcp_indi.retro.slim	http://dx.doi.org/10.15387/fcp_indi.retro.slim	Repeated
25643	Neuromedical and Mental Disorder Assessments	State-Trait Anxiety Inventory	25643_STAI	State_Anxiety	Functional Connectomes Project International Neuroimaging Data-Sharing Initiative	10.15387/fcp_indi.retro.slim	http://dx.doi.org/10.15387/fcp_indi.retro.slim	Repeated
25644	Neuromedical and Mental Disorder Assessments	State-Trait Anxiety Inventory	25644_STAI	State_Anxiety	Functional Connectomes Project International Neuroimaging Data-Sharing Initiative	10.15387/fcp_indi.retro.slim	http://dx.doi.org/10.15387/fcp_indi.retro.slim	Repeated
30815	Neuromedical and Mental Disorder Assessments	State-Trait Anxiety Inventory	30815_STAI	State_Anxiety	Functional Connectomes Project International Neuroimaging Data-Sharing Initiative	10.15387/fcp_indi.retro.slim	http://dx.doi.org/10.15387/fcp_indi.retro.slim	Repeated
30816	Neuromedical and Mental Disorder Assessments	State-Trait Anxiety Inventory	30816_STAI	State_Anxiety	Functional Connectomes Project International Neuroimaging Data-Sharing Initiative	10.15387/fcp_indi.retro.slim	http://dx.doi.org/10.15387/fcp_indi.retro.slim	Repeated
25645	Neuromedical and Mental Disorder Assessments	State-Trait Anxiety Inventory	25645_STAI	State_Anxiety	Functional Connectomes Project International Neuroimaging Data-Sharing Initiative	10.15387/fcp_indi.retro.slim	http://dx.doi.org/10.15387/fcp_indi.retro.slim	Repeated
25646	Neuromedical and Mental Disorder Assessments	State-Trait Anxiety Inventory	25646_STAI	State_Anxiety	Functional Connectomes Project International Neuroimaging Data-Sharing Initiative	10.15387/fcp_indi.retro.slim	http://dx.doi.org/10.15387/fcp_indi.retro.slim	Repeated
25647	Neuromedical and Mental Disorder Assessments	State-Trait Anxiety Inventory	25647_STAI	State_Anxiety	Functional Connectomes Project International Neuroimaging Data-Sharing Initiative	10.15387/fcp_indi.retro.slim	http://dx.doi.org/10.15387/fcp_indi.retro.slim	Repeated
25648	Neuromedical and Mental Disorder Assessments	State-Trait Anxiety Inventory	25648_STAI	State_Anxiety	Functional Connectomes Project International Neuroimaging Data-Sharing Initiative	10.15387/fcp_indi.retro.slim	http://dx.doi.org/10.15387/fcp_indi.retro.slim	Repeated
30817	Neuromedical and Mental Disorder Assessments	State-Trait Anxiety Inventory	30817_STAI	State_Anxiety	Functional Connectomes Project International Neuroimaging Data-Sharing Initiative	10.15387/fcp_indi.retro.slim	http://dx.doi.org/10.15387/fcp_indi.retro.slim	Repeated
30818	Neuromedical and Mental Disorder Assessments	State-Trait Anxiety Inventory	30818_STAI	State_Anxiety	Functional Connectomes Project International Neuroimaging Data-Sharing Initiative	10.15387/fcp_indi.retro.slim	http://dx.doi.org/10.15387/fcp_indi.retro.slim	Repeated
30819	Neuromedical and Mental Disorder Assessments	State-Trait Anxiety Inventory	30819_STAI	State_Anxiety	Functional Connectomes Project International Neuroimaging Data-Sharing Initiative	10.15387/fcp_indi.retro.slim	http://dx.doi.org/10.15387/fcp_indi.retro.slim	Repeated
30820	Neuromedical and Mental Disorder Assessments	State-Trait Anxiety Inventory	30820_STAI	State_Anxiety	Functional Connectomes Project International Neuroimaging Data-Sharing Initiative	10.15387/fcp_indi.retro.slim	http://dx.doi.org/10.15387/fcp_indi.retro.slim	Repeated
30821	Neuromedical and Mental Disorder Assessments	State-Trait Anxiety Inventory	30821_STAI	State_Anxiety	Functional Connectomes Project International Neuroimaging Data-Sharing Initiative	10.15387/fcp_indi.retro.slim	http://dx.doi.org/10.15387/fcp_indi.retro.slim	Repeated
30822	Neuromedical and Mental Disorder Assessments	State-Trait Anxiety Inventory	30822_STAI	State_Anxiety	Functional Connectomes Project International Neuroimaging Data-Sharing Initiative	10.15387/fcp_indi.retro.slim	http://dx.doi.org/10.15387/fcp_indi.retro.slim	Repeated
30823	Neuromedical and Mental Disorder Assessments	State-Trait Anxiety Inventory	30823_STAI	State_Anxiety	Functional Connectomes Project International Neuroimaging Data-Sharing Initiative	10.15387/fcp_indi.retro.slim	http://dx.doi.org/10.15387/fcp_indi.retro.slim	Repeated
30824	Neuromedical and Mental Disorder Assessments	State-Trait Anxiety Inventory	30824_STAI	State_Anxiety	Functional Connectomes Project International Neuroimaging Data-Sharing Initiative	10.15387/fcp_indi.retro.slim	http://dx.doi.org/10.15387/fcp_indi.retro.slim	Repeated
30825	Neuromedical and Mental Disorder Assessments	State-Trait Anxiety Inventory	30825_STAI	State_Anxiety	Functional Connectomes Project International Neuroimaging Data-Sharing Initiative	10.15387/fcp_indi.retro.slim	http://dx.doi.org/10.15387/fcp_indi.retro.slim	Repeated
30826	Neuromedical and Mental Disorder Assessments	State-Trait Anxiety Inventory	30826_STAI	State_Anxiety	Functional Connectomes Project International Neuroimaging Data-Sharing Initiative	10.15387/fcp_indi.retro.slim	http://dx.doi.org/10.15387/fcp_indi.retro.slim	Repeated
25649	Neuromedical and Mental Disorder Assessments	State-Trait Anxiety Inventory	25649_STAI	State_Anxiety	Functional Connectomes Project International Neuroimaging Data-Sharing Initiative	10.15387/fcp_indi.retro.slim	http://dx.doi.org/10.15387/fcp_indi.retro.slim	Repeated
30827	Neuromedical and Mental Disorder Assessments	State-Trait Anxiety Inventory	30827_STAI	State_Anxiety	Functional Connectomes Project International Neuroimaging Data-Sharing Initiative	10.15387/fcp_indi.retro.slim	http://dx.doi.org/10.15387/fcp_indi.retro.slim	Repeated
30828	Neuromedical and Mental Disorder Assessments	State-Trait Anxiety Inventory	30828_STAI	State_Anxiety	Functional Connectomes Project International Neuroimaging Data-Sharing Initiative	10.15387/fcp_indi.retro.slim	http://dx.doi.org/10.15387/fcp_indi.retro.slim	Repeated
25650	Neuromedical and Mental Disorder Assessments	State-Trait Anxiety Inventory	25650_STAI	State_Anxiety	Functional Connectomes Project International Neuroimaging Data-Sharing Initiative	10.15387/fcp_indi.retro.slim	http://dx.doi.org/10.15387/fcp_indi.retro.slim	Repeated
30829	Neuromedical and Mental Disorder Assessments	State-Trait Anxiety Inventory	30829_STAI	State_Anxiety	Functional Connectomes Project International Neuroimaging Data-Sharing Initiative	10.15387/fcp_indi.retro.slim	http://dx.doi.org/10.15387/fcp_indi.retro.slim	Repeated
30830	Neuromedical and Mental Disorder Assessments	State-Trait Anxiety Inventory	30830_STAI	State_Anxiety	Functional Connectomes Project International Neuroimaging Data-Sharing Initiative	10.15387/fcp_indi.retro.slim	http://dx.doi.org/10.15387/fcp_indi.retro.slim	Repeated
30831	Neuromedical and Mental Disorder Assessments	State-Trait Anxiety Inventory	30831_STAI	State_Anxiety	Functional Connectomes Project International Neuroimaging Data-Sharing Initiative	10.15387/fcp_indi.retro.slim	http://dx.doi.org/10.15387/fcp_indi.retro.slim	Repeated
30832	Neuromedical and Mental Disorder Assessments	State-Trait Anxiety Inventory	30832_STAI	State_Anxiety	Functional Connectomes Project International Neuroimaging Data-Sharing Initiative	10.15387/fcp_indi.retro.slim	http://dx.doi.org/10.15387/fcp_indi.retro.slim	Repeated
30833	Neuromedical and Mental Disorder Assessments	State-Trait Anxiety Inventory	30833_STAI	State_Anxiety	Functional Connectomes Project International Neuroimaging Data-Sharing Initiative	10.15387/fcp_indi.retro.slim	http://dx.doi.org/10.15387/fcp_indi.retro.slim	Repeated
30834	Neuromedical and Mental Disorder Assessments	State-Trait Anxiety Inventory	30834_STAI	State_Anxiety	Functional Connectomes Project International Neuroimaging Data-Sharing Initiative	10.15387/fcp_indi.retro.slim	http://dx.doi.org/10.15387/fcp_indi.retro.slim	Repeated
30835	Neuromedical and Mental Disorder Assessments	State-Trait Anxiety Inventory	30835_STAI	State_Anxiety	Functional Connectomes Project International Neuroimaging Data-Sharing Initiative	10.15387/fcp_indi.retro.slim	http://dx.doi.org/10.15387/fcp_indi.retro.slim	Repeated
30836	Neuromedical and Mental Disorder Assessments	State-Trait Anxiety Inventory	30836_STAI	State_Anxiety	Functional Connectomes Project International Neuroimaging Data-Sharing Initiative	10.15387/fcp_indi.retro.slim	http://dx.doi.org/10.15387/fcp_indi.retro.slim	Repeated
30837	Neuromedical and Mental Disorder Assessments	State-Trait Anxiety Inventory	30837_STAI	State_Anxiety	Functional Connectomes Project International Neuroimaging Data-Sharing Initiative	10.15387/fcp_indi.retro.slim	http://dx.doi.org/10.15387/fcp_indi.retro.slim	Repeated
30838	Neuromedical and Mental Disorder Assessments	State-Trait Anxiety Inventory	30838_STAI	State_Anxiety	Functional Connectomes Project International Neuroimaging Data-Sharing Initiative	10.15387/fcp_indi.retro.slim	http://dx.doi.org/10.15387/fcp_indi.retro.slim	Repeated
25651	Neuromedical and Mental Disorder Assessments	State-Trait Anxiety Inventory	25651_STAI	State_Anxiety	Functional Connectomes Project International Neuroimaging Data-Sharing Initiative	10.15387/fcp_indi.retro.slim	http://dx.doi.org/10.15387/fcp_indi.retro.slim	Repeated
30839	Neuromedical and Mental Disorder Assessments	State-Trait Anxiety Inventory	30839_STAI	State_Anxiety	Functional Connectomes Project International Neuroimaging Data-Sharing Initiative	10.15387/fcp_indi.retro.slim	http://dx.doi.org/10.15387/fcp_indi.retro.slim	Repeated
25652	Neuromedical and Mental Disorder Assessments	State-Trait Anxiety Inventory	25652_STAI	State_Anxiety	Functional Connectomes Project International Neuroimaging Data-Sharing Initiative	10.15387/fcp_indi.retro.slim	http://dx.doi.org/10.15387/fcp_indi.retro.slim	Repeated
30840	Neuromedical and Mental Disorder Assessments	State-Trait Anxiety Inventory	30840_STAI	State_Anxiety	Functional Connectomes Project International Neuroimaging Data-Sharing Initiative	10.15387/fcp_indi.retro.slim	http://dx.doi.org/10.15387/fcp_indi.retro.slim	Repeated
30841	Neuromedical and Mental Disorder Assessments	State-Trait Anxiety Inventory	30841_STAI	State_Anxiety	Functional Connectomes Project International Neuroimaging Data-Sharing Initiative	10.15387/fcp_indi.retro.slim	http://dx.doi.org/10.15387/fcp_indi.retro.slim	Repeated
30842	Neuromedical and Mental Disorder Assessments	State-Trait Anxiety Inventory	30842_STAI	State_Anxiety	Functional Connectomes Project International Neuroimaging Data-Sharing Initiative	10.15387/fcp_indi.retro.slim	http://dx.doi.org/10.15387/fcp_indi.retro.slim	Repeated
30843	Neuromedical and Mental Disorder Assessments	State-Trait Anxiety Inventory	30843_STAI	State_Anxiety	Functional Connectomes Project International Neuroimaging Data-Sharing Initiative	10.15387/fcp_indi.retro.slim	http://dx.doi.org/10.15387/fcp_indi.retro.slim	Repeated
30844	Neuromedical and Mental Disorder Assessments	State-Trait Anxiety Inventory	30844_STAI	State_Anxiety	Functional Connectomes Project International Neuroimaging Data-Sharing Initiative	10.15387/fcp_indi.retro.slim	http://dx.doi.org/10.15387/fcp_indi.retro.slim	Repeated
30845	Neuromedical and Mental Disorder Assessments	State-Trait Anxiety Inventory	30845_STAI	State_Anxiety	Functional Connectomes Project International Neuroimaging Data-Sharing Initiative	10.15387/fcp_indi.retro.slim	http://dx.doi.org/10.15387/fcp_indi.retro.slim	Repeated
30846	Neuromedical and Mental Disorder Assessments	State-Trait Anxiety Inventory	30846_STAI	State_Anxiety	Functional Connectomes Project International Neuroimaging Data-Sharing Initiative	10.15387/fcp_indi.retro.slim	http://dx.doi.org/10.15387/fcp_indi.retro.slim	Repeated
25653	Neuromedical and Mental Disorder Assessments	State-Trait Anxiety Inventory	25653_STAI	State_Anxiety	Functional Connectomes Project International Neuroimaging Data-Sharing Initiative	10.15387/fcp_indi.retro.slim	http://dx.doi.org/10.15387/fcp_indi.retro.slim	Repeated
30847	Neuromedical and Mental Disorder Assessments	State-Trait Anxiety Inventory	30847_STAI	State_Anxiety	Functional Connectomes Project International Neuroimaging Data-Sharing Initiative	10.15387/fcp_indi.retro.slim	http://dx.doi.org/10.15387/fcp_indi.retro.slim	Repeated
30848	Neuromedical and Mental Disorder Assessments	State-Trait Anxiety Inventory	30848_STAI	State_Anxiety	Functional Connectomes Project International Neuroimaging Data-Sharing Initiative	10.15387/fcp_indi.retro.slim	http://dx.doi.org/10.15387/fcp_indi.retro.slim	Repeated
30849	Neuromedical and Mental Disorder Assessments	State-Trait Anxiety Inventory	30849_STAI	State_Anxiety	Functional Connectomes Project International Neuroimaging Data-Sharing Initiative	10.15387/fcp_indi.retro.slim	http://dx.doi.org/10.15387/fcp_indi.retro.slim	Repeated
30850	Neuromedical and Mental Disorder Assessments	State-Trait Anxiety Inventory	30850_STAI	State_Anxiety	Functional Connectomes Project International Neuroimaging Data-Sharing Initiative	10.15387/fcp_indi.retro.slim	http://dx.doi.org/10.15387/fcp_indi.retro.slim	Repeated
25654	Neuromedical and Mental Disorder Assessments	State-Trait Anxiety Inventory	25654_STAI	State_Anxiety	Functional Connectomes Project International Neuroimaging Data-Sharing Initiative	10.15387/fcp_indi.retro.slim	http://dx.doi.org/10.15387/fcp_indi.retro.slim	Repeated
30851	Neuromedical and Mental Disorder Assessments	State-Trait Anxiety Inventory	30851_STAI	State_Anxiety	Functional Connectomes Project International Neuroimaging Data-Sharing Initiative	10.15387/fcp_indi.retro.slim	http://dx.doi.org/10.15387/fcp_indi.retro.slim	Repeated
30852	Neuromedical and Mental Disorder Assessments	State-Trait Anxiety Inventory	30852_STAI	State_Anxiety	Functional Connectomes Project International Neuroimaging Data-Sharing Initiative	10.15387/fcp_indi.retro.slim	http://dx.doi.org/10.15387/fcp_indi.retro.slim	Repeated
25655	Neuromedical and Mental Disorder Assessments	State-Trait Anxiety Inventory	25655_STAI	State_Anxiety	Functional Connectomes Project International Neuroimaging Data-Sharing Initiative	10.15387/fcp_indi.retro.slim	http://dx.doi.org/10.15387/fcp_indi.retro.slim	Repeated
25656	Neuromedical and Mental Disorder Assessments	State-Trait Anxiety Inventory	25656_STAI	State_Anxiety	Functional Connectomes Project International Neuroimaging Data-Sharing Initiative	10.15387/fcp_indi.retro.slim	http://dx.doi.org/10.15387/fcp_indi.retro.slim	Repeated
30853	Neuromedical and Mental Disorder Assessments	State-Trait Anxiety Inventory	30853_STAI	State_Anxiety	Functional Connectomes Project International Neuroimaging Data-Sharing Initiative	10.15387/fcp_indi.retro.slim	http://dx.doi.org/10.15387/fcp_indi.retro.slim	Repeated
30854	Neuromedical and Mental Disorder Assessments	State-Trait Anxiety Inventory	30854_STAI	State_Anxiety	Functional Connectomes Project International Neuroimaging Data-Sharing Initiative	10.15387/fcp_indi.retro.slim	http://dx.doi.org/10.15387/fcp_indi.retro.slim	Repeated
30855	Neuromedical and Mental Disorder Assessments	State-Trait Anxiety Inventory	30855_STAI	State_Anxiety	Functional Connectomes Project International Neuroimaging Data-Sharing Initiative	10.15387/fcp_indi.retro.slim	http://dx.doi.org/10.15387/fcp_indi.retro.slim	Repeated
25657	Neuromedical and Mental Disorder Assessments	State-Trait Anxiety Inventory	25657_STAI	State_Anxiety	Functional Connectomes Project International Neuroimaging Data-Sharing Initiative	10.15387/fcp_indi.retro.slim	http://dx.doi.org/10.15387/fcp_indi.retro.slim	Repeated
25658	Neuromedical and Mental Disorder Assessments	State-Trait Anxiety Inventory	25658_STAI	State_Anxiety	Functional Connectomes Project International Neuroimaging Data-Sharing Initiative	10.15387/fcp_indi.retro.slim	http://dx.doi.org/10.15387/fcp_indi.retro.slim	Repeated
25659	Neuromedical and Mental Disorder Assessments	State-Trait Anxiety Inventory	25659_STAI	State_Anxiety	Functional Connectomes Project International Neuroimaging Data-Sharing Initiative	10.15387/fcp_indi.retro.slim	http://dx.doi.org/10.15387/fcp_indi.retro.slim	Repeated
30856	Neuromedical and Mental Disorder Assessments	State-Trait Anxiety Inventory	30856_STAI	State_Anxiety	Functional Connectomes Project International Neuroimaging Data-Sharing Initiative	10.15387/fcp_indi.retro.slim	http://dx.doi.org/10.15387/fcp_indi.retro.slim	Repeated
30857	Neuromedical and Mental Disorder Assessments	State-Trait Anxiety Inventory	30857_STAI	State_Anxiety	Functional Connectomes Project International Neuroimaging Data-Sharing Initiative	10.15387/fcp_indi.retro.slim	http://dx.doi.org/10.15387/fcp_indi.retro.slim	Repeated
30858	Neuromedical and Mental Disorder Assessments	State-Trait Anxiety Inventory	30858_STAI	State_Anxiety	Functional Connectomes Project International Neuroimaging Data-Sharing Initiative	10.15387/fcp_indi.retro.slim	http://dx.doi.org/10.15387/fcp_indi.retro.slim	Repeated
30859	Neuromedical and Mental Disorder Assessments	State-Trait Anxiety Inventory	30859_STAI	State_Anxiety	Functional Connectomes Project International Neuroimaging Data-Sharing Initiative	10.15387/fcp_indi.retro.slim	http://dx.doi.org/10.15387/fcp_indi.retro.slim	Repeated
30860	Neuromedical and Mental Disorder Assessments	State-Trait Anxiety Inventory	30860_STAI	State_Anxiety	Functional Connectomes Project International Neuroimaging Data-Sharing Initiative	10.15387/fcp_indi.retro.slim	http://dx.doi.org/10.15387/fcp_indi.retro.slim	Repeated
25660	Neuromedical and Mental Disorder Assessments	State-Trait Anxiety Inventory	25660_STAI	State_Anxiety	Functional Connectomes Project International Neuroimaging Data-Sharing Initiative	10.15387/fcp_indi.retro.slim	http://dx.doi.org/10.15387/fcp_indi.retro.slim	Repeated
25661	Neuromedical and Mental Disorder Assessments	State-Trait Anxiety Inventory	25661_STAI	State_Anxiety	Functional Connectomes Project International Neuroimaging Data-Sharing Initiative	10.15387/fcp_indi.retro.slim	http://dx.doi.org/10.15387/fcp_indi.retro.slim	Repeated
25662	Neuromedical and Mental Disorder Assessments	State-Trait Anxiety Inventory	25662_STAI	State_Anxiety	Functional Connectomes Project International Neuroimaging Data-Sharing Initiative	10.15387/fcp_indi.retro.slim	http://dx.doi.org/10.15387/fcp_indi.retro.slim	Repeated
25663	Neuromedical and Mental Disorder Assessments	State-Trait Anxiety Inventory	25663_STAI	State_Anxiety	Functional Connectomes Project International Neuroimaging Data-Sharing Initiative	10.15387/fcp_indi.retro.slim	http://dx.doi.org/10.15387/fcp_indi.retro.slim	Repeated
30861	Neuromedical and Mental Disorder Assessments	State-Trait Anxiety Inventory	30861_STAI	State_Anxiety	Functional Connectomes Project International Neuroimaging Data-Sharing Initiative	10.15387/fcp_indi.retro.slim	http://dx.doi.org/10.15387/fcp_indi.retro.slim	Repeated
25664	Neuromedical and Mental Disorder Assessments	State-Trait Anxiety Inventory	25664_STAI	State_Anxiety	Functional Connectomes Project International Neuroimaging Data-Sharing Initiative	10.15387/fcp_indi.retro.slim	http://dx.doi.org/10.15387/fcp_indi.retro.slim	Repeated
30862	Neuromedical and Mental Disorder Assessments	State-Trait Anxiety Inventory	30862_STAI	State_Anxiety	Functional Connectomes Project International Neuroimaging Data-Sharing Initiative	10.15387/fcp_indi.retro.slim	http://dx.doi.org/10.15387/fcp_indi.retro.slim	Repeated
30863	Neuromedical and Mental Disorder Assessments	State-Trait Anxiety Inventory	30863_STAI	State_Anxiety	Functional Connectomes Project International Neuroimaging Data-Sharing Initiative	10.15387/fcp_indi.retro.slim	http://dx.doi.org/10.15387/fcp_indi.retro.slim	Repeated
30864	Neuromedical and Mental Disorder Assessments	State-Trait Anxiety Inventory	30864_STAI	State_Anxiety	Functional Connectomes Project International Neuroimaging Data-Sharing Initiative	10.15387/fcp_indi.retro.slim	http://dx.doi.org/10.15387/fcp_indi.retro.slim	Repeated
25665	Neuromedical and Mental Disorder Assessments	State-Trait Anxiety Inventory	25665_STAI	State_Anxiety	Functional Connectomes Project International Neuroimaging Data-Sharing Initiative	10.15387/fcp_indi.retro.slim	http://dx.doi.org/10.15387/fcp_indi.retro.slim	Repeated
30865	Neuromedical and Mental Disorder Assessments	State-Trait Anxiety Inventory	30865_STAI	State_Anxiety	Functional Connectomes Project International Neuroimaging Data-Sharing Initiative	10.15387/fcp_indi.retro.slim	http://dx.doi.org/10.15387/fcp_indi.retro.slim	Repeated
25666	Neuromedical and Mental Disorder Assessments	State-Trait Anxiety Inventory	25666_STAI	State_Anxiety	Functional Connectomes Project International Neuroimaging Data-Sharing Initiative	10.15387/fcp_indi.retro.slim	http://dx.doi.org/10.15387/fcp_indi.retro.slim	Repeated
25667	Neuromedical and Mental Disorder Assessments	State-Trait Anxiety Inventory	25667_STAI	State_Anxiety	Functional Connectomes Project International Neuroimaging Data-Sharing Initiative	10.15387/fcp_indi.retro.slim	http://dx.doi.org/10.15387/fcp_indi.retro.slim	Repeated
25668	Neuromedical and Mental Disorder Assessments	State-Trait Anxiety Inventory	25668_STAI	State_Anxiety	Functional Connectomes Project International Neuroimaging Data-Sharing Initiative	10.15387/fcp_indi.retro.slim	http://dx.doi.org/10.15387/fcp_indi.retro.slim	Repeated
30866	Neuromedical and Mental Disorder Assessments	State-Trait Anxiety Inventory	30866_STAI	State_Anxiety	Functional Connectomes Project International Neuroimaging Data-Sharing Initiative	10.15387/fcp_indi.retro.slim	http://dx.doi.org/10.15387/fcp_indi.retro.slim	Repeated
30867	Neuromedical and Mental Disorder Assessments	State-Trait Anxiety Inventory	30867_STAI	State_Anxiety	Functional Connectomes Project International Neuroimaging Data-Sharing Initiative	10.15387/fcp_indi.retro.slim	http://dx.doi.org/10.15387/fcp_indi.retro.slim	Repeated
30868	Neuromedical and Mental Disorder Assessments	State-Trait Anxiety Inventory	30868_STAI	State_Anxiety	Functional Connectomes Project International Neuroimaging Data-Sharing Initiative	10.15387/fcp_indi.retro.slim	http://dx.doi.org/10.15387/fcp_indi.retro.slim	Repeated
30869	Neuromedical and Mental Disorder Assessments	State-Trait Anxiety Inventory	30869_STAI	State_Anxiety	Functional Connectomes Project International Neuroimaging Data-Sharing Initiative	10.15387/fcp_indi.retro.slim	http://dx.doi.org/10.15387/fcp_indi.retro.slim	Repeated
30870	Neuromedical and Mental Disorder Assessments	State-Trait Anxiety Inventory	30870_STAI	State_Anxiety	Functional Connectomes Project International Neuroimaging Data-Sharing Initiative	10.15387/fcp_indi.retro.slim	http://dx.doi.org/10.15387/fcp_indi.retro.slim	Repeated
25669	Neuromedical and Mental Disorder Assessments	State-Trait Anxiety Inventory	25669_STAI	State_Anxiety	Functional Connectomes Project International Neuroimaging Data-Sharing Initiative	10.15387/fcp_indi.retro.slim	http://dx.doi.org/10.15387/fcp_indi.retro.slim	Repeated
25670	Neuromedical and Mental Disorder Assessments	State-Trait Anxiety Inventory	25670_STAI	State_Anxiety	Functional Connectomes Project International Neuroimaging Data-Sharing Initiative	10.15387/fcp_indi.retro.slim	http://dx.doi.org/10.15387/fcp_indi.retro.slim	Repeated
30871	Neuromedical and Mental Disorder Assessments	State-Trait Anxiety Inventory	30871_STAI	State_Anxiety	Functional Connectomes Project International Neuroimaging Data-Sharing Initiative	10.15387/fcp_indi.retro.slim	http://dx.doi.org/10.15387/fcp_indi.retro.slim	Repeated
25671	Neuromedical and Mental Disorder Assessments	State-Trait Anxiety Inventory	25671_STAI	State_Anxiety	Functional Connectomes Project International Neuroimaging Data-Sharing Initiative	10.15387/fcp_indi.retro.slim	http://dx.doi.org/10.15387/fcp_indi.retro.slim	Repeated
30872	Neuromedical and Mental Disorder Assessments	State-Trait Anxiety Inventory	30872_STAI	State_Anxiety	Functional Connectomes Project International Neuroimaging Data-Sharing Initiative	10.15387/fcp_indi.retro.slim	http://dx.doi.org/10.15387/fcp_indi.retro.slim	Repeated
30873	Neuromedical and Mental Disorder Assessments	State-Trait Anxiety Inventory	30873_STAI	State_Anxiety	Functional Connectomes Project International Neuroimaging Data-Sharing Initiative	10.15387/fcp_indi.retro.slim	http://dx.doi.org/10.15387/fcp_indi.retro.slim	Repeated
30874	Neuromedical and Mental Disorder Assessments	State-Trait Anxiety Inventory	30874_STAI	State_Anxiety	Functional Connectomes Project International Neuroimaging Data-Sharing Initiative	10.15387/fcp_indi.retro.slim	http://dx.doi.org/10.15387/fcp_indi.retro.slim	Repeated
30875	Neuromedical and Mental Disorder Assessments	State-Trait Anxiety Inventory	30875_STAI	State_Anxiety	Functional Connectomes Project International Neuroimaging Data-Sharing Initiative	10.15387/fcp_indi.retro.slim	http://dx.doi.org/10.15387/fcp_indi.retro.slim	Repeated
30876	Neuromedical and Mental Disorder Assessments	State-Trait Anxiety Inventory	30876_STAI	State_Anxiety	Functional Connectomes Project International Neuroimaging Data-Sharing Initiative	10.15387/fcp_indi.retro.slim	http://dx.doi.org/10.15387/fcp_indi.retro.slim	Repeated
30877	Neuromedical and Mental Disorder Assessments	State-Trait Anxiety Inventory	30877_STAI	State_Anxiety	Functional Connectomes Project International Neuroimaging Data-Sharing Initiative	10.15387/fcp_indi.retro.slim	http://dx.doi.org/10.15387/fcp_indi.retro.slim	Repeated
30878	Neuromedical and Mental Disorder Assessments	State-Trait Anxiety Inventory	30878_STAI	State_Anxiety	Functional Connectomes Project International Neuroimaging Data-Sharing Initiative	10.15387/fcp_indi.retro.slim	http://dx.doi.org/10.15387/fcp_indi.retro.slim	Repeated
30879	Neuromedical and Mental Disorder Assessments	State-Trait Anxiety Inventory	30879_STAI	State_Anxiety	Functional Connectomes Project International Neuroimaging Data-Sharing Initiative	10.15387/fcp_indi.retro.slim	http://dx.doi.org/10.15387/fcp_indi.retro.slim	Repeated
30880	Neuromedical and Mental Disorder Assessments	State-Trait Anxiety Inventory	30880_STAI	State_Anxiety	Functional Connectomes Project International Neuroimaging Data-Sharing Initiative	10.15387/fcp_indi.retro.slim	http://dx.doi.org/10.15387/fcp_indi.retro.slim	Repeated
30881	Neuromedical and Mental Disorder Assessments	State-Trait Anxiety Inventory	30881_STAI	State_Anxiety	Functional Connectomes Project International Neuroimaging Data-Sharing Initiative	10.15387/fcp_indi.retro.slim	http://dx.doi.org/10.15387/fcp_indi.retro.slim	Repeated
25672	Neuromedical and Mental Disorder Assessments	State-Trait Anxiety Inventory	25672_STAI	State_Anxiety	Functional Connectomes Project International Neuroimaging Data-Sharing Initiative	10.15387/fcp_indi.retro.slim	http://dx.doi.org/10.15387/fcp_indi.retro.slim	Repeated
30882	Neuromedical and Mental Disorder Assessments	State-Trait Anxiety Inventory	30882_STAI	State_Anxiety	Functional Connectomes Project International Neuroimaging Data-Sharing Initiative	10.15387/fcp_indi.retro.slim	http://dx.doi.org/10.15387/fcp_indi.retro.slim	Repeated
25673	Neuromedical and Mental Disorder Assessments	State-Trait Anxiety Inventory	25673_STAI	State_Anxiety	Functional Connectomes Project International Neuroimaging Data-Sharing Initiative	10.15387/fcp_indi.retro.slim	http://dx.doi.org/10.15387/fcp_indi.retro.slim	Repeated
25674	Neuromedical and Mental Disorder Assessments	State-Trait Anxiety Inventory	25674_STAI	State_Anxiety	Functional Connectomes Project International Neuroimaging Data-Sharing Initiative	10.15387/fcp_indi.retro.slim	http://dx.doi.org/10.15387/fcp_indi.retro.slim	Repeated
30883	Neuromedical and Mental Disorder Assessments	State-Trait Anxiety Inventory	30883_STAI	State_Anxiety	Functional Connectomes Project International Neuroimaging Data-Sharing Initiative	10.15387/fcp_indi.retro.slim	http://dx.doi.org/10.15387/fcp_indi.retro.slim	Repeated
25675	Neuromedical and Mental Disorder Assessments	State-Trait Anxiety Inventory	25675_STAI	State_Anxiety	Functional Connectomes Project International Neuroimaging Data-Sharing Initiative	10.15387/fcp_indi.retro.slim	http://dx.doi.org/10.15387/fcp_indi.retro.slim	Repeated
30884	Neuromedical and Mental Disorder Assessments	State-Trait Anxiety Inventory	30884_STAI	State_Anxiety	Functional Connectomes Project International Neuroimaging Data-Sharing Initiative	10.15387/fcp_indi.retro.slim	http://dx.doi.org/10.15387/fcp_indi.retro.slim	Repeated
30885	Neuromedical and Mental Disorder Assessments	State-Trait Anxiety Inventory	30885_STAI	State_Anxiety	Functional Connectomes Project International Neuroimaging Data-Sharing Initiative	10.15387/fcp_indi.retro.slim	http://dx.doi.org/10.15387/fcp_indi.retro.slim	Repeated
30886	Neuromedical and Mental Disorder Assessments	State-Trait Anxiety Inventory	30886_STAI	State_Anxiety	Functional Connectomes Project International Neuroimaging Data-Sharing Initiative	10.15387/fcp_indi.retro.slim	http://dx.doi.org/10.15387/fcp_indi.retro.slim	Repeated
30887	Neuromedical and Mental Disorder Assessments	State-Trait Anxiety Inventory	30887_STAI	State_Anxiety	Functional Connectomes Project International Neuroimaging Data-Sharing Initiative	10.15387/fcp_indi.retro.slim	http://dx.doi.org/10.15387/fcp_indi.retro.slim	Repeated
30888	Neuromedical and Mental Disorder Assessments	State-Trait Anxiety Inventory	30888_STAI	State_Anxiety	Functional Connectomes Project International Neuroimaging Data-Sharing Initiative	10.15387/fcp_indi.retro.slim	http://dx.doi.org/10.15387/fcp_indi.retro.slim	Repeated
30889	Neuromedical and Mental Disorder Assessments	State-Trait Anxiety Inventory	30889_STAI	State_Anxiety	Functional Connectomes Project International Neuroimaging Data-Sharing Initiative	10.15387/fcp_indi.retro.slim	http://dx.doi.org/10.15387/fcp_indi.retro.slim	Repeated
25676	Neuromedical and Mental Disorder Assessments	State-Trait Anxiety Inventory	25676_STAI	State_Anxiety	Functional Connectomes Project International Neuroimaging Data-Sharing Initiative	10.15387/fcp_indi.retro.slim	http://dx.doi.org/10.15387/fcp_indi.retro.slim	Repeated
25677	Neuromedical and Mental Disorder Assessments	State-Trait Anxiety Inventory	25677_STAI	State_Anxiety	Functional Connectomes Project International Neuroimaging Data-Sharing Initiative	10.15387/fcp_indi.retro.slim	http://dx.doi.org/10.15387/fcp_indi.retro.slim	Repeated
30890	Neuromedical and Mental Disorder Assessments	State-Trait Anxiety Inventory	30890_STAI	State_Anxiety	Functional Connectomes Project International Neuroimaging Data-Sharing Initiative	10.15387/fcp_indi.retro.slim	http://dx.doi.org/10.15387/fcp_indi.retro.slim	Repeated
30891	Neuromedical and Mental Disorder Assessments	State-Trait Anxiety Inventory	30891_STAI	State_Anxiety	Functional Connectomes Project International Neuroimaging Data-Sharing Initiative	10.15387/fcp_indi.retro.slim	http://dx.doi.org/10.15387/fcp_indi.retro.slim	Repeated
30892	Neuromedical and Mental Disorder Assessments	State-Trait Anxiety Inventory	30892_STAI	State_Anxiety	Functional Connectomes Project International Neuroimaging Data-Sharing Initiative	10.15387/fcp_indi.retro.slim	http://dx.doi.org/10.15387/fcp_indi.retro.slim	Repeated
25678	Neuromedical and Mental Disorder Assessments	State-Trait Anxiety Inventory	25678_STAI	State_Anxiety	Functional Connectomes Project International Neuroimaging Data-Sharing Initiative	10.15387/fcp_indi.retro.slim	http://dx.doi.org/10.15387/fcp_indi.retro.slim	Repeated
30893	Neuromedical and Mental Disorder Assessments	State-Trait Anxiety Inventory	30893_STAI	State_Anxiety	Functional Connectomes Project International Neuroimaging Data-Sharing Initiative	10.15387/fcp_indi.retro.slim	http://dx.doi.org/10.15387/fcp_indi.retro.slim	Repeated
30894	Neuromedical and Mental Disorder Assessments	State-Trait Anxiety Inventory	30894_STAI	State_Anxiety	Functional Connectomes Project International Neuroimaging Data-Sharing Initiative	10.15387/fcp_indi.retro.slim	http://dx.doi.org/10.15387/fcp_indi.retro.slim	Repeated
25679	Neuromedical and Mental Disorder Assessments	State-Trait Anxiety Inventory	25679_STAI	State_Anxiety	Functional Connectomes Project International Neuroimaging Data-Sharing Initiative	10.15387/fcp_indi.retro.slim	http://dx.doi.org/10.15387/fcp_indi.retro.slim	Repeated
25680	Neuromedical and Mental Disorder Assessments	State-Trait Anxiety Inventory	25680_STAI	State_Anxiety	Functional Connectomes Project International Neuroimaging Data-Sharing Initiative	10.15387/fcp_indi.retro.slim	http://dx.doi.org/10.15387/fcp_indi.retro.slim	Repeated
30895	Neuromedical and Mental Disorder Assessments	State-Trait Anxiety Inventory	30895_STAI	State_Anxiety	Functional Connectomes Project International Neuroimaging Data-Sharing Initiative	10.15387/fcp_indi.retro.slim	http://dx.doi.org/10.15387/fcp_indi.retro.slim	Repeated
25681	Neuromedical and Mental Disorder Assessments	State-Trait Anxiety Inventory	25681_STAI	State_Anxiety	Functional Connectomes Project International Neuroimaging Data-Sharing Initiative	10.15387/fcp_indi.retro.slim	http://dx.doi.org/10.15387/fcp_indi.retro.slim	Repeated
25682	Neuromedical and Mental Disorder Assessments	State-Trait Anxiety Inventory	25682_STAI	State_Anxiety	Functional Connectomes Project International Neuroimaging Data-Sharing Initiative	10.15387/fcp_indi.retro.slim	http://dx.doi.org/10.15387/fcp_indi.retro.slim	Repeated
25683	Neuromedical and Mental Disorder Assessments	State-Trait Anxiety Inventory	25683_STAI	State_Anxiety	Functional Connectomes Project International Neuroimaging Data-Sharing Initiative	10.15387/fcp_indi.retro.slim	http://dx.doi.org/10.15387/fcp_indi.retro.slim	Repeated
25684	Neuromedical and Mental Disorder Assessments	State-Trait Anxiety Inventory	25684_STAI	State_Anxiety	Functional Connectomes Project International Neuroimaging Data-Sharing Initiative	10.15387/fcp_indi.retro.slim	http://dx.doi.org/10.15387/fcp_indi.retro.slim	Repeated
30896	Neuromedical and Mental Disorder Assessments	State-Trait Anxiety Inventory	30896_STAI	State_Anxiety	Functional Connectomes Project International Neuroimaging Data-Sharing Initiative	10.15387/fcp_indi.retro.slim	http://dx.doi.org/10.15387/fcp_indi.retro.slim	Repeated
30897	Neuromedical and Mental Disorder Assessments	State-Trait Anxiety Inventory	30897_STAI	State_Anxiety	Functional Connectomes Project International Neuroimaging Data-Sharing Initiative	10.15387/fcp_indi.retro.slim	http://dx.doi.org/10.15387/fcp_indi.retro.slim	Repeated
30898	Neuromedical and Mental Disorder Assessments	State-Trait Anxiety Inventory	30898_STAI	State_Anxiety	Functional Connectomes Project International Neuroimaging Data-Sharing Initiative	10.15387/fcp_indi.retro.slim	http://dx.doi.org/10.15387/fcp_indi.retro.slim	Repeated
30899	Neuromedical and Mental Disorder Assessments	State-Trait Anxiety Inventory	30899_STAI	State_Anxiety	Functional Connectomes Project International Neuroimaging Data-Sharing Initiative	10.15387/fcp_indi.retro.slim	http://dx.doi.org/10.15387/fcp_indi.retro.slim	Repeated
25685	Neuromedical and Mental Disorder Assessments	State-Trait Anxiety Inventory	25685_STAI	State_Anxiety	Functional Connectomes Project International Neuroimaging Data-Sharing Initiative	10.15387/fcp_indi.retro.slim	http://dx.doi.org/10.15387/fcp_indi.retro.slim	Repeated
25686	Neuromedical and Mental Disorder Assessments	State-Trait Anxiety Inventory	25686_STAI	State_Anxiety	Functional Connectomes Project International Neuroimaging Data-Sharing Initiative	10.15387/fcp_indi.retro.slim	http://dx.doi.org/10.15387/fcp_indi.retro.slim	Repeated
30900	Neuromedical and Mental Disorder Assessments	State-Trait Anxiety Inventory	30900_STAI	State_Anxiety	Functional Connectomes Project International Neuroimaging Data-Sharing Initiative	10.15387/fcp_indi.retro.slim	http://dx.doi.org/10.15387/fcp_indi.retro.slim	Repeated
25687	Neuromedical and Mental Disorder Assessments	State-Trait Anxiety Inventory	25687_STAI	State_Anxiety	Functional Connectomes Project International Neuroimaging Data-Sharing Initiative	10.15387/fcp_indi.retro.slim	http://dx.doi.org/10.15387/fcp_indi.retro.slim	Repeated
25688	Neuromedical and Mental Disorder Assessments	State-Trait Anxiety Inventory	25688_STAI	State_Anxiety	Functional Connectomes Project International Neuroimaging Data-Sharing Initiative	10.15387/fcp_indi.retro.slim	http://dx.doi.org/10.15387/fcp_indi.retro.slim	Repeated
25689	Neuromedical and Mental Disorder Assessments	State-Trait Anxiety Inventory	25689_STAI	State_Anxiety	Functional Connectomes Project International Neuroimaging Data-Sharing Initiative	10.15387/fcp_indi.retro.slim	http://dx.doi.org/10.15387/fcp_indi.retro.slim	Repeated
30901	Neuromedical and Mental Disorder Assessments	State-Trait Anxiety Inventory	30901_STAI	State_Anxiety	Functional Connectomes Project International Neuroimaging Data-Sharing Initiative	10.15387/fcp_indi.retro.slim	http://dx.doi.org/10.15387/fcp_indi.retro.slim	Repeated
30902	Neuromedical and Mental Disorder Assessments	State-Trait Anxiety Inventory	30902_STAI	State_Anxiety	Functional Connectomes Project International Neuroimaging Data-Sharing Initiative	10.15387/fcp_indi.retro.slim	http://dx.doi.org/10.15387/fcp_indi.retro.slim	Repeated
25690	Neuromedical and Mental Disorder Assessments	State-Trait Anxiety Inventory	25690_STAI	State_Anxiety	Functional Connectomes Project International Neuroimaging Data-Sharing Initiative	10.15387/fcp_indi.retro.slim	http://dx.doi.org/10.15387/fcp_indi.retro.slim	Repeated
30903	Neuromedical and Mental Disorder Assessments	State-Trait Anxiety Inventory	30903_STAI	State_Anxiety	Functional Connectomes Project International Neuroimaging Data-Sharing Initiative	10.15387/fcp_indi.retro.slim	http://dx.doi.org/10.15387/fcp_indi.retro.slim	Repeated
30904	Neuromedical and Mental Disorder Assessments	State-Trait Anxiety Inventory	30904_STAI	State_Anxiety	Functional Connectomes Project International Neuroimaging Data-Sharing Initiative	10.15387/fcp_indi.retro.slim	http://dx.doi.org/10.15387/fcp_indi.retro.slim	Repeated
30905	Neuromedical and Mental Disorder Assessments	State-Trait Anxiety Inventory	30905_STAI	State_Anxiety	Functional Connectomes Project International Neuroimaging Data-Sharing Initiative	10.15387/fcp_indi.retro.slim	http://dx.doi.org/10.15387/fcp_indi.retro.slim	Repeated
30906	Neuromedical and Mental Disorder Assessments	State-Trait Anxiety Inventory	30906_STAI	State_Anxiety	Functional Connectomes Project International Neuroimaging Data-Sharing Initiative	10.15387/fcp_indi.retro.slim	http://dx.doi.org/10.15387/fcp_indi.retro.slim	Repeated
30907	Neuromedical and Mental Disorder Assessments	State-Trait Anxiety Inventory	30907_STAI	State_Anxiety	Functional Connectomes Project International Neuroimaging Data-Sharing Initiative	10.15387/fcp_indi.retro.slim	http://dx.doi.org/10.15387/fcp_indi.retro.slim	Repeated
25691	Neuromedical and Mental Disorder Assessments	State-Trait Anxiety Inventory	25691_STAI	State_Anxiety	Functional Connectomes Project International Neuroimaging Data-Sharing Initiative	10.15387/fcp_indi.retro.slim	http://dx.doi.org/10.15387/fcp_indi.retro.slim	Repeated
30908	Neuromedical and Mental Disorder Assessments	State-Trait Anxiety Inventory	30908_STAI	State_Anxiety	Functional Connectomes Project International Neuroimaging Data-Sharing Initiative	10.15387/fcp_indi.retro.slim	http://dx.doi.org/10.15387/fcp_indi.retro.slim	Repeated
30909	Neuromedical and Mental Disorder Assessments	State-Trait Anxiety Inventory	30909_STAI	State_Anxiety	Functional Connectomes Project International Neuroimaging Data-Sharing Initiative	10.15387/fcp_indi.retro.slim	http://dx.doi.org/10.15387/fcp_indi.retro.slim	Repeated
30910	Neuromedical and Mental Disorder Assessments	State-Trait Anxiety Inventory	30910_STAI	State_Anxiety	Functional Connectomes Project International Neuroimaging Data-Sharing Initiative	10.15387/fcp_indi.retro.slim	http://dx.doi.org/10.15387/fcp_indi.retro.slim	Repeated
30911	Neuromedical and Mental Disorder Assessments	State-Trait Anxiety Inventory	30911_STAI	State_Anxiety	Functional Connectomes Project International Neuroimaging Data-Sharing Initiative	10.15387/fcp_indi.retro.slim	http://dx.doi.org/10.15387/fcp_indi.retro.slim	Repeated
25692	Neuromedical and Mental Disorder Assessments	State-Trait Anxiety Inventory	25692_STAI	State_Anxiety	Functional Connectomes Project International Neuroimaging Data-Sharing Initiative	10.15387/fcp_indi.retro.slim	http://dx.doi.org/10.15387/fcp_indi.retro.slim	Repeated
30912	Neuromedical and Mental Disorder Assessments	State-Trait Anxiety Inventory	30912_STAI	State_Anxiety	Functional Connectomes Project International Neuroimaging Data-Sharing Initiative	10.15387/fcp_indi.retro.slim	http://dx.doi.org/10.15387/fcp_indi.retro.slim	Repeated
25693	Neuromedical and Mental Disorder Assessments	State-Trait Anxiety Inventory	25693_STAI	State_Anxiety	Functional Connectomes Project International Neuroimaging Data-Sharing Initiative	10.15387/fcp_indi.retro.slim	http://dx.doi.org/10.15387/fcp_indi.retro.slim	Repeated
30913	Neuromedical and Mental Disorder Assessments	State-Trait Anxiety Inventory	30913_STAI	State_Anxiety	Functional Connectomes Project International Neuroimaging Data-Sharing Initiative	10.15387/fcp_indi.retro.slim	http://dx.doi.org/10.15387/fcp_indi.retro.slim	Repeated
30914	Neuromedical and Mental Disorder Assessments	State-Trait Anxiety Inventory	30914_STAI	State_Anxiety	Functional Connectomes Project International Neuroimaging Data-Sharing Initiative	10.15387/fcp_indi.retro.slim	http://dx.doi.org/10.15387/fcp_indi.retro.slim	Repeated
25694	Neuromedical and Mental Disorder Assessments	State-Trait Anxiety Inventory	25694_STAI	State_Anxiety	Functional Connectomes Project International Neuroimaging Data-Sharing Initiative	10.15387/fcp_indi.retro.slim	http://dx.doi.org/10.15387/fcp_indi.retro.slim	Repeated
30915	Neuromedical and Mental Disorder Assessments	State-Trait Anxiety Inventory	30915_STAI	State_Anxiety	Functional Connectomes Project International Neuroimaging Data-Sharing Initiative	10.15387/fcp_indi.retro.slim	http://dx.doi.org/10.15387/fcp_indi.retro.slim	Repeated
30916	Neuromedical and Mental Disorder Assessments	State-Trait Anxiety Inventory	30916_STAI	State_Anxiety	Functional Connectomes Project International Neuroimaging Data-Sharing Initiative	10.15387/fcp_indi.retro.slim	http://dx.doi.org/10.15387/fcp_indi.retro.slim	Repeated
25695	Neuromedical and Mental Disorder Assessments	State-Trait Anxiety Inventory	25695_STAI	State_Anxiety	Functional Connectomes Project International Neuroimaging Data-Sharing Initiative	10.15387/fcp_indi.retro.slim	http://dx.doi.org/10.15387/fcp_indi.retro.slim	Repeated
25696	Neuromedical and Mental Disorder Assessments	State-Trait Anxiety Inventory	25696_STAI	State_Anxiety	Functional Connectomes Project International Neuroimaging Data-Sharing Initiative	10.15387/fcp_indi.retro.slim	http://dx.doi.org/10.15387/fcp_indi.retro.slim	Repeated
30917	Neuromedical and Mental Disorder Assessments	State-Trait Anxiety Inventory	30917_STAI	State_Anxiety	Functional Connectomes Project International Neuroimaging Data-Sharing Initiative	10.15387/fcp_indi.retro.slim	http://dx.doi.org/10.15387/fcp_indi.retro.slim	Repeated
30918	Neuromedical and Mental Disorder Assessments	State-Trait Anxiety Inventory	30918_STAI	State_Anxiety	Functional Connectomes Project International Neuroimaging Data-Sharing Initiative	10.15387/fcp_indi.retro.slim	http://dx.doi.org/10.15387/fcp_indi.retro.slim	Repeated
25697	Neuromedical and Mental Disorder Assessments	State-Trait Anxiety Inventory	25697_STAI	State_Anxiety	Functional Connectomes Project International Neuroimaging Data-Sharing Initiative	10.15387/fcp_indi.retro.slim	http://dx.doi.org/10.15387/fcp_indi.retro.slim	Repeated
25698	Neuromedical and Mental Disorder Assessments	State-Trait Anxiety Inventory	25698_STAI	State_Anxiety	Functional Connectomes Project International Neuroimaging Data-Sharing Initiative	10.15387/fcp_indi.retro.slim	http://dx.doi.org/10.15387/fcp_indi.retro.slim	Repeated
25699	Neuromedical and Mental Disorder Assessments	State-Trait Anxiety Inventory	25699_STAI	State_Anxiety	Functional Connectomes Project International Neuroimaging Data-Sharing Initiative	10.15387/fcp_indi.retro.slim	http://dx.doi.org/10.15387/fcp_indi.retro.slim	Repeated
25700	Neuromedical and Mental Disorder Assessments	State-Trait Anxiety Inventory	25700_STAI	State_Anxiety	Functional Connectomes Project International Neuroimaging Data-Sharing Initiative	10.15387/fcp_indi.retro.slim	http://dx.doi.org/10.15387/fcp_indi.retro.slim	Repeated
30919	Neuromedical and Mental Disorder Assessments	State-Trait Anxiety Inventory	30919_STAI	State_Anxiety	Functional Connectomes Project International Neuroimaging Data-Sharing Initiative	10.15387/fcp_indi.retro.slim	http://dx.doi.org/10.15387/fcp_indi.retro.slim	Repeated
30920	Neuromedical and Mental Disorder Assessments	State-Trait Anxiety Inventory	30920_STAI	State_Anxiety	Functional Connectomes Project International Neuroimaging Data-Sharing Initiative	10.15387/fcp_indi.retro.slim	http://dx.doi.org/10.15387/fcp_indi.retro.slim	Repeated
25701	Neuromedical and Mental Disorder Assessments	State-Trait Anxiety Inventory	25701_STAI	State_Anxiety	Functional Connectomes Project International Neuroimaging Data-Sharing Initiative	10.15387/fcp_indi.retro.slim	http://dx.doi.org/10.15387/fcp_indi.retro.slim	Repeated
30921	Neuromedical and Mental Disorder Assessments	State-Trait Anxiety Inventory	30921_STAI	State_Anxiety	Functional Connectomes Project International Neuroimaging Data-Sharing Initiative	10.15387/fcp_indi.retro.slim	http://dx.doi.org/10.15387/fcp_indi.retro.slim	Repeated
30922	Neuromedical and Mental Disorder Assessments	State-Trait Anxiety Inventory	30922_STAI	State_Anxiety	Functional Connectomes Project International Neuroimaging Data-Sharing Initiative	10.15387/fcp_indi.retro.slim	http://dx.doi.org/10.15387/fcp_indi.retro.slim	Repeated
30923	Neuromedical and Mental Disorder Assessments	State-Trait Anxiety Inventory	30923_STAI	State_Anxiety	Functional Connectomes Project International Neuroimaging Data-Sharing Initiative	10.15387/fcp_indi.retro.slim	http://dx.doi.org/10.15387/fcp_indi.retro.slim	Repeated
25702	Neuromedical and Mental Disorder Assessments	State-Trait Anxiety Inventory	25702_STAI	State_Anxiety	Functional Connectomes Project International Neuroimaging Data-Sharing Initiative	10.15387/fcp_indi.retro.slim	http://dx.doi.org/10.15387/fcp_indi.retro.slim	Repeated
30924	Neuromedical and Mental Disorder Assessments	State-Trait Anxiety Inventory	30924_STAI	State_Anxiety	Functional Connectomes Project International Neuroimaging Data-Sharing Initiative	10.15387/fcp_indi.retro.slim	http://dx.doi.org/10.15387/fcp_indi.retro.slim	Repeated
25703	Neuromedical and Mental Disorder Assessments	State-Trait Anxiety Inventory	25703_STAI	State_Anxiety	Functional Connectomes Project International Neuroimaging Data-Sharing Initiative	10.15387/fcp_indi.retro.slim	http://dx.doi.org/10.15387/fcp_indi.retro.slim	Repeated
30925	Neuromedical and Mental Disorder Assessments	State-Trait Anxiety Inventory	30925_STAI	State_Anxiety	Functional Connectomes Project International Neuroimaging Data-Sharing Initiative	10.15387/fcp_indi.retro.slim	http://dx.doi.org/10.15387/fcp_indi.retro.slim	Repeated
30926	Neuromedical and Mental Disorder Assessments	State-Trait Anxiety Inventory	30926_STAI	State_Anxiety	Functional Connectomes Project International Neuroimaging Data-Sharing Initiative	10.15387/fcp_indi.retro.slim	http://dx.doi.org/10.15387/fcp_indi.retro.slim	Repeated
30927	Neuromedical and Mental Disorder Assessments	State-Trait Anxiety Inventory	30927_STAI	State_Anxiety	Functional Connectomes Project International Neuroimaging Data-Sharing Initiative	10.15387/fcp_indi.retro.slim	http://dx.doi.org/10.15387/fcp_indi.retro.slim	Repeated
30928	Neuromedical and Mental Disorder Assessments	State-Trait Anxiety Inventory	30928_STAI	State_Anxiety	Functional Connectomes Project International Neuroimaging Data-Sharing Initiative	10.15387/fcp_indi.retro.slim	http://dx.doi.org/10.15387/fcp_indi.retro.slim	Repeated
30929	Neuromedical and Mental Disorder Assessments	State-Trait Anxiety Inventory	30929_STAI	State_Anxiety	Functional Connectomes Project International Neuroimaging Data-Sharing Initiative	10.15387/fcp_indi.retro.slim	http://dx.doi.org/10.15387/fcp_indi.retro.slim	Repeated
30930	Neuromedical and Mental Disorder Assessments	State-Trait Anxiety Inventory	30930_STAI	State_Anxiety	Functional Connectomes Project International Neuroimaging Data-Sharing Initiative	10.15387/fcp_indi.retro.slim	http://dx.doi.org/10.15387/fcp_indi.retro.slim	Repeated
25704	Neuromedical and Mental Disorder Assessments	State-Trait Anxiety Inventory	25704_STAI	State_Anxiety	Functional Connectomes Project International Neuroimaging Data-Sharing Initiative	10.15387/fcp_indi.retro.slim	http://dx.doi.org/10.15387/fcp_indi.retro.slim	Repeated
25705	Neuromedical and Mental Disorder Assessments	State-Trait Anxiety Inventory	25705_STAI	State_Anxiety	Functional Connectomes Project International Neuroimaging Data-Sharing Initiative	10.15387/fcp_indi.retro.slim	http://dx.doi.org/10.15387/fcp_indi.retro.slim	Repeated
30931	Neuromedical and Mental Disorder Assessments	State-Trait Anxiety Inventory	30931_STAI	State_Anxiety	Functional Connectomes Project International Neuroimaging Data-Sharing Initiative	10.15387/fcp_indi.retro.slim	http://dx.doi.org/10.15387/fcp_indi.retro.slim	Repeated
25706	Neuromedical and Mental Disorder Assessments	State-Trait Anxiety Inventory	25706_STAI	State_Anxiety	Functional Connectomes Project International Neuroimaging Data-Sharing Initiative	10.15387/fcp_indi.retro.slim	http://dx.doi.org/10.15387/fcp_indi.retro.slim	Repeated
30932	Neuromedical and Mental Disorder Assessments	State-Trait Anxiety Inventory	30932_STAI	State_Anxiety	Functional Connectomes Project International Neuroimaging Data-Sharing Initiative	10.15387/fcp_indi.retro.slim	http://dx.doi.org/10.15387/fcp_indi.retro.slim	Repeated
30933	Neuromedical and Mental Disorder Assessments	State-Trait Anxiety Inventory	30933_STAI	State_Anxiety	Functional Connectomes Project International Neuroimaging Data-Sharing Initiative	10.15387/fcp_indi.retro.slim	http://dx.doi.org/10.15387/fcp_indi.retro.slim	Repeated
30934	Neuromedical and Mental Disorder Assessments	State-Trait Anxiety Inventory	30934_STAI	State_Anxiety	Functional Connectomes Project International Neuroimaging Data-Sharing Initiative	10.15387/fcp_indi.retro.slim	http://dx.doi.org/10.15387/fcp_indi.retro.slim	Repeated
30935	Neuromedical and Mental Disorder Assessments	State-Trait Anxiety Inventory	30935_STAI	State_Anxiety	Functional Connectomes Project International Neuroimaging Data-Sharing Initiative	10.15387/fcp_indi.retro.slim	http://dx.doi.org/10.15387/fcp_indi.retro.slim	Repeated
25707	Neuromedical and Mental Disorder Assessments	State-Trait Anxiety Inventory	25707_STAI	State_Anxiety	Functional Connectomes Project International Neuroimaging Data-Sharing Initiative	10.15387/fcp_indi.retro.slim	http://dx.doi.org/10.15387/fcp_indi.retro.slim	Repeated
25708	Neuromedical and Mental Disorder Assessments	State-Trait Anxiety Inventory	25708_STAI	State_Anxiety	Functional Connectomes Project International Neuroimaging Data-Sharing Initiative	10.15387/fcp_indi.retro.slim	http://dx.doi.org/10.15387/fcp_indi.retro.slim	Repeated
25709	Neuromedical and Mental Disorder Assessments	State-Trait Anxiety Inventory	25709_STAI	State_Anxiety	Functional Connectomes Project International Neuroimaging Data-Sharing Initiative	10.15387/fcp_indi.retro.slim	http://dx.doi.org/10.15387/fcp_indi.retro.slim	Repeated
25710	Neuromedical and Mental Disorder Assessments	State-Trait Anxiety Inventory	25710_STAI	State_Anxiety	Functional Connectomes Project International Neuroimaging Data-Sharing Initiative	10.15387/fcp_indi.retro.slim	http://dx.doi.org/10.15387/fcp_indi.retro.slim	Repeated
30936	Neuromedical and Mental Disorder Assessments	State-Trait Anxiety Inventory	30936_STAI	State_Anxiety	Functional Connectomes Project International Neuroimaging Data-Sharing Initiative	10.15387/fcp_indi.retro.slim	http://dx.doi.org/10.15387/fcp_indi.retro.slim	Repeated
25711	Neuromedical and Mental Disorder Assessments	State-Trait Anxiety Inventory	25711_STAI	State_Anxiety	Functional Connectomes Project International Neuroimaging Data-Sharing Initiative	10.15387/fcp_indi.retro.slim	http://dx.doi.org/10.15387/fcp_indi.retro.slim	Repeated
30938	Neuromedical and Mental Disorder Assessments	State-Trait Anxiety Inventory	30938_STAI	State_Anxiety	Functional Connectomes Project International Neuroimaging Data-Sharing Initiative	10.15387/fcp_indi.retro.slim	http://dx.doi.org/10.15387/fcp_indi.retro.slim	Repeated
25712	Neuromedical and Mental Disorder Assessments	State-Trait Anxiety Inventory	25712_STAI	State_Anxiety	Functional Connectomes Project International Neuroimaging Data-Sharing Initiative	10.15387/fcp_indi.retro.slim	http://dx.doi.org/10.15387/fcp_indi.retro.slim	Repeated
25713	Neuromedical and Mental Disorder Assessments	State-Trait Anxiety Inventory	25713_STAI	State_Anxiety	Functional Connectomes Project International Neuroimaging Data-Sharing Initiative	10.15387/fcp_indi.retro.slim	http://dx.doi.org/10.15387/fcp_indi.retro.slim	Repeated
25714	Neuromedical and Mental Disorder Assessments	State-Trait Anxiety Inventory	25714_STAI	State_Anxiety	Functional Connectomes Project International Neuroimaging Data-Sharing Initiative	10.15387/fcp_indi.retro.slim	http://dx.doi.org/10.15387/fcp_indi.retro.slim	Repeated
25715	Neuromedical and Mental Disorder Assessments	State-Trait Anxiety Inventory	25715_STAI	State_Anxiety	Functional Connectomes Project International Neuroimaging Data-Sharing Initiative	10.15387/fcp_indi.retro.slim	http://dx.doi.org/10.15387/fcp_indi.retro.slim	Repeated
25716	Neuromedical and Mental Disorder Assessments	State-Trait Anxiety Inventory	25716_STAI	State_Anxiety	Functional Connectomes Project International Neuroimaging Data-Sharing Initiative	10.15387/fcp_indi.retro.slim	http://dx.doi.org/10.15387/fcp_indi.retro.slim	Repeated
30940	Neuromedical and Mental Disorder Assessments	State-Trait Anxiety Inventory	30940_STAI	State_Anxiety	Functional Connectomes Project International Neuroimaging Data-Sharing Initiative	10.15387/fcp_indi.retro.slim	http://dx.doi.org/10.15387/fcp_indi.retro.slim	Repeated
30941	Neuromedical and Mental Disorder Assessments	State-Trait Anxiety Inventory	30941_STAI	State_Anxiety	Functional Connectomes Project International Neuroimaging Data-Sharing Initiative	10.15387/fcp_indi.retro.slim	http://dx.doi.org/10.15387/fcp_indi.retro.slim	Repeated
25717	Neuromedical and Mental Disorder Assessments	State-Trait Anxiety Inventory	25717_STAI	State_Anxiety	Functional Connectomes Project International Neuroimaging Data-Sharing Initiative	10.15387/fcp_indi.retro.slim	http://dx.doi.org/10.15387/fcp_indi.retro.slim	Repeated
30942	Neuromedical and Mental Disorder Assessments	State-Trait Anxiety Inventory	30942_STAI	State_Anxiety	Functional Connectomes Project International Neuroimaging Data-Sharing Initiative	10.15387/fcp_indi.retro.slim	http://dx.doi.org/10.15387/fcp_indi.retro.slim	Repeated
25718	Neuromedical and Mental Disorder Assessments	State-Trait Anxiety Inventory	25718_STAI	State_Anxiety	Functional Connectomes Project International Neuroimaging Data-Sharing Initiative	10.15387/fcp_indi.retro.slim	http://dx.doi.org/10.15387/fcp_indi.retro.slim	Repeated
30943	Neuromedical and Mental Disorder Assessments	State-Trait Anxiety Inventory	30943_STAI	State_Anxiety	Functional Connectomes Project International Neuroimaging Data-Sharing Initiative	10.15387/fcp_indi.retro.slim	http://dx.doi.org/10.15387/fcp_indi.retro.slim	Repeated
30944	Neuromedical and Mental Disorder Assessments	State-Trait Anxiety Inventory	30944_STAI	State_Anxiety	Functional Connectomes Project International Neuroimaging Data-Sharing Initiative	10.15387/fcp_indi.retro.slim	http://dx.doi.org/10.15387/fcp_indi.retro.slim	Repeated
30945	Neuromedical and Mental Disorder Assessments	State-Trait Anxiety Inventory	30945_STAI	State_Anxiety	Functional Connectomes Project International Neuroimaging Data-Sharing Initiative	10.15387/fcp_indi.retro.slim	http://dx.doi.org/10.15387/fcp_indi.retro.slim	Repeated
30946	Neuromedical and Mental Disorder Assessments	State-Trait Anxiety Inventory	30946_STAI	State_Anxiety	Functional Connectomes Project International Neuroimaging Data-Sharing Initiative	10.15387/fcp_indi.retro.slim	http://dx.doi.org/10.15387/fcp_indi.retro.slim	Repeated
30947	Neuromedical and Mental Disorder Assessments	State-Trait Anxiety Inventory	30947_STAI	State_Anxiety	Functional Connectomes Project International Neuroimaging Data-Sharing Initiative	10.15387/fcp_indi.retro.slim	http://dx.doi.org/10.15387/fcp_indi.retro.slim	Repeated
30948	Neuromedical and Mental Disorder Assessments	State-Trait Anxiety Inventory	30948_STAI	State_Anxiety	Functional Connectomes Project International Neuroimaging Data-Sharing Initiative	10.15387/fcp_indi.retro.slim	http://dx.doi.org/10.15387/fcp_indi.retro.slim	Repeated
30949	Neuromedical and Mental Disorder Assessments	State-Trait Anxiety Inventory	30949_STAI	State_Anxiety	Functional Connectomes Project International Neuroimaging Data-Sharing Initiative	10.15387/fcp_indi.retro.slim	http://dx.doi.org/10.15387/fcp_indi.retro.slim	Repeated
30950	Neuromedical and Mental Disorder Assessments	State-Trait Anxiety Inventory	30950_STAI	State_Anxiety	Functional Connectomes Project International Neuroimaging Data-Sharing Initiative	10.15387/fcp_indi.retro.slim	http://dx.doi.org/10.15387/fcp_indi.retro.slim	Repeated
30951	Neuromedical and Mental Disorder Assessments	State-Trait Anxiety Inventory	30951_STAI	State_Anxiety	Functional Connectomes Project International Neuroimaging Data-Sharing Initiative	10.15387/fcp_indi.retro.slim	http://dx.doi.org/10.15387/fcp_indi.retro.slim	Repeated
30952	Neuromedical and Mental Disorder Assessments	State-Trait Anxiety Inventory	30952_STAI	State_Anxiety	Functional Connectomes Project International Neuroimaging Data-Sharing Initiative	10.15387/fcp_indi.retro.slim	http://dx.doi.org/10.15387/fcp_indi.retro.slim	Repeated
30953	Neuromedical and Mental Disorder Assessments	State-Trait Anxiety Inventory	30953_STAI	State_Anxiety	Functional Connectomes Project International Neuroimaging Data-Sharing Initiative	10.15387/fcp_indi.retro.slim	http://dx.doi.org/10.15387/fcp_indi.retro.slim	Repeated
30954	Neuromedical and Mental Disorder Assessments	State-Trait Anxiety Inventory	30954_STAI	State_Anxiety	Functional Connectomes Project International Neuroimaging Data-Sharing Initiative	10.15387/fcp_indi.retro.slim	http://dx.doi.org/10.15387/fcp_indi.retro.slim	Repeated
30955	Neuromedical and Mental Disorder Assessments	State-Trait Anxiety Inventory	30955_STAI	State_Anxiety	Functional Connectomes Project International Neuroimaging Data-Sharing Initiative	10.15387/fcp_indi.retro.slim	http://dx.doi.org/10.15387/fcp_indi.retro.slim	Repeated
30956	Neuromedical and Mental Disorder Assessments	State-Trait Anxiety Inventory	30956_STAI	State_Anxiety	Functional Connectomes Project International Neuroimaging Data-Sharing Initiative	10.15387/fcp_indi.retro.slim	http://dx.doi.org/10.15387/fcp_indi.retro.slim	Repeated
25719	Neuromedical and Mental Disorder Assessments	State-Trait Anxiety Inventory	25719_STAI	State_Anxiety	Functional Connectomes Project International Neuroimaging Data-Sharing Initiative	10.15387/fcp_indi.retro.slim	http://dx.doi.org/10.15387/fcp_indi.retro.slim	Repeated
30957	Neuromedical and Mental Disorder Assessments	State-Trait Anxiety Inventory	30957_STAI	State_Anxiety	Functional Connectomes Project International Neuroimaging Data-Sharing Initiative	10.15387/fcp_indi.retro.slim	http://dx.doi.org/10.15387/fcp_indi.retro.slim	Repeated
30958	Neuromedical and Mental Disorder Assessments	State-Trait Anxiety Inventory	30958_STAI	State_Anxiety	Functional Connectomes Project International Neuroimaging Data-Sharing Initiative	10.15387/fcp_indi.retro.slim	http://dx.doi.org/10.15387/fcp_indi.retro.slim	Repeated
25720	Neuromedical and Mental Disorder Assessments	State-Trait Anxiety Inventory	25720_STAI	State_Anxiety	Functional Connectomes Project International Neuroimaging Data-Sharing Initiative	10.15387/fcp_indi.retro.slim	http://dx.doi.org/10.15387/fcp_indi.retro.slim	Repeated
25721	Neuromedical and Mental Disorder Assessments	State-Trait Anxiety Inventory	25721_STAI	State_Anxiety	Functional Connectomes Project International Neuroimaging Data-Sharing Initiative	10.15387/fcp_indi.retro.slim	http://dx.doi.org/10.15387/fcp_indi.retro.slim	Repeated
30959	Neuromedical and Mental Disorder Assessments	State-Trait Anxiety Inventory	30959_STAI	State_Anxiety	Functional Connectomes Project International Neuroimaging Data-Sharing Initiative	10.15387/fcp_indi.retro.slim	http://dx.doi.org/10.15387/fcp_indi.retro.slim	Repeated
30960	Neuromedical and Mental Disorder Assessments	State-Trait Anxiety Inventory	30960_STAI	State_Anxiety	Functional Connectomes Project International Neuroimaging Data-Sharing Initiative	10.15387/fcp_indi.retro.slim	http://dx.doi.org/10.15387/fcp_indi.retro.slim	Repeated
25722	Neuromedical and Mental Disorder Assessments	State-Trait Anxiety Inventory	25722_STAI	State_Anxiety	Functional Connectomes Project International Neuroimaging Data-Sharing Initiative	10.15387/fcp_indi.retro.slim	http://dx.doi.org/10.15387/fcp_indi.retro.slim	Repeated
25723	Neuromedical and Mental Disorder Assessments	State-Trait Anxiety Inventory	25723_STAI	State_Anxiety	Functional Connectomes Project International Neuroimaging Data-Sharing Initiative	10.15387/fcp_indi.retro.slim	http://dx.doi.org/10.15387/fcp_indi.retro.slim	Repeated
30961	Neuromedical and Mental Disorder Assessments	State-Trait Anxiety Inventory	30961_STAI	State_Anxiety	Functional Connectomes Project International Neuroimaging Data-Sharing Initiative	10.15387/fcp_indi.retro.slim	http://dx.doi.org/10.15387/fcp_indi.retro.slim	Repeated
30962	Neuromedical and Mental Disorder Assessments	State-Trait Anxiety Inventory	30962_STAI	State_Anxiety	Functional Connectomes Project International Neuroimaging Data-Sharing Initiative	10.15387/fcp_indi.retro.slim	http://dx.doi.org/10.15387/fcp_indi.retro.slim	Repeated
30963	Neuromedical and Mental Disorder Assessments	State-Trait Anxiety Inventory	30963_STAI	State_Anxiety	Functional Connectomes Project International Neuroimaging Data-Sharing Initiative	10.15387/fcp_indi.retro.slim	http://dx.doi.org/10.15387/fcp_indi.retro.slim	Repeated
30964	Neuromedical and Mental Disorder Assessments	State-Trait Anxiety Inventory	30964_STAI	State_Anxiety	Functional Connectomes Project International Neuroimaging Data-Sharing Initiative	10.15387/fcp_indi.retro.slim	http://dx.doi.org/10.15387/fcp_indi.retro.slim	Repeated
25724	Neuromedical and Mental Disorder Assessments	State-Trait Anxiety Inventory	25724_STAI	State_Anxiety	Functional Connectomes Project International Neuroimaging Data-Sharing Initiative	10.15387/fcp_indi.retro.slim	http://dx.doi.org/10.15387/fcp_indi.retro.slim	Repeated
25725	Neuromedical and Mental Disorder Assessments	State-Trait Anxiety Inventory	25725_STAI	State_Anxiety	Functional Connectomes Project International Neuroimaging Data-Sharing Initiative	10.15387/fcp_indi.retro.slim	http://dx.doi.org/10.15387/fcp_indi.retro.slim	Repeated
30965	Neuromedical and Mental Disorder Assessments	State-Trait Anxiety Inventory	30965_STAI	State_Anxiety	Functional Connectomes Project International Neuroimaging Data-Sharing Initiative	10.15387/fcp_indi.retro.slim	http://dx.doi.org/10.15387/fcp_indi.retro.slim	Repeated
25726	Neuromedical and Mental Disorder Assessments	State-Trait Anxiety Inventory	25726_STAI	State_Anxiety	Functional Connectomes Project International Neuroimaging Data-Sharing Initiative	10.15387/fcp_indi.retro.slim	http://dx.doi.org/10.15387/fcp_indi.retro.slim	Repeated
25727	Neuromedical and Mental Disorder Assessments	State-Trait Anxiety Inventory	25727_STAI	State_Anxiety	Functional Connectomes Project International Neuroimaging Data-Sharing Initiative	10.15387/fcp_indi.retro.slim	http://dx.doi.org/10.15387/fcp_indi.retro.slim	Repeated
30966	Neuromedical and Mental Disorder Assessments	State-Trait Anxiety Inventory	30966_STAI	State_Anxiety	Functional Connectomes Project International Neuroimaging Data-Sharing Initiative	10.15387/fcp_indi.retro.slim	http://dx.doi.org/10.15387/fcp_indi.retro.slim	Repeated
25728	Neuromedical and Mental Disorder Assessments	State-Trait Anxiety Inventory	25728_STAI	State_Anxiety	Functional Connectomes Project International Neuroimaging Data-Sharing Initiative	10.15387/fcp_indi.retro.slim	http://dx.doi.org/10.15387/fcp_indi.retro.slim	Repeated
25729	Neuromedical and Mental Disorder Assessments	State-Trait Anxiety Inventory	25729_STAI	State_Anxiety	Functional Connectomes Project International Neuroimaging Data-Sharing Initiative	10.15387/fcp_indi.retro.slim	http://dx.doi.org/10.15387/fcp_indi.retro.slim	Repeated
25730	Neuromedical and Mental Disorder Assessments	State-Trait Anxiety Inventory	25730_STAI	State_Anxiety	Functional Connectomes Project International Neuroimaging Data-Sharing Initiative	10.15387/fcp_indi.retro.slim	http://dx.doi.org/10.15387/fcp_indi.retro.slim	Repeated
25731	Neuromedical and Mental Disorder Assessments	State-Trait Anxiety Inventory	25731_STAI	State_Anxiety	Functional Connectomes Project International Neuroimaging Data-Sharing Initiative	10.15387/fcp_indi.retro.slim	http://dx.doi.org/10.15387/fcp_indi.retro.slim	Repeated
30967	Neuromedical and Mental Disorder Assessments	State-Trait Anxiety Inventory	30967_STAI	State_Anxiety	Functional Connectomes Project International Neuroimaging Data-Sharing Initiative	10.15387/fcp_indi.retro.slim	http://dx.doi.org/10.15387/fcp_indi.retro.slim	Repeated
25732	Neuromedical and Mental Disorder Assessments	State-Trait Anxiety Inventory	25732_STAI	State_Anxiety	Functional Connectomes Project International Neuroimaging Data-Sharing Initiative	10.15387/fcp_indi.retro.slim	http://dx.doi.org/10.15387/fcp_indi.retro.slim	Repeated
25733	Neuromedical and Mental Disorder Assessments	State-Trait Anxiety Inventory	25733_STAI	State_Anxiety	Functional Connectomes Project International Neuroimaging Data-Sharing Initiative	10.15387/fcp_indi.retro.slim	http://dx.doi.org/10.15387/fcp_indi.retro.slim	Repeated
30968	Neuromedical and Mental Disorder Assessments	State-Trait Anxiety Inventory	30968_STAI	State_Anxiety	Functional Connectomes Project International Neuroimaging Data-Sharing Initiative	10.15387/fcp_indi.retro.slim	http://dx.doi.org/10.15387/fcp_indi.retro.slim	Repeated
25734	Neuromedical and Mental Disorder Assessments	State-Trait Anxiety Inventory	25734_STAI	State_Anxiety	Functional Connectomes Project International Neuroimaging Data-Sharing Initiative	10.15387/fcp_indi.retro.slim	http://dx.doi.org/10.15387/fcp_indi.retro.slim	Repeated
30969	Neuromedical and Mental Disorder Assessments	State-Trait Anxiety Inventory	30969_STAI	State_Anxiety	Functional Connectomes Project International Neuroimaging Data-Sharing Initiative	10.15387/fcp_indi.retro.slim	http://dx.doi.org/10.15387/fcp_indi.retro.slim	Repeated
30970	Neuromedical and Mental Disorder Assessments	State-Trait Anxiety Inventory	30970_STAI	State_Anxiety	Functional Connectomes Project International Neuroimaging Data-Sharing Initiative	10.15387/fcp_indi.retro.slim	http://dx.doi.org/10.15387/fcp_indi.retro.slim	Repeated
30971	Neuromedical and Mental Disorder Assessments	State-Trait Anxiety Inventory	30971_STAI	State_Anxiety	Functional Connectomes Project International Neuroimaging Data-Sharing Initiative	10.15387/fcp_indi.retro.slim	http://dx.doi.org/10.15387/fcp_indi.retro.slim	Repeated
30972	Neuromedical and Mental Disorder Assessments	State-Trait Anxiety Inventory	30972_STAI	State_Anxiety	Functional Connectomes Project International Neuroimaging Data-Sharing Initiative	10.15387/fcp_indi.retro.slim	http://dx.doi.org/10.15387/fcp_indi.retro.slim	Repeated
30973	Neuromedical and Mental Disorder Assessments	State-Trait Anxiety Inventory	30973_STAI	State_Anxiety	Functional Connectomes Project International Neuroimaging Data-Sharing Initiative	10.15387/fcp_indi.retro.slim	http://dx.doi.org/10.15387/fcp_indi.retro.slim	Repeated
30974	Neuromedical and Mental Disorder Assessments	State-Trait Anxiety Inventory	30974_STAI	State_Anxiety	Functional Connectomes Project International Neuroimaging Data-Sharing Initiative	10.15387/fcp_indi.retro.slim	http://dx.doi.org/10.15387/fcp_indi.retro.slim	Repeated
30975	Neuromedical and Mental Disorder Assessments	State-Trait Anxiety Inventory	30975_STAI	State_Anxiety	Functional Connectomes Project International Neuroimaging Data-Sharing Initiative	10.15387/fcp_indi.retro.slim	http://dx.doi.org/10.15387/fcp_indi.retro.slim	Repeated
25735	Neuromedical and Mental Disorder Assessments	State-Trait Anxiety Inventory	25735_STAI	State_Anxiety	Functional Connectomes Project International Neuroimaging Data-Sharing Initiative	10.15387/fcp_indi.retro.slim	http://dx.doi.org/10.15387/fcp_indi.retro.slim	Repeated
30976	Neuromedical and Mental Disorder Assessments	State-Trait Anxiety Inventory	30976_STAI	State_Anxiety	Functional Connectomes Project International Neuroimaging Data-Sharing Initiative	10.15387/fcp_indi.retro.slim	http://dx.doi.org/10.15387/fcp_indi.retro.slim	Repeated
30977	Neuromedical and Mental Disorder Assessments	State-Trait Anxiety Inventory	30977_STAI	State_Anxiety	Functional Connectomes Project International Neuroimaging Data-Sharing Initiative	10.15387/fcp_indi.retro.slim	http://dx.doi.org/10.15387/fcp_indi.retro.slim	Repeated
25736	Neuromedical and Mental Disorder Assessments	State-Trait Anxiety Inventory	25736_STAI	State_Anxiety	Functional Connectomes Project International Neuroimaging Data-Sharing Initiative	10.15387/fcp_indi.retro.slim	http://dx.doi.org/10.15387/fcp_indi.retro.slim	Repeated
30978	Neuromedical and Mental Disorder Assessments	State-Trait Anxiety Inventory	30978_STAI	State_Anxiety	Functional Connectomes Project International Neuroimaging Data-Sharing Initiative	10.15387/fcp_indi.retro.slim	http://dx.doi.org/10.15387/fcp_indi.retro.slim	Repeated
30979	Neuromedical and Mental Disorder Assessments	State-Trait Anxiety Inventory	30979_STAI	State_Anxiety	Functional Connectomes Project International Neuroimaging Data-Sharing Initiative	10.15387/fcp_indi.retro.slim	http://dx.doi.org/10.15387/fcp_indi.retro.slim	Repeated
30980	Neuromedical and Mental Disorder Assessments	State-Trait Anxiety Inventory	30980_STAI	State_Anxiety	Functional Connectomes Project International Neuroimaging Data-Sharing Initiative	10.15387/fcp_indi.retro.slim	http://dx.doi.org/10.15387/fcp_indi.retro.slim	Repeated
30981	Neuromedical and Mental Disorder Assessments	State-Trait Anxiety Inventory	30981_STAI	State_Anxiety	Functional Connectomes Project International Neuroimaging Data-Sharing Initiative	10.15387/fcp_indi.retro.slim	http://dx.doi.org/10.15387/fcp_indi.retro.slim	Repeated
25737	Neuromedical and Mental Disorder Assessments	State-Trait Anxiety Inventory	25737_STAI	State_Anxiety	Functional Connectomes Project International Neuroimaging Data-Sharing Initiative	10.15387/fcp_indi.retro.slim	http://dx.doi.org/10.15387/fcp_indi.retro.slim	Repeated
30982	Neuromedical and Mental Disorder Assessments	State-Trait Anxiety Inventory	30982_STAI	State_Anxiety	Functional Connectomes Project International Neuroimaging Data-Sharing Initiative	10.15387/fcp_indi.retro.slim	http://dx.doi.org/10.15387/fcp_indi.retro.slim	Repeated
30983	Neuromedical and Mental Disorder Assessments	State-Trait Anxiety Inventory	30983_STAI	State_Anxiety	Functional Connectomes Project International Neuroimaging Data-Sharing Initiative	10.15387/fcp_indi.retro.slim	http://dx.doi.org/10.15387/fcp_indi.retro.slim	Repeated
30984	Neuromedical and Mental Disorder Assessments	State-Trait Anxiety Inventory	30984_STAI	State_Anxiety	Functional Connectomes Project International Neuroimaging Data-Sharing Initiative	10.15387/fcp_indi.retro.slim	http://dx.doi.org/10.15387/fcp_indi.retro.slim	Repeated
30985	Neuromedical and Mental Disorder Assessments	State-Trait Anxiety Inventory	30985_STAI	State_Anxiety	Functional Connectomes Project International Neuroimaging Data-Sharing Initiative	10.15387/fcp_indi.retro.slim	http://dx.doi.org/10.15387/fcp_indi.retro.slim	Repeated
30987	Neuromedical and Mental Disorder Assessments	State-Trait Anxiety Inventory	30987_STAI	State_Anxiety	Functional Connectomes Project International Neuroimaging Data-Sharing Initiative	10.15387/fcp_indi.retro.slim	http://dx.doi.org/10.15387/fcp_indi.retro.slim	Repeated
30988	Neuromedical and Mental Disorder Assessments	State-Trait Anxiety Inventory	30988_STAI	State_Anxiety	Functional Connectomes Project International Neuroimaging Data-Sharing Initiative	10.15387/fcp_indi.retro.slim	http://dx.doi.org/10.15387/fcp_indi.retro.slim	Repeated
25738	Neuromedical and Mental Disorder Assessments	State-Trait Anxiety Inventory	25738_STAI	State_Anxiety	Functional Connectomes Project International Neuroimaging Data-Sharing Initiative	10.15387/fcp_indi.retro.slim	http://dx.doi.org/10.15387/fcp_indi.retro.slim	Repeated
30989	Neuromedical and Mental Disorder Assessments	State-Trait Anxiety Inventory	30989_STAI	State_Anxiety	Functional Connectomes Project International Neuroimaging Data-Sharing Initiative	10.15387/fcp_indi.retro.slim	http://dx.doi.org/10.15387/fcp_indi.retro.slim	Repeated
25749	Neuromedical and Mental Disorder Assessments	State-Trait Anxiety Inventory	25749_STAI	State_Anxiety	Functional Connectomes Project International Neuroimaging Data-Sharing Initiative	10.15387/fcp_indi.retro.slim	http://dx.doi.org/10.15387/fcp_indi.retro.slim	Repeated
30990	Neuromedical and Mental Disorder Assessments	State-Trait Anxiety Inventory	30990_STAI	State_Anxiety	Functional Connectomes Project International Neuroimaging Data-Sharing Initiative	10.15387/fcp_indi.retro.slim	http://dx.doi.org/10.15387/fcp_indi.retro.slim	Repeated
25750	Neuromedical and Mental Disorder Assessments	State-Trait Anxiety Inventory	25750_STAI	State_Anxiety	Functional Connectomes Project International Neuroimaging Data-Sharing Initiative	10.15387/fcp_indi.retro.slim	http://dx.doi.org/10.15387/fcp_indi.retro.slim	Repeated
25751	Neuromedical and Mental Disorder Assessments	State-Trait Anxiety Inventory	25751_STAI	State_Anxiety	Functional Connectomes Project International Neuroimaging Data-Sharing Initiative	10.15387/fcp_indi.retro.slim	http://dx.doi.org/10.15387/fcp_indi.retro.slim	Repeated
25752	Neuromedical and Mental Disorder Assessments	State-Trait Anxiety Inventory	25752_STAI	State_Anxiety	Functional Connectomes Project International Neuroimaging Data-Sharing Initiative	10.15387/fcp_indi.retro.slim	http://dx.doi.org/10.15387/fcp_indi.retro.slim	Repeated
25753	Neuromedical and Mental Disorder Assessments	State-Trait Anxiety Inventory	25753_STAI	State_Anxiety	Functional Connectomes Project International Neuroimaging Data-Sharing Initiative	10.15387/fcp_indi.retro.slim	http://dx.doi.org/10.15387/fcp_indi.retro.slim	Repeated
30991	Neuromedical and Mental Disorder Assessments	State-Trait Anxiety Inventory	30991_STAI	State_Anxiety	Functional Connectomes Project International Neuroimaging Data-Sharing Initiative	10.15387/fcp_indi.retro.slim	http://dx.doi.org/10.15387/fcp_indi.retro.slim	Repeated
30992	Neuromedical and Mental Disorder Assessments	State-Trait Anxiety Inventory	30992_STAI	State_Anxiety	Functional Connectomes Project International Neuroimaging Data-Sharing Initiative	10.15387/fcp_indi.retro.slim	http://dx.doi.org/10.15387/fcp_indi.retro.slim	Repeated
25754	Neuromedical and Mental Disorder Assessments	State-Trait Anxiety Inventory	25754_STAI	State_Anxiety	Functional Connectomes Project International Neuroimaging Data-Sharing Initiative	10.15387/fcp_indi.retro.slim	http://dx.doi.org/10.15387/fcp_indi.retro.slim	Repeated
25755	Neuromedical and Mental Disorder Assessments	State-Trait Anxiety Inventory	25755_STAI	State_Anxiety	Functional Connectomes Project International Neuroimaging Data-Sharing Initiative	10.15387/fcp_indi.retro.slim	http://dx.doi.org/10.15387/fcp_indi.retro.slim	Repeated
25756	Neuromedical and Mental Disorder Assessments	State-Trait Anxiety Inventory	25756_STAI	State_Anxiety	Functional Connectomes Project International Neuroimaging Data-Sharing Initiative	10.15387/fcp_indi.retro.slim	http://dx.doi.org/10.15387/fcp_indi.retro.slim	Repeated
30993	Neuromedical and Mental Disorder Assessments	State-Trait Anxiety Inventory	30993_STAI	State_Anxiety	Functional Connectomes Project International Neuroimaging Data-Sharing Initiative	10.15387/fcp_indi.retro.slim	http://dx.doi.org/10.15387/fcp_indi.retro.slim	Repeated
30994	Neuromedical and Mental Disorder Assessments	State-Trait Anxiety Inventory	30994_STAI	State_Anxiety	Functional Connectomes Project International Neuroimaging Data-Sharing Initiative	10.15387/fcp_indi.retro.slim	http://dx.doi.org/10.15387/fcp_indi.retro.slim	Repeated
30995	Neuromedical and Mental Disorder Assessments	State-Trait Anxiety Inventory	30995_STAI	State_Anxiety	Functional Connectomes Project International Neuroimaging Data-Sharing Initiative	10.15387/fcp_indi.retro.slim	http://dx.doi.org/10.15387/fcp_indi.retro.slim	Repeated
30996	Neuromedical and Mental Disorder Assessments	State-Trait Anxiety Inventory	30996_STAI	State_Anxiety	Functional Connectomes Project International Neuroimaging Data-Sharing Initiative	10.15387/fcp_indi.retro.slim	http://dx.doi.org/10.15387/fcp_indi.retro.slim	Repeated
25757	Neuromedical and Mental Disorder Assessments	State-Trait Anxiety Inventory	25757_STAI	State_Anxiety	Functional Connectomes Project International Neuroimaging Data-Sharing Initiative	10.15387/fcp_indi.retro.slim	http://dx.doi.org/10.15387/fcp_indi.retro.slim	Repeated
25758	Neuromedical and Mental Disorder Assessments	State-Trait Anxiety Inventory	25758_STAI	State_Anxiety	Functional Connectomes Project International Neuroimaging Data-Sharing Initiative	10.15387/fcp_indi.retro.slim	http://dx.doi.org/10.15387/fcp_indi.retro.slim	Repeated
30997	Neuromedical and Mental Disorder Assessments	State-Trait Anxiety Inventory	30997_STAI	State_Anxiety	Functional Connectomes Project International Neuroimaging Data-Sharing Initiative	10.15387/fcp_indi.retro.slim	http://dx.doi.org/10.15387/fcp_indi.retro.slim	Repeated
30998	Neuromedical and Mental Disorder Assessments	State-Trait Anxiety Inventory	30998_STAI	State_Anxiety	Functional Connectomes Project International Neuroimaging Data-Sharing Initiative	10.15387/fcp_indi.retro.slim	http://dx.doi.org/10.15387/fcp_indi.retro.slim	Repeated
25759	Neuromedical and Mental Disorder Assessments	State-Trait Anxiety Inventory	25759_STAI	State_Anxiety	Functional Connectomes Project International Neuroimaging Data-Sharing Initiative	10.15387/fcp_indi.retro.slim	http://dx.doi.org/10.15387/fcp_indi.retro.slim	Repeated
25760	Neuromedical and Mental Disorder Assessments	State-Trait Anxiety Inventory	25760_STAI	State_Anxiety	Functional Connectomes Project International Neuroimaging Data-Sharing Initiative	10.15387/fcp_indi.retro.slim	http://dx.doi.org/10.15387/fcp_indi.retro.slim	Repeated
25761	Neuromedical and Mental Disorder Assessments	State-Trait Anxiety Inventory	25761_STAI	State_Anxiety	Functional Connectomes Project International Neuroimaging Data-Sharing Initiative	10.15387/fcp_indi.retro.slim	http://dx.doi.org/10.15387/fcp_indi.retro.slim	Repeated
25762	Neuromedical and Mental Disorder Assessments	State-Trait Anxiety Inventory	25762_STAI	State_Anxiety	Functional Connectomes Project International Neuroimaging Data-Sharing Initiative	10.15387/fcp_indi.retro.slim	http://dx.doi.org/10.15387/fcp_indi.retro.slim	Repeated
25763	Neuromedical and Mental Disorder Assessments	State-Trait Anxiety Inventory	25763_STAI	State_Anxiety	Functional Connectomes Project International Neuroimaging Data-Sharing Initiative	10.15387/fcp_indi.retro.slim	http://dx.doi.org/10.15387/fcp_indi.retro.slim	Repeated
25764	Neuromedical and Mental Disorder Assessments	State-Trait Anxiety Inventory	25764_STAI	State_Anxiety	Functional Connectomes Project International Neuroimaging Data-Sharing Initiative	10.15387/fcp_indi.retro.slim	http://dx.doi.org/10.15387/fcp_indi.retro.slim	Repeated
30999	Neuromedical and Mental Disorder Assessments	State-Trait Anxiety Inventory	30999_STAI	State_Anxiety	Functional Connectomes Project International Neuroimaging Data-Sharing Initiative	10.15387/fcp_indi.retro.slim	http://dx.doi.org/10.15387/fcp_indi.retro.slim	Repeated
25765	Neuromedical and Mental Disorder Assessments	State-Trait Anxiety Inventory	25765_STAI	State_Anxiety	Functional Connectomes Project International Neuroimaging Data-Sharing Initiative	10.15387/fcp_indi.retro.slim	http://dx.doi.org/10.15387/fcp_indi.retro.slim	Repeated
25766	Neuromedical and Mental Disorder Assessments	State-Trait Anxiety Inventory	25766_STAI	State_Anxiety	Functional Connectomes Project International Neuroimaging Data-Sharing Initiative	10.15387/fcp_indi.retro.slim	http://dx.doi.org/10.15387/fcp_indi.retro.slim	Repeated
25767	Neuromedical and Mental Disorder Assessments	State-Trait Anxiety Inventory	25767_STAI	State_Anxiety	Functional Connectomes Project International Neuroimaging Data-Sharing Initiative	10.15387/fcp_indi.retro.slim	http://dx.doi.org/10.15387/fcp_indi.retro.slim	Repeated
31000	Neuromedical and Mental Disorder Assessments	State-Trait Anxiety Inventory	31000_STAI	State_Anxiety	Functional Connectomes Project International Neuroimaging Data-Sharing Initiative	10.15387/fcp_indi.retro.slim	http://dx.doi.org/10.15387/fcp_indi.retro.slim	Repeated
25768	Neuromedical and Mental Disorder Assessments	State-Trait Anxiety Inventory	25768_STAI	State_Anxiety	Functional Connectomes Project International Neuroimaging Data-Sharing Initiative	10.15387/fcp_indi.retro.slim	http://dx.doi.org/10.15387/fcp_indi.retro.slim	Repeated
31001	Neuromedical and Mental Disorder Assessments	State-Trait Anxiety Inventory	31001_STAI	State_Anxiety	Functional Connectomes Project International Neuroimaging Data-Sharing Initiative	10.15387/fcp_indi.retro.slim	http://dx.doi.org/10.15387/fcp_indi.retro.slim	Repeated
25769	Neuromedical and Mental Disorder Assessments	State-Trait Anxiety Inventory	25769_STAI	State_Anxiety	Functional Connectomes Project International Neuroimaging Data-Sharing Initiative	10.15387/fcp_indi.retro.slim	http://dx.doi.org/10.15387/fcp_indi.retro.slim	Repeated
31002	Neuromedical and Mental Disorder Assessments	State-Trait Anxiety Inventory	31002_STAI	State_Anxiety	Functional Connectomes Project International Neuroimaging Data-Sharing Initiative	10.15387/fcp_indi.retro.slim	http://dx.doi.org/10.15387/fcp_indi.retro.slim	Repeated
25770	Neuromedical and Mental Disorder Assessments	State-Trait Anxiety Inventory	25770_STAI	State_Anxiety	Functional Connectomes Project International Neuroimaging Data-Sharing Initiative	10.15387/fcp_indi.retro.slim	http://dx.doi.org/10.15387/fcp_indi.retro.slim	Repeated
31003	Neuromedical and Mental Disorder Assessments	State-Trait Anxiety Inventory	31003_STAI	State_Anxiety	Functional Connectomes Project International Neuroimaging Data-Sharing Initiative	10.15387/fcp_indi.retro.slim	http://dx.doi.org/10.15387/fcp_indi.retro.slim	Repeated
25771	Neuromedical and Mental Disorder Assessments	State-Trait Anxiety Inventory	25771_STAI	State_Anxiety	Functional Connectomes Project International Neuroimaging Data-Sharing Initiative	10.15387/fcp_indi.retro.slim	http://dx.doi.org/10.15387/fcp_indi.retro.slim	Repeated
25772	Neuromedical and Mental Disorder Assessments	State-Trait Anxiety Inventory	25772_STAI	State_Anxiety	Functional Connectomes Project International Neuroimaging Data-Sharing Initiative	10.15387/fcp_indi.retro.slim	http://dx.doi.org/10.15387/fcp_indi.retro.slim	Repeated
25773	Neuromedical and Mental Disorder Assessments	State-Trait Anxiety Inventory	25773_STAI	State_Anxiety	Functional Connectomes Project International Neuroimaging Data-Sharing Initiative	10.15387/fcp_indi.retro.slim	http://dx.doi.org/10.15387/fcp_indi.retro.slim	Repeated
25774	Neuromedical and Mental Disorder Assessments	State-Trait Anxiety Inventory	25774_STAI	State_Anxiety	Functional Connectomes Project International Neuroimaging Data-Sharing Initiative	10.15387/fcp_indi.retro.slim	http://dx.doi.org/10.15387/fcp_indi.retro.slim	Repeated
31004	Neuromedical and Mental Disorder Assessments	State-Trait Anxiety Inventory	31004_STAI	State_Anxiety	Functional Connectomes Project International Neuroimaging Data-Sharing Initiative	10.15387/fcp_indi.retro.slim	http://dx.doi.org/10.15387/fcp_indi.retro.slim	Repeated
31005	Neuromedical and Mental Disorder Assessments	State-Trait Anxiety Inventory	31005_STAI	State_Anxiety	Functional Connectomes Project International Neuroimaging Data-Sharing Initiative	10.15387/fcp_indi.retro.slim	http://dx.doi.org/10.15387/fcp_indi.retro.slim	Repeated
25775	Neuromedical and Mental Disorder Assessments	State-Trait Anxiety Inventory	25775_STAI	State_Anxiety	Functional Connectomes Project International Neuroimaging Data-Sharing Initiative	10.15387/fcp_indi.retro.slim	http://dx.doi.org/10.15387/fcp_indi.retro.slim	Repeated
31006	Neuromedical and Mental Disorder Assessments	State-Trait Anxiety Inventory	31006_STAI	State_Anxiety	Functional Connectomes Project International Neuroimaging Data-Sharing Initiative	10.15387/fcp_indi.retro.slim	http://dx.doi.org/10.15387/fcp_indi.retro.slim	Repeated
31007	Neuromedical and Mental Disorder Assessments	State-Trait Anxiety Inventory	31007_STAI	State_Anxiety	Functional Connectomes Project International Neuroimaging Data-Sharing Initiative	10.15387/fcp_indi.retro.slim	http://dx.doi.org/10.15387/fcp_indi.retro.slim	Repeated
31008	Neuromedical and Mental Disorder Assessments	State-Trait Anxiety Inventory	31008_STAI	State_Anxiety	Functional Connectomes Project International Neuroimaging Data-Sharing Initiative	10.15387/fcp_indi.retro.slim	http://dx.doi.org/10.15387/fcp_indi.retro.slim	Repeated
31009	Neuromedical and Mental Disorder Assessments	State-Trait Anxiety Inventory	31009_STAI	State_Anxiety	Functional Connectomes Project International Neuroimaging Data-Sharing Initiative	10.15387/fcp_indi.retro.slim	http://dx.doi.org/10.15387/fcp_indi.retro.slim	Repeated
31010	Neuromedical and Mental Disorder Assessments	State-Trait Anxiety Inventory	31010_STAI	State_Anxiety	Functional Connectomes Project International Neuroimaging Data-Sharing Initiative	10.15387/fcp_indi.retro.slim	http://dx.doi.org/10.15387/fcp_indi.retro.slim	Repeated
25776	Neuromedical and Mental Disorder Assessments	State-Trait Anxiety Inventory	25776_STAI	State_Anxiety	Functional Connectomes Project International Neuroimaging Data-Sharing Initiative	10.15387/fcp_indi.retro.slim	http://dx.doi.org/10.15387/fcp_indi.retro.slim	Repeated
25777	Neuromedical and Mental Disorder Assessments	State-Trait Anxiety Inventory	25777_STAI	State_Anxiety	Functional Connectomes Project International Neuroimaging Data-Sharing Initiative	10.15387/fcp_indi.retro.slim	http://dx.doi.org/10.15387/fcp_indi.retro.slim	Repeated
25778	Neuromedical and Mental Disorder Assessments	State-Trait Anxiety Inventory	25778_STAI	State_Anxiety	Functional Connectomes Project International Neuroimaging Data-Sharing Initiative	10.15387/fcp_indi.retro.slim	http://dx.doi.org/10.15387/fcp_indi.retro.slim	Repeated
31011	Neuromedical and Mental Disorder Assessments	State-Trait Anxiety Inventory	31011_STAI	State_Anxiety	Functional Connectomes Project International Neuroimaging Data-Sharing Initiative	10.15387/fcp_indi.retro.slim	http://dx.doi.org/10.15387/fcp_indi.retro.slim	Repeated
25779	Neuromedical and Mental Disorder Assessments	State-Trait Anxiety Inventory	25779_STAI	State_Anxiety	Functional Connectomes Project International Neuroimaging Data-Sharing Initiative	10.15387/fcp_indi.retro.slim	http://dx.doi.org/10.15387/fcp_indi.retro.slim	Repeated
31012	Neuromedical and Mental Disorder Assessments	State-Trait Anxiety Inventory	31012_STAI	State_Anxiety	Functional Connectomes Project International Neuroimaging Data-Sharing Initiative	10.15387/fcp_indi.retro.slim	http://dx.doi.org/10.15387/fcp_indi.retro.slim	Repeated
31013	Neuromedical and Mental Disorder Assessments	State-Trait Anxiety Inventory	31013_STAI	State_Anxiety	Functional Connectomes Project International Neuroimaging Data-Sharing Initiative	10.15387/fcp_indi.retro.slim	http://dx.doi.org/10.15387/fcp_indi.retro.slim	Repeated
25780	Neuromedical and Mental Disorder Assessments	State-Trait Anxiety Inventory	25780_STAI	State_Anxiety	Functional Connectomes Project International Neuroimaging Data-Sharing Initiative	10.15387/fcp_indi.retro.slim	http://dx.doi.org/10.15387/fcp_indi.retro.slim	Repeated
25781	Neuromedical and Mental Disorder Assessments	State-Trait Anxiety Inventory	25781_STAI	State_Anxiety	Functional Connectomes Project International Neuroimaging Data-Sharing Initiative	10.15387/fcp_indi.retro.slim	http://dx.doi.org/10.15387/fcp_indi.retro.slim	Repeated
25782	Neuromedical and Mental Disorder Assessments	State-Trait Anxiety Inventory	25782_STAI	State_Anxiety	Functional Connectomes Project International Neuroimaging Data-Sharing Initiative	10.15387/fcp_indi.retro.slim	http://dx.doi.org/10.15387/fcp_indi.retro.slim	Repeated
31014	Neuromedical and Mental Disorder Assessments	State-Trait Anxiety Inventory	31014_STAI	State_Anxiety	Functional Connectomes Project International Neuroimaging Data-Sharing Initiative	10.15387/fcp_indi.retro.slim	http://dx.doi.org/10.15387/fcp_indi.retro.slim	Repeated
31015	Neuromedical and Mental Disorder Assessments	State-Trait Anxiety Inventory	31015_STAI	State_Anxiety	Functional Connectomes Project International Neuroimaging Data-Sharing Initiative	10.15387/fcp_indi.retro.slim	http://dx.doi.org/10.15387/fcp_indi.retro.slim	Repeated
31016	Neuromedical and Mental Disorder Assessments	State-Trait Anxiety Inventory	31016_STAI	State_Anxiety	Functional Connectomes Project International Neuroimaging Data-Sharing Initiative	10.15387/fcp_indi.retro.slim	http://dx.doi.org/10.15387/fcp_indi.retro.slim	Repeated
25783	Neuromedical and Mental Disorder Assessments	State-Trait Anxiety Inventory	25783_STAI	State_Anxiety	Functional Connectomes Project International Neuroimaging Data-Sharing Initiative	10.15387/fcp_indi.retro.slim	http://dx.doi.org/10.15387/fcp_indi.retro.slim	Repeated
25784	Neuromedical and Mental Disorder Assessments	State-Trait Anxiety Inventory	25784_STAI	State_Anxiety	Functional Connectomes Project International Neuroimaging Data-Sharing Initiative	10.15387/fcp_indi.retro.slim	http://dx.doi.org/10.15387/fcp_indi.retro.slim	Repeated
31017	Neuromedical and Mental Disorder Assessments	State-Trait Anxiety Inventory	31017_STAI	State_Anxiety	Functional Connectomes Project International Neuroimaging Data-Sharing Initiative	10.15387/fcp_indi.retro.slim	http://dx.doi.org/10.15387/fcp_indi.retro.slim	Repeated
31018	Neuromedical and Mental Disorder Assessments	State-Trait Anxiety Inventory	31018_STAI	State_Anxiety	Functional Connectomes Project International Neuroimaging Data-Sharing Initiative	10.15387/fcp_indi.retro.slim	http://dx.doi.org/10.15387/fcp_indi.retro.slim	Repeated
31019	Neuromedical and Mental Disorder Assessments	State-Trait Anxiety Inventory	31019_STAI	State_Anxiety	Functional Connectomes Project International Neuroimaging Data-Sharing Initiative	10.15387/fcp_indi.retro.slim	http://dx.doi.org/10.15387/fcp_indi.retro.slim	Repeated
31020	Neuromedical and Mental Disorder Assessments	State-Trait Anxiety Inventory	31020_STAI	State_Anxiety	Functional Connectomes Project International Neuroimaging Data-Sharing Initiative	10.15387/fcp_indi.retro.slim	http://dx.doi.org/10.15387/fcp_indi.retro.slim	Repeated
31021	Neuromedical and Mental Disorder Assessments	State-Trait Anxiety Inventory	31021_STAI	State_Anxiety	Functional Connectomes Project International Neuroimaging Data-Sharing Initiative	10.15387/fcp_indi.retro.slim	http://dx.doi.org/10.15387/fcp_indi.retro.slim	Repeated
31022	Neuromedical and Mental Disorder Assessments	State-Trait Anxiety Inventory	31022_STAI	State_Anxiety	Functional Connectomes Project International Neuroimaging Data-Sharing Initiative	10.15387/fcp_indi.retro.slim	http://dx.doi.org/10.15387/fcp_indi.retro.slim	Repeated
31023	Neuromedical and Mental Disorder Assessments	State-Trait Anxiety Inventory	31023_STAI	State_Anxiety	Functional Connectomes Project International Neuroimaging Data-Sharing Initiative	10.15387/fcp_indi.retro.slim	http://dx.doi.org/10.15387/fcp_indi.retro.slim	Repeated
31024	Neuromedical and Mental Disorder Assessments	State-Trait Anxiety Inventory	31024_STAI	State_Anxiety	Functional Connectomes Project International Neuroimaging Data-Sharing Initiative	10.15387/fcp_indi.retro.slim	http://dx.doi.org/10.15387/fcp_indi.retro.slim	Repeated
31025	Neuromedical and Mental Disorder Assessments	State-Trait Anxiety Inventory	31025_STAI	State_Anxiety	Functional Connectomes Project International Neuroimaging Data-Sharing Initiative	10.15387/fcp_indi.retro.slim	http://dx.doi.org/10.15387/fcp_indi.retro.slim	Repeated
31026	Neuromedical and Mental Disorder Assessments	State-Trait Anxiety Inventory	31026_STAI	State_Anxiety	Functional Connectomes Project International Neuroimaging Data-Sharing Initiative	10.15387/fcp_indi.retro.slim	http://dx.doi.org/10.15387/fcp_indi.retro.slim	Repeated
31027	Neuromedical and Mental Disorder Assessments	State-Trait Anxiety Inventory	31027_STAI	State_Anxiety	Functional Connectomes Project International Neuroimaging Data-Sharing Initiative	10.15387/fcp_indi.retro.slim	http://dx.doi.org/10.15387/fcp_indi.retro.slim	Repeated
31028	Neuromedical and Mental Disorder Assessments	State-Trait Anxiety Inventory	31028_STAI	State_Anxiety	Functional Connectomes Project International Neuroimaging Data-Sharing Initiative	10.15387/fcp_indi.retro.slim	http://dx.doi.org/10.15387/fcp_indi.retro.slim	Repeated
31029	Neuromedical and Mental Disorder Assessments	State-Trait Anxiety Inventory	31029_STAI	State_Anxiety	Functional Connectomes Project International Neuroimaging Data-Sharing Initiative	10.15387/fcp_indi.retro.slim	http://dx.doi.org/10.15387/fcp_indi.retro.slim	Repeated
31030	Neuromedical and Mental Disorder Assessments	State-Trait Anxiety Inventory	31030_STAI	State_Anxiety	Functional Connectomes Project International Neuroimaging Data-Sharing Initiative	10.15387/fcp_indi.retro.slim	http://dx.doi.org/10.15387/fcp_indi.retro.slim	Repeated
31031	Neuromedical and Mental Disorder Assessments	State-Trait Anxiety Inventory	31031_STAI	State_Anxiety	Functional Connectomes Project International Neuroimaging Data-Sharing Initiative	10.15387/fcp_indi.retro.slim	http://dx.doi.org/10.15387/fcp_indi.retro.slim	Repeated
31032	Neuromedical and Mental Disorder Assessments	State-Trait Anxiety Inventory	31032_STAI	State_Anxiety	Functional Connectomes Project International Neuroimaging Data-Sharing Initiative	10.15387/fcp_indi.retro.slim	http://dx.doi.org/10.15387/fcp_indi.retro.slim	Repeated
31033	Neuromedical and Mental Disorder Assessments	State-Trait Anxiety Inventory	31033_STAI	State_Anxiety	Functional Connectomes Project International Neuroimaging Data-Sharing Initiative	10.15387/fcp_indi.retro.slim	http://dx.doi.org/10.15387/fcp_indi.retro.slim	Repeated
31034	Neuromedical and Mental Disorder Assessments	State-Trait Anxiety Inventory	31034_STAI	State_Anxiety	Functional Connectomes Project International Neuroimaging Data-Sharing Initiative	10.15387/fcp_indi.retro.slim	http://dx.doi.org/10.15387/fcp_indi.retro.slim	Repeated
31035	Neuromedical and Mental Disorder Assessments	State-Trait Anxiety Inventory	31035_STAI	State_Anxiety	Functional Connectomes Project International Neuroimaging Data-Sharing Initiative	10.15387/fcp_indi.retro.slim	http://dx.doi.org/10.15387/fcp_indi.retro.slim	Repeated
31036	Neuromedical and Mental Disorder Assessments	State-Trait Anxiety Inventory	31036_STAI	State_Anxiety	Functional Connectomes Project International Neuroimaging Data-Sharing Initiative	10.15387/fcp_indi.retro.slim	http://dx.doi.org/10.15387/fcp_indi.retro.slim	Repeated
25785	Neuromedical and Mental Disorder Assessments	State-Trait Anxiety Inventory	25785_STAI	State_Anxiety	Functional Connectomes Project International Neuroimaging Data-Sharing Initiative	10.15387/fcp_indi.retro.slim	http://dx.doi.org/10.15387/fcp_indi.retro.slim	Repeated
31037	Neuromedical and Mental Disorder Assessments	State-Trait Anxiety Inventory	31037_STAI	State_Anxiety	Functional Connectomes Project International Neuroimaging Data-Sharing Initiative	10.15387/fcp_indi.retro.slim	http://dx.doi.org/10.15387/fcp_indi.retro.slim	Repeated
31038	Neuromedical and Mental Disorder Assessments	State-Trait Anxiety Inventory	31038_STAI	State_Anxiety	Functional Connectomes Project International Neuroimaging Data-Sharing Initiative	10.15387/fcp_indi.retro.slim	http://dx.doi.org/10.15387/fcp_indi.retro.slim	Repeated
25786	Neuromedical and Mental Disorder Assessments	State-Trait Anxiety Inventory	25786_STAI	State_Anxiety	Functional Connectomes Project International Neuroimaging Data-Sharing Initiative	10.15387/fcp_indi.retro.slim	http://dx.doi.org/10.15387/fcp_indi.retro.slim	Repeated
25787	Neuromedical and Mental Disorder Assessments	State-Trait Anxiety Inventory	25787_STAI	State_Anxiety	Functional Connectomes Project International Neuroimaging Data-Sharing Initiative	10.15387/fcp_indi.retro.slim	http://dx.doi.org/10.15387/fcp_indi.retro.slim	Repeated
25788	Neuromedical and Mental Disorder Assessments	State-Trait Anxiety Inventory	25788_STAI	State_Anxiety	Functional Connectomes Project International Neuroimaging Data-Sharing Initiative	10.15387/fcp_indi.retro.slim	http://dx.doi.org/10.15387/fcp_indi.retro.slim	Repeated
31039	Neuromedical and Mental Disorder Assessments	State-Trait Anxiety Inventory	31039_STAI	State_Anxiety	Functional Connectomes Project International Neuroimaging Data-Sharing Initiative	10.15387/fcp_indi.retro.slim	http://dx.doi.org/10.15387/fcp_indi.retro.slim	Repeated
31040	Neuromedical and Mental Disorder Assessments	State-Trait Anxiety Inventory	31040_STAI	State_Anxiety	Functional Connectomes Project International Neuroimaging Data-Sharing Initiative	10.15387/fcp_indi.retro.slim	http://dx.doi.org/10.15387/fcp_indi.retro.slim	Repeated
31041	Neuromedical and Mental Disorder Assessments	State-Trait Anxiety Inventory	31041_STAI	State_Anxiety	Functional Connectomes Project International Neuroimaging Data-Sharing Initiative	10.15387/fcp_indi.retro.slim	http://dx.doi.org/10.15387/fcp_indi.retro.slim	Repeated
31042	Neuromedical and Mental Disorder Assessments	State-Trait Anxiety Inventory	31042_STAI	State_Anxiety	Functional Connectomes Project International Neuroimaging Data-Sharing Initiative	10.15387/fcp_indi.retro.slim	http://dx.doi.org/10.15387/fcp_indi.retro.slim	Repeated
31043	Neuromedical and Mental Disorder Assessments	State-Trait Anxiety Inventory	31043_STAI	State_Anxiety	Functional Connectomes Project International Neuroimaging Data-Sharing Initiative	10.15387/fcp_indi.retro.slim	http://dx.doi.org/10.15387/fcp_indi.retro.slim	Repeated
31044	Neuromedical and Mental Disorder Assessments	State-Trait Anxiety Inventory	31044_STAI	State_Anxiety	Functional Connectomes Project International Neuroimaging Data-Sharing Initiative	10.15387/fcp_indi.retro.slim	http://dx.doi.org/10.15387/fcp_indi.retro.slim	Repeated
31045	Neuromedical and Mental Disorder Assessments	State-Trait Anxiety Inventory	31045_STAI	State_Anxiety	Functional Connectomes Project International Neuroimaging Data-Sharing Initiative	10.15387/fcp_indi.retro.slim	http://dx.doi.org/10.15387/fcp_indi.retro.slim	Repeated
31046	Neuromedical and Mental Disorder Assessments	State-Trait Anxiety Inventory	31046_STAI	State_Anxiety	Functional Connectomes Project International Neuroimaging Data-Sharing Initiative	10.15387/fcp_indi.retro.slim	http://dx.doi.org/10.15387/fcp_indi.retro.slim	Repeated
31047	Neuromedical and Mental Disorder Assessments	State-Trait Anxiety Inventory	31047_STAI	State_Anxiety	Functional Connectomes Project International Neuroimaging Data-Sharing Initiative	10.15387/fcp_indi.retro.slim	http://dx.doi.org/10.15387/fcp_indi.retro.slim	Repeated
31048	Neuromedical and Mental Disorder Assessments	State-Trait Anxiety Inventory	31048_STAI	State_Anxiety	Functional Connectomes Project International Neuroimaging Data-Sharing Initiative	10.15387/fcp_indi.retro.slim	http://dx.doi.org/10.15387/fcp_indi.retro.slim	Repeated
31049	Neuromedical and Mental Disorder Assessments	State-Trait Anxiety Inventory	31049_STAI	State_Anxiety	Functional Connectomes Project International Neuroimaging Data-Sharing Initiative	10.15387/fcp_indi.retro.slim	http://dx.doi.org/10.15387/fcp_indi.retro.slim	Repeated
31050	Neuromedical and Mental Disorder Assessments	State-Trait Anxiety Inventory	31050_STAI	State_Anxiety	Functional Connectomes Project International Neuroimaging Data-Sharing Initiative	10.15387/fcp_indi.retro.slim	http://dx.doi.org/10.15387/fcp_indi.retro.slim	Repeated
31051	Neuromedical and Mental Disorder Assessments	State-Trait Anxiety Inventory	31051_STAI	State_Anxiety	Functional Connectomes Project International Neuroimaging Data-Sharing Initiative	10.15387/fcp_indi.retro.slim	http://dx.doi.org/10.15387/fcp_indi.retro.slim	Repeated
31052	Neuromedical and Mental Disorder Assessments	State-Trait Anxiety Inventory	31052_STAI	State_Anxiety	Functional Connectomes Project International Neuroimaging Data-Sharing Initiative	10.15387/fcp_indi.retro.slim	http://dx.doi.org/10.15387/fcp_indi.retro.slim	Repeated
31053	Neuromedical and Mental Disorder Assessments	State-Trait Anxiety Inventory	31053_STAI	State_Anxiety	Functional Connectomes Project International Neuroimaging Data-Sharing Initiative	10.15387/fcp_indi.retro.slim	http://dx.doi.org/10.15387/fcp_indi.retro.slim	Repeated
31054	Neuromedical and Mental Disorder Assessments	State-Trait Anxiety Inventory	31054_STAI	State_Anxiety	Functional Connectomes Project International Neuroimaging Data-Sharing Initiative	10.15387/fcp_indi.retro.slim	http://dx.doi.org/10.15387/fcp_indi.retro.slim	Repeated
31055	Neuromedical and Mental Disorder Assessments	State-Trait Anxiety Inventory	31055_STAI	State_Anxiety	Functional Connectomes Project International Neuroimaging Data-Sharing Initiative	10.15387/fcp_indi.retro.slim	http://dx.doi.org/10.15387/fcp_indi.retro.slim	Repeated
31056	Neuromedical and Mental Disorder Assessments	State-Trait Anxiety Inventory	31056_STAI	State_Anxiety	Functional Connectomes Project International Neuroimaging Data-Sharing Initiative	10.15387/fcp_indi.retro.slim	http://dx.doi.org/10.15387/fcp_indi.retro.slim	Repeated
31057	Neuromedical and Mental Disorder Assessments	State-Trait Anxiety Inventory	31057_STAI	State_Anxiety	Functional Connectomes Project International Neuroimaging Data-Sharing Initiative	10.15387/fcp_indi.retro.slim	http://dx.doi.org/10.15387/fcp_indi.retro.slim	Repeated
25639	Neuromedical and Mental Disorder Assessments	Schutte Self-Report Emotional Intelligence Scale	25639_EI	emotional_intelligence	Functional Connectomes Project International Neuroimaging Data-Sharing Initiative	10.15387/fcp_indi.retro.slim	http://dx.doi.org/10.15387/fcp_indi.retro.slim	Non-Repeated
25746	Neuromedical and Mental Disorder Assessments	Schutte Self-Report Emotional Intelligence Scale	25746_EI	emotional_intelligence	Functional Connectomes Project International Neuroimaging Data-Sharing Initiative	10.15387/fcp_indi.retro.slim	http://dx.doi.org/10.15387/fcp_indi.retro.slim	Non-Repeated
25789	Neuromedical and Mental Disorder Assessments	Schutte Self-Report Emotional Intelligence Scale	25789_EI	emotional_intelligence	Functional Connectomes Project International Neuroimaging Data-Sharing Initiative	10.15387/fcp_indi.retro.slim	http://dx.doi.org/10.15387/fcp_indi.retro.slim	Non-Repeated
25790	Neuromedical and Mental Disorder Assessments	Schutte Self-Report Emotional Intelligence Scale	25790_EI	emotional_intelligence	Functional Connectomes Project International Neuroimaging Data-Sharing Initiative	10.15387/fcp_indi.retro.slim	http://dx.doi.org/10.15387/fcp_indi.retro.slim	Non-Repeated
25791	Neuromedical and Mental Disorder Assessments	Schutte Self-Report Emotional Intelligence Scale	25791_EI	emotional_intelligence	Functional Connectomes Project International Neuroimaging Data-Sharing Initiative	10.15387/fcp_indi.retro.slim	http://dx.doi.org/10.15387/fcp_indi.retro.slim	Non-Repeated
25792	Neuromedical and Mental Disorder Assessments	Schutte Self-Report Emotional Intelligence Scale	25792_EI	emotional_intelligence	Functional Connectomes Project International Neuroimaging Data-Sharing Initiative	10.15387/fcp_indi.retro.slim	http://dx.doi.org/10.15387/fcp_indi.retro.slim	Non-Repeated
25793	Neuromedical and Mental Disorder Assessments	Schutte Self-Report Emotional Intelligence Scale	25793_EI	emotional_intelligence	Functional Connectomes Project International Neuroimaging Data-Sharing Initiative	10.15387/fcp_indi.retro.slim	http://dx.doi.org/10.15387/fcp_indi.retro.slim	Non-Repeated
25801	Neuromedical and Mental Disorder Assessments	Schutte Self-Report Emotional Intelligence Scale	25801_EI	emotional_intelligence	Functional Connectomes Project International Neuroimaging Data-Sharing Initiative	10.15387/fcp_indi.retro.slim	http://dx.doi.org/10.15387/fcp_indi.retro.slim	Non-Repeated
30745	Neuromedical and Mental Disorder Assessments	Schutte Self-Report Emotional Intelligence Scale	30745_EI	emotional_intelligence	Functional Connectomes Project International Neuroimaging Data-Sharing Initiative	10.15387/fcp_indi.retro.slim	http://dx.doi.org/10.15387/fcp_indi.retro.slim	Non-Repeated
30746	Neuromedical and Mental Disorder Assessments	Schutte Self-Report Emotional Intelligence Scale	30746_EI	emotional_intelligence	Functional Connectomes Project International Neuroimaging Data-Sharing Initiative	10.15387/fcp_indi.retro.slim	http://dx.doi.org/10.15387/fcp_indi.retro.slim	Non-Repeated
30752	Neuromedical and Mental Disorder Assessments	Schutte Self-Report Emotional Intelligence Scale	30752_EI	emotional_intelligence	Functional Connectomes Project International Neuroimaging Data-Sharing Initiative	10.15387/fcp_indi.retro.slim	http://dx.doi.org/10.15387/fcp_indi.retro.slim	Non-Repeated
30937	Neuromedical and Mental Disorder Assessments	Schutte Self-Report Emotional Intelligence Scale	30937_EI	emotional_intelligence	Functional Connectomes Project International Neuroimaging Data-Sharing Initiative	10.15387/fcp_indi.retro.slim	http://dx.doi.org/10.15387/fcp_indi.retro.slim	Non-Repeated
30939	Neuromedical and Mental Disorder Assessments	Schutte Self-Report Emotional Intelligence Scale	30939_EI	emotional_intelligence	Functional Connectomes Project International Neuroimaging Data-Sharing Initiative	10.15387/fcp_indi.retro.slim	http://dx.doi.org/10.15387/fcp_indi.retro.slim	Non-Repeated
30986	Neuromedical and Mental Disorder Assessments	Schutte Self-Report Emotional Intelligence Scale	30986_EI	emotional_intelligence	Functional Connectomes Project International Neuroimaging Data-Sharing Initiative	10.15387/fcp_indi.retro.slim	http://dx.doi.org/10.15387/fcp_indi.retro.slim	Non-Repeated
25629	Neuromedical and Mental Disorder Assessments	Schutte Self-Report Emotional Intelligence Scale	25629_EI	emotional_intelligence	Functional Connectomes Project International Neuroimaging Data-Sharing Initiative	10.15387/fcp_indi.retro.slim	http://dx.doi.org/10.15387/fcp_indi.retro.slim	Non-Repeated
30699	Neuromedical and Mental Disorder Assessments	Schutte Self-Report Emotional Intelligence Scale	30699_EI	emotional_intelligence	Functional Connectomes Project International Neuroimaging Data-Sharing Initiative	10.15387/fcp_indi.retro.slim	http://dx.doi.org/10.15387/fcp_indi.retro.slim	Non-Repeated
25630	Neuromedical and Mental Disorder Assessments	Schutte Self-Report Emotional Intelligence Scale	25630_EI	emotional_intelligence	Functional Connectomes Project International Neuroimaging Data-Sharing Initiative	10.15387/fcp_indi.retro.slim	http://dx.doi.org/10.15387/fcp_indi.retro.slim	Non-Repeated
30700	Neuromedical and Mental Disorder Assessments	Schutte Self-Report Emotional Intelligence Scale	30700_EI	emotional_intelligence	Functional Connectomes Project International Neuroimaging Data-Sharing Initiative	10.15387/fcp_indi.retro.slim	http://dx.doi.org/10.15387/fcp_indi.retro.slim	Non-Repeated
30701	Neuromedical and Mental Disorder Assessments	Schutte Self-Report Emotional Intelligence Scale	30701_EI	emotional_intelligence	Functional Connectomes Project International Neuroimaging Data-Sharing Initiative	10.15387/fcp_indi.retro.slim	http://dx.doi.org/10.15387/fcp_indi.retro.slim	Non-Repeated
25631	Neuromedical and Mental Disorder Assessments	Schutte Self-Report Emotional Intelligence Scale	25631_EI	emotional_intelligence	Functional Connectomes Project International Neuroimaging Data-Sharing Initiative	10.15387/fcp_indi.retro.slim	http://dx.doi.org/10.15387/fcp_indi.retro.slim	Non-Repeated
25632	Neuromedical and Mental Disorder Assessments	Schutte Self-Report Emotional Intelligence Scale	25632_EI	emotional_intelligence	Functional Connectomes Project International Neuroimaging Data-Sharing Initiative	10.15387/fcp_indi.retro.slim	http://dx.doi.org/10.15387/fcp_indi.retro.slim	Non-Repeated
30702	Neuromedical and Mental Disorder Assessments	Schutte Self-Report Emotional Intelligence Scale	30702_EI	emotional_intelligence	Functional Connectomes Project International Neuroimaging Data-Sharing Initiative	10.15387/fcp_indi.retro.slim	http://dx.doi.org/10.15387/fcp_indi.retro.slim	Non-Repeated
25633	Neuromedical and Mental Disorder Assessments	Schutte Self-Report Emotional Intelligence Scale	25633_EI	emotional_intelligence	Functional Connectomes Project International Neuroimaging Data-Sharing Initiative	10.15387/fcp_indi.retro.slim	http://dx.doi.org/10.15387/fcp_indi.retro.slim	Non-Repeated
30703	Neuromedical and Mental Disorder Assessments	Schutte Self-Report Emotional Intelligence Scale	30703_EI	emotional_intelligence	Functional Connectomes Project International Neuroimaging Data-Sharing Initiative	10.15387/fcp_indi.retro.slim	http://dx.doi.org/10.15387/fcp_indi.retro.slim	Non-Repeated
30704	Neuromedical and Mental Disorder Assessments	Schutte Self-Report Emotional Intelligence Scale	30704_EI	emotional_intelligence	Functional Connectomes Project International Neuroimaging Data-Sharing Initiative	10.15387/fcp_indi.retro.slim	http://dx.doi.org/10.15387/fcp_indi.retro.slim	Non-Repeated
30705	Neuromedical and Mental Disorder Assessments	Schutte Self-Report Emotional Intelligence Scale	30705_EI	emotional_intelligence	Functional Connectomes Project International Neuroimaging Data-Sharing Initiative	10.15387/fcp_indi.retro.slim	http://dx.doi.org/10.15387/fcp_indi.retro.slim	Non-Repeated
30706	Neuromedical and Mental Disorder Assessments	Schutte Self-Report Emotional Intelligence Scale	30706_EI	emotional_intelligence	Functional Connectomes Project International Neuroimaging Data-Sharing Initiative	10.15387/fcp_indi.retro.slim	http://dx.doi.org/10.15387/fcp_indi.retro.slim	Non-Repeated
25634	Neuromedical and Mental Disorder Assessments	Schutte Self-Report Emotional Intelligence Scale	25634_EI	emotional_intelligence	Functional Connectomes Project International Neuroimaging Data-Sharing Initiative	10.15387/fcp_indi.retro.slim	http://dx.doi.org/10.15387/fcp_indi.retro.slim	Non-Repeated
30707	Neuromedical and Mental Disorder Assessments	Schutte Self-Report Emotional Intelligence Scale	30707_EI	emotional_intelligence	Functional Connectomes Project International Neuroimaging Data-Sharing Initiative	10.15387/fcp_indi.retro.slim	http://dx.doi.org/10.15387/fcp_indi.retro.slim	Non-Repeated
30708	Neuromedical and Mental Disorder Assessments	Schutte Self-Report Emotional Intelligence Scale	30708_EI	emotional_intelligence	Functional Connectomes Project International Neuroimaging Data-Sharing Initiative	10.15387/fcp_indi.retro.slim	http://dx.doi.org/10.15387/fcp_indi.retro.slim	Non-Repeated
30709	Neuromedical and Mental Disorder Assessments	Schutte Self-Report Emotional Intelligence Scale	30709_EI	emotional_intelligence	Functional Connectomes Project International Neuroimaging Data-Sharing Initiative	10.15387/fcp_indi.retro.slim	http://dx.doi.org/10.15387/fcp_indi.retro.slim	Non-Repeated
30710	Neuromedical and Mental Disorder Assessments	Schutte Self-Report Emotional Intelligence Scale	30710_EI	emotional_intelligence	Functional Connectomes Project International Neuroimaging Data-Sharing Initiative	10.15387/fcp_indi.retro.slim	http://dx.doi.org/10.15387/fcp_indi.retro.slim	Non-Repeated
30711	Neuromedical and Mental Disorder Assessments	Schutte Self-Report Emotional Intelligence Scale	30711_EI	emotional_intelligence	Functional Connectomes Project International Neuroimaging Data-Sharing Initiative	10.15387/fcp_indi.retro.slim	http://dx.doi.org/10.15387/fcp_indi.retro.slim	Non-Repeated
30712	Neuromedical and Mental Disorder Assessments	Schutte Self-Report Emotional Intelligence Scale	30712_EI	emotional_intelligence	Functional Connectomes Project International Neuroimaging Data-Sharing Initiative	10.15387/fcp_indi.retro.slim	http://dx.doi.org/10.15387/fcp_indi.retro.slim	Non-Repeated
25635	Neuromedical and Mental Disorder Assessments	Schutte Self-Report Emotional Intelligence Scale	25635_EI	emotional_intelligence	Functional Connectomes Project International Neuroimaging Data-Sharing Initiative	10.15387/fcp_indi.retro.slim	http://dx.doi.org/10.15387/fcp_indi.retro.slim	Non-Repeated
30713	Neuromedical and Mental Disorder Assessments	Schutte Self-Report Emotional Intelligence Scale	30713_EI	emotional_intelligence	Functional Connectomes Project International Neuroimaging Data-Sharing Initiative	10.15387/fcp_indi.retro.slim	http://dx.doi.org/10.15387/fcp_indi.retro.slim	Non-Repeated
30714	Neuromedical and Mental Disorder Assessments	Schutte Self-Report Emotional Intelligence Scale	30714_EI	emotional_intelligence	Functional Connectomes Project International Neuroimaging Data-Sharing Initiative	10.15387/fcp_indi.retro.slim	http://dx.doi.org/10.15387/fcp_indi.retro.slim	Non-Repeated
30715	Neuromedical and Mental Disorder Assessments	Schutte Self-Report Emotional Intelligence Scale	30715_EI	emotional_intelligence	Functional Connectomes Project International Neuroimaging Data-Sharing Initiative	10.15387/fcp_indi.retro.slim	http://dx.doi.org/10.15387/fcp_indi.retro.slim	Non-Repeated
25636	Neuromedical and Mental Disorder Assessments	Schutte Self-Report Emotional Intelligence Scale	25636_EI	emotional_intelligence	Functional Connectomes Project International Neuroimaging Data-Sharing Initiative	10.15387/fcp_indi.retro.slim	http://dx.doi.org/10.15387/fcp_indi.retro.slim	Non-Repeated
30716	Neuromedical and Mental Disorder Assessments	Schutte Self-Report Emotional Intelligence Scale	30716_EI	emotional_intelligence	Functional Connectomes Project International Neuroimaging Data-Sharing Initiative	10.15387/fcp_indi.retro.slim	http://dx.doi.org/10.15387/fcp_indi.retro.slim	Non-Repeated
30717	Neuromedical and Mental Disorder Assessments	Schutte Self-Report Emotional Intelligence Scale	30717_EI	emotional_intelligence	Functional Connectomes Project International Neuroimaging Data-Sharing Initiative	10.15387/fcp_indi.retro.slim	http://dx.doi.org/10.15387/fcp_indi.retro.slim	Non-Repeated
30718	Neuromedical and Mental Disorder Assessments	Schutte Self-Report Emotional Intelligence Scale	30718_EI	emotional_intelligence	Functional Connectomes Project International Neuroimaging Data-Sharing Initiative	10.15387/fcp_indi.retro.slim	http://dx.doi.org/10.15387/fcp_indi.retro.slim	Non-Repeated
30719	Neuromedical and Mental Disorder Assessments	Schutte Self-Report Emotional Intelligence Scale	30719_EI	emotional_intelligence	Functional Connectomes Project International Neuroimaging Data-Sharing Initiative	10.15387/fcp_indi.retro.slim	http://dx.doi.org/10.15387/fcp_indi.retro.slim	Non-Repeated
25637	Neuromedical and Mental Disorder Assessments	Schutte Self-Report Emotional Intelligence Scale	25637_EI	emotional_intelligence	Functional Connectomes Project International Neuroimaging Data-Sharing Initiative	10.15387/fcp_indi.retro.slim	http://dx.doi.org/10.15387/fcp_indi.retro.slim	Non-Repeated
30720	Neuromedical and Mental Disorder Assessments	Schutte Self-Report Emotional Intelligence Scale	30720_EI	emotional_intelligence	Functional Connectomes Project International Neuroimaging Data-Sharing Initiative	10.15387/fcp_indi.retro.slim	http://dx.doi.org/10.15387/fcp_indi.retro.slim	Non-Repeated
25638	Neuromedical and Mental Disorder Assessments	Schutte Self-Report Emotional Intelligence Scale	25638_EI	emotional_intelligence	Functional Connectomes Project International Neuroimaging Data-Sharing Initiative	10.15387/fcp_indi.retro.slim	http://dx.doi.org/10.15387/fcp_indi.retro.slim	Non-Repeated
25739	Neuromedical and Mental Disorder Assessments	Schutte Self-Report Emotional Intelligence Scale	25739_EI	emotional_intelligence	Functional Connectomes Project International Neuroimaging Data-Sharing Initiative	10.15387/fcp_indi.retro.slim	http://dx.doi.org/10.15387/fcp_indi.retro.slim	Non-Repeated
25740	Neuromedical and Mental Disorder Assessments	Schutte Self-Report Emotional Intelligence Scale	25740_EI	emotional_intelligence	Functional Connectomes Project International Neuroimaging Data-Sharing Initiative	10.15387/fcp_indi.retro.slim	http://dx.doi.org/10.15387/fcp_indi.retro.slim	Non-Repeated
30721	Neuromedical and Mental Disorder Assessments	Schutte Self-Report Emotional Intelligence Scale	30721_EI	emotional_intelligence	Functional Connectomes Project International Neuroimaging Data-Sharing Initiative	10.15387/fcp_indi.retro.slim	http://dx.doi.org/10.15387/fcp_indi.retro.slim	Non-Repeated
25741	Neuromedical and Mental Disorder Assessments	Schutte Self-Report Emotional Intelligence Scale	25741_EI	emotional_intelligence	Functional Connectomes Project International Neuroimaging Data-Sharing Initiative	10.15387/fcp_indi.retro.slim	http://dx.doi.org/10.15387/fcp_indi.retro.slim	Non-Repeated
30722	Neuromedical and Mental Disorder Assessments	Schutte Self-Report Emotional Intelligence Scale	30722_EI	emotional_intelligence	Functional Connectomes Project International Neuroimaging Data-Sharing Initiative	10.15387/fcp_indi.retro.slim	http://dx.doi.org/10.15387/fcp_indi.retro.slim	Non-Repeated
25742	Neuromedical and Mental Disorder Assessments	Schutte Self-Report Emotional Intelligence Scale	25742_EI	emotional_intelligence	Functional Connectomes Project International Neuroimaging Data-Sharing Initiative	10.15387/fcp_indi.retro.slim	http://dx.doi.org/10.15387/fcp_indi.retro.slim	Non-Repeated
30723	Neuromedical and Mental Disorder Assessments	Schutte Self-Report Emotional Intelligence Scale	30723_EI	emotional_intelligence	Functional Connectomes Project International Neuroimaging Data-Sharing Initiative	10.15387/fcp_indi.retro.slim	http://dx.doi.org/10.15387/fcp_indi.retro.slim	Non-Repeated
30724	Neuromedical and Mental Disorder Assessments	Schutte Self-Report Emotional Intelligence Scale	30724_EI	emotional_intelligence	Functional Connectomes Project International Neuroimaging Data-Sharing Initiative	10.15387/fcp_indi.retro.slim	http://dx.doi.org/10.15387/fcp_indi.retro.slim	Non-Repeated
25743	Neuromedical and Mental Disorder Assessments	Schutte Self-Report Emotional Intelligence Scale	25743_EI	emotional_intelligence	Functional Connectomes Project International Neuroimaging Data-Sharing Initiative	10.15387/fcp_indi.retro.slim	http://dx.doi.org/10.15387/fcp_indi.retro.slim	Non-Repeated
30725	Neuromedical and Mental Disorder Assessments	Schutte Self-Report Emotional Intelligence Scale	30725_EI	emotional_intelligence	Functional Connectomes Project International Neuroimaging Data-Sharing Initiative	10.15387/fcp_indi.retro.slim	http://dx.doi.org/10.15387/fcp_indi.retro.slim	Non-Repeated
25744	Neuromedical and Mental Disorder Assessments	Schutte Self-Report Emotional Intelligence Scale	25744_EI	emotional_intelligence	Functional Connectomes Project International Neuroimaging Data-Sharing Initiative	10.15387/fcp_indi.retro.slim	http://dx.doi.org/10.15387/fcp_indi.retro.slim	Non-Repeated
30726	Neuromedical and Mental Disorder Assessments	Schutte Self-Report Emotional Intelligence Scale	30726_EI	emotional_intelligence	Functional Connectomes Project International Neuroimaging Data-Sharing Initiative	10.15387/fcp_indi.retro.slim	http://dx.doi.org/10.15387/fcp_indi.retro.slim	Non-Repeated
30727	Neuromedical and Mental Disorder Assessments	Schutte Self-Report Emotional Intelligence Scale	30727_EI	emotional_intelligence	Functional Connectomes Project International Neuroimaging Data-Sharing Initiative	10.15387/fcp_indi.retro.slim	http://dx.doi.org/10.15387/fcp_indi.retro.slim	Non-Repeated
30728	Neuromedical and Mental Disorder Assessments	Schutte Self-Report Emotional Intelligence Scale	30728_EI	emotional_intelligence	Functional Connectomes Project International Neuroimaging Data-Sharing Initiative	10.15387/fcp_indi.retro.slim	http://dx.doi.org/10.15387/fcp_indi.retro.slim	Non-Repeated
25745	Neuromedical and Mental Disorder Assessments	Schutte Self-Report Emotional Intelligence Scale	25745_EI	emotional_intelligence	Functional Connectomes Project International Neuroimaging Data-Sharing Initiative	10.15387/fcp_indi.retro.slim	http://dx.doi.org/10.15387/fcp_indi.retro.slim	Non-Repeated
30729	Neuromedical and Mental Disorder Assessments	Schutte Self-Report Emotional Intelligence Scale	30729_EI	emotional_intelligence	Functional Connectomes Project International Neuroimaging Data-Sharing Initiative	10.15387/fcp_indi.retro.slim	http://dx.doi.org/10.15387/fcp_indi.retro.slim	Non-Repeated
30730	Neuromedical and Mental Disorder Assessments	Schutte Self-Report Emotional Intelligence Scale	30730_EI	emotional_intelligence	Functional Connectomes Project International Neuroimaging Data-Sharing Initiative	10.15387/fcp_indi.retro.slim	http://dx.doi.org/10.15387/fcp_indi.retro.slim	Non-Repeated
30731	Neuromedical and Mental Disorder Assessments	Schutte Self-Report Emotional Intelligence Scale	30731_EI	emotional_intelligence	Functional Connectomes Project International Neuroimaging Data-Sharing Initiative	10.15387/fcp_indi.retro.slim	http://dx.doi.org/10.15387/fcp_indi.retro.slim	Non-Repeated
30732	Neuromedical and Mental Disorder Assessments	Schutte Self-Report Emotional Intelligence Scale	30732_EI	emotional_intelligence	Functional Connectomes Project International Neuroimaging Data-Sharing Initiative	10.15387/fcp_indi.retro.slim	http://dx.doi.org/10.15387/fcp_indi.retro.slim	Non-Repeated
30733	Neuromedical and Mental Disorder Assessments	Schutte Self-Report Emotional Intelligence Scale	30733_EI	emotional_intelligence	Functional Connectomes Project International Neuroimaging Data-Sharing Initiative	10.15387/fcp_indi.retro.slim	http://dx.doi.org/10.15387/fcp_indi.retro.slim	Non-Repeated
30734	Neuromedical and Mental Disorder Assessments	Schutte Self-Report Emotional Intelligence Scale	30734_EI	emotional_intelligence	Functional Connectomes Project International Neuroimaging Data-Sharing Initiative	10.15387/fcp_indi.retro.slim	http://dx.doi.org/10.15387/fcp_indi.retro.slim	Non-Repeated
25747	Neuromedical and Mental Disorder Assessments	Schutte Self-Report Emotional Intelligence Scale	25747_EI	emotional_intelligence	Functional Connectomes Project International Neuroimaging Data-Sharing Initiative	10.15387/fcp_indi.retro.slim	http://dx.doi.org/10.15387/fcp_indi.retro.slim	Non-Repeated
30735	Neuromedical and Mental Disorder Assessments	Schutte Self-Report Emotional Intelligence Scale	30735_EI	emotional_intelligence	Functional Connectomes Project International Neuroimaging Data-Sharing Initiative	10.15387/fcp_indi.retro.slim	http://dx.doi.org/10.15387/fcp_indi.retro.slim	Non-Repeated
30736	Neuromedical and Mental Disorder Assessments	Schutte Self-Report Emotional Intelligence Scale	30736_EI	emotional_intelligence	Functional Connectomes Project International Neuroimaging Data-Sharing Initiative	10.15387/fcp_indi.retro.slim	http://dx.doi.org/10.15387/fcp_indi.retro.slim	Non-Repeated
30737	Neuromedical and Mental Disorder Assessments	Schutte Self-Report Emotional Intelligence Scale	30737_EI	emotional_intelligence	Functional Connectomes Project International Neuroimaging Data-Sharing Initiative	10.15387/fcp_indi.retro.slim	http://dx.doi.org/10.15387/fcp_indi.retro.slim	Non-Repeated
25748	Neuromedical and Mental Disorder Assessments	Schutte Self-Report Emotional Intelligence Scale	25748_EI	emotional_intelligence	Functional Connectomes Project International Neuroimaging Data-Sharing Initiative	10.15387/fcp_indi.retro.slim	http://dx.doi.org/10.15387/fcp_indi.retro.slim	Non-Repeated
25794	Neuromedical and Mental Disorder Assessments	Schutte Self-Report Emotional Intelligence Scale	25794_EI	emotional_intelligence	Functional Connectomes Project International Neuroimaging Data-Sharing Initiative	10.15387/fcp_indi.retro.slim	http://dx.doi.org/10.15387/fcp_indi.retro.slim	Non-Repeated
30738	Neuromedical and Mental Disorder Assessments	Schutte Self-Report Emotional Intelligence Scale	30738_EI	emotional_intelligence	Functional Connectomes Project International Neuroimaging Data-Sharing Initiative	10.15387/fcp_indi.retro.slim	http://dx.doi.org/10.15387/fcp_indi.retro.slim	Non-Repeated
30739	Neuromedical and Mental Disorder Assessments	Schutte Self-Report Emotional Intelligence Scale	30739_EI	emotional_intelligence	Functional Connectomes Project International Neuroimaging Data-Sharing Initiative	10.15387/fcp_indi.retro.slim	http://dx.doi.org/10.15387/fcp_indi.retro.slim	Non-Repeated
30740	Neuromedical and Mental Disorder Assessments	Schutte Self-Report Emotional Intelligence Scale	30740_EI	emotional_intelligence	Functional Connectomes Project International Neuroimaging Data-Sharing Initiative	10.15387/fcp_indi.retro.slim	http://dx.doi.org/10.15387/fcp_indi.retro.slim	Non-Repeated
25795	Neuromedical and Mental Disorder Assessments	Schutte Self-Report Emotional Intelligence Scale	25795_EI	emotional_intelligence	Functional Connectomes Project International Neuroimaging Data-Sharing Initiative	10.15387/fcp_indi.retro.slim	http://dx.doi.org/10.15387/fcp_indi.retro.slim	Non-Repeated
30741	Neuromedical and Mental Disorder Assessments	Schutte Self-Report Emotional Intelligence Scale	30741_EI	emotional_intelligence	Functional Connectomes Project International Neuroimaging Data-Sharing Initiative	10.15387/fcp_indi.retro.slim	http://dx.doi.org/10.15387/fcp_indi.retro.slim	Non-Repeated
30742	Neuromedical and Mental Disorder Assessments	Schutte Self-Report Emotional Intelligence Scale	30742_EI	emotional_intelligence	Functional Connectomes Project International Neuroimaging Data-Sharing Initiative	10.15387/fcp_indi.retro.slim	http://dx.doi.org/10.15387/fcp_indi.retro.slim	Non-Repeated
30743	Neuromedical and Mental Disorder Assessments	Schutte Self-Report Emotional Intelligence Scale	30743_EI	emotional_intelligence	Functional Connectomes Project International Neuroimaging Data-Sharing Initiative	10.15387/fcp_indi.retro.slim	http://dx.doi.org/10.15387/fcp_indi.retro.slim	Non-Repeated
30744	Neuromedical and Mental Disorder Assessments	Schutte Self-Report Emotional Intelligence Scale	30744_EI	emotional_intelligence	Functional Connectomes Project International Neuroimaging Data-Sharing Initiative	10.15387/fcp_indi.retro.slim	http://dx.doi.org/10.15387/fcp_indi.retro.slim	Non-Repeated
25796	Neuromedical and Mental Disorder Assessments	Schutte Self-Report Emotional Intelligence Scale	25796_EI	emotional_intelligence	Functional Connectomes Project International Neuroimaging Data-Sharing Initiative	10.15387/fcp_indi.retro.slim	http://dx.doi.org/10.15387/fcp_indi.retro.slim	Non-Repeated
30747	Neuromedical and Mental Disorder Assessments	Schutte Self-Report Emotional Intelligence Scale	30747_EI	emotional_intelligence	Functional Connectomes Project International Neuroimaging Data-Sharing Initiative	10.15387/fcp_indi.retro.slim	http://dx.doi.org/10.15387/fcp_indi.retro.slim	Non-Repeated
30748	Neuromedical and Mental Disorder Assessments	Schutte Self-Report Emotional Intelligence Scale	30748_EI	emotional_intelligence	Functional Connectomes Project International Neuroimaging Data-Sharing Initiative	10.15387/fcp_indi.retro.slim	http://dx.doi.org/10.15387/fcp_indi.retro.slim	Non-Repeated
25797	Neuromedical and Mental Disorder Assessments	Schutte Self-Report Emotional Intelligence Scale	25797_EI	emotional_intelligence	Functional Connectomes Project International Neuroimaging Data-Sharing Initiative	10.15387/fcp_indi.retro.slim	http://dx.doi.org/10.15387/fcp_indi.retro.slim	Non-Repeated
30749	Neuromedical and Mental Disorder Assessments	Schutte Self-Report Emotional Intelligence Scale	30749_EI	emotional_intelligence	Functional Connectomes Project International Neuroimaging Data-Sharing Initiative	10.15387/fcp_indi.retro.slim	http://dx.doi.org/10.15387/fcp_indi.retro.slim	Non-Repeated
30750	Neuromedical and Mental Disorder Assessments	Schutte Self-Report Emotional Intelligence Scale	30750_EI	emotional_intelligence	Functional Connectomes Project International Neuroimaging Data-Sharing Initiative	10.15387/fcp_indi.retro.slim	http://dx.doi.org/10.15387/fcp_indi.retro.slim	Non-Repeated
25798	Neuromedical and Mental Disorder Assessments	Schutte Self-Report Emotional Intelligence Scale	25798_EI	emotional_intelligence	Functional Connectomes Project International Neuroimaging Data-Sharing Initiative	10.15387/fcp_indi.retro.slim	http://dx.doi.org/10.15387/fcp_indi.retro.slim	Non-Repeated
25799	Neuromedical and Mental Disorder Assessments	Schutte Self-Report Emotional Intelligence Scale	25799_EI	emotional_intelligence	Functional Connectomes Project International Neuroimaging Data-Sharing Initiative	10.15387/fcp_indi.retro.slim	http://dx.doi.org/10.15387/fcp_indi.retro.slim	Non-Repeated
25800	Neuromedical and Mental Disorder Assessments	Schutte Self-Report Emotional Intelligence Scale	25800_EI	emotional_intelligence	Functional Connectomes Project International Neuroimaging Data-Sharing Initiative	10.15387/fcp_indi.retro.slim	http://dx.doi.org/10.15387/fcp_indi.retro.slim	Non-Repeated
25802	Neuromedical and Mental Disorder Assessments	Schutte Self-Report Emotional Intelligence Scale	25802_EI	emotional_intelligence	Functional Connectomes Project International Neuroimaging Data-Sharing Initiative	10.15387/fcp_indi.retro.slim	http://dx.doi.org/10.15387/fcp_indi.retro.slim	Non-Repeated
25803	Neuromedical and Mental Disorder Assessments	Schutte Self-Report Emotional Intelligence Scale	25803_EI	emotional_intelligence	Functional Connectomes Project International Neuroimaging Data-Sharing Initiative	10.15387/fcp_indi.retro.slim	http://dx.doi.org/10.15387/fcp_indi.retro.slim	Non-Repeated
25804	Neuromedical and Mental Disorder Assessments	Schutte Self-Report Emotional Intelligence Scale	25804_EI	emotional_intelligence	Functional Connectomes Project International Neuroimaging Data-Sharing Initiative	10.15387/fcp_indi.retro.slim	http://dx.doi.org/10.15387/fcp_indi.retro.slim	Non-Repeated
30751	Neuromedical and Mental Disorder Assessments	Schutte Self-Report Emotional Intelligence Scale	30751_EI	emotional_intelligence	Functional Connectomes Project International Neuroimaging Data-Sharing Initiative	10.15387/fcp_indi.retro.slim	http://dx.doi.org/10.15387/fcp_indi.retro.slim	Non-Repeated
25805	Neuromedical and Mental Disorder Assessments	Schutte Self-Report Emotional Intelligence Scale	25805_EI	emotional_intelligence	Functional Connectomes Project International Neuroimaging Data-Sharing Initiative	10.15387/fcp_indi.retro.slim	http://dx.doi.org/10.15387/fcp_indi.retro.slim	Non-Repeated
25806	Neuromedical and Mental Disorder Assessments	Schutte Self-Report Emotional Intelligence Scale	25806_EI	emotional_intelligence	Functional Connectomes Project International Neuroimaging Data-Sharing Initiative	10.15387/fcp_indi.retro.slim	http://dx.doi.org/10.15387/fcp_indi.retro.slim	Non-Repeated
30753	Neuromedical and Mental Disorder Assessments	Schutte Self-Report Emotional Intelligence Scale	30753_EI	emotional_intelligence	Functional Connectomes Project International Neuroimaging Data-Sharing Initiative	10.15387/fcp_indi.retro.slim	http://dx.doi.org/10.15387/fcp_indi.retro.slim	Non-Repeated
30754	Neuromedical and Mental Disorder Assessments	Schutte Self-Report Emotional Intelligence Scale	30754_EI	emotional_intelligence	Functional Connectomes Project International Neuroimaging Data-Sharing Initiative	10.15387/fcp_indi.retro.slim	http://dx.doi.org/10.15387/fcp_indi.retro.slim	Non-Repeated
25807	Neuromedical and Mental Disorder Assessments	Schutte Self-Report Emotional Intelligence Scale	25807_EI	emotional_intelligence	Functional Connectomes Project International Neuroimaging Data-Sharing Initiative	10.15387/fcp_indi.retro.slim	http://dx.doi.org/10.15387/fcp_indi.retro.slim	Non-Repeated
25808	Neuromedical and Mental Disorder Assessments	Schutte Self-Report Emotional Intelligence Scale	25808_EI	emotional_intelligence	Functional Connectomes Project International Neuroimaging Data-Sharing Initiative	10.15387/fcp_indi.retro.slim	http://dx.doi.org/10.15387/fcp_indi.retro.slim	Non-Repeated
30755	Neuromedical and Mental Disorder Assessments	Schutte Self-Report Emotional Intelligence Scale	30755_EI	emotional_intelligence	Functional Connectomes Project International Neuroimaging Data-Sharing Initiative	10.15387/fcp_indi.retro.slim	http://dx.doi.org/10.15387/fcp_indi.retro.slim	Non-Repeated
30756	Neuromedical and Mental Disorder Assessments	Schutte Self-Report Emotional Intelligence Scale	30756_EI	emotional_intelligence	Functional Connectomes Project International Neuroimaging Data-Sharing Initiative	10.15387/fcp_indi.retro.slim	http://dx.doi.org/10.15387/fcp_indi.retro.slim	Non-Repeated
30757	Neuromedical and Mental Disorder Assessments	Schutte Self-Report Emotional Intelligence Scale	30757_EI	emotional_intelligence	Functional Connectomes Project International Neuroimaging Data-Sharing Initiative	10.15387/fcp_indi.retro.slim	http://dx.doi.org/10.15387/fcp_indi.retro.slim	Non-Repeated
30758	Neuromedical and Mental Disorder Assessments	Schutte Self-Report Emotional Intelligence Scale	30758_EI	emotional_intelligence	Functional Connectomes Project International Neuroimaging Data-Sharing Initiative	10.15387/fcp_indi.retro.slim	http://dx.doi.org/10.15387/fcp_indi.retro.slim	Non-Repeated
25809	Neuromedical and Mental Disorder Assessments	Schutte Self-Report Emotional Intelligence Scale	25809_EI	emotional_intelligence	Functional Connectomes Project International Neuroimaging Data-Sharing Initiative	10.15387/fcp_indi.retro.slim	http://dx.doi.org/10.15387/fcp_indi.retro.slim	Non-Repeated
25810	Neuromedical and Mental Disorder Assessments	Schutte Self-Report Emotional Intelligence Scale	25810_EI	emotional_intelligence	Functional Connectomes Project International Neuroimaging Data-Sharing Initiative	10.15387/fcp_indi.retro.slim	http://dx.doi.org/10.15387/fcp_indi.retro.slim	Non-Repeated
30759	Neuromedical and Mental Disorder Assessments	Schutte Self-Report Emotional Intelligence Scale	30759_EI	emotional_intelligence	Functional Connectomes Project International Neuroimaging Data-Sharing Initiative	10.15387/fcp_indi.retro.slim	http://dx.doi.org/10.15387/fcp_indi.retro.slim	Non-Repeated
30760	Neuromedical and Mental Disorder Assessments	Schutte Self-Report Emotional Intelligence Scale	30760_EI	emotional_intelligence	Functional Connectomes Project International Neuroimaging Data-Sharing Initiative	10.15387/fcp_indi.retro.slim	http://dx.doi.org/10.15387/fcp_indi.retro.slim	Non-Repeated
25811	Neuromedical and Mental Disorder Assessments	Schutte Self-Report Emotional Intelligence Scale	25811_EI	emotional_intelligence	Functional Connectomes Project International Neuroimaging Data-Sharing Initiative	10.15387/fcp_indi.retro.slim	http://dx.doi.org/10.15387/fcp_indi.retro.slim	Non-Repeated
25812	Neuromedical and Mental Disorder Assessments	Schutte Self-Report Emotional Intelligence Scale	25812_EI	emotional_intelligence	Functional Connectomes Project International Neuroimaging Data-Sharing Initiative	10.15387/fcp_indi.retro.slim	http://dx.doi.org/10.15387/fcp_indi.retro.slim	Non-Repeated
25813	Neuromedical and Mental Disorder Assessments	Schutte Self-Report Emotional Intelligence Scale	25813_EI	emotional_intelligence	Functional Connectomes Project International Neuroimaging Data-Sharing Initiative	10.15387/fcp_indi.retro.slim	http://dx.doi.org/10.15387/fcp_indi.retro.slim	Non-Repeated
25814	Neuromedical and Mental Disorder Assessments	Schutte Self-Report Emotional Intelligence Scale	25814_EI	emotional_intelligence	Functional Connectomes Project International Neuroimaging Data-Sharing Initiative	10.15387/fcp_indi.retro.slim	http://dx.doi.org/10.15387/fcp_indi.retro.slim	Non-Repeated
25815	Neuromedical and Mental Disorder Assessments	Schutte Self-Report Emotional Intelligence Scale	25815_EI	emotional_intelligence	Functional Connectomes Project International Neuroimaging Data-Sharing Initiative	10.15387/fcp_indi.retro.slim	http://dx.doi.org/10.15387/fcp_indi.retro.slim	Non-Repeated
30761	Neuromedical and Mental Disorder Assessments	Schutte Self-Report Emotional Intelligence Scale	30761_EI	emotional_intelligence	Functional Connectomes Project International Neuroimaging Data-Sharing Initiative	10.15387/fcp_indi.retro.slim	http://dx.doi.org/10.15387/fcp_indi.retro.slim	Non-Repeated
25816	Neuromedical and Mental Disorder Assessments	Schutte Self-Report Emotional Intelligence Scale	25816_EI	emotional_intelligence	Functional Connectomes Project International Neuroimaging Data-Sharing Initiative	10.15387/fcp_indi.retro.slim	http://dx.doi.org/10.15387/fcp_indi.retro.slim	Non-Repeated
25817	Neuromedical and Mental Disorder Assessments	Schutte Self-Report Emotional Intelligence Scale	25817_EI	emotional_intelligence	Functional Connectomes Project International Neuroimaging Data-Sharing Initiative	10.15387/fcp_indi.retro.slim	http://dx.doi.org/10.15387/fcp_indi.retro.slim	Non-Repeated
30762	Neuromedical and Mental Disorder Assessments	Schutte Self-Report Emotional Intelligence Scale	30762_EI	emotional_intelligence	Functional Connectomes Project International Neuroimaging Data-Sharing Initiative	10.15387/fcp_indi.retro.slim	http://dx.doi.org/10.15387/fcp_indi.retro.slim	Non-Repeated
25818	Neuromedical and Mental Disorder Assessments	Schutte Self-Report Emotional Intelligence Scale	25818_EI	emotional_intelligence	Functional Connectomes Project International Neuroimaging Data-Sharing Initiative	10.15387/fcp_indi.retro.slim	http://dx.doi.org/10.15387/fcp_indi.retro.slim	Non-Repeated
25819	Neuromedical and Mental Disorder Assessments	Schutte Self-Report Emotional Intelligence Scale	25819_EI	emotional_intelligence	Functional Connectomes Project International Neuroimaging Data-Sharing Initiative	10.15387/fcp_indi.retro.slim	http://dx.doi.org/10.15387/fcp_indi.retro.slim	Non-Repeated
25820	Neuromedical and Mental Disorder Assessments	Schutte Self-Report Emotional Intelligence Scale	25820_EI	emotional_intelligence	Functional Connectomes Project International Neuroimaging Data-Sharing Initiative	10.15387/fcp_indi.retro.slim	http://dx.doi.org/10.15387/fcp_indi.retro.slim	Non-Repeated
25821	Neuromedical and Mental Disorder Assessments	Schutte Self-Report Emotional Intelligence Scale	25821_EI	emotional_intelligence	Functional Connectomes Project International Neuroimaging Data-Sharing Initiative	10.15387/fcp_indi.retro.slim	http://dx.doi.org/10.15387/fcp_indi.retro.slim	Non-Repeated
30763	Neuromedical and Mental Disorder Assessments	Schutte Self-Report Emotional Intelligence Scale	30763_EI	emotional_intelligence	Functional Connectomes Project International Neuroimaging Data-Sharing Initiative	10.15387/fcp_indi.retro.slim	http://dx.doi.org/10.15387/fcp_indi.retro.slim	Non-Repeated
30764	Neuromedical and Mental Disorder Assessments	Schutte Self-Report Emotional Intelligence Scale	30764_EI	emotional_intelligence	Functional Connectomes Project International Neuroimaging Data-Sharing Initiative	10.15387/fcp_indi.retro.slim	http://dx.doi.org/10.15387/fcp_indi.retro.slim	Non-Repeated
25822	Neuromedical and Mental Disorder Assessments	Schutte Self-Report Emotional Intelligence Scale	25822_EI	emotional_intelligence	Functional Connectomes Project International Neuroimaging Data-Sharing Initiative	10.15387/fcp_indi.retro.slim	http://dx.doi.org/10.15387/fcp_indi.retro.slim	Non-Repeated
30765	Neuromedical and Mental Disorder Assessments	Schutte Self-Report Emotional Intelligence Scale	30765_EI	emotional_intelligence	Functional Connectomes Project International Neuroimaging Data-Sharing Initiative	10.15387/fcp_indi.retro.slim	http://dx.doi.org/10.15387/fcp_indi.retro.slim	Non-Repeated
25823	Neuromedical and Mental Disorder Assessments	Schutte Self-Report Emotional Intelligence Scale	25823_EI	emotional_intelligence	Functional Connectomes Project International Neuroimaging Data-Sharing Initiative	10.15387/fcp_indi.retro.slim	http://dx.doi.org/10.15387/fcp_indi.retro.slim	Non-Repeated
25824	Neuromedical and Mental Disorder Assessments	Schutte Self-Report Emotional Intelligence Scale	25824_EI	emotional_intelligence	Functional Connectomes Project International Neuroimaging Data-Sharing Initiative	10.15387/fcp_indi.retro.slim	http://dx.doi.org/10.15387/fcp_indi.retro.slim	Non-Repeated
25825	Neuromedical and Mental Disorder Assessments	Schutte Self-Report Emotional Intelligence Scale	25825_EI	emotional_intelligence	Functional Connectomes Project International Neuroimaging Data-Sharing Initiative	10.15387/fcp_indi.retro.slim	http://dx.doi.org/10.15387/fcp_indi.retro.slim	Non-Repeated
25826	Neuromedical and Mental Disorder Assessments	Schutte Self-Report Emotional Intelligence Scale	25826_EI	emotional_intelligence	Functional Connectomes Project International Neuroimaging Data-Sharing Initiative	10.15387/fcp_indi.retro.slim	http://dx.doi.org/10.15387/fcp_indi.retro.slim	Non-Repeated
30766	Neuromedical and Mental Disorder Assessments	Schutte Self-Report Emotional Intelligence Scale	30766_EI	emotional_intelligence	Functional Connectomes Project International Neuroimaging Data-Sharing Initiative	10.15387/fcp_indi.retro.slim	http://dx.doi.org/10.15387/fcp_indi.retro.slim	Non-Repeated
25827	Neuromedical and Mental Disorder Assessments	Schutte Self-Report Emotional Intelligence Scale	25827_EI	emotional_intelligence	Functional Connectomes Project International Neuroimaging Data-Sharing Initiative	10.15387/fcp_indi.retro.slim	http://dx.doi.org/10.15387/fcp_indi.retro.slim	Non-Repeated
25828	Neuromedical and Mental Disorder Assessments	Schutte Self-Report Emotional Intelligence Scale	25828_EI	emotional_intelligence	Functional Connectomes Project International Neuroimaging Data-Sharing Initiative	10.15387/fcp_indi.retro.slim	http://dx.doi.org/10.15387/fcp_indi.retro.slim	Non-Repeated
30767	Neuromedical and Mental Disorder Assessments	Schutte Self-Report Emotional Intelligence Scale	30767_EI	emotional_intelligence	Functional Connectomes Project International Neuroimaging Data-Sharing Initiative	10.15387/fcp_indi.retro.slim	http://dx.doi.org/10.15387/fcp_indi.retro.slim	Non-Repeated
30768	Neuromedical and Mental Disorder Assessments	Schutte Self-Report Emotional Intelligence Scale	30768_EI	emotional_intelligence	Functional Connectomes Project International Neuroimaging Data-Sharing Initiative	10.15387/fcp_indi.retro.slim	http://dx.doi.org/10.15387/fcp_indi.retro.slim	Non-Repeated
30769	Neuromedical and Mental Disorder Assessments	Schutte Self-Report Emotional Intelligence Scale	30769_EI	emotional_intelligence	Functional Connectomes Project International Neuroimaging Data-Sharing Initiative	10.15387/fcp_indi.retro.slim	http://dx.doi.org/10.15387/fcp_indi.retro.slim	Non-Repeated
25829	Neuromedical and Mental Disorder Assessments	Schutte Self-Report Emotional Intelligence Scale	25829_EI	emotional_intelligence	Functional Connectomes Project International Neuroimaging Data-Sharing Initiative	10.15387/fcp_indi.retro.slim	http://dx.doi.org/10.15387/fcp_indi.retro.slim	Non-Repeated
25830	Neuromedical and Mental Disorder Assessments	Schutte Self-Report Emotional Intelligence Scale	25830_EI	emotional_intelligence	Functional Connectomes Project International Neuroimaging Data-Sharing Initiative	10.15387/fcp_indi.retro.slim	http://dx.doi.org/10.15387/fcp_indi.retro.slim	Non-Repeated
30770	Neuromedical and Mental Disorder Assessments	Schutte Self-Report Emotional Intelligence Scale	30770_EI	emotional_intelligence	Functional Connectomes Project International Neuroimaging Data-Sharing Initiative	10.15387/fcp_indi.retro.slim	http://dx.doi.org/10.15387/fcp_indi.retro.slim	Non-Repeated
25831	Neuromedical and Mental Disorder Assessments	Schutte Self-Report Emotional Intelligence Scale	25831_EI	emotional_intelligence	Functional Connectomes Project International Neuroimaging Data-Sharing Initiative	10.15387/fcp_indi.retro.slim	http://dx.doi.org/10.15387/fcp_indi.retro.slim	Non-Repeated
30771	Neuromedical and Mental Disorder Assessments	Schutte Self-Report Emotional Intelligence Scale	30771_EI	emotional_intelligence	Functional Connectomes Project International Neuroimaging Data-Sharing Initiative	10.15387/fcp_indi.retro.slim	http://dx.doi.org/10.15387/fcp_indi.retro.slim	Non-Repeated
30772	Neuromedical and Mental Disorder Assessments	Schutte Self-Report Emotional Intelligence Scale	30772_EI	emotional_intelligence	Functional Connectomes Project International Neuroimaging Data-Sharing Initiative	10.15387/fcp_indi.retro.slim	http://dx.doi.org/10.15387/fcp_indi.retro.slim	Non-Repeated
30773	Neuromedical and Mental Disorder Assessments	Schutte Self-Report Emotional Intelligence Scale	30773_EI	emotional_intelligence	Functional Connectomes Project International Neuroimaging Data-Sharing Initiative	10.15387/fcp_indi.retro.slim	http://dx.doi.org/10.15387/fcp_indi.retro.slim	Non-Repeated
30774	Neuromedical and Mental Disorder Assessments	Schutte Self-Report Emotional Intelligence Scale	30774_EI	emotional_intelligence	Functional Connectomes Project International Neuroimaging Data-Sharing Initiative	10.15387/fcp_indi.retro.slim	http://dx.doi.org/10.15387/fcp_indi.retro.slim	Non-Repeated
25832	Neuromedical and Mental Disorder Assessments	Schutte Self-Report Emotional Intelligence Scale	25832_EI	emotional_intelligence	Functional Connectomes Project International Neuroimaging Data-Sharing Initiative	10.15387/fcp_indi.retro.slim	http://dx.doi.org/10.15387/fcp_indi.retro.slim	Non-Repeated
30775	Neuromedical and Mental Disorder Assessments	Schutte Self-Report Emotional Intelligence Scale	30775_EI	emotional_intelligence	Functional Connectomes Project International Neuroimaging Data-Sharing Initiative	10.15387/fcp_indi.retro.slim	http://dx.doi.org/10.15387/fcp_indi.retro.slim	Non-Repeated
25833	Neuromedical and Mental Disorder Assessments	Schutte Self-Report Emotional Intelligence Scale	25833_EI	emotional_intelligence	Functional Connectomes Project International Neuroimaging Data-Sharing Initiative	10.15387/fcp_indi.retro.slim	http://dx.doi.org/10.15387/fcp_indi.retro.slim	Non-Repeated
25834	Neuromedical and Mental Disorder Assessments	Schutte Self-Report Emotional Intelligence Scale	25834_EI	emotional_intelligence	Functional Connectomes Project International Neuroimaging Data-Sharing Initiative	10.15387/fcp_indi.retro.slim	http://dx.doi.org/10.15387/fcp_indi.retro.slim	Non-Repeated
25835	Neuromedical and Mental Disorder Assessments	Schutte Self-Report Emotional Intelligence Scale	25835_EI	emotional_intelligence	Functional Connectomes Project International Neuroimaging Data-Sharing Initiative	10.15387/fcp_indi.retro.slim	http://dx.doi.org/10.15387/fcp_indi.retro.slim	Non-Repeated
30776	Neuromedical and Mental Disorder Assessments	Schutte Self-Report Emotional Intelligence Scale	30776_EI	emotional_intelligence	Functional Connectomes Project International Neuroimaging Data-Sharing Initiative	10.15387/fcp_indi.retro.slim	http://dx.doi.org/10.15387/fcp_indi.retro.slim	Non-Repeated
25836	Neuromedical and Mental Disorder Assessments	Schutte Self-Report Emotional Intelligence Scale	25836_EI	emotional_intelligence	Functional Connectomes Project International Neuroimaging Data-Sharing Initiative	10.15387/fcp_indi.retro.slim	http://dx.doi.org/10.15387/fcp_indi.retro.slim	Non-Repeated
25837	Neuromedical and Mental Disorder Assessments	Schutte Self-Report Emotional Intelligence Scale	25837_EI	emotional_intelligence	Functional Connectomes Project International Neuroimaging Data-Sharing Initiative	10.15387/fcp_indi.retro.slim	http://dx.doi.org/10.15387/fcp_indi.retro.slim	Non-Repeated
25838	Neuromedical and Mental Disorder Assessments	Schutte Self-Report Emotional Intelligence Scale	25838_EI	emotional_intelligence	Functional Connectomes Project International Neuroimaging Data-Sharing Initiative	10.15387/fcp_indi.retro.slim	http://dx.doi.org/10.15387/fcp_indi.retro.slim	Non-Repeated
25839	Neuromedical and Mental Disorder Assessments	Schutte Self-Report Emotional Intelligence Scale	25839_EI	emotional_intelligence	Functional Connectomes Project International Neuroimaging Data-Sharing Initiative	10.15387/fcp_indi.retro.slim	http://dx.doi.org/10.15387/fcp_indi.retro.slim	Non-Repeated
25840	Neuromedical and Mental Disorder Assessments	Schutte Self-Report Emotional Intelligence Scale	25840_EI	emotional_intelligence	Functional Connectomes Project International Neuroimaging Data-Sharing Initiative	10.15387/fcp_indi.retro.slim	http://dx.doi.org/10.15387/fcp_indi.retro.slim	Non-Repeated
30777	Neuromedical and Mental Disorder Assessments	Schutte Self-Report Emotional Intelligence Scale	30777_EI	emotional_intelligence	Functional Connectomes Project International Neuroimaging Data-Sharing Initiative	10.15387/fcp_indi.retro.slim	http://dx.doi.org/10.15387/fcp_indi.retro.slim	Non-Repeated
30778	Neuromedical and Mental Disorder Assessments	Schutte Self-Report Emotional Intelligence Scale	30778_EI	emotional_intelligence	Functional Connectomes Project International Neuroimaging Data-Sharing Initiative	10.15387/fcp_indi.retro.slim	http://dx.doi.org/10.15387/fcp_indi.retro.slim	Non-Repeated
25841	Neuromedical and Mental Disorder Assessments	Schutte Self-Report Emotional Intelligence Scale	25841_EI	emotional_intelligence	Functional Connectomes Project International Neuroimaging Data-Sharing Initiative	10.15387/fcp_indi.retro.slim	http://dx.doi.org/10.15387/fcp_indi.retro.slim	Non-Repeated
25842	Neuromedical and Mental Disorder Assessments	Schutte Self-Report Emotional Intelligence Scale	25842_EI	emotional_intelligence	Functional Connectomes Project International Neuroimaging Data-Sharing Initiative	10.15387/fcp_indi.retro.slim	http://dx.doi.org/10.15387/fcp_indi.retro.slim	Non-Repeated
25843	Neuromedical and Mental Disorder Assessments	Schutte Self-Report Emotional Intelligence Scale	25843_EI	emotional_intelligence	Functional Connectomes Project International Neuroimaging Data-Sharing Initiative	10.15387/fcp_indi.retro.slim	http://dx.doi.org/10.15387/fcp_indi.retro.slim	Non-Repeated
30779	Neuromedical and Mental Disorder Assessments	Schutte Self-Report Emotional Intelligence Scale	30779_EI	emotional_intelligence	Functional Connectomes Project International Neuroimaging Data-Sharing Initiative	10.15387/fcp_indi.retro.slim	http://dx.doi.org/10.15387/fcp_indi.retro.slim	Non-Repeated
25844	Neuromedical and Mental Disorder Assessments	Schutte Self-Report Emotional Intelligence Scale	25844_EI	emotional_intelligence	Functional Connectomes Project International Neuroimaging Data-Sharing Initiative	10.15387/fcp_indi.retro.slim	http://dx.doi.org/10.15387/fcp_indi.retro.slim	Non-Repeated
25845	Neuromedical and Mental Disorder Assessments	Schutte Self-Report Emotional Intelligence Scale	25845_EI	emotional_intelligence	Functional Connectomes Project International Neuroimaging Data-Sharing Initiative	10.15387/fcp_indi.retro.slim	http://dx.doi.org/10.15387/fcp_indi.retro.slim	Non-Repeated
25846	Neuromedical and Mental Disorder Assessments	Schutte Self-Report Emotional Intelligence Scale	25846_EI	emotional_intelligence	Functional Connectomes Project International Neuroimaging Data-Sharing Initiative	10.15387/fcp_indi.retro.slim	http://dx.doi.org/10.15387/fcp_indi.retro.slim	Non-Repeated
30780	Neuromedical and Mental Disorder Assessments	Schutte Self-Report Emotional Intelligence Scale	30780_EI	emotional_intelligence	Functional Connectomes Project International Neuroimaging Data-Sharing Initiative	10.15387/fcp_indi.retro.slim	http://dx.doi.org/10.15387/fcp_indi.retro.slim	Non-Repeated
25847	Neuromedical and Mental Disorder Assessments	Schutte Self-Report Emotional Intelligence Scale	25847_EI	emotional_intelligence	Functional Connectomes Project International Neuroimaging Data-Sharing Initiative	10.15387/fcp_indi.retro.slim	http://dx.doi.org/10.15387/fcp_indi.retro.slim	Non-Repeated
25848	Neuromedical and Mental Disorder Assessments	Schutte Self-Report Emotional Intelligence Scale	25848_EI	emotional_intelligence	Functional Connectomes Project International Neuroimaging Data-Sharing Initiative	10.15387/fcp_indi.retro.slim	http://dx.doi.org/10.15387/fcp_indi.retro.slim	Non-Repeated
30781	Neuromedical and Mental Disorder Assessments	Schutte Self-Report Emotional Intelligence Scale	30781_EI	emotional_intelligence	Functional Connectomes Project International Neuroimaging Data-Sharing Initiative	10.15387/fcp_indi.retro.slim	http://dx.doi.org/10.15387/fcp_indi.retro.slim	Non-Repeated
30782	Neuromedical and Mental Disorder Assessments	Schutte Self-Report Emotional Intelligence Scale	30782_EI	emotional_intelligence	Functional Connectomes Project International Neuroimaging Data-Sharing Initiative	10.15387/fcp_indi.retro.slim	http://dx.doi.org/10.15387/fcp_indi.retro.slim	Non-Repeated
30783	Neuromedical and Mental Disorder Assessments	Schutte Self-Report Emotional Intelligence Scale	30783_EI	emotional_intelligence	Functional Connectomes Project International Neuroimaging Data-Sharing Initiative	10.15387/fcp_indi.retro.slim	http://dx.doi.org/10.15387/fcp_indi.retro.slim	Non-Repeated
30784	Neuromedical and Mental Disorder Assessments	Schutte Self-Report Emotional Intelligence Scale	30784_EI	emotional_intelligence	Functional Connectomes Project International Neuroimaging Data-Sharing Initiative	10.15387/fcp_indi.retro.slim	http://dx.doi.org/10.15387/fcp_indi.retro.slim	Non-Repeated
25849	Neuromedical and Mental Disorder Assessments	Schutte Self-Report Emotional Intelligence Scale	25849_EI	emotional_intelligence	Functional Connectomes Project International Neuroimaging Data-Sharing Initiative	10.15387/fcp_indi.retro.slim	http://dx.doi.org/10.15387/fcp_indi.retro.slim	Non-Repeated
30785	Neuromedical and Mental Disorder Assessments	Schutte Self-Report Emotional Intelligence Scale	30785_EI	emotional_intelligence	Functional Connectomes Project International Neuroimaging Data-Sharing Initiative	10.15387/fcp_indi.retro.slim	http://dx.doi.org/10.15387/fcp_indi.retro.slim	Non-Repeated
30786	Neuromedical and Mental Disorder Assessments	Schutte Self-Report Emotional Intelligence Scale	30786_EI	emotional_intelligence	Functional Connectomes Project International Neuroimaging Data-Sharing Initiative	10.15387/fcp_indi.retro.slim	http://dx.doi.org/10.15387/fcp_indi.retro.slim	Non-Repeated
30787	Neuromedical and Mental Disorder Assessments	Schutte Self-Report Emotional Intelligence Scale	30787_EI	emotional_intelligence	Functional Connectomes Project International Neuroimaging Data-Sharing Initiative	10.15387/fcp_indi.retro.slim	http://dx.doi.org/10.15387/fcp_indi.retro.slim	Non-Repeated
30788	Neuromedical and Mental Disorder Assessments	Schutte Self-Report Emotional Intelligence Scale	30788_EI	emotional_intelligence	Functional Connectomes Project International Neuroimaging Data-Sharing Initiative	10.15387/fcp_indi.retro.slim	http://dx.doi.org/10.15387/fcp_indi.retro.slim	Non-Repeated
30789	Neuromedical and Mental Disorder Assessments	Schutte Self-Report Emotional Intelligence Scale	30789_EI	emotional_intelligence	Functional Connectomes Project International Neuroimaging Data-Sharing Initiative	10.15387/fcp_indi.retro.slim	http://dx.doi.org/10.15387/fcp_indi.retro.slim	Non-Repeated
30790	Neuromedical and Mental Disorder Assessments	Schutte Self-Report Emotional Intelligence Scale	30790_EI	emotional_intelligence	Functional Connectomes Project International Neuroimaging Data-Sharing Initiative	10.15387/fcp_indi.retro.slim	http://dx.doi.org/10.15387/fcp_indi.retro.slim	Non-Repeated
30791	Neuromedical and Mental Disorder Assessments	Schutte Self-Report Emotional Intelligence Scale	30791_EI	emotional_intelligence	Functional Connectomes Project International Neuroimaging Data-Sharing Initiative	10.15387/fcp_indi.retro.slim	http://dx.doi.org/10.15387/fcp_indi.retro.slim	Non-Repeated
30792	Neuromedical and Mental Disorder Assessments	Schutte Self-Report Emotional Intelligence Scale	30792_EI	emotional_intelligence	Functional Connectomes Project International Neuroimaging Data-Sharing Initiative	10.15387/fcp_indi.retro.slim	http://dx.doi.org/10.15387/fcp_indi.retro.slim	Non-Repeated
25850	Neuromedical and Mental Disorder Assessments	Schutte Self-Report Emotional Intelligence Scale	25850_EI	emotional_intelligence	Functional Connectomes Project International Neuroimaging Data-Sharing Initiative	10.15387/fcp_indi.retro.slim	http://dx.doi.org/10.15387/fcp_indi.retro.slim	Non-Repeated
25851	Neuromedical and Mental Disorder Assessments	Schutte Self-Report Emotional Intelligence Scale	25851_EI	emotional_intelligence	Functional Connectomes Project International Neuroimaging Data-Sharing Initiative	10.15387/fcp_indi.retro.slim	http://dx.doi.org/10.15387/fcp_indi.retro.slim	Non-Repeated
30793	Neuromedical and Mental Disorder Assessments	Schutte Self-Report Emotional Intelligence Scale	30793_EI	emotional_intelligence	Functional Connectomes Project International Neuroimaging Data-Sharing Initiative	10.15387/fcp_indi.retro.slim	http://dx.doi.org/10.15387/fcp_indi.retro.slim	Non-Repeated
30794	Neuromedical and Mental Disorder Assessments	Schutte Self-Report Emotional Intelligence Scale	30794_EI	emotional_intelligence	Functional Connectomes Project International Neuroimaging Data-Sharing Initiative	10.15387/fcp_indi.retro.slim	http://dx.doi.org/10.15387/fcp_indi.retro.slim	Non-Repeated
30795	Neuromedical and Mental Disorder Assessments	Schutte Self-Report Emotional Intelligence Scale	30795_EI	emotional_intelligence	Functional Connectomes Project International Neuroimaging Data-Sharing Initiative	10.15387/fcp_indi.retro.slim	http://dx.doi.org/10.15387/fcp_indi.retro.slim	Non-Repeated
30796	Neuromedical and Mental Disorder Assessments	Schutte Self-Report Emotional Intelligence Scale	30796_EI	emotional_intelligence	Functional Connectomes Project International Neuroimaging Data-Sharing Initiative	10.15387/fcp_indi.retro.slim	http://dx.doi.org/10.15387/fcp_indi.retro.slim	Non-Repeated
25852	Neuromedical and Mental Disorder Assessments	Schutte Self-Report Emotional Intelligence Scale	25852_EI	emotional_intelligence	Functional Connectomes Project International Neuroimaging Data-Sharing Initiative	10.15387/fcp_indi.retro.slim	http://dx.doi.org/10.15387/fcp_indi.retro.slim	Non-Repeated
30797	Neuromedical and Mental Disorder Assessments	Schutte Self-Report Emotional Intelligence Scale	30797_EI	emotional_intelligence	Functional Connectomes Project International Neuroimaging Data-Sharing Initiative	10.15387/fcp_indi.retro.slim	http://dx.doi.org/10.15387/fcp_indi.retro.slim	Non-Repeated
30798	Neuromedical and Mental Disorder Assessments	Schutte Self-Report Emotional Intelligence Scale	30798_EI	emotional_intelligence	Functional Connectomes Project International Neuroimaging Data-Sharing Initiative	10.15387/fcp_indi.retro.slim	http://dx.doi.org/10.15387/fcp_indi.retro.slim	Non-Repeated
25853	Neuromedical and Mental Disorder Assessments	Schutte Self-Report Emotional Intelligence Scale	25853_EI	emotional_intelligence	Functional Connectomes Project International Neuroimaging Data-Sharing Initiative	10.15387/fcp_indi.retro.slim	http://dx.doi.org/10.15387/fcp_indi.retro.slim	Non-Repeated
25854	Neuromedical and Mental Disorder Assessments	Schutte Self-Report Emotional Intelligence Scale	25854_EI	emotional_intelligence	Functional Connectomes Project International Neuroimaging Data-Sharing Initiative	10.15387/fcp_indi.retro.slim	http://dx.doi.org/10.15387/fcp_indi.retro.slim	Non-Repeated
25855	Neuromedical and Mental Disorder Assessments	Schutte Self-Report Emotional Intelligence Scale	25855_EI	emotional_intelligence	Functional Connectomes Project International Neuroimaging Data-Sharing Initiative	10.15387/fcp_indi.retro.slim	http://dx.doi.org/10.15387/fcp_indi.retro.slim	Non-Repeated
25856	Neuromedical and Mental Disorder Assessments	Schutte Self-Report Emotional Intelligence Scale	25856_EI	emotional_intelligence	Functional Connectomes Project International Neuroimaging Data-Sharing Initiative	10.15387/fcp_indi.retro.slim	http://dx.doi.org/10.15387/fcp_indi.retro.slim	Non-Repeated
25857	Neuromedical and Mental Disorder Assessments	Schutte Self-Report Emotional Intelligence Scale	25857_EI	emotional_intelligence	Functional Connectomes Project International Neuroimaging Data-Sharing Initiative	10.15387/fcp_indi.retro.slim	http://dx.doi.org/10.15387/fcp_indi.retro.slim	Non-Repeated
30799	Neuromedical and Mental Disorder Assessments	Schutte Self-Report Emotional Intelligence Scale	30799_EI	emotional_intelligence	Functional Connectomes Project International Neuroimaging Data-Sharing Initiative	10.15387/fcp_indi.retro.slim	http://dx.doi.org/10.15387/fcp_indi.retro.slim	Non-Repeated
30800	Neuromedical and Mental Disorder Assessments	Schutte Self-Report Emotional Intelligence Scale	30800_EI	emotional_intelligence	Functional Connectomes Project International Neuroimaging Data-Sharing Initiative	10.15387/fcp_indi.retro.slim	http://dx.doi.org/10.15387/fcp_indi.retro.slim	Non-Repeated
30801	Neuromedical and Mental Disorder Assessments	Schutte Self-Report Emotional Intelligence Scale	30801_EI	emotional_intelligence	Functional Connectomes Project International Neuroimaging Data-Sharing Initiative	10.15387/fcp_indi.retro.slim	http://dx.doi.org/10.15387/fcp_indi.retro.slim	Non-Repeated
25858	Neuromedical and Mental Disorder Assessments	Schutte Self-Report Emotional Intelligence Scale	25858_EI	emotional_intelligence	Functional Connectomes Project International Neuroimaging Data-Sharing Initiative	10.15387/fcp_indi.retro.slim	http://dx.doi.org/10.15387/fcp_indi.retro.slim	Non-Repeated
30802	Neuromedical and Mental Disorder Assessments	Schutte Self-Report Emotional Intelligence Scale	30802_EI	emotional_intelligence	Functional Connectomes Project International Neuroimaging Data-Sharing Initiative	10.15387/fcp_indi.retro.slim	http://dx.doi.org/10.15387/fcp_indi.retro.slim	Non-Repeated
25859	Neuromedical and Mental Disorder Assessments	Schutte Self-Report Emotional Intelligence Scale	25859_EI	emotional_intelligence	Functional Connectomes Project International Neuroimaging Data-Sharing Initiative	10.15387/fcp_indi.retro.slim	http://dx.doi.org/10.15387/fcp_indi.retro.slim	Non-Repeated
30803	Neuromedical and Mental Disorder Assessments	Schutte Self-Report Emotional Intelligence Scale	30803_EI	emotional_intelligence	Functional Connectomes Project International Neuroimaging Data-Sharing Initiative	10.15387/fcp_indi.retro.slim	http://dx.doi.org/10.15387/fcp_indi.retro.slim	Non-Repeated
25860	Neuromedical and Mental Disorder Assessments	Schutte Self-Report Emotional Intelligence Scale	25860_EI	emotional_intelligence	Functional Connectomes Project International Neuroimaging Data-Sharing Initiative	10.15387/fcp_indi.retro.slim	http://dx.doi.org/10.15387/fcp_indi.retro.slim	Non-Repeated
25861	Neuromedical and Mental Disorder Assessments	Schutte Self-Report Emotional Intelligence Scale	25861_EI	emotional_intelligence	Functional Connectomes Project International Neuroimaging Data-Sharing Initiative	10.15387/fcp_indi.retro.slim	http://dx.doi.org/10.15387/fcp_indi.retro.slim	Non-Repeated
25862	Neuromedical and Mental Disorder Assessments	Schutte Self-Report Emotional Intelligence Scale	25862_EI	emotional_intelligence	Functional Connectomes Project International Neuroimaging Data-Sharing Initiative	10.15387/fcp_indi.retro.slim	http://dx.doi.org/10.15387/fcp_indi.retro.slim	Non-Repeated
25863	Neuromedical and Mental Disorder Assessments	Schutte Self-Report Emotional Intelligence Scale	25863_EI	emotional_intelligence	Functional Connectomes Project International Neuroimaging Data-Sharing Initiative	10.15387/fcp_indi.retro.slim	http://dx.doi.org/10.15387/fcp_indi.retro.slim	Non-Repeated
30804	Neuromedical and Mental Disorder Assessments	Schutte Self-Report Emotional Intelligence Scale	30804_EI	emotional_intelligence	Functional Connectomes Project International Neuroimaging Data-Sharing Initiative	10.15387/fcp_indi.retro.slim	http://dx.doi.org/10.15387/fcp_indi.retro.slim	Non-Repeated
30805	Neuromedical and Mental Disorder Assessments	Schutte Self-Report Emotional Intelligence Scale	30805_EI	emotional_intelligence	Functional Connectomes Project International Neuroimaging Data-Sharing Initiative	10.15387/fcp_indi.retro.slim	http://dx.doi.org/10.15387/fcp_indi.retro.slim	Non-Repeated
30806	Neuromedical and Mental Disorder Assessments	Schutte Self-Report Emotional Intelligence Scale	30806_EI	emotional_intelligence	Functional Connectomes Project International Neuroimaging Data-Sharing Initiative	10.15387/fcp_indi.retro.slim	http://dx.doi.org/10.15387/fcp_indi.retro.slim	Non-Repeated
30807	Neuromedical and Mental Disorder Assessments	Schutte Self-Report Emotional Intelligence Scale	30807_EI	emotional_intelligence	Functional Connectomes Project International Neuroimaging Data-Sharing Initiative	10.15387/fcp_indi.retro.slim	http://dx.doi.org/10.15387/fcp_indi.retro.slim	Non-Repeated
25640	Neuromedical and Mental Disorder Assessments	Schutte Self-Report Emotional Intelligence Scale	25640_EI	emotional_intelligence	Functional Connectomes Project International Neuroimaging Data-Sharing Initiative	10.15387/fcp_indi.retro.slim	http://dx.doi.org/10.15387/fcp_indi.retro.slim	Non-Repeated
30808	Neuromedical and Mental Disorder Assessments	Schutte Self-Report Emotional Intelligence Scale	30808_EI	emotional_intelligence	Functional Connectomes Project International Neuroimaging Data-Sharing Initiative	10.15387/fcp_indi.retro.slim	http://dx.doi.org/10.15387/fcp_indi.retro.slim	Non-Repeated
30809	Neuromedical and Mental Disorder Assessments	Schutte Self-Report Emotional Intelligence Scale	30809_EI	emotional_intelligence	Functional Connectomes Project International Neuroimaging Data-Sharing Initiative	10.15387/fcp_indi.retro.slim	http://dx.doi.org/10.15387/fcp_indi.retro.slim	Non-Repeated
25641	Neuromedical and Mental Disorder Assessments	Schutte Self-Report Emotional Intelligence Scale	25641_EI	emotional_intelligence	Functional Connectomes Project International Neuroimaging Data-Sharing Initiative	10.15387/fcp_indi.retro.slim	http://dx.doi.org/10.15387/fcp_indi.retro.slim	Non-Repeated
30810	Neuromedical and Mental Disorder Assessments	Schutte Self-Report Emotional Intelligence Scale	30810_EI	emotional_intelligence	Functional Connectomes Project International Neuroimaging Data-Sharing Initiative	10.15387/fcp_indi.retro.slim	http://dx.doi.org/10.15387/fcp_indi.retro.slim	Non-Repeated
25642	Neuromedical and Mental Disorder Assessments	Schutte Self-Report Emotional Intelligence Scale	25642_EI	emotional_intelligence	Functional Connectomes Project International Neuroimaging Data-Sharing Initiative	10.15387/fcp_indi.retro.slim	http://dx.doi.org/10.15387/fcp_indi.retro.slim	Non-Repeated
30811	Neuromedical and Mental Disorder Assessments	Schutte Self-Report Emotional Intelligence Scale	30811_EI	emotional_intelligence	Functional Connectomes Project International Neuroimaging Data-Sharing Initiative	10.15387/fcp_indi.retro.slim	http://dx.doi.org/10.15387/fcp_indi.retro.slim	Non-Repeated
30812	Neuromedical and Mental Disorder Assessments	Schutte Self-Report Emotional Intelligence Scale	30812_EI	emotional_intelligence	Functional Connectomes Project International Neuroimaging Data-Sharing Initiative	10.15387/fcp_indi.retro.slim	http://dx.doi.org/10.15387/fcp_indi.retro.slim	Non-Repeated
30813	Neuromedical and Mental Disorder Assessments	Schutte Self-Report Emotional Intelligence Scale	30813_EI	emotional_intelligence	Functional Connectomes Project International Neuroimaging Data-Sharing Initiative	10.15387/fcp_indi.retro.slim	http://dx.doi.org/10.15387/fcp_indi.retro.slim	Non-Repeated
30814	Neuromedical and Mental Disorder Assessments	Schutte Self-Report Emotional Intelligence Scale	30814_EI	emotional_intelligence	Functional Connectomes Project International Neuroimaging Data-Sharing Initiative	10.15387/fcp_indi.retro.slim	http://dx.doi.org/10.15387/fcp_indi.retro.slim	Non-Repeated
25643	Neuromedical and Mental Disorder Assessments	Schutte Self-Report Emotional Intelligence Scale	25643_EI	emotional_intelligence	Functional Connectomes Project International Neuroimaging Data-Sharing Initiative	10.15387/fcp_indi.retro.slim	http://dx.doi.org/10.15387/fcp_indi.retro.slim	Non-Repeated
25644	Neuromedical and Mental Disorder Assessments	Schutte Self-Report Emotional Intelligence Scale	25644_EI	emotional_intelligence	Functional Connectomes Project International Neuroimaging Data-Sharing Initiative	10.15387/fcp_indi.retro.slim	http://dx.doi.org/10.15387/fcp_indi.retro.slim	Non-Repeated
30815	Neuromedical and Mental Disorder Assessments	Schutte Self-Report Emotional Intelligence Scale	30815_EI	emotional_intelligence	Functional Connectomes Project International Neuroimaging Data-Sharing Initiative	10.15387/fcp_indi.retro.slim	http://dx.doi.org/10.15387/fcp_indi.retro.slim	Non-Repeated
[truncated: 967 more rows]
